# Supplementary material for: Two transcriptionally distinct pathways drive female development in a reptile with both genetic and temperature dependent sex determination
Source: PLoS Genet. 2021 Apr 15;17(4):e1009465. doi: 10.1371/journal.pgen.1009465 (PMC8049264; doi:10.1371/journal.pgen.1009465)
Supplement: S1 Data — Results are sorted by log-fold change, with a cut-off of 1 or -1 applied, and a P-value threshold of 0.01. For the stage 6 and 12 comparison, genes with positive log-fold changes are upregulated at stage 12, while for the stage 12 and 15 comparison, genes with a positive log-fold change are upregulated at stage 15. No genes were differentially expressed between stages 12 and 15 in ZZf females. (XLSX) [file pgen.1009465.s001.xlsx]

## Sheet: ZZf_Stage6_vs_Stage12
Gene_ID	Gene_Name	logFC	logCPM	F	PValue	FDR
gene14840_ASPN	asporin	-8.89217	0.0856112	27.9209	1.31905e-05	0.000888925
gene21147_LOC110070831	sulfotransferase 6B1-like	-8.81418	0.0103352	21.8088	7.00157e-05	0.00270083
gene12240_A1CF	APOBEC1 complementation factor	-7.32986	-0.971837	17.9851	0.000223716	0.00594137
gene20778_LOC110070438	cytochrome P450 2C18-like	-6.92018	-0.311623	33.9502	1.85794e-06	0.000234651
gene16038_LOC110087259	RING finger protein 225-like	-6.82949	-1.17815	18.732	0.000176851	0.00509343
gene15971_LOC110087209	cytochrome P450 2W1-like	-6.64194	-0.238168	26.6348	1.27719e-05	0.000871043
gene13757_PAH	phenylalanine hydroxylase	-6.4948	1.12907	19.0499	0.000126555	0.004032
gene18035_LOC110089460	uncharacterized LOC110089460	-6.18565	0.0624926	15.0978	0.000488251	0.00985889
gene5834_LOC110076044	pentraxin fusion protein-like	-6.15064	1.52693	27.8281	9.16948e-06	0.000707419
gene2485_LOC110072318	bile acid receptor-like	-6.01346	0.769377	32.5122	2.66421e-06	0.000294966
gene9638_LOC110080299	glucose-6-phosphatase-like	-5.74167	1.064	16.7551	0.000273018	0.00677279
gene8245_RBP2	retinol binding protein 2	-5.59402	0.0424601	15.3211	0.000450858	0.00947859
gene3328_RNF223	ring finger protein 223	-5.44467	-0.217097	19.368	0.000114112	0.00384669
gene13563_LOC110084552	uroplakin-3b-like	-5.42099	0.758483	32.9131	2.40751e-06	0.000275491
gene2881_MAB21L2	mab-21 like 2	-4.97424	2.19273	36.4256	1.01811e-06	0.000157807
gene12783_PRLH	prolactin releasing hormone	-4.9511	-0.336593	15.1947	0.000471631	0.00967678
gene19311_LOC110090856	dimethylaniline monooxygenase [N-oxide-forming] 3-like	-4.92642	1.33434	17.4462	0.000215673	0.00582969
gene8867_PITX1	paired like homeodomain 1	-4.73312	-0.00271229	20.9835	6.8186e-05	0.00266216
gene6830_C8B	complement C8 beta chain	-4.71093	3.27366	20.4082	8.17447e-05	0.00300377
gene2413_SLC25A37	solute carrier family 25 member 37	-4.65907	6.44971	34.5807	1.59049e-06	0.000210216
gene2066_EN1	engrailed homeobox 1	-4.46528	-0.49965	16.9645	0.000254091	0.00646604
gene4017_UPK1B	uroplakin 1B	-4.43687	-0.0913917	25.5754	1.72457e-05	0.00106779
gene13214_HSD17B3	hydroxysteroid 17-beta dehydrogenase 3	-4.4246	-0.640519	24.6991	2.22091e-05	0.00127927
gene10393_PCK1	phosphoenolpyruvate carboxykinase 1	-4.4151	0.966829	16.9858	0.000252249	0.00643838
gene17836_LOC110089236	uroplakin-3b-like	-4.3526	-1.25481	17.0351	0.00028749	0.00705282
gene11702_LOC110082605	cathelicidin-2-like	-4.35248	3.82228	31.2536	3.67822e-06	0.000373296
gene6897_CD36	CD36 molecule	-4.34904	5.07685	32.925	2.40026e-06	0.000275491
gene21311_LOC110071007	hydroperoxide isomerase ALOXE3-like	-4.29895	4.19618	19.766	0.00010035	0.0035061
gene2414_NKX3-1	NK3 homeobox 1	-4.29437	2.94402	63.3695	4.68639e-09	5.70735e-06
gene10875_BARX1	BARX homeobox 1	-4.28313	0.383342	19.9234	9.54066e-05	0.00336787
gene15052_WFDC3	WAP four-disulfide core domain 3	-4.21693	3.05685	42.4843	2.55846e-07	6.60936e-05
gene19805_TFRC	transferrin receptor	-4.21621	8.87226	28.5277	7.57524e-06	0.000616573
gene17958_LOC110089380	protein ABHD16B-like	-4.19229	-0.6537	16.1141	0.000340912	0.00790823
gene11257_SLC4A1	solute carrier family 4 member 1 (Diego blood group)	-4.15811	9.84375	20.291	8.48459e-05	0.00308448
gene10501_PIM2	Pim-2 proto-oncogene	-4.15729	5.02593	33.8747	1.89307e-06	0.000237329
gene10420_LOC110081122	lysozyme C	-4.11061	-0.00226639	15.7867	0.000382372	0.00858202
gene17736_LOC110089112	hemoglobin subunit alpha-D-like	-3.97036	15.157	15.6034	0.000407895	0.00889216
gene1935_LOC110071205	gametocyte-specific factor 1-like	-3.95067	2.34731	41.5768	3.12255e-07	7.60564e-05
gene15879_LOC110087101	uncharacterized LOC110087101	-3.93799	6.7792	21.814	5.268e-05	0.00222325
gene507_ABCB10	ATP binding cassette subfamily B member 10	-3.93798	5.72895	55.3934	1.91952e-08	1.22736e-05
gene21160_LOC110070845	A.superbus venom factor 1-like	-3.83836	2.09782	79.0221	4.05811e-10	1.07605e-06
gene2679_LOC110072508	protein B4-like	-3.78371	3.55784	15.6748	0.000397747	0.00878445
gene17729_LOC110089137	uncharacterized LOC110089137	-3.75955	8.06187	27.9613	8.84035e-06	0.000688256
gene19330_PHOSPHO1	phosphoethanolamine/phosphocholine phosphatase	-3.75343	2.51691	28.5855	7.45725e-06	0.000614232
gene19661_LOC110091216	SLAM family member 9-like	-3.74349	2.85771	20.5779	7.74685e-05	0.00288393
gene4590_LOC110074603	group 10 secretory phospholipase A2-like	-3.73958	0.516344	38.0793	6.89817e-07	0.000129325
gene2481_LOC110072315	mitochondrial glutamate carrier 1-like	-3.69652	3.3094	34.8791	1.47847e-06	0.000204942
gene6728_SLC10A4	solute carrier family 10 member 4	-3.64404	3.51276	45.9572	1.22082e-07	4.21456e-05
gene7819_LOC110078179	spectrin beta chain	-3.63796	8.09468	24.8579	2.12076e-05	0.00124257
gene15059_SPINT4	serine peptidase inhibitor	-3.57837	0.675406	25.1585	1.94408e-05	0.00115897
gene7181_RHAG	Rh-associated glycoprotein	-3.5633	7.33326	22.4559	4.32825e-05	0.00192681
gene12720_ANK3	ankyrin 3	-3.53678	6.39444	53.0626	2.97181e-08	1.73346e-05
gene12667_PITX2	paired like homeodomain 2	-3.52068	1.96569	35.7456	1.19828e-06	0.000176126
gene8934_SLC30A1	solute carrier family 30 member 1	-3.51266	5.57765	40.1585	4.28547e-07	9.47148e-05
gene7605_LYL1	LYL1	-3.4844	6.61321	18.0774	0.000174454	0.00504143
gene77_NT5E	5'-nucleotidase ecto	-3.45857	4.43817	25.6388	1.69356e-05	0.0010577
gene11053_LOC110081860	histone H4	-3.45222	0.286258	18.1035	0.000172941	0.00500618
gene6672_FAM46C	family with sequence similarity 46 member C	-3.42661	5.56491	26.8887	1.18953e-05	0.000831254
gene4337_NFE2	nuclear factor	-3.39884	5.24227	21.8964	5.13602e-05	0.0021809
gene17523_KEL	Kell blood group	-3.3847	7.49372	23.5405	3.12335e-05	0.00155257
gene20600_CUNH1orf116	chromosome unknown C1orf116 homolog	-3.35213	1.2957	29.3686	6.03989e-06	0.000520102
gene2064_C1QL2	complement C1q like 2	-3.33948	0.123418	18.8538	0.000134946	0.00423726
gene1136_LOC110082367	galectin-related protein A-like	-3.33813	6.25096	15.1246	0.000483597	0.00980419
gene3921_C6	complement C6	-3.32235	1.90244	15.6041	0.0004078	0.00889216
gene962_TSPO2	translocator protein 2	-3.30457	6.31871	23.3436	3.31217e-05	0.00160216
gene10381_GCNT7	glucosaminyl (N-acetyl) transferase family member 7	-3.2871	-0.256395	19.3348	0.000115348	0.00385625
gene15839_SLC30A10	solute carrier family 30 member 10	-3.24226	5.50496	16.6876	0.000279436	0.00689154
gene2530_TRAF3IP3	TRAF3 interacting protein 3	-3.23588	4.26332	28.4836	7.66648e-06	0.000616573
gene1765_TMC8	transmembrane channel like 8	-3.2234	3.65812	28.8164	7.00572e-06	0.000582671
gene13520_LOC110084515	eosinophil peroxidase-like	-3.19501	0.163842	15.6127	0.000406567	0.00889216
gene5910_MFSD2B	major facilitator superfamily domain containing 2B	-3.18041	3.26663	19.0848	0.000125125	0.004032
gene4673_LOC110074724	serum paraoxonase/arylesterase 2-like	-3.12958	5.9278	36.8827	9.13349e-07	0.000145538
gene10817_DPP4	dipeptidyl peptidase 4	-3.11319	6.09473	30.0804	4.99892e-06	0.000465747
gene10862_LOC110081619	platelet glycoprotein IX-like	-3.10811	4.92156	16.0767	0.000345395	0.0079848
gene6810_F13A1	coagulation factor XIII A chain	-3.09305	4.73091	33.1646	2.25995e-06	0.000271353
gene5684_GPR17	G protein-coupled receptor 17	-3.04524	2.26812	30.4982	4.4784e-06	0.00042897
gene20682_LOC110070340	ferric-chelate reductase 1-like	-3.01099	5.23347	19.254	0.000118414	0.00391412
gene8046_LOC110078563	immunoglobulin superfamily member 1-like	-3.01013	2.10034	20.7077	7.43595e-05	0.00282347
gene13090_ENTPD1	ectonucleoside triphosphate diphosphohydrolase 1	-2.98282	4.7721	32.2488	2.8487e-06	0.000311348
gene4557_CPOX	coproporphyrinogen oxidase	-2.97358	6.72096	45.5276	1.33532e-07	4.46416e-05
gene4922_COL9A1	collagen type IX alpha 1 chain	-2.97191	3.57069	25.2081	1.91649e-05	0.00114653
gene3052_RHCG	Rh family C glycoprotein	-2.96508	0.263365	20.5675	7.77234e-05	0.00288711
gene11586_ACHE	acetylcholinesterase (Cartwright blood group)	-2.95216	4.77681	15.4021	0.000438054	0.00930972
gene650_GPX1	glutathione peroxidase 1	-2.95191	9.10012	23.0953	3.56793e-05	0.00167724
gene16069_TEKT2	tektin 2	-2.95172	4.39583	56.4199	1.58941e-08	1.12915e-05
gene1488_GADL1	glutamate decarboxylase like 1	-2.95011	4.76142	52.926	3.05008e-08	1.73346e-05
gene11200_GGT5	gamma-glutamyltransferase 5	-2.90891	5.86127	27.3818	1.03708e-05	0.000758892
gene15849_FOXF1	forkhead box F1	-2.90729	0.867077	15.6146	0.000406287	0.00889216
gene9668_ACE	angiotensin I converting enzyme	-2.90725	5.54016	40.462	4.00257e-07	9.09917e-05
gene1543_SYTL3	synaptotagmin like 3	-2.82735	1.27539	22.9026	3.78088e-05	0.00174273
gene13963_CASKIN1	CASK interacting protein 1	-2.8208	6.32998	44.7378	1.5767e-07	4.86299e-05
gene14812_SLC14A1	solute carrier family 14 member 1 (Kidd blood group)	-2.80088	2.59116	15.5647	0.000413525	0.00894747
gene20079_LTB4R2	leukotriene B4 receptor 2	-2.76211	2.37562	17.1348	0.00023974	0.00622155
gene12607_PLS1	plastin 1	-2.74665	1.9427	45.898	1.23594e-07	4.21456e-05
gene2282_ACTG2	actin	-2.74295	5.76625	20.1898	8.76231e-05	0.0031652
gene4601_GLP1R	glucagon like peptide 1 receptor	-2.72889	-0.181185	15.4992	0.000423226	0.00907672
gene13808_SCX	scleraxis bHLH transcription factor	-2.72337	1.13603	23.4348	3.22322e-05	0.00158374
gene2286_MTHFD2	methylenetetrahydrofolate dehydrogenase (NADP+ dependent) 2	-2.70515	6.43445	45.2029	1.42941e-07	4.59838e-05
gene17738_TMEM8A	transmembrane protein 8A	-2.66742	6.64699	63.541	4.55256e-09	5.70735e-06
gene13242_SLC1A4	solute carrier family 1 member 4	-2.63404	4.10895	26.8394	1.20604e-05	0.000835892
gene3781_UROD	uroporphyrinogen decarboxylase	-2.62596	7.43969	29.7478	5.45924e-06	0.000489895
gene6305_TSPAN32	tetraspanin 32	-2.6023	2.10724	18.4377	0.000154768	0.0046622
gene7446_LOC110077803	uncharacterized LOC110077803	-2.58546	2.30328	33.4927	2.08184e-06	0.000253538
gene18271_SPINK2	serine peptidase inhibitor	-2.58053	4.173	25.4215	1.80235e-05	0.00109691
gene3385_MYH7B	myosin heavy chain 7B	-2.57815	3.78027	15.8392	0.00037537	0.0084769
gene14647_IKZF1	IKAROS family zinc finger 1	-2.56253	3.9018	17.4807	0.000213175	0.00578762
gene14730_MYH15	myosin heavy chain 15	-2.54314	4.40156	23.1868	3.47131e-05	0.00164863
gene6742_MET	MET proto-oncogene	-2.53227	3.18002	44.5981	1.62404e-07	4.86299e-05
gene5532_BLVRB	biliverdin reductase B	-2.53035	8.85213	22.3258	4.50324e-05	0.00198399
gene8097_LOC110078529	ferritin light chain	-2.52715	12.141	23.7951	2.89593e-05	0.00149171
gene5920_ATP7B	ATPase copper transporting beta	-2.52274	2.83926	21.0865	6.6024e-05	0.00261095
gene13470_LOC110084461	myosin-11-like	-2.50486	2.14316	16.5788	0.000290122	0.00708679
gene7536_UROS	uroporphyrinogen III synthase	-2.50373	5.5898	25.5675	1.7285e-05	0.00106779
gene17469_AQP1	aquaporin 1 (Colton blood group)	-2.48247	5.99696	17.6498	0.000201345	0.00557295
gene16144_TRPV2	transient receptor potential cation channel subfamily V member 2	-2.47654	3.92766	19.2877	0.000117126	0.00389278
gene18061_PIGQ	phosphatidylinositol glycan anchor biosynthesis class Q	-2.46756	4.56308	17.2718	0.000228813	0.00603556
gene11258_RUNDC3A	RUN domain containing 3A	-2.46254	2.28459	23.981	2.74106e-05	0.00145601
gene3444_ELF3	E74 like ETS transcription factor 3	-2.46086	1.39134	21.2733	6.22851e-05	0.00251054
gene6919_SH3GL3	SH3 domain containing GRB2 like 3	-2.45221	6.22368	49.0925	6.44242e-08	2.81649e-05
gene7727_CDCA8	cell division cycle associated 8	-2.44896	7.27535	51.6863	3.86939e-08	2.06166e-05
gene6941_SQOR	sulfide quinone oxidoreductase	-2.43366	5.79257	15.0816	0.000491091	0.00986569
gene8289_GLRX	glutaredoxin	-2.42861	4.63268	17.0835	0.000243965	0.00630243
gene2063_STEAP3	STEAP3 metalloreductase	-2.41118	5.31344	26.6566	1.2694e-05	0.00086921
gene2490_DENND2C	DENN domain containing 2C	-2.38112	5.15685	16.7254	0.000275824	0.00681565
gene14712_VILL	villin like	-2.37989	5.25385	49.6155	5.80527e-08	2.60473e-05
gene5026_HMGA2	high mobility group AT-hook 2	-2.33956	5.05227	60.2073	8.07399e-09	7.24535e-06
gene3302_PIK3CD	phosphatidylinositol-4	-2.33505	6.18037	38.0108	7.00897e-07	0.000129325
gene7367_SVEP1	sushi	-2.3261	3.59234	20.1994	8.73552e-05	0.00316222
gene8329_LOC110078804	N-acetyllactosaminide alpha-1	-2.31997	4.47634	15.6531	0.000400808	0.00881778
gene1829_AMDHD1	amidohydrolase domain containing 1	-2.31495	2.48184	16.2446	0.000325758	0.00770384
gene20426_LOC110070061	RING finger protein 112-like	-2.31014	3.49159	15.9751	0.000357893	0.00822381
gene14785_SPHK1	sphingosine kinase 1	-2.30065	5.43077	15.078	0.000491717	0.00986569
gene12890_CUX2	cut like homeobox 2	-2.29512	5.97358	32.9908	2.36085e-06	0.000273826
gene16127_PLCB1	phospholipase C beta 1	-2.29221	3.63958	30.5639	4.40195e-06	0.00042403
gene7708_LOC110078137	erythroblast NAD(P)(+)--arginine ADP-ribosyltransferase-like	-2.26679	5.74238	19.3022	0.000116577	0.00388403
gene13696_ZFAND2A	zinc finger AN1-type containing 2A	-2.26175	4.24691	39.7095	4.74365e-07	9.98508e-05
gene18191_LOC110089624	phospholipase A2 inhibitor and Ly6/PLAUR domain-containing protein-like	-2.24715	5.0988	16.743	0.000274159	0.00678434
gene11260_LOC110082048	microtubule-associated protein tau-like	-2.24317	5.48078	21.631	5.57397e-05	0.00232223
gene2790_MISP	mitotic spindle positioning	-2.24059	7.01781	18.4809	0.000152577	0.00462889
gene9679_REEP1	receptor accessory protein 1	-2.23915	3.3933	20.0112	9.27632e-05	0.00330881
gene3756_SLC6A9	solute carrier family 6 member 9	-2.2362	3.04786	24.8803	2.10701e-05	0.00123878
gene2663_LOC110072503	occludin-like	-2.2305	5.8117	30.0967	4.97751e-06	0.000465747
gene10971_IL27RA	interleukin 27 receptor subunit alpha	-2.22032	5.23703	41.4957	3.17905e-07	7.63419e-05
gene3306_SPSB1	splA/ryanodine receptor domain and SOCS box containing 1	-2.21151	4.8203	26.7803	1.22615e-05	0.00084639
gene17875_LOC110089284	transmembrane protein 14C-like	-2.20432	6.79983	24.6792	2.23382e-05	0.00128238
gene15378_LOC110086557	complement receptor type 1-like	-2.18572	4.46281	16.4579	0.0003025	0.00732844
gene10376_FAM210B	family with sequence similarity 210 member B	-2.17238	6.59201	19.2228	0.000119623	0.00393451
gene6110_CBFA2T3	CBFA2/RUNX1 translocation partner 3	-2.15261	5.90382	15.2688	0.000459322	0.00957388
gene18738_CALB1	calbindin 1	-2.1503	5.73301	16.1353	0.000338399	0.0078821
gene14901_SRXN1	sulfiredoxin 1	-2.14373	2.90013	23.0853	3.57869e-05	0.00167724
gene3166_IGSF10	immunoglobulin superfamily member 10	-2.14222	3.89422	23.0773	3.58726e-05	0.00167724
gene7664_PTX3	pentraxin 3	-2.12959	2.5558	17.6289	0.000202766	0.00560318
gene3549_CD44	CD44 molecule (Indian blood group)	-2.12254	3.77372	20.305	8.44671e-05	0.00307727
gene10543_LOC110081254	glutathione S-transferase-like	-2.10335	7.05405	21.1056	6.56295e-05	0.00260394
gene15297_ATF5	activating transcription factor 5	-2.09104	6.42227	17.8735	0.000186767	0.00529848
gene10054_NCOA4	nuclear receptor coactivator 4	-2.07112	8.13374	20.7086	7.43392e-05	0.00282347
gene15051_DAGLA	diacylglycerol lipase alpha	-2.04337	4.55123	18.227	0.000165978	0.00489411
gene893_HMBS	hydroxymethylbilane synthase	-2.03921	7.39517	34.1391	1.77312e-06	0.00022561
gene1009_CCND3	cyclin D3	-2.01243	6.32939	31.3066	3.62809e-06	0.000370413
gene6044_LOC110076286	carbohydrate sulfotransferase 6-like	-2.00066	3.72838	21.4675	5.86361e-05	0.00240209
gene10763_TMOD4	tropomodulin 4	-1.98907	6.7367	18.3032	0.000161829	0.00483219
gene20260_LOC110069890	regulator of G-protein signaling 8-like	-1.97344	4.11903	30.0543	5.03354e-06	0.000466423
gene179_HEBP2	heme binding protein 2	-1.93997	5.18738	15.0708	0.000492998	0.00986575
gene1936_NCKAP1L	NCK associated protein 1 like	-1.93974	3.48251	16.7882	0.000269931	0.00672855
gene8078_LOC110078568	trans-1	-1.93951	4.92131	22.8622	3.82723e-05	0.00175415
gene290_TWIST1	twist family bHLH transcription factor 1	-1.93176	4.26618	15.3035	0.000453693	0.00951472
gene12311_ABCA1	ATP binding cassette subfamily A member 1	-1.92262	6.20305	16.268	0.000323109	0.00766205
gene9753_BACH1	BTB domain and CNC homolog 1	-1.9215	5.96173	23.9808	2.74124e-05	0.00145601
gene18499_EHBP1L1	EH domain binding protein 1 like 1	-1.87488	6.5384	35.012	1.43132e-06	0.000200033
gene5773_LOC110075966	histone H1.0	-1.87397	9.76801	29.8149	5.36289e-06	0.000486369
gene14277_COMT	catechol-O-methyltransferase	-1.82493	2.89845	23.0689	3.59634e-05	0.00167724
gene17063_LOC110088378	RING finger protein 112-like	-1.82032	4.55073	36.473	1.00667e-06	0.0001578
gene12285_TRABD2A	TraB domain containing 2A	-1.80937	3.40712	27.5672	9.85255e-06	0.000736641
gene8614_FAM117A	family with sequence similarity 117 member A	-1.80741	6.01609	26.8919	1.18848e-05	0.000831254
gene9152_SSX2IP	SSX family member 2 interacting protein	-1.80276	4.11286	27.552	9.89389e-06	0.000736641
gene16312_ENDOD1	endonuclease domain containing 1	-1.78979	4.38676	16.5002	0.000298105	0.0072403
gene2664_KCNN1	potassium calcium-activated channel subfamily N member 1	-1.78955	5.62277	28.9983	6.67069e-06	0.000563046
gene8140_TREX2	three prime repair exonuclease 2	-1.78115	4.28008	19.7496	0.000100882	0.00351747
gene9167_NCF2	neutrophil cytosolic factor 2	-1.77996	2.11307	18.4718	0.000153032	0.00463445
gene13780_NRBP2	nuclear receptor binding protein 2	-1.77868	8.20689	26.5453	1.30973e-05	0.000886148
gene10633_ITGB3	integrin subunit beta 3	-1.77389	3.28007	19.5225	0.000108546	0.00373129
gene1440_STK10	serine/threonine kinase 10	-1.77213	5.3143	20.7143	7.42044e-05	0.00282347
gene18972_LOC110090477	zinc-binding protein A33-like	-1.76603	5.25166	21.5252	5.7596e-05	0.00237775
gene1336_LOC110085072	protein lifeguard 3-like	-1.75141	5.37553	22.4306	4.3618e-05	0.00193669
gene10099_LARP1	La ribonucleoprotein domain family member 1	-1.75014	4.83545	23.8233	2.87189e-05	0.00148832
gene2154_MXI1	MAX interactor 1	-1.74407	5.36134	32.0659	2.98477e-06	0.000322091
gene5759_RAC2	ras-related C3 botulinum toxin substrate 2 (rho family	-1.73745	3.17687	15.5656	0.000413391	0.00894747
gene1120_RAPSN	receptor associated protein of the synapse	-1.73596	2.66862	23.6096	3.05975e-05	0.0015389
gene1044_TMCC2	transmembrane and coiled-coil domain family 2	-1.72997	3.80598	18.254	0.000164493	0.00487758
gene13320_DHRS13	dehydrogenase/reductase 13	-1.71297	7.53413	25.4179	1.80423e-05	0.00109691
gene19255_SHMT1	serine hydroxymethyltransferase 1	-1.71248	5.49762	21.5004	5.80394e-05	0.00239027
gene11482_EPB41	erythrocyte membrane protein band 4.1	-1.70973	6.93697	17.0609	0.000245859	0.00632263
gene10284_LOC110081057	phospholipase D3-like	-1.70581	3.97578	15.1846	0.000473339	0.00967678
gene1895_COL2A1	collagen type II alpha 1 chain	-1.69915	6.46776	15.3289	0.000449601	0.00946382
gene4241_GAB3	GRB2 associated binding protein 3	-1.6973	5.94379	25.4713	1.77681e-05	0.00108974
gene2079_NCKAP5	NCK associated protein 5	-1.68893	3.97489	23.6412	3.03117e-05	0.00152904
gene10617_LCAT	lecithin-cholesterol acyltransferase	-1.68386	5.43499	39.8519	4.59295e-07	9.78873e-05
gene6730_FRYL	FRY like transcription coactivator	-1.67329	6.26343	17.6647	0.000200337	0.00556474
gene14228_LOC110085299	glutathione S-transferase Mu 1-like	-1.67069	4.37422	16.155	0.000336088	0.0078821
gene17482_PARD6A	par-6 family cell polarity regulator alpha	-1.66874	3.84916	18.2659	0.000163843	0.00486678
gene103_TIAM2	T-cell lymphoma invasion and metastasis 2	-1.66404	3.40469	28.8386	6.96403e-06	0.000582042
gene13045_CCP110	centriolar coiled-coil protein 110	-1.65559	4.911	29.1509	6.40262e-06	0.000548566
gene257_SNX10	sorting nexin 10	-1.64648	3.41048	15.0552	0.000495744	0.00990907
gene19042_E2F1	E2F transcription factor 1	-1.64513	6.46864	30.7265	4.21868e-06	0.00041102
gene1213_NEBL	nebulette	-1.63705	5.58372	20.9783	6.82986e-05	0.00266216
gene6546_DOPEY2	dopey family member 2	-1.62574	4.6722	19.4251	0.000112021	0.00380715
gene1032_PPP1R15B	protein phosphatase 1 regulatory subunit 15B	-1.61377	4.35371	19.0624	0.000126042	0.004032
gene610_CISH	cytokine inducible SH2 containing protein	-1.61139	5.10961	24.1041	2.64346e-05	0.00143538
gene17876_GFOD1	glucose-fructose oxidoreductase domain containing 1	-1.59843	4.91144	16.4529	0.000303024	0.00732844
gene20320_TRIM41	tripartite motif containing 41	-1.59835	6.35408	35.5435	1.25813e-06	0.00018179
gene14509_LOC110085598	hydroxyacylglutathione hydrolase	-1.5963	5.64814	17.2727	0.000228747	0.00603556
gene1137_ZFYVE26	zinc finger FYVE-type containing 26	-1.59154	5.34889	24.0623	2.6762e-05	0.00144396
gene13668_ELF1	E74 like ETS transcription factor 1	-1.58852	5.06802	33.0817	2.30749e-06	0.000273529
gene3327_LOC110073274	tyrosine-protein phosphatase non-receptor type 11-like	-1.58398	5.24422	24.8929	2.09933e-05	0.00123853
gene18654_DHRS7	dehydrogenase/reductase 7	-1.58071	6.58531	20.5236	7.88106e-05	0.0029148
gene9049_AIF1L	allograft inflammatory factor 1 like	-1.57155	5.92282	21.9892	4.9916e-05	0.00213836
gene8886_TGIF1	TGFB induced factor homeobox 1	-1.57079	5.08024	36.0699	1.10844e-06	0.000164338
gene21867_LOC110071605	protein Wnt-5a	-1.55989	4.3164	19.9393	9.4923e-05	0.00335776
gene14556_CARNS1	carnosine synthase 1	-1.54772	7.0108	39.436	5.04809e-07	0.000103699
gene2896_SFRP2	secreted frizzled related protein 2	-1.54221	4.05986	16.9416	0.000256092	0.00647221
gene11572_PLD2	phospholipase D2	-1.5355	5.81128	24.355	2.45568e-05	0.00135063
gene3602_CEP55	centrosomal protein 55	-1.52153	4.65146	23.9391	2.77524e-05	0.0014695
gene3782_HECTD3	HECT domain E3 ubiquitin protein ligase 3	-1.46776	7.0078	17.2651	0.000229336	0.00603556
gene12254_FOXO3	forkhead box O3	-1.46621	5.79242	26.0372	1.51185e-05	0.000976405
gene7877_SLC43A1	solute carrier family 43 member 1	-1.45058	4.30375	18.4995	0.000151638	0.00461683
gene1281_SUSD3	sushi domain containing 3	-1.4505	3.54545	26.4487	1.34582e-05	0.000896339
gene12258_CEP57L1	centrosomal protein 57 like 1	-1.43574	2.62503	19.1628	0.000121981	0.00396645
gene12663_XKRX	XK related	-1.4342	3.38456	17.7044	0.00019768	0.00552531
gene14240_REV3L	REV3 like	-1.41996	5.95911	20.1531	8.86519e-05	0.00319559
gene11091_UBE2S	ubiquitin conjugating enzyme E2 S	-1.40894	5.72508	27.7932	9.25797e-06	0.000711029
gene5694_JPH1	junctophilin 1	-1.39233	2.99967	17.3507	0.000222766	0.00593154
gene8360_SPTAN1	spectrin alpha	-1.38185	9.24985	31.8282	3.172e-06	0.000329772
gene1152_CREM	cAMP responsive element modulator	-1.37873	4.57338	23.8769	2.82669e-05	0.00147633
gene5753_MPST	mercaptopyruvate sulfurtransferase	-1.37756	5.47492	44.5931	1.62575e-07	4.86299e-05
gene16097_CKB	creatine kinase B	-1.37447	4.40686	22.2958	4.54456e-05	0.00199703
gene2801_ARHGAP45	Rho GTPase activating protein 45	-1.37107	6.18425	27.25	1.07566e-05	0.000777118
gene4434_DENND1B	DENN domain containing 1B	-1.36624	2.89177	16.149	0.000336789	0.0078821
gene8791_MFSD12	major facilitator superfamily domain containing 12	-1.36397	4.70473	18.4377	0.000154769	0.0046622
gene5201_PRDX3	peroxiredoxin 3	-1.36157	7.19778	26.9774	1.16042e-05	0.000820963
gene16095_EIF5	eukaryotic translation initiation factor 5	-1.35982	8.73522	28.063	8.59761e-06	0.000678654
gene9554_OGT	O-linked N-acetylglucosamine (GlcNAc) transferase	-1.35443	9.59913	16.4537	0.000302944	0.00732844
gene14335_MGAT4A	mannosyl (alpha-1	-1.35169	4.16383	15.1625	0.000477082	0.00972996
gene19392_LIG4	DNA ligase 4	-1.34867	3.61524	19.3752	0.000113847	0.00384669
gene10016_HERC2	HECT and RLD domain containing E3 ubiquitin protein ligase 2	-1.34732	7.74165	20.9634	6.86179e-05	0.00266216
gene14610_AMFR	autocrine motility factor receptor	-1.3437	7.18367	17.8935	0.00018552	0.00528066
gene3561_FBXO3	F-box protein 3	-1.34247	5.38764	19.0756	0.000125499	0.004032
gene11839_HIPK2	homeodomain interacting protein kinase 2	-1.33977	6.48837	17.1189	0.000241038	0.00624575
gene11905_AK2	adenylate kinase 2	-1.33814	7.12597	16.906	0.000259236	0.00651432
gene6198_BRCA2	BRCA2	-1.33204	4.93816	23.8546	2.8454e-05	0.00147909
gene13385_TCP11L2	t-complex 11 like 2	-1.32334	3.70286	16.1249	0.000339629	0.00788919
gene13465_LOC110084444	actin	-1.31982	6.2548	19.7803	9.98906e-05	0.00350439
gene9336_SLC25A20	solute carrier family 25 member 20	-1.31721	5.19668	24.6618	2.24515e-05	0.00128297
gene8879_NDC80	NDC80	-1.30588	5.03902	18.6321	0.000145145	0.00450047
gene16627_LOC110087928	autism susceptibility gene 2 protein-like	-1.30528	7.06238	27.4209	1.02591e-05	0.000753956
gene16201_RGS3	regulator of G-protein signaling 3	-1.29094	5.38536	26.404	1.36287e-05	0.000904161
gene8905_KYAT3	kynurenine aminotransferase 3	-1.28867	5.19273	23.0651	3.60041e-05	0.00167724
gene6734_FOXP2	forkhead box P2	-1.28308	3.56866	17.4023	0.000218901	0.00587759
gene5455_MEIS3	Meis homeobox 3	-1.26505	5.41152	17.6836	0.000199067	0.00555499
gene2722_SLC25A42	solute carrier family 25 member 42	-1.26292	4.33221	16.0525	0.000348329	0.00802344
gene12939_MPHOSPH9	M-phase phosphoprotein 9	-1.26008	5.80557	21.2552	6.26361e-05	0.00251874
gene1755_CYTH1	cytohesin 1	-1.25774	5.9527	37.6666	7.59506e-07	0.000133501
gene10668_LOC110081385	protein HEXIM1-like	-1.25158	6.62745	36.9041	9.08749e-07	0.000145538
gene19224_SHCBP1	SHC binding and spindle associated 1	-1.24976	4.47137	29.6351	5.62537e-06	0.00050216
gene11957_FAM214B	family with sequence similarity 214 member B	-1.24933	6.23032	38.5749	6.15008e-07	0.000121929
gene15649_UBE2Q2	ubiquitin conjugating enzyme E2 Q2	-1.24254	5.75248	15.5398	0.00041718	0.0090037
gene10388_RBM38	RNA binding motif protein 38	-1.23008	4.91771	15.9636	0.000359335	0.00823477
gene1254_NEIL3	nei like DNA glycosylase 3	-1.21487	4.21877	18.9932	0.000128923	0.00408815
gene6955_DUT	deoxyuridine triphosphatase	-1.21483	7.15953	19.4782	0.000110112	0.00376315
gene16592_MEIS2	Meis homeobox 2	-1.21165	4.61206	25.6688	1.67912e-05	0.00105321
gene6973_GNB5	G protein subunit beta 5	-1.21165	6.56727	17.3815	0.00022045	0.00589846
gene712_MXD3	MAX dimerization protein 3	-1.20192	4.43382	18.3815	0.000157678	0.00473313
gene9064_FNBP1	formin binding protein 1	-1.19554	7.58747	16.3969	0.000308964	0.00739517
gene2925_FNIP2	folliculin interacting protein 2	-1.19382	3.95917	18.4103	0.00015618	0.00469643
gene19339_C2CD2	C2 calcium dependent domain containing 2	-1.18144	4.68615	16.6115	0.00028686	0.00704751
gene3114_LOC110073000	DNA primase large subunit-like	-1.15349	4.91912	18.7535	0.00013946	0.00436294
gene2993_E2F3	E2F transcription factor 3	-1.1507	3.86106	18.603	0.000146547	0.00450204
gene12495_BORA	bora	-1.14226	4.20938	23.8712	2.83144e-05	0.00147633
gene4240_LOC110074281	phosphatidylinositol-binding clathrin assembly protein-like	-1.13815	5.97939	17.5083	0.000211189	0.00575204
gene8293_RFESD	Rieske Fe-S domain containing	-1.13373	4.23595	18.614	0.000146013	0.00450047
gene3958_CCNB1	cyclin B1	-1.12848	6.86582	18.1665	0.000169351	0.00494422
gene13190_TMEM57	transmembrane protein 57	-1.12459	5.25007	15.7241	0.000390895	0.00866679
gene1766_TMC6	transmembrane channel like 6	-1.12178	4.98414	15.0738	0.000492463	0.00986575
gene7451_ANP32B	acidic nuclear phosphoprotein 32 family member B	-1.11055	9.26226	16.361	0.000312841	0.00747051
gene5060_MKI67	marker of proliferation Ki-67	-1.10464	7.33536	25.9106	1.56724e-05	0.00100081
gene450_GRASP	general receptor for phosphoinositides 1 associated scaffold protein	-1.07857	5.20512	19.4942	0.000109542	0.00375792
gene310_ARL4A	ADP ribosylation factor like GTPase 4A	-1.06766	6.06285	16.5628	0.000291729	0.00710568
gene10665_NMT1	N-myristoyltransferase 1	-1.06225	7.40152	16.767	0.000271902	0.00676051
gene17786_LOC110089195	protein SET-like	-1.05875	6.1339	22.0068	4.96473e-05	0.00213221
gene3483_ERICH1	glutamate rich 1	-1.05709	4.71555	23.584	3.08313e-05	0.0015461
gene9179_IVNS1ABP	influenza virus NS1A binding protein	-1.04777	7.83386	22.2773	4.57027e-05	0.00199803
gene9891_ATAD2	ATPase family	-1.0459	5.07623	17.8151	0.000190461	0.00536362
gene14454_AGTPBP1	ATP/GTP binding protein 1	-1.04536	5.03963	15.7597	0.000386023	0.00859704
gene9440_DAB2	DAB2	-1.0371	6.89676	19.8741	9.69268e-05	0.00340743
gene18770_KIAA1210	KIAA1210 ortholog	-1.03256	5.16944	21.627	5.58086e-05	0.00232223
gene10483_SUV39H1	suppressor of variegation 3-9 homolog 1	-1.02061	3.62335	16.3435	0.000314744	0.00750544
gene7371_SMC2	structural maintenance of chromosomes 2	-1.01914	6.1627	18.9677	0.000130005	0.00410478
gene12257_SESN1	sestrin 1	-1.00549	5.83585	24.1057	2.64217e-05	0.00143538
gene19284_TBC1D20	TBC1 domain family member 20	1.01644	5.72815	16.586	0.000289394	0.00707916
gene12612_CHST2	carbohydrate sulfotransferase 2	1.01938	4.64444	15.0924	0.000489186	0.00985889
gene8330_DAB2IP	DAB2 interacting protein	1.0225	6.86451	17.322	0.000224945	0.00595546
gene14585_LEPROT	leptin receptor overlapping transcript	1.02294	5.04675	20.068	9.10945e-05	0.00326295
gene1923_NAB2	NGFI-A binding protein 2	1.02734	4.58383	23.1067	3.5557e-05	0.00167724
gene2718_HOMER3	homer scaffolding protein 3	1.03309	7.47141	15.8166	0.000378373	0.0085334
gene9456_NADK2	NAD kinase 2	1.0348	5.57923	15.2401	0.000464059	0.00963728
gene17794_G6PD	glucose-6-phosphate dehydrogenase	1.03627	5.25558	19.9608	9.4271e-05	0.00334162
gene846_DIXDC1	DIX domain containing 1	1.04394	5.69262	17.8299	0.000189514	0.00535855
gene8091_TEAD2	TEA domain transcription factor 2	1.04683	5.70945	26.1011	1.4847e-05	0.000969893
gene8228_CLIP4	CAP-Gly domain containing linker protein family member 4	1.05765	3.74638	19.159	0.000122134	0.00396645
gene1741_TBC1D16	TBC1 domain family member 16	1.06833	5.74994	29.039	6.59793e-06	0.00056209
gene16997_IRF9	interferon regulatory factor 9	1.07794	6.58418	24.6545	2.24991e-05	0.00128297
gene2398_SORBS3	sorbin and SH3 domain containing 3	1.08583	7.21863	15.4411	0.000432025	0.00922784
gene10989_LOC110081765	nuclear factor interleukin-3-regulated protein-like	1.09039	4.07695	15.106	0.00048681	0.00984593
gene523_MAP10	microtubule associated protein 10	1.09171	3.72647	15.677	0.000397432	0.00878445
gene3094_NR2F2	nuclear receptor subfamily 2 group F member 2	1.09376	9.40189	15.7335	0.000389594	0.0086492
gene12802_FSCN1	fascin actin-bundling protein 1	1.10528	8.53193	16.8207	0.000266932	0.00667387
gene10292_BSCL2	BSCL2	1.11176	4.66183	17.6754	0.000199614	0.00556114
gene15445_LPAR4	lysophosphatidic acid receptor 4	1.1222	5.61475	24.5402	2.32616e-05	0.00130552
gene2560_METTL21A	methyltransferase like 21A	1.12341	4.0505	15.8713	0.00037117	0.00840478
gene410_MMD	monocyte to macrophage differentiation associated	1.12721	6.40899	37.5773	7.75542e-07	0.000133566
gene15398_CALM1	calmodulin 1	1.13461	8.5392	20.6141	7.6588e-05	0.00287698
gene7148_EHBP1	EH domain binding protein 1	1.13904	5.36908	37.9845	7.05196e-07	0.000129325
gene217_PLCL2	phospholipase C like 2	1.14751	4.87478	20.5508	7.81368e-05	0.00289616
gene4689_PDP1	pyruvate dehyrogenase phosphatase catalytic subunit 1	1.15287	4.06006	18.9857	0.000129238	0.00408815
gene1853_BTG1	BTG anti-proliferation factor 1	1.16421	7.19478	19.09	0.000124913	0.004032
gene1347_TNS1	tensin 1	1.1746	5.96605	23.6854	2.99169e-05	0.00151811
gene7580_MCOLN1	mucolipin 1	1.17566	5.53677	19.4775	0.000110136	0.00376315
gene674_REEP2	receptor accessory protein 2	1.17868	4.01323	19.351	0.000114744	0.00385114
gene5706_ZC2HC1A	zinc finger C2HC-type containing 1A	1.18003	5.37389	19.0623	0.000126045	0.004032
gene802_SC5D	sterol-C5-desaturase	1.18336	4.12867	23.8755	2.82788e-05	0.00147633
gene7737_TRIM3	tripartite motif containing 3	1.19321	5.93823	31.8458	3.15766e-06	0.000329772
gene9959_FLRT2	fibronectin leucine rich transmembrane protein 2	1.19343	6.30144	21.3816	6.02201e-05	0.00245048
gene16573_PLEKHH2	pleckstrin homology	1.20708	5.37308	19.0564	0.000126288	0.004032
gene8622_PPP1R9B	protein phosphatase 1 regulatory subunit 9B	1.20757	4.73229	23.3707	3.28555e-05	0.00160208
gene13812_SLC52A2	solute carrier family 52 member 2	1.20793	3.98455	18.2441	0.000165032	0.00488507
gene3364_LOC110073301	Golgi integral membrane protein 4-like	1.21156	4.95971	15.4393	0.000432309	0.00922784
gene21048_LOC110070722	fatty acid amide hydrolase-like	1.21178	5.52464	16.4069	0.000307893	0.00739377
gene9802_HADH	hydroxyacyl-CoA dehydrogenase	1.21976	6.88969	15.5085	0.000421826	0.0090581
gene13452_AP3B2	adaptor related protein complex 3 beta 2 subunit	1.22077	5.40692	20.1084	8.99273e-05	0.00322792
gene18900_LOC110090348	zinc finger and SCAN domain-containing protein 23-like	1.2217	3.82753	21.7012	5.45444e-05	0.00228497
gene3956_PIK3R1	phosphoinositide-3-kinase regulatory subunit 1	1.22221	7.20781	31.1741	3.7548e-06	0.000376584
gene1045_NUAK2	NUAK family kinase 2	1.22586	4.76582	16.94	0.000256231	0.00647221
gene13507_BCL7B	BCL tumor suppressor 7B	1.23054	3.34132	18.5356	0.00014984	0.00457844
gene19089_PLP2	proteolipid protein 2	1.23065	5.02589	21.4613	5.87491e-05	0.00240209
gene7447_LOC110077804	zinc transporter ZIP11-like	1.23102	3.29872	16.3982	0.000308827	0.00739517
gene6593_NOVA1	NOVA alternative splicing regulator 1	1.23447	6.54701	22.613	4.12676e-05	0.0018592
gene15020_RPS6KA1	ribosomal protein S6 kinase A1	1.23537	4.67558	16.2889	0.000320774	0.00761727
gene10122_CPNE8	copine 8	1.24285	3.47524	16.3348	0.000315698	0.00751766
gene14960_ASB1	ankyrin repeat and SOCS box containing 1	1.24577	4.07911	19.9791	9.37209e-05	0.00332904
gene10670_MYO1D	myosin ID	1.24793	5.20547	22.5006	4.26986e-05	0.00191582
gene14221_AMIGO1	adhesion molecule with Ig like domain 1	1.25078	3.39441	15.1403	0.000480875	0.00977226
gene9787_EPHX3	epoxide hydrolase 3	1.25102	5.09026	19.1885	0.000120966	0.00395869
gene6817_NFIA	nuclear factor I A	1.25165	6.71896	29.975	5.14023e-06	0.000471188
gene2639_ACSBG2	acyl-CoA synthetase bubblegum family member 2	1.2534	5.36652	18.0542	0.000175814	0.00507213
gene5419_CAMKK1	calcium/calmodulin dependent protein kinase kinase 1	1.25547	4.62629	20.8774	7.04943e-05	0.00271316
gene1198_KIAA1217	KIAA1217 ortholog	1.25736	7.18824	15.51	0.000421612	0.0090581
gene4791_CAVIN1	caveolae associated protein 1	1.25866	7.9186	21.8926	5.14206e-05	0.0021809
gene11419_TMEM159	transmembrane protein 159	1.26103	4.1735	19.3846	0.0001135	0.00384669
gene5049_STK32C	serine/threonine kinase 32C	1.26327	4.81093	17.4427	0.00021593	0.00582969
gene19204_ARHGAP27	Rho GTPase activating protein 27	1.26476	4.64692	17.2263	0.000232385	0.00608626
gene19600_SLC41A3	solute carrier family 41 member 3	1.2765	4.2629	15.4385	0.000432436	0.00922784
gene13209_AAED1	AhpC/TSA antioxidant enzyme domain containing 1	1.28017	4.10882	18.5162	0.000150806	0.00459973
gene4252_ACSL4	acyl-CoA synthetase long-chain family member 4	1.28921	4.7547	32.6155	2.59544e-06	0.00028923
gene8355_NR5A1	nuclear receptor subfamily 5 group A member 1	1.29905	7.86863	15.2118	0.000468752	0.00966411
gene13102_CNNM1	cyclin and CBS domain divalent metal cation transport mediator 1	1.30288	3.64536	20.5968	7.70092e-05	0.0028794
gene17251_LOC110088604	F-box/LRR-repeat protein 2-like	1.30679	3.35085	22.3504	4.46957e-05	0.00197425
gene3211_SLC25A34	solute carrier family 25 member 34	1.30692	4.3525	17.0046	0.000250635	0.00641641
gene3018_PARD6G	par-6 family cell polarity regulator gamma	1.31108	5.07303	17.0557	0.000246291	0.00632418
gene2006_PREX1	phosphatidylinositol-3	1.31487	4.88024	37.1704	8.53359e-07	0.000141619
gene14267_PPP3CA	protein phosphatase 3 catalytic subunit alpha	1.31878	5.72482	22.9119	3.77032e-05	0.00174273
gene106_CNKSR3	CNKSR family member 3	1.31944	5.95426	30.0242	5.07373e-06	0.000467606
gene17858_GALNT14	polypeptide N-acetylgalactosaminyltransferase 14	1.32038	4.76476	15.7854	0.000382541	0.00858202
gene4636_STEAP1	STEAP family member 1	1.32348	2.98786	16.2444	0.000325775	0.00770384
gene18945_SLC37A2	solute carrier family 37 member 2	1.3464	4.96247	21.3457	6.08958e-05	0.00246621
gene13015_STAT4	signal transducer and activator of transcription 4	1.35546	3.57027	16.9428	0.000255986	0.00647221
gene10961_LOC110081743	calcium-binding mitochondrial carrier protein SCaMC-3	1.36065	3.17084	17.9064	0.000184716	0.00526656
gene16486_LOC110087747	uncharacterized LOC110087747	1.36071	2.04579	17.3261	0.000224637	0.00595546
gene6158_ZFP36L1	ZFP36 ring finger protein like 1	1.36108	8.05786	51.1949	4.25638e-08	2.19913e-05
gene13570_ENC1	ectodermal-neural cortex 1	1.36193	4.42969	15.7798	0.000383292	0.00858756
gene5547_LOC110075624	inositol-trisphosphate 3-kinase C-like	1.37342	4.15888	22.9017	3.78187e-05	0.00174273
gene14649_GRB10	growth factor receptor bound protein 10	1.38069	3.56369	16.4325	0.000305181	0.00735687
gene13892_LOC110084954	transmembrane protein 47-like	1.38174	4.14243	19.051	0.00012651	0.004032
gene1416_DPYSL3	dihydropyrimidinase like 3	1.38479	7.59818	47.5768	8.7465e-08	3.33171e-05
gene19286_TRIB3	tribbles pseudokinase 3	1.3866	3.72933	18.4915	0.000152043	0.00462091
gene1094_CREB3L1	cAMP responsive element binding protein 3 like 1	1.38673	5.82831	30.1351	4.9272e-06	0.000464137
gene20155_TNFRSF21	TNF receptor superfamily member 21	1.39821	5.2485	28.5314	7.56759e-06	0.000616573
gene7797_SPEG	SPEG complex locus	1.39986	4.90192	16.307	0.000318756	0.00757991
gene11945_IL11RA	interleukin 11 receptor subunit alpha	1.40267	7.22685	31.8551	3.15016e-06	0.000329772
gene9111_EGFL7	EGF like domain multiple 7	1.4039	5.62828	15.2243	0.000466671	0.00966411
gene4598_KCNK5	potassium two pore domain channel subfamily K member 5	1.40906	4.67405	22.6544	4.07521e-05	0.00184794
gene2603_MEX3D	mex-3 RNA binding family member D	1.4114	5.05115	20.9542	6.8816e-05	0.00266216
gene18030_BCL3	B-cell CLL/lymphoma 3	1.41567	3.34294	15.9118	0.000365924	0.00834092
gene11506_DLG4	discs large MAGUK scaffold protein 4	1.41739	3.57591	17.571	0.000206769	0.00567699
gene5062_LRRTM4	leucine rich repeat transmembrane neuronal 4	1.43759	3.77763	17.1849	0.000235678	0.00615361
gene5290_KDSR	3-ketodihydrosphingosine reductase	1.44869	4.34265	19.1659	0.000121857	0.00396645
gene15752_DTNB	dystrobrevin beta	1.45905	5.32686	43.3589	2.11646e-07	5.72789e-05
gene5764_CDC42EP1	CDC42 effector protein 1	1.46834	4.51448	16.7521	0.000273295	0.00677279
gene2627_CERS4	ceramide synthase 4	1.47493	4.90573	23.7506	2.93436e-05	0.00149412
gene16878_FAM117B	family with sequence similarity 117 member B	1.47545	4.05855	20.6574	7.55492e-05	0.00284981
gene12889_FAM109A	family with sequence similarity 109 member A	1.48301	4.22508	25.2231	1.9082e-05	0.00114559
gene15159_LOC110086333	sulfotransferase family cytosolic 1B member 1-like	1.48437	6.32485	26.8523	1.20171e-05	0.000835892
gene15492_P4HA2	prolyl 4-hydroxylase subunit alpha 2	1.48639	4.33065	28.3626	7.9227e-06	0.000631224
gene11609_DHRS3	dehydrogenase/reductase 3	1.48757	5.48839	33.7194	1.96752e-06	0.000244863
gene14850_SMOX	spermine oxidase	1.48788	6.02666	34.5989	1.58339e-06	0.000210216
gene1164_ZEB1	zinc finger E-box binding homeobox 1	1.49331	7.12252	47.2481	9.35359e-08	3.46693e-05
gene15303_NDRG2	NDRG family member 2	1.49549	8.19326	23.7714	2.91632e-05	0.00149412
gene20487_LOC110070124	putative cation exchanger C521.04c	1.49874	3.89993	24.6117	2.27814e-05	0.00129296
gene8399_ARHGAP28	Rho GTPase activating protein 28	1.49957	6.23988	25.8495	1.59475e-05	0.00101092
gene10956_PDLIM5	PDZ and LIM domain 5	1.49959	6.19108	19.647	0.00010427	0.00361584
gene1737_SGSH	N-sulfoglucosamine sulfohydrolase	1.50786	3.29345	15.7193	0.000391556	0.00867018
gene9623_ARHGAP42	Rho GTPase activating protein 42	1.52441	5.39982	32.2912	2.81809e-06	0.00030999
gene6868_ST5	suppression of tumorigenicity 5	1.532	6.3408	31.0602	3.86738e-06	0.000385607
gene16532_MMP14	matrix metallopeptidase 14	1.53273	7.82896	15.7353	0.000389355	0.0086492
gene16649_PSME4	proteasome activator subunit 4	1.53291	7.29087	18.291	0.000162485	0.00483485
gene15726_SYT3	synaptotagmin 3	1.54323	4.08524	15.6454	0.000401893	0.00883025
gene9593_HS6ST2	heparan sulfate 6-O-sulfotransferase 2	1.54567	5.32033	18.7347	0.000140326	0.00437397
gene7360_PDZRN3	PDZ domain containing ring finger 3	1.55384	6.89588	45.2089	1.42761e-07	4.59838e-05
gene6126_ZNF469	zinc finger protein 469	1.55444	4.57284	16.5641	0.000291593	0.00710568
gene11372_SNRK	SNF related kinase	1.55633	5.55129	34.6376	1.56843e-06	0.000210216
gene9583_AGTR2	angiotensin II receptor type 2	1.55961	3.51104	15.8989	0.000367593	0.00836777
gene10853_ARHGAP40	Rho GTPase activating protein 40	1.56633	3.83707	21.5421	5.72953e-05	0.00237108
gene16673_GM2A	GM2 ganglioside activator	1.56916	6.72803	16.1392	0.000337945	0.0078821
gene14597_CPNE2	copine 2	1.57032	4.53289	24.7877	2.16439e-05	0.00125948
gene9587_DOCK11	dedicator of cytokinesis 11	1.57045	7.5232	38.166	6.7606e-07	0.000129325
gene14079_LOC110085143	NADPH--cytochrome P450 reductase	1.57187	7.37877	18.7469	0.000139763	0.00436438
gene9080_MIGA2	mitoguardin 2	1.57224	4.50968	16.156	0.000335963	0.0078821
gene2190_GFRA1	GDNF family receptor alpha 1	1.57613	5.21665	15.2124	0.00046866	0.00966411
gene9546_LOC110080170	Krueppel-like factor 5	1.57753	4.52351	18.223	0.000166199	0.00489411
gene13588_LHFPL2	lipoma HMGIC fusion partner-like 2	1.58042	4.8913	34.4945	1.62449e-06	0.000211432
gene7388_PLPPR1	phospholipid phosphatase related 1	1.58872	5.17492	18.1896	0.000168054	0.00492322
gene11716_LOC110082570	NAC-alpha domain-containing protein 1-like	1.59359	4.30813	17.3762	0.000220848	0.00589846
gene9536_SHROOM4	shroom family member 4	1.59425	4.72942	16.1893	0.000332091	0.00782065
gene1077_CD82	CD82 molecule	1.59904	6.763	24.0747	2.66638e-05	0.00144323
gene8382_SH2D3C	SH2 domain containing 3C	1.59986	4.73191	37.281	8.31409e-07	0.000140352
gene16629_LOC110087916	uncharacterized LOC110087916	1.60431	4.03581	18.1745	0.0001689	0.00493952
gene7212_ARHGAP18	Rho GTPase activating protein 18	1.61659	3.746	16.3942	0.000309253	0.00739517
gene414_TOM1L1	target of myb1 like 1 membrane trafficking protein	1.61777	4.08305	26.2419	1.42668e-05	0.00093557
gene16768_LOC110088029	zinc finger protein 345-like	1.6215	2.72458	17.9506	0.000182006	0.00522424
gene7109_RGS2	regulator of G-protein signaling 2	1.62195	5.67301	23.2163	3.44081e-05	0.00163871
gene21460_TBC1D10A	TBC1 domain family member 10A	1.6223	4.72725	24.8177	2.14565e-05	0.00125285
gene11552_NYAP1	neuronal tyrosine phosphorylated phosphoinositide-3-kinase adaptor 1	1.62878	3.64721	25.0254	2.02029e-05	0.00119604
gene5710_HEY1	hes related family bHLH transcription factor with YRPW motif 1	1.63141	4.03526	15.6002	0.000408362	0.00889216
gene12168_ACVR1	activin A receptor type 1	1.63481	4.5961	23.5648	3.10082e-05	0.00154895
gene4644_FZD1	frizzled class receptor 1	1.6365	4.88973	31.9214	3.09709e-06	0.000328516
gene12960_SLC6A6	solute carrier family 6 member 6	1.63791	6.44634	17.6545	0.000201028	0.00557295
gene14892_ITGA6	integrin subunit alpha 6	1.64834	7.13098	22.7062	4.01181e-05	0.00182404
gene13687_ELFN1	extracellular leucine rich repeat and fibronectin type III domain containing 1	1.64907	3.82887	17.6638	0.000200396	0.00556474
gene7421_PSD	pleckstrin and Sec7 domain containing	1.65579	4.48508	17.0172	0.00024955	0.00639825
gene7631_LDLRAD4	low density lipoprotein receptor class A domain containing 4	1.66048	5.00866	64.8559	3.65215e-09	5.18909e-06
gene9290_ANKRD44	ankyrin repeat domain 44	1.6682	5.13755	23.4716	3.18806e-05	0.00157099
gene2391_BMP1	bone morphogenetic protein 1	1.67011	8.33999	17.4405	0.000216092	0.00582969
gene15995_LOC110087234	uncharacterized LOC110087234	1.67164	4.58344	19.8825	9.66657e-05	0.00340527
gene17793_LOC110089201	ceramide kinase-like	1.67677	2.13376	15.1166	0.000484974	0.00982044
gene10088_LOC110080728	transmembrane protein 121-like	1.67705	2.59798	19.6079	0.000105594	0.00365116
gene2996_SOX4	SRY-box 4	1.67871	6.59888	15.1366	0.000481519	0.00977369
gene13011_NAB1	NGFI-A binding protein 1	1.69207	5.70355	51.8982	3.71426e-08	2.04284e-05
gene4321_STARD8	StAR related lipid transfer domain containing 8	1.69488	5.16728	29.4194	5.95849e-06	0.000516715
gene13349_AEBP1	AE binding protein 1	1.69952	6.65323	21.0437	6.69122e-05	0.00263476
gene16349_PRSS23	protease	1.70161	4.14467	23.7548	2.9307e-05	0.00149412
gene19407_MYRIP	myosin VIIA and Rab interacting protein	1.70614	2.78982	22.7602	3.94685e-05	0.0017993
gene11247_TSHZ3	teashirt zinc finger homeobox 3	1.70786	5.73989	23.014	3.65619e-05	0.00169858
gene3836_RSPO2	R-spondin 2	1.7126	3.60233	16.1768	0.000333534	0.0078438
gene10439_LOC110081189	caM kinase-like vesicle-associated protein	1.71378	2.94228	23.2221	3.4348e-05	0.00163871
gene1753_TIMP2	TIMP metallopeptidase inhibitor 2	1.71429	7.32382	40.0115	4.43011e-07	9.56119e-05
gene18355_LOC110089818	uncharacterized LOC110089818	1.71477	3.81809	15.6171	0.000405925	0.00889216
gene10383_BMP7	bone morphogenetic protein 7	1.71727	2.86498	16.7659	0.000272006	0.00676051
gene4712_SDC2	syndecan 2	1.73213	6.01645	21.0222	6.73639e-05	0.00264644
gene3913_SELENOP	selenoprotein P	1.74266	9.0362	15.8853	0.000369349	0.00839339
gene6599_CSRNP3	cysteine and serine rich nuclear protein 3	1.75731	3.20898	16.7889	0.000269861	0.00672855
gene3220_ALPL	alkaline phosphatase	1.75759	3.87091	17.2553	0.000230102	0.00604505
gene15708_LOC110086915	transmembrane protein 100-like	1.76522	1.73493	16.1312	0.000338885	0.00788266
gene17953_EPHB2	EPH receptor B2	1.78084	3.78844	15.1866	0.000472988	0.00967678
gene17820_ASTN2	astrotactin 2	1.7982	5.5405	18.4443	0.000154432	0.0046622
gene3966_CMYA5	cardiomyopathy associated 5	1.80265	4.06755	22.3843	4.42369e-05	0.00195906
gene10693_LOC110081423	monoacylglycerol lipase ABHD6-like	1.80601	2.87491	15.1533	0.000478649	0.00973975
gene3348_MXRA8	matrix remodeling associated 8	1.80648	5.21316	21.2289	6.31521e-05	0.0025296
gene4626_VEGFA	vascular endothelial growth factor A	1.80683	6.48202	36.2066	1.07275e-06	0.000163307
gene18480_ADCY3	adenylate cyclase 3	1.8082	5.76898	21.9604	5.03592e-05	0.00215194
gene13897_NHSL2	NHS like 2	1.81099	3.30835	16.1401	0.000337833	0.0078821
gene7606_NFIX	nuclear factor I X	1.81591	8.49678	37.9373	7.12997e-07	0.000129325
gene2185_ABLIM1	actin binding LIM protein 1	1.81593	4.20497	27.0634	1.13295e-05	0.000804865
gene20185_TRIM35	tripartite motif containing 35	1.81648	5.00114	34.2988	1.70463e-06	0.000220181
gene11229_ARAP3	ArfGAP with RhoGAP domain	1.81866	4.37277	22.2861	4.558e-05	0.00199779
gene14851_RNF24	ring finger protein 24	1.83522	3.68868	15.1688	0.000476015	0.00971983
gene2647_KANK3	KN motif and ankyrin repeat domains 3	1.8381	4.8839	27.5318	9.94934e-06	0.000737268
gene16322_CHRNA4	cholinergic receptor nicotinic alpha 4 subunit	1.83983	3.99554	15.0788	0.00049158	0.00986569
gene8412_APCDD1	APC down-regulated 1	1.83985	4.6525	16.5529	0.000292729	0.00711988
gene5288_LOC110075434	MARVEL domain-containing protein 3-like	1.84224	3.79796	21.6251	5.58426e-05	0.00232223
gene7152_B3GNT2	UDP-GlcNAc:betaGal beta-1	1.84463	3.44123	37.495	7.90646e-07	0.000134805
gene2410_LOXL2	lysyl oxidase like 2	1.84507	2.7152	20.7009	7.45197e-05	0.00282347
gene6712_TUSC3	tumor suppressor candidate 3	1.84632	3.55242	20.3824	8.24169e-05	0.00301547
gene15533_FOXS1	forkhead box S1	1.84641	3.03243	25.4979	1.76327e-05	0.00108533
gene7838_PTN	pleiotrophin	1.84777	6.31955	22.0994	4.82574e-05	0.0020883
gene16726_LOC110088041	zinc finger protein RFP-like	1.8511	5.65898	28.6761	7.27657e-06	0.00060226
gene6693_NCAM2	neural cell adhesion molecule 2	1.85348	3.26646	19.0451	0.000126754	0.004032
gene6304_CD81	CD81 molecule	1.86498	5.91062	15.8638	0.000372144	0.00841519
gene5576_RTN2	reticulon 2	1.87641	5.15539	23.3347	3.32102e-05	0.00160216
gene4184_TSPAN4	tetraspanin 4	1.87946	4.05894	17.4875	0.000212685	0.00578353
gene16075_CUNH1orf216	chromosome unknown C1orf216 homolog	1.88664	1.51478	15.3447	0.000447088	0.00942256
gene19219_TRIB1	tribbles pseudokinase 1	1.89151	5.60916	36.4641	1.00881e-06	0.0001578
gene13255_DCLK3	doublecortin like kinase 3	1.89236	4.56776	19.2243	0.000119565	0.00393451
gene15189_CLEC14A	C-type lectin domain containing 14A	1.90926	4.04872	20.9733	6.84042e-05	0.00266216
gene14433_HTRA3	HtrA serine peptidase 3	1.91071	3.03961	20.5794	7.74329e-05	0.00288393
gene12545_TMEM119	transmembrane protein 119	1.91878	6.7554	36.9537	8.98139e-07	0.000145538
gene13595_PDE8B	phosphodiesterase 8B	1.95715	3.11469	24.3748	2.44149e-05	0.00134716
gene19318_RHOBTB1	Rho related BTB domain containing 1	1.96202	4.85054	16.6676	0.000281363	0.00692242
gene4368_AMHR2	anti-Mullerian hormone receptor type 2	1.9625	7.85034	23.4949	3.16605e-05	0.00156467
gene16545_SLC7A8	solute carrier family 7 member 8	1.96649	6.59475	33.2897	2.19018e-06	0.000264841
gene14802_ST8SIA5	ST8 alpha-N-acetyl-neuraminide alpha-2	1.96916	4.62652	16.9858	0.000252248	0.00643838
gene3134_AGTR1	angiotensin II receptor type 1	1.96963	2.98014	25.411	1.8078e-05	0.00109691
gene14204_CUNH1orf106	chromosome unknown C1orf106 homolog	1.97218	3.07865	16.6848	0.000279704	0.00689154
gene7589_RAB3D	RAB3D	1.98065	3.54794	26.4523	1.34444e-05	0.000896339
gene1707_KIF19	kinesin family member 19	1.98241	3.16775	20.6897	7.47837e-05	0.00282719
gene11810_LOC110082668	volume-regulated anion channel subunit LRRC8E-like	1.98319	2.35389	15.8114	0.000379055	0.00853751
gene11280_GRB7	growth factor receptor bound protein 7	1.98381	2.88859	18.6152	0.000145958	0.00450047
gene5587_NCCRP1	non-specific cytotoxic cell receptor protein 1 homolog (zebrafish)	1.98421	4.39554	17.5332	0.000209419	0.00573129
gene5289_BCL2	BCL2	1.98475	3.45939	28.2652	8.13578e-06	0.000645186
gene721_UNC5A	unc-5 netrin receptor A	1.98475	4.84666	27.0851	1.12613e-05	0.00080337
gene11431_LOC110082181	acyl-coenzyme A synthetase ACSM3	1.98947	3.93909	24.0233	2.70708e-05	0.00145144
gene15040_FADS2	fatty acid desaturase 2	1.99062	4.02784	20.1282	8.93604e-05	0.00321434
gene4788_LOC110074894	acid-sensing ion channel 2	1.99458	3.67385	31.9741	3.05558e-06	0.000327658
gene10347_THBS3	thrombospondin 3	1.99561	5.1435	49.6678	5.74536e-08	2.60473e-05
gene16945_LOC110088292	arachidonate 15-lipoxygenase B-like	1.99569	3.32054	15.9646	0.000359211	0.00823477
gene9397_ITGBL1	integrin subunit beta like 1	2.00114	3.26018	15.9279	0.000363863	0.00832733
gene1051_MFSD4A	major facilitator superfamily domain containing 4A	2.002	2.87365	15.5559	0.000414817	0.00896405
gene7126_SORCS2	sortilin related VPS10 domain containing receptor 2	2.01168	3.01189	27.3362	1.05025e-05	0.000765243
gene5545_NUMBL	NUMB like	2.02026	3.80771	19.4231	0.000112093	0.00380715
gene10354_EFNA3	ephrin A3	2.03751	3.27468	25.1028	1.97562e-05	0.00117367
gene15390_SALL1	spalt like transcription factor 1	2.04042	8.00784	48.9051	6.68837e-08	2.85092e-05
gene5083_ADGRA2	adhesion G protein-coupled receptor A2	2.0411	6.6463	19.6653	0.000103656	0.00360682
gene4205_RHOB	ras homolog family member B	2.04507	6.0044	23.9015	2.80622e-05	0.00147633
gene12080_PBX3	PBX homeobox 3	2.05595	5.67947	18.5551	0.000148878	0.00456541
gene1975_LPAR2	lysophosphatidic acid receptor 2	2.06243	2.84063	18.2165	0.000166558	0.00489622
gene8963_ST6GALNAC5	ST6 N-acetylgalactosaminide alpha-2	2.06361	4.51495	42.061	2.80673e-07	7.14251e-05
gene18671_IER3	immediate early response 3	2.06944	3.23238	23.0825	3.58165e-05	0.00167724
gene3739_TIE1	tyrosine kinase with immunoglobulin like and EGF like domains 1	2.07296	5.04885	17.4305	0.00021682	0.00584011
gene1384_LOC110085671	uncharacterized LOC110085671	2.07529	2.48278	23.3292	3.32648e-05	0.00160216
gene11106_GRIN2D	glutamate ionotropic receptor NMDA type subunit 2D	2.07576	2.30423	15.4917	0.000424353	0.00908947
gene13704_LRFN2	leucine rich repeat and fibronectin type III domain containing 2	2.08233	3.21051	20.4768	7.99866e-05	0.00295189
gene12978_RMDN2	regulator of microtubule dynamics 2	2.08236	7.07409	20.7707	7.2899e-05	0.0027931
gene8836_TMEM63C	transmembrane protein 63C	2.08806	5.18665	19.7698	0.000100229	0.0035061
gene5230_EPHX1	epoxide hydrolase 1	2.0964	5.0503	21.7049	5.44824e-05	0.00228497
gene15386_NKD1	naked cuticle homolog 1	2.09898	5.97083	55.326	1.94361e-08	1.22736e-05
gene12430_MAF	MAF bZIP transcription factor	2.09943	4.91013	33.0326	2.33617e-06	0.000273529
gene8575_LTBP2	latent transforming growth factor beta binding protein 2	2.10311	4.52056	15.1871	0.000472903	0.00967678
gene13297_SLC46A1	solute carrier family 46 member 1	2.10612	5.04296	20.8497	7.11094e-05	0.00273067
gene14765_AXIN2	axin 2	2.10626	5.54459	32.1167	2.94628e-06	0.000319962
gene17798_ANGPTL6	angiopoietin like 6	2.11416	4.06349	15.277	0.000457987	0.00957388
gene1157_NRP1	neuropilin 1	2.12584	4.50619	16.0743	0.000345692	0.0079848
gene10887_OLFML2B	olfactomedin like 2B	2.12895	6.19229	20.6064	7.67758e-05	0.00287698
gene13135_ELMOD1	ELMO domain containing 1	2.13776	2.53188	15.5657	0.000413373	0.00894747
gene9653_RAMP2	receptor activity modifying protein 2	2.14797	3.25106	19.5442	0.000107787	0.00371267
gene6410_TMTC1	transmembrane and tetratricopeptide repeat containing 1	2.15053	3.07993	25.2807	1.87679e-05	0.00113472
gene13145_RASGEF1B	RasGEF domain family member 1B	2.15352	3.5052	44.0821	1.81239e-07	5.23751e-05
gene5606_DLL3	delta like canonical Notch ligand 3	2.15439	3.72729	16.4241	0.000306067	0.00736029
gene3660_FREM3	FRAS1 related extracellular matrix 3	2.1585	7.79059	27.6447	9.64406e-06	0.000730805
gene4101_SOWAHC	sosondowah ankyrin repeat domain family member C	2.16938	3.8331	17.6194	0.000203417	0.00561208
gene8332_LOC110078806	carboxyl-terminal PDZ ligand of neuronal nitric oxide synthase protein-like	2.17522	4.44345	43.1754	2.20197e-07	5.78579e-05
gene4938_CD109	CD109 molecule	2.1795	4.35527	22.6082	4.13277e-05	0.0018592
gene18050_LOC110089470	uncharacterized LOC110089470	2.18154	4.71963	15.271	0.000458976	0.00957388
gene8321_NPDC1	neural proliferation	2.19512	4.33623	70.6772	1.4263e-09	2.57143e-06
gene19159_CADM4	cell adhesion molecule 4	2.19605	5.25078	33.5494	2.05258e-06	0.000253538
gene12282_LOC110083158	neuronal acetylcholine receptor subunit alpha-7-like	2.19883	3.22385	16.9138	0.000258546	0.00651171
gene8530_CHAC1	ChaC glutathione specific gamma-glutamylcyclotransferase 1	2.19991	3.45991	21.4755	5.84907e-05	0.00240209
gene8234_LBH	limb bud and heart development	2.20445	7.85407	43.5699	2.02253e-07	5.64728e-05
gene7687_ARRB1	arrestin beta 1	2.21307	4.78994	27.7477	9.37453e-06	0.000716752
gene20081_ADCY4	adenylate cyclase 4	2.22617	4.04781	26.6866	1.25875e-05	0.000865393
gene2328_ADRA2B	adrenoceptor alpha 2B	2.2521	3.34843	24.6051	2.28258e-05	0.00129296
gene5776_GALR3	galanin receptor 3	2.25479	3.71171	24.249	2.53318e-05	0.00138877
gene17722_VASN	vasorin	2.25557	6.94741	16.2212	0.00032842	0.00775563
gene7867_APLNR	apelin receptor	2.25626	3.37041	18.9876	0.00012916	0.00408815
gene6035_NETO2	neuropilin and tolloid like 2	2.26181	4.73581	23.2932	3.36246e-05	0.00161493
gene7796_DES	desmin	2.26515	7.7151	28.0145	8.71239e-06	0.000684545
gene18549_TRPC4	transient receptor potential cation channel subfamily C member 4	2.26566	5.42567	21.6097	5.61088e-05	0.00232763
gene20820_CUNH16orf71	chromosome unknown C16orf71 homolog	2.26625	2.36853	15.2161	0.000468047	0.00966411
gene1913_GLI1	GLI family zinc finger 1	2.2689	2.9058	18.6095	0.000146232	0.00450047
gene10357_ADAM15	ADAM metallopeptidase domain 15	2.27008	3.44263	43.8853	1.89023e-07	5.37139e-05
gene8986_PYGB	glycogen phosphorylase B	2.27657	3.75064	34.2475	1.72629e-06	0.000221303
gene14318_PLPP1	phospholipid phosphatase 1	2.28163	3.73705	26.5584	1.30491e-05	0.000886148
gene4621_LOC110074663	uncharacterized LOC110074663	2.28513	6.61292	34.595	1.58493e-06	0.000210216
gene3713_DDIT4	DNA damage inducible transcript 4	2.28804	10.2788	50.1895	5.18235e-08	2.47423e-05
gene11118_FN1	fibronectin 1	2.29028	8.78603	21.3833	6.01883e-05	0.00245048
gene14473_NR1D1	nuclear receptor subfamily 1 group D member 1	2.30544	3.6433	25.8491	1.59493e-05	0.00101092
gene15692_PRCP	prolylcarboxypeptidase	2.30776	4.1377	19.3006	0.000116635	0.00388403
gene5483_NOVA2	NOVA alternative splicing regulator 2	2.3086	1.94621	17.8215	0.000190051	0.00536362
gene2793_CFD	complement factor D	2.31698	5.59794	20.7251	7.39522e-05	0.00282347
gene6860_SCUBE2	signal peptide	2.32238	3.79422	27.2182	1.08522e-05	0.000780715
gene8106_LOC110078592	protein kinase C and casein kinase substrate in neurons protein 2-like	2.32589	5.20021	24.3999	2.4236e-05	0.00134164
gene6040_MYLK3	myosin light chain kinase 3	2.32987	2.56505	17.0659	0.000245438	0.00632133
gene19470_B3GALT4	beta-1	2.33058	2.0019	25.6665	1.6802e-05	0.00105321
gene9255_GADD45A	growth arrest and DNA damage inducible alpha	2.33565	6.98212	46.2071	1.15906e-07	4.11707e-05
gene14485_IGFBP4	insulin like growth factor binding protein 4	2.33733	5.04923	60.7229	7.37921e-09	6.98975e-06
gene19021_ARHGEF17	Rho guanine nucleotide exchange factor 17	2.3447	4.25262	15.2598	0.0004608	0.00959298
gene14435_ABLIM2	actin binding LIM protein family member 2	2.34534	2.10527	22.4764	4.3014e-05	0.0019249
gene1710_GPRC5C	G protein-coupled receptor class C group 5 member C	2.35731	2.22356	15.3704	0.000443024	0.0093833
gene18680_LOC110090163	C-type lectin domain family 2 member A-like	2.37915	3.62198	19.2191	0.000119766	0.00393451
gene17565_KIAA1755	KIAA1755 ortholog	2.3833	4.47964	38.4489	6.33169e-07	0.000124087
gene4666_LOC110074727	guanine nucleotide-binding protein G(I)/G(S)/G(O) subunit gamma-11	2.3849	4.29991	26.4827	1.33299e-05	0.000894782
gene16524_DGAT2	diacylglycerol O-acyltransferase 2	2.38546	2.18723	17.1889	0.000235356	0.00615361
gene7115_BRINP3	BMP/retinoic acid inducible neural specific 3	2.39471	6.03162	20.0146	9.26631e-05	0.00330881
gene997_MDFI	MyoD family inhibitor	2.3949	4.66424	27.6112	9.73368e-06	0.000731098
gene7501_LOC110077864	cullin-associated NEDD8-dissociated protein 1-like	2.39522	6.13067	25.2239	1.90779e-05	0.00114559
gene12236_PAPSS2	3'-phosphoadenosine 5'-phosphosulfate synthase 2	2.39546	3.19746	19.2529	0.000118457	0.00391412
gene15624_WNT4	Wnt family member 4	2.39662	4.99612	33.5039	2.07601e-06	0.000253538
gene11194_ADORA2A	adenosine A2a receptor	2.40146	2.0486	22.0706	4.8686e-05	0.00210151
gene17191_AXL	AXL receptor tyrosine kinase	2.4038	4.65595	17.7804	0.000192691	0.00540359
gene4331_LOC110074448	unconventional myosin-Ia-like	2.40899	2.17114	30.8558	4.07863e-06	0.000402315
gene10566_LOC110081278	fibulin-7-like	2.4215	2.65253	20.2384	8.62759e-05	0.00312979
gene17653_RASGRP3	RAS guanyl releasing protein 3	2.42718	3.07398	52.9834	3.01693e-08	1.73346e-05
gene2841_ZMYND12	zinc finger MYND-type containing 12	2.43847	2.1648	15.0424	0.000498026	0.00994302
gene110_RGS17	regulator of G-protein signaling 17	2.44003	3.18165	29.5093	5.8172e-06	0.000511254
gene14908_LOC110086039	tyrosine-protein phosphatase non-receptor type substrate 1-like	2.44081	1.18764	15.3108	0.000452507	0.00950152
gene4137_PKP3	plakophilin 3	2.44583	5.22065	18.6218	0.000145639	0.00450047
gene8678_PPFIA3	PTPRF interacting protein alpha 3	2.45689	4.34961	22.4622	4.32002e-05	0.00192681
gene4047_NDP	NDP	2.46536	3.12005	17.517	0.000210571	0.00574437
gene2634_ANGPTL4	angiopoietin like 4	2.46708	8.39335	26.8885	1.1896e-05	0.000831254
gene13885_MPP1	membrane palmitoylated protein 1	2.46893	8.15875	33.0223	2.34224e-06	0.000273529
gene10480_GRM6	glutamate metabotropic receptor 6	2.46915	1.37598	17.3476	0.000222998	0.00593154
gene17849_RASL12	RAS like family 12	2.47	4.37661	21.3461	6.08882e-05	0.00246621
gene4943_FILIP1	filamin A interacting protein 1	2.48814	5.39002	32.6514	2.5719e-06	0.000288493
gene10168_DSP	desmoplakin	2.49563	9.11611	39.3252	5.17726e-07	0.000105086
gene21149_FAM110D	family with sequence similarity 110 member D	2.50235	1.2008	15.153	0.000478704	0.00973975
gene3915_GHR	growth hormone receptor	2.50608	4.54703	17.2348	0.000231711	0.00607795
gene4141_SYT12	synaptotagmin 12	2.50893	3.78375	23.2715	3.38442e-05	0.00162091
gene3942_RGS7BP	regulator of G-protein signaling 7 binding protein	2.5138	4.03529	31.9151	3.10212e-06	0.000328516
gene15876_FAM43A	family with sequence similarity 43 member A	2.52268	2.47332	37.7878	7.38287e-07	0.000131123
gene16222_CUNH9orf172	chromosome unknown C9orf172 homolog	2.52703	1.66863	22.8774	3.80971e-05	0.00175082
gene8173_DUSP9	dual specificity phosphatase 9	2.52983	3.01348	21.7825	5.31931e-05	0.00223936
gene6308_IGF2	insulin like growth factor 2	2.53532	6.86995	44.2019	1.76669e-07	5.19346e-05
gene20048_LOC110091655	dual oxidase 2-like	2.53545	1.8091	17.8847	0.000186064	0.00528733
gene10238_SYT9	synaptotagmin 9	2.54586	2.55817	24.773	2.17367e-05	0.00126058
gene7829_PKP2	plakophilin 2	2.5533	6.53817	70.3219	1.50817e-09	2.57143e-06
gene10227_RASSF10	Ras association domain family member 10	2.55679	2.27982	35.5462	1.25733e-06	0.00018179
gene12994_COL3A1	collagen type III alpha 1 chain	2.55705	9.4421	24.5379	2.32774e-05	0.00130552
gene6119_SNAI3	snail family transcriptional repressor 3	2.56036	4.556	29.5829	5.70412e-06	0.000506537
gene12322_ARX	aristaless related homeobox	2.56375	7.66934	38.921	5.67919e-07	0.000113918
gene1537_FNDC1	fibronectin type III domain containing 1	2.56519	4.88724	27.6268	9.69188e-06	0.000731098
gene15370_CD34	CD34 molecule	2.56639	5.50071	28.8553	6.93263e-06	0.000582042
gene13275_SLC43A2	solute carrier family 43 member 2	2.5668	4.32927	21.1669	6.43845e-05	0.00257086
gene12765_GREB1	growth regulation by estrogen in breast cancer 1	2.56714	5.09275	26.0724	1.49686e-05	0.000970397
gene8627_LOC110079156	all-trans-retinol 13	2.5763	1.79967	22.7816	3.92145e-05	0.00179251
gene21487_LOC110071194	ATP-binding cassette sub-family C member 9-like	2.57866	3.12405	19.3536	0.000114645	0.00385114
gene672_EGR1	early growth response 1	2.58075	5.74087	30.8018	4.1365e-06	0.000405329
gene19657_SEMA4A	semaphorin 4A	2.59364	4.7026	24.7569	2.18385e-05	0.00126219
gene11185_ANHX	anomalous homeobox	2.59639	2.36224	15.5201	0.000420095	0.00905515
gene13296_SARM1	sterile alpha and TIR motif containing 1	2.6042	2.97451	22.2599	4.5947e-05	0.00200357
gene9800_LEF1	lymphoid enhancer binding factor 1	2.60462	8.27604	96.9384	3.67544e-11	3.13331e-07
gene11860_KIAA1324L	KIAA1324 like	2.6197	5.76054	20.6072	7.67564e-05	0.00287698
gene13406_CUNH15orf59	chromosome unknown C15orf59 homolog	2.62776	3.30919	62.5036	5.42904e-09	5.78533e-06
gene10519_BHLHE41	basic helix-loop-helix family member e41	2.63661	1.67667	25.5833	1.72067e-05	0.00106779
gene4834_GREB1L	growth regulation by estrogen in breast cancer 1 like	2.63678	5.43343	16.2038	0.000330414	0.00779191
gene14771_SLC16A6	solute carrier family 16 member 6	2.63873	5.9946	29.5196	5.80109e-06	0.000511254
gene4317_LOC110074358	androgen receptor-like	2.63948	5.87714	30.8525	4.08214e-06	0.000402315
gene16273_LOC110087527	glutamate receptor ionotropic	2.6439	4.75929	36.1686	1.08255e-06	0.00016334
gene14487_TNS4	tensin 4	2.65243	2.6259	26.0875	1.49044e-05	0.000969923
gene14259_ESRRG	estrogen related receptor gamma	2.65976	1.7186	36.9649	8.95767e-07	0.000145538
gene5458_GGN	gametogenetin	2.66101	3.78744	26.3586	1.38045e-05	0.000912272
gene4996_PTPRB	protein tyrosine phosphatase	2.66278	3.47433	31.6887	3.28768e-06	0.000337681
gene13569_ARHGEF28	Rho guanine nucleotide exchange factor 28	2.66867	3.35162	16.9701	0.000253606	0.00646334
gene9810_NPNT	nephronectin	2.67462	6.25595	20.3599	8.30087e-05	0.00303062
gene6219_FLT1	fms related tyrosine kinase 1	2.67527	2.4882	16.9484	0.000255498	0.00647221
gene5820_PCSK5	proprotein convertase subtilisin/kexin type 5	2.68411	5.67478	78.4371	4.41782e-10	1.07605e-06
gene17564_LOC110088946	bactericidal permeability-increasing protein-like	2.69186	5.07231	18.1051	0.00017285	0.00500618
gene18032_BCAM	basal cell adhesion molecule (Lutheran blood group)	2.70744	5.88349	16.5875	0.000289249	0.00707916
gene2092_CXCR4	C-X-C motif chemokine receptor 4	2.71483	4.88482	35.0213	1.42809e-06	0.000200033
gene11881_FAM167B	family with sequence similarity 167 member B	2.71607	4.17667	35.3175	1.3289e-06	0.000188814
gene8621_SAMD14	sterile alpha motif domain containing 14	2.71656	4.73924	47.7918	8.37219e-08	3.31967e-05
gene7006_ZNF366	zinc finger protein 366	2.72206	1.4318	15.3459	0.000446896	0.00942256
gene14268_EMCN	endomucin	2.72379	2.46791	28.4309	7.77684e-06	0.000622512
gene3237_IGSF21	immunoglobin superfamily member 21	2.7247	2.28863	27.8796	9.04067e-06	0.000700652
gene21177_CDA	cytidine deaminase	2.72693	4.99501	29.023	6.62639e-06	0.00056209
gene15700_WFIKKN1	WAP	2.73274	2.08327	21.9428	5.06328e-05	0.00215822
gene19982_LOC110091588	filaggrin-2-like	2.73592	2.21381	16.4295	0.000305493	0.00735687
gene4315_LOC110074342	potassium voltage-gated channel subfamily C member 1-like	2.74272	3.09587	29.9494	5.17509e-06	0.000471846
gene820_C1QTNF5	C1q and TNF related 5	2.74493	1.24083	20.9523	6.88571e-05	0.00266216
gene13727_CDH26	cadherin 26	2.74683	3.92597	18.6098	0.000146215	0.00450047
gene20021_MDGA2	MAM domain containing glycosylphosphatidylinositol anchor 2	2.75037	4.39123	57.7416	1.25068e-08	9.6928e-06
gene8531_DLL4	delta like canonical Notch ligand 4	2.75386	2.54729	25.9599	1.54542e-05	0.00099186
gene1081_TP53I11	tumor protein p53 inducible protein 11	2.76091	6.57188	58.2435	1.14296e-08	9.27972e-06
gene4381_MARCH9	membrane associated ring-CH-type finger 9	2.76357	4.18212	47.1003	9.64103e-08	3.49744e-05
gene17967_SAMD10	sterile alpha motif domain containing 10	2.76436	5.0467	27.5174	9.98879e-06	0.000737268
gene3059_MFGE8	milk fat globule-EGF factor 8 protein	2.78263	6.79569	19.2715	0.000117744	0.00390572
gene20837_LOC110070500	H-2 class I histocompatibility antigen	2.78288	3.41755	15.0773	0.000491838	0.00986569
gene16777_CACNA1I	calcium voltage-gated channel subunit alpha1 I	2.79499	1.6503	16.0816	0.000344802	0.0079848
gene10450_LOC110081201	leucine-rich repeat neuronal protein 1-like	2.79563	2.30599	25.7848	1.62444e-05	0.0010258
gene4314_LOC110074341	potassium voltage-gated channel subfamily C member 1-like	2.79634	1.9345	28.4952	7.64225e-06	0.000616573
gene2396_SLC39A14	solute carrier family 39 member 14	2.81924	3.26921	24.4101	2.41637e-05	0.00134164
gene5806_PDGFB	platelet derived growth factor subunit B	2.82953	4.58441	72.3348	1.1022e-09	2.34907e-06
gene18351_TMEM204	transmembrane protein 204	2.83953	2.74868	24.1783	2.58636e-05	0.00141338
gene10647_ADAM11	ADAM metallopeptidase domain 11	2.87377	1.8283	19.6449	0.00010434	0.00361584
gene10715_LOC110081459	sodium/potassium-transporting ATPase subunit alpha-2	2.87739	5.63418	37.9479	7.11231e-07	0.000129325
gene17845_LOC110089251	gonadotropin-releasing hormone II receptor-like	2.89346	1.78474	15.5703	0.000412699	0.00894747
gene9123_NKX6-2	NK6 homeobox 2	2.90041	1.61354	23.3579	3.29812e-05	0.00160208
gene16530_SLC7A7	solute carrier family 7 member 7	2.90624	4.24309	24.4924	2.3589e-05	0.00131436
gene12447_TMEM150C	transmembrane protein 150C	2.90726	3.89309	22.0171	4.94903e-05	0.00213083
gene18164_LOC110089605	thrombomodulin-like	2.91455	2.85979	27.9913	8.76793e-06	0.000685748
gene1969_LOC110071748	LIM homeobox transcription factor 1-alpha-like	2.91797	4.14886	37.8131	7.33955e-07	0.000131123
gene1899_SLC26A10	solute carrier family 26 member 10	2.92054	2.42922	18.2302	0.0001658	0.00489411
gene17438_KIRREL3	kin of IRRE like 3 (Drosophila)	2.92197	4.36238	47.5506	8.79338e-08	3.33171e-05
gene12856_PLAC9	placenta specific 9	2.9221	4.10626	23.9849	2.73797e-05	0.00145601
gene409_TMEM100	transmembrane protein 100	2.92343	5.86526	41.7152	3.02857e-07	7.48363e-05
gene4974_LOC110075078	myosin-1B-like	2.94085	2.72592	19.4649	0.000110586	0.00377097
gene1290_IL17RB	interleukin 17 receptor B	2.97162	4.33665	15.3604	0.000444597	0.00939327
gene219_RFTN1	raftlin	3.04045	5.81266	41.3617	3.27479e-07	7.75489e-05
gene20965_UCP2	uncoupling protein 2	3.06101	4.91669	28.5062	7.61948e-06	0.000616573
gene18691_LOC110090180	tenascin-X-like	3.06884	2.81484	25.9554	1.54742e-05	0.00099186
gene19137_SOX18	SRY-box 18	3.07854	3.31223	18.3106	0.000161428	0.00482869
gene10208_GABBR2	gamma-aminobutyric acid type B receptor subunit 2	3.08065	1.3854	15.578	0.000411575	0.00894747
gene17511_MGLL	monoglyceride lipase	3.09128	2.33912	27.2853	1.06518e-05	0.000772825
gene2826_VWA5B1	von Willebrand factor A domain containing 5B1	3.10892	2.76151	17.9216	0.00018378	0.00524867
gene6820_LOC110077136	FRAS1-related extracellular matrix protein 1-like	3.11028	3.89581	48.2881	7.57179e-08	3.07378e-05
gene5602_LOC110075770	uncharacterized LOC110075770	3.11565	4.34135	40.1096	4.33299e-07	9.47148e-05
gene18039_APOE	apolipoprotein E	3.11703	9.37694	22.6351	4.09916e-05	0.00185387
gene2163_ADRA2A	adrenoceptor alpha 2A	3.12716	2.2392	23.9088	2.80012e-05	0.00147633
gene11813_TGFBR3L	transforming growth factor beta receptor 3 like	3.1533	3.98289	35.3741	1.31077e-06	0.000187803
gene8230_ALK	ALK receptor tyrosine kinase	3.16994	1.09557	16.071	0.000346086	0.0079848
gene15558_ATP1A3	ATPase Na+/K+ transporting subunit alpha 3	3.20657	4.75523	40.1565	4.28741e-07	9.47148e-05
gene16727_LOC110088043	uncharacterized LOC110088043	3.22423	4.65182	21.1036	6.56712e-05	0.00260394
gene18949_ISM1	isthmin 1	3.23086	3.11475	41.2888	3.32819e-07	7.77338e-05
gene18686_P2RY6	pyrimidinergic receptor P2Y6	3.26144	2.26176	50.1487	5.22418e-08	2.47423e-05
gene11488_BCL6B	B-cell CLL/lymphoma 6B	3.27656	3.54	41.8929	2.91232e-07	7.30222e-05
gene1011_LOC110079683	acidic mammalian chitinase-like	3.28412	1.71587	17.4055	0.000218667	0.00587759
gene11845_AKR1D1	aldo-keto reductase family 1 member D1	3.2958	2.56507	15.7607	0.000385886	0.00859704
gene17589_MMP15	matrix metallopeptidase 15	3.3037	5.91023	39.5022	4.97257e-07	0.000103393
gene1671_TCF24	transcription factor 24	3.31627	3.58222	23.5581	3.10699e-05	0.00154895
gene13308_LOC110084293	uncharacterized LOC110084293	3.33246	2.4852	30.679	4.27135e-06	0.000413787
gene19297_MFAP5	microfibrillar associated protein 5	3.40931	4.72988	34.6148	1.57722e-06	0.000210216
gene2379_LOC110072230	disintegrin and metalloproteinase domain-containing protein 2-like	3.49288	-0.476626	17.1669	0.000237126	0.00618033
gene15786_LOC110086971	coiled-coil domain-containing protein 166-like	3.4961	1.33104	20.0013	9.30558e-05	0.00331232
gene19081_LOC110090610	protein FAM19A1-like	3.50877	2.58818	19.2095	0.000120143	0.00393929
gene1958_OLFM2	olfactomedin 2	3.51632	4.95398	48.6231	7.07767e-08	2.94327e-05
gene21163_EFEMP1	EGF containing fibulin like extracellular matrix protein 1	3.64337	4.23515	18.9155	0.000132243	0.00416773
gene10953_LOC110081716	glutamate receptor ionotropic	3.67643	1.63395	34.6591	1.56019e-06	0.000210216
gene13078_LOC110084054	uncharacterized LOC110084054	3.68826	1.21003	17.5936	0.000205193	0.00565193
gene1727_AATK	apoptosis associated tyrosine kinase	3.6964	1.3871	23.5273	3.1356e-05	0.00155413
gene12119_KCNJ8	potassium voltage-gated channel subfamily J member 8	3.71435	1.52782	21.0802	6.61542e-05	0.00261095
gene20849_LOC110070514	class I histocompatibility antigen	3.74948	2.91178	19.1671	0.000121812	0.00396645
gene5601_LOC110075771	neuroglobin-like	3.78738	2.23441	37.612	7.69273e-07	0.000133566
gene11272_PPP1R1B	protein phosphatase 1 regulatory inhibitor subunit 1B	3.81434	4.38738	30.3598	4.6442e-06	0.000442366
gene12556_CDH13	cadherin 13	3.8304	4.45717	31.7561	3.23121e-06	0.000333892
gene15895_MSS51	MSS51 mitochondrial translational activator	3.87729	0.57864	15.7641	0.000385416	0.00859704
gene3880_DCT	dopachrome tautomerase	3.89221	0.888034	17.9365	0.000182866	0.00524012
gene15730_MYBPC2	myosin binding protein C	3.89363	2.4295	15.1965	0.000471324	0.00967678
gene1918_LOC110070933	NADH dehydrogenase [ubiquinone] 1 alpha subcomplex subunit 4-like 2	3.90491	3.30096	15.8072	0.000379616	0.00853885
gene19634_ABCC9	ATP binding cassette subfamily C member 9	3.9112	2.70012	29.4764	5.86848e-06	0.000513116
gene1097_CHRM4	cholinergic receptor muscarinic 4	3.91329	2.14212	21.0118	6.7585e-05	0.00264902
gene8737_LOC110079223	mast cell protease 1A-like	3.91698	2.17806	29.412	5.97026e-06	0.000516715
gene16018_TMEM130	transmembrane protein 130	3.92197	3.14376	24.5897	2.29282e-05	0.00129445
gene9514_LOC110080132	gamma-aminobutyric acid receptor subunit gamma-4	3.92465	2.77544	43.499	2.05355e-07	5.64728e-05
gene9841_AQP3	aquaporin 3 (Gill blood group)	4.01797	6.36613	34.5304	1.61023e-06	0.000211188
gene661_AMIGO3	adhesion molecule with Ig like domain 3	4.02116	2.85254	26.3211	1.39514e-05	0.000918423
gene3506_LOC110073452	neuropeptide Y receptor type 6-like	4.03283	2.32269	17.8123	0.000190636	0.00536362
gene17850_KBTBD13	kelch repeat and BTB domain containing 13	4.04932	0.616686	18.3143	0.00016123	0.00482869
gene11381_NPTX2	neuronal pentraxin 2	4.05759	0.278333	15.6597	0.000399874	0.00881778
gene21415_LOC110071120	cathelicidin-2-like	4.06391	3.05479	17.1632	0.000237426	0.00618033
gene4569_DPT	dermatopontin	4.06452	0.629342	18.0151	0.000178124	0.00512145
gene3473_TPO	thyroid peroxidase	4.12721	1.07613	24.5093	2.34729e-05	0.00131217
gene13207_LOC110084179	cryptic protein-like	4.13628	3.25103	37.9394	7.1265e-07	0.000129325
gene20094_LOC110091704	MAM domain-containing glycosylphosphatidylinositol anchor protein 2-like	4.14596	1.26802	23.3651	3.29103e-05	0.00160208
gene17530_LOC110088908	follicle-stimulating hormone receptor-like	4.15508	5.28567	61.3983	6.56369e-09	6.58299e-06
gene10951_LOC110081722	glutamate receptor ionotropic	4.15814	1.23474	15.7581	0.000386236	0.00859704
gene2392_PHYHIP	phytanoyl-CoA 2-hydroxylase interacting protein	4.16566	1.68613	16.9136	0.000258559	0.00651171
gene8075_LOC110078540	trans-1	4.1881	2.93566	16.8205	0.000266955	0.00667387
gene20817_LOC110070480	glucagon receptor-like	4.21261	-0.415008	15.2059	0.000469746	0.0096729
gene17768_GOLGA7B	golgin A7 family member B	4.21325	0.726693	21.2263	6.32028e-05	0.0025296
gene19158_LOC110090687	cell surface glycoprotein MUC18-like	4.29696	8.94098	98.3346	3.09256e-11	3.13331e-07
gene9622_PGR	progesterone receptor	4.29875	5.31845	80.9581	3.0737e-10	1.04813e-06
gene11986_ESR2	estrogen receptor 2	4.30891	3.60874	62.7368	5.21751e-09	5.78533e-06
gene13755_IGF1	insulin like growth factor 1	4.31784	3.05227	43.1675	2.20573e-07	5.78579e-05
gene17684_ATP4A	ATPase H+/K+ transporting alpha subunit	4.32878	0.426727	19.3425	0.00011506	0.00385416
gene6963_GLDN	gliomedin	4.38376	5.63537	66.4339	2.8147e-09	4.36279e-06
gene20850_LOC110070513	major histocompatibility complex class I-related gene protein-like	4.41358	1.98625	22.1597	4.73748e-05	0.00206056
gene2183_VWA2	von Willebrand factor A domain containing 2	4.47559	0.881862	17.5821	0.000205996	0.00566488
gene17765_LOXL4	lysyl oxidase like 4	4.52044	1.05691	36.0885	1.10353e-06	0.000164338
gene10453_SYN1	synapsin I	4.52632	0.0865045	15.8711	0.00037119	0.00840478
gene3800_LURAP1	leucine rich adaptor protein 1	4.6109	1.808	23.8019	2.89012e-05	0.00149171
gene10890_LOC110081633	regulator of G-protein signaling 5-like	4.62106	3.35405	21.1485	6.47562e-05	0.00257966
gene18117_CPA2	carboxypeptidase A2	4.7202	1.72864	30.3229	4.68943e-06	0.000444194
gene1388_SLC15A2	solute carrier family 15 member 2	4.72459	2.27867	27.1806	1.0966e-05	0.00078559
gene21289_LOC110070982	alpha-tectorin-like	4.72898	0.85525	22.1496	4.75213e-05	0.00206167
gene21119_TMEM74B	transmembrane protein 74B	4.82173	0.872396	17.799	0.000191494	0.00537886
gene12474_CUNH18orf63	chromosome unknown C18orf63 homolog	4.89853	3.09792	16.0495	0.000348702	0.00802344
gene11761_ASIC3	acid sensing ion channel subunit 3	5.01378	2.16705	40.5751	3.90232e-07	8.99115e-05
gene8736_LOC110079299	duodenase-1-like	5.04415	5.15941	32.8246	2.46179e-06	0.00027797
gene14256_MGAM	maltase-glucoamylase	5.05446	1.33048	31.2125	3.7176e-06	0.00037506
gene18567_LIPG	lipase G	5.08096	5.49933	50.4528	4.92085e-08	2.46766e-05
gene19994_LOC110091599	endothelin-converting enzyme 2-like	5.12807	6.43098	44.9815	1.49762e-07	4.7286e-05
gene5408_LOC110075488	mucin-5AC-like	5.17704	1.72026	55.3704	1.9277e-08	1.22736e-05
gene13462_LOC110084450	cholesterol side-chain cleavage enzyme	5.39014	7.95724	89.2566	9.84562e-11	5.5956e-07
gene15501_SHISA9	shisa family member 9	5.39797	1.79703	36.2873	1.05226e-06	0.000161631
gene8251_FOXL2	forkhead box L2	5.45503	2.06392	32.8697	2.43396e-06	0.00027666
gene13206_LRRC2	leucine rich repeat containing 2	5.51719	3.2522	29.7939	5.39283e-06	0.000486496
gene14329_SLC17A6	solute carrier family 17 member 6	5.62409	-0.719862	19.0546	0.000126363	0.004032
gene7798_LOC110078241	CAVP-target protein	5.69824	0.0635025	15.2128	0.0004686	0.00966411
gene18610_SLC6A2	solute carrier family 6 member 2	5.71908	1.17159	37.1596	8.55526e-07	0.000141619
gene375_C1QL4	complement C1q like 4	5.75669	1.60865	23.7491	2.93565e-05	0.00149412
gene14516_SSTR5	somatostatin receptor 5	5.82816	1.6158	18.2067	0.000167102	0.00490377
gene17471_ADCYAP1R1	ADCYAP receptor type I	6.05301	2.08366	33.0585	2.32101e-06	0.000273529
gene7806_INHA	inhibin alpha subunit	6.18795	1.71118	20.4551	8.05388e-05	0.00296585
gene7242_LOC110077624	steroid 17-alpha-hydroxylase/17	6.47355	6.22806	57.4908	1.30852e-08	9.70009e-06
gene588_SRD5A2	steroid 5 alpha-reductase 2	7.15175	4.24691	59.4945	9.15143e-09	7.80159e-06
gene17611_LOC110089012	uncharacterized LOC110089012	7.52662	-0.430826	15.748	0.000442369	0.00938108
gene6964_LOC110077216	aromatase	7.68733	8.90421	82.7695	2.38044e-10	1.01466e-06
gene7442_KCNJ16	potassium voltage-gated channel subfamily J member 16	7.81467	-0.606521	21.0228	0.000134942	0.00423726
gene19326_B4GALNT2	beta-1	7.87752	0.934205	18.3278	0.000189008	0.00535314
gene13146_PRKG2	protein kinase	8.21941	-0.160641	20.1838	0.000105787	0.00365116
gene20366_LOC110069992	lymphocyte antigen 6 complex locus protein G6c-like	8.83383	0.510813	16.1647	0.000384173	0.00859599
gene18051_LOC110089474	vitellogenin-1-like	9.3308	2.25179	17.3974	0.00021927	0.00587823
gene9153_LOC110079757	vitellogenin-2-like	10.9303	6.77155	16.9038	0.000259427	0.00651432

## Sheet: ZW_Stage6_vs_Stage12
Gene_ID	Gene_Name	logFC	logCPM	F	PValue	FDR
gene3430_MYOG	myogenin	-5.95063	1.58012	40.8985	3.63009e-07	9.98275e-05
gene17836_LOC110089236	uroplakin-3b-like	-5.39754	-1.25481	30.0436	6.89876e-06	0.000667758
gene12891_MYL2	myosin light chain 2	-5.1918	3.22083	33.2099	2.23444e-06	0.000334186
gene15871_LOC110087096	platelet glycoprotein Ib alpha chain-like	-5.12095	5.70055	36.4045	1.02324e-06	0.000209452
gene15716_LOC110086939	RNA binding protein fox-1 homolog 1-like	-4.97977	0.749322	22.4045	4.39657e-05	0.00208581
gene13510_CLDN4	claudin 4	-4.91462	1.49097	37.6362	7.64927e-07	0.000173893
gene6466_SMPX	small muscle protein	-4.68355	-0.79653	21.1317	6.50978e-05	0.00268096
gene16184_LOC110087445	kelch-like protein 20	-4.65518	0.0477916	23.9398	3.2314e-05	0.00173256
gene14152_CHRNA1	cholinergic receptor nicotinic alpha 1 subunit	-4.4177	1.28626	35.3475	1.31927e-06	0.000239293
gene2544_MYL1	myosin light chain 1	-4.36696	4.40833	17.0526	0.000246552	0.00612018
gene13712_TUBB1	tubulin beta 1 class VI	-4.32737	6.52562	43.9792	1.85265e-07	6.44648e-05
gene16185_LOC110087429	kelch-like protein 20	-4.32638	-0.244545	21.1988	6.37467e-05	0.00264079
gene17501_CHRND	cholinergic receptor nicotinic delta subunit	-4.23158	1.94591	24.5765	2.30171e-05	0.00146982
gene14840_ASPN	asporin	-4.02982	0.0856112	19.7243	0.000130233	0.00415818
gene14573_LOC110085664	spectrin beta chain	-4.0289	5.91907	30.1548	4.90178e-06	0.000532327
gene19645_NUGGC	nuclear GTPase	-4.00867	5.54627	18.6559	0.000144013	0.00436133
gene17500_CHRNG	cholinergic receptor nicotinic gamma subunit	-3.98018	-0.14869	15.7747	0.000383981	0.00816319
gene20101_CLDN18	claudin 18	-3.96077	0.0330824	18.8068	0.00013704	0.00424052
gene21147_LOC110070831	sulfotransferase 6B1-like	-3.96023	0.0103352	16.3017	0.000386178	0.00819967
gene3451_TNNI1	troponin I1	-3.87697	3.72137	19.5726	0.000106804	0.00366401
gene5569_CKM	creatine kinase	-3.84467	6.35028	18.7321	0.000140448	0.00429146
gene16038_LOC110087259	RING finger protein 225-like	-3.82389	-1.17815	19.274	0.000149497	0.00447966
gene1775_PPP1R27	protein phosphatase 1 regulatory subunit 27	-3.77065	-1.32376	17.8127	0.000190611	0.00518328
gene4971_LOC110075079	myosin-1B-like	-3.76812	3.88277	24.3178	2.4826e-05	0.0015226
gene13563_LOC110084552	uroplakin-3b-like	-3.75975	0.758483	32.5401	2.64545e-06	0.000369712
gene17728_LOC110089136	hemoglobin subunit alpha-1-like	-3.66841	15.7051	21.4272	5.93725e-05	0.00253709
gene6588_ACTC1	actin	-3.63777	6.03888	23.9137	2.79609e-05	0.00159443
gene6618_KLHL41	kelch like family member 41	-3.55295	4.00686	17.867	0.000187172	0.00510605
gene6043_LOC110076326	histamine H3 receptor-like	-3.54619	-0.86306	18.0606	0.000175439	0.00491167
gene8877_ADCYAP1	adenylate cyclase activating polypeptide 1	-3.4961	0.255681	15.2721	0.000458791	0.00904322
gene18586_MYLPF	myosin light chain	-3.49423	5.2475	17.7535	0.000194444	0.00526233
gene2413_SLC25A37	solute carrier family 25 member 37	-3.48288	6.44971	38.1016	6.8625e-07	0.000160282
gene17736_LOC110089112	hemoglobin subunit alpha-D-like	-3.46397	15.157	22.1338	4.77523e-05	0.00219455
gene814_TRIM29	tripartite motif containing 29	-3.46199	-0.745446	14.852	0.000533289	0.00987665
gene11257_SLC4A1	solute carrier family 4 member 1 (Diego blood group)	-3.43396	9.84375	26.2515	1.42283e-05	0.00106333
gene7614_KLF1	Kruppel like factor 1	-3.36785	5.98777	24.6027	2.28415e-05	0.00146409
gene3585_CSRP3	cysteine and glycine rich protein 3	-3.35685	0.170285	17.0478	0.000246961	0.00612018
gene15155_LOC110086302	putative ferric-chelate reductase 1	-3.35167	1.04135	18.3829	0.000157607	0.00460542
gene15176_SMYD1	SET and MYND domain containing 1	-3.34715	2.55242	24.1171	2.63332e-05	0.00157505
gene19098_LOC110090628	phosphatase and actin regulator 1-like	-3.34595	-1.08802	17.3348	0.000292205	0.00680613
gene7722_LOC110078124	hemoglobin subunit beta-1-like	-3.32898	15.3915	18.8453	0.000135321	0.00421319
gene16924_LOC110088239	transcription factor HES-5-like	-3.31714	0.623747	17.6575	0.000200821	0.00538366
gene8212_ALAS2	5'-aminolevulinate synthase 2	-3.31183	10.6656	23.98	2.74189e-05	0.00159443
gene15971_LOC110087209	cytochrome P450 2W1-like	-3.29316	-0.238168	22.3863	4.42095e-05	0.00208801
gene14180_LOC110085260	16 kDa beta-galactoside-binding lectin-like	-3.24851	3.27286	24.7515	2.18729e-05	0.00142341
gene14099_MYL10	myosin light chain 10	-3.2369	1.18301	15.4435	0.000431669	0.00872033
gene3432_MYBPH	myosin binding protein H	-3.23534	2.22853	21.0829	6.60975e-05	0.00270635
gene19661_LOC110091216	SLAM family member 9-like	-3.19683	2.85771	27.0296	1.14367e-05	0.000917919
gene5831_LOC110076065	histone H1.10	-3.18821	4.25133	36.9481	8.99336e-07	0.000194097
gene6672_FAM46C	family with sequence similarity 46 member C	-3.16866	5.56491	41.622	3.09156e-07	8.93409e-05
gene19083_GATA1	GATA binding protein 1	-3.15615	6.53076	28.6861	7.25683e-06	0.000680845
gene15630_SNX22	sorting nexin 22	-3.14641	3.91294	28.5341	7.5621e-06	0.000697679
gene1136_LOC110082367	galectin-related protein A-like	-3.12095	6.25096	23.8829	2.82171e-05	0.00159834
gene2881_MAB21L2	mab-21 like 2	-3.11858	2.19273	29.5965	5.68353e-06	0.000601889
gene3454_TNNT2	troponin T2	-3.09	5.16482	19.6063	0.000105647	0.00364172
gene2368_ANK1	ankyrin 1	-3.08357	8.80148	23.1228	3.53862e-05	0.00182829
gene7819_LOC110078179	spectrin beta chain	-3.04848	8.09468	32.5899	2.61226e-06	0.000369712
gene11387_LOC110082211	parvalbumin beta-like	-3.02706	1.57953	15.505	0.000422347	0.00865507
gene13189_LOC110084155	RH-like protein	-3.02542	6.0884	21.1145	6.54467e-05	0.00268883
gene4275_ASB12	ankyrin repeat and SOCS box containing 12	-3.00053	2.34886	16.4396	0.000304428	0.00699528
gene2241_ARL14EPL	ADP ribosylation factor like GTPase 14 effector protein like	-2.99471	4.28782	30.8871	4.0455e-06	0.000473604
gene7605_LYL1	LYL1	-2.96571	6.61321	24.2829	2.5081e-05	0.00152809
gene14515_SOX8	SRY-box 8	-2.92615	1.84878	33.6124	2.02061e-06	0.000307601
gene17878_PHACTR1	phosphatase and actin regulator 1	-2.9131	3.66894	46.9904	9.86082e-08	4.31095e-05
gene15839_SLC30A10	solute carrier family 30 member 10	-2.90228	5.50496	24.3383	2.46773e-05	0.00151895
gene2679_LOC110072508	protein B4-like	-2.88519	3.55784	17.1578	0.000237861	0.00601711
gene18738_CALB1	calbindin 1	-2.88017	5.73301	50.4892	4.88572e-08	2.68715e-05
gene15879_LOC110087101	uncharacterized LOC110087101	-2.8324	6.7792	21.8732	5.17276e-05	0.00230845
gene12667_PITX2	paired like homeodomain 2	-2.82917	1.96569	39.7423	4.70852e-07	0.000118059
gene15238_LOC110086382	pyrin-like	-2.82664	4.03922	28.2624	8.14186e-06	0.000734491
gene10382_TFAP2C	transcription factor AP-2 gamma	-2.81955	1.74545	26.3801	1.37207e-05	0.00104905
gene15090_LOC110086223	protein-glutamine gamma-glutamyltransferase E-like	-2.77299	5.18825	30.9389	3.99132e-06	0.000473604
gene19330_PHOSPHO1	phosphoethanolamine/phosphocholine phosphatase	-2.75201	2.51691	27.4684	1.01252e-05	0.000838035
gene15087_LOC110086219	erythrocyte membrane protein band 4.2-like	-2.75144	8.54975	22.8075	3.89085e-05	0.00192667
gene10501_PIM2	Pim-2 proto-oncogene	-2.7488	5.02593	29.2489	6.23643e-06	0.000644431
gene11263_LOC110082051	myosin light chain 4	-2.7312	2.10106	15.2306	0.000465621	0.00911463
gene4337_NFE2	nuclear factor	-2.72329	5.24227	26.2502	1.42337e-05	0.00106333
gene17120_TECRL	trans-2	-2.65434	-0.23534	19.8969	9.62219e-05	0.00340515
gene20682_LOC110070340	ferric-chelate reductase 1-like	-2.64903	5.23347	26.9556	1.1675e-05	0.000930184
gene10862_LOC110081619	platelet glycoprotein IX-like	-2.6064	4.92156	20.5866	7.72568e-05	0.00298563
gene7444_LOC110077808	uncharacterized LOC110077808	-2.59388	-0.42348	17.3851	0.000220186	0.00574033
gene11012_SPN	sialophorin	-2.57668	3.51521	21.8478	5.21342e-05	0.00231481
gene13895_CLIC2	chloride intracellular channel 2	-2.55321	4.48794	21.2116	6.34936e-05	0.00264079
gene19805_TFRC	transferrin receptor	-2.54152	8.87226	20.9865	6.81222e-05	0.0027329
gene19624_RNF39	ring finger protein 39	-2.5311	2.34004	23.0097	3.66091e-05	0.00186324
gene2481_LOC110072315	mitochondrial glutamate carrier 1-like	-2.50513	3.3094	30.4057	4.58842e-06	0.000516688
gene17729_LOC110089137	uncharacterized LOC110089137	-2.49634	8.06187	24.0787	2.66327e-05	0.00157669
gene650_GPX1	glutathione peroxidase 1	-2.49581	9.10012	30.3626	4.64067e-06	0.000516688
gene18061_PIGQ	phosphatidylinositol glycan anchor biosynthesis class Q	-2.49477	4.56308	31.2731	3.65972e-06	0.000455462
gene17141_LOC110088464	protein S100-A2-like	-2.49121	0.86327	18.1311	0.00017136	0.00484525
gene3087_SYNM	synemin	-2.48918	4.43048	23.5082	3.15351e-05	0.0017015
gene14647_IKZF1	IKAROS family zinc finger 1	-2.48512	3.9018	29.0714	6.54074e-06	0.000659879
gene1021_PRELP	proline and arginine rich end leucine rich repeat protein	-2.47005	1.31405	28.8071	7.02349e-06	0.000667758
gene13953_LOC110084977	atypical chemokine receptor 1-like	-2.46534	3.46753	15.081	0.000491191	0.00947375
gene10817_DPP4	dipeptidyl peptidase 4	-2.45356	6.09473	34.7689	1.51882e-06	0.000261663
gene12665_ARL13A	ADP ribosylation factor like GTPase 13A	-2.4514	2.19507	15.0745	0.000492334	0.00948508
gene5910_MFSD2B	major facilitator superfamily domain containing 2B	-2.43061	3.26663	20.4821	7.98525e-05	0.00302552
gene4_CD24	CD24 molecule	-2.42682	9.35133	18.7008	0.000141898	0.0043203
gene19710_VWA7	von Willebrand factor A domain containing 7	-2.42337	4.13716	15.492	0.0004243	0.0086711
gene8934_SLC30A1	solute carrier family 30 member 1	-2.40577	5.57765	36.1923	1.07644e-06	0.000210958
gene3493_CXCL14	C-X-C motif chemokine ligand 14	-2.39269	1.3505	17.4582	0.000214801	0.00566051
gene9646_WNK4	WNK lysine deficient protein kinase 4	-2.39123	6.78485	21.646	5.54828e-05	0.00241322
gene2264_DMTN	dematin actin binding protein	-2.36702	6.07493	17.351	0.000222745	0.00578052
gene7446_LOC110077803	uncharacterized LOC110077803	-2.35423	2.30328	54.5495	2.24552e-08	1.66462e-05
gene1445_LOC110086179	beta-2 adrenergic receptor-like	-2.32505	2.32164	19.747	0.000100965	0.00352756
gene2414_NKX3-1	NK3 homeobox 1	-2.30958	2.94402	34.6858	1.55002e-06	0.000261663
gene18607_CCK	cholecystokinin	-2.30702	0.992993	17.1091	0.000241842	0.00607881
gene8917_VASH2	vasohibin 2	-2.2333	2.01543	17.4208	0.00021754	0.00569992
gene10841_BLVRA	biliverdin reductase A	-2.18754	4.39505	20.4588	8.04448e-05	0.0030412
gene962_TSPO2	translocator protein 2	-2.18438	6.31871	19.5209	0.000108601	0.0036812
gene10969_MISP3	MISP family member 3	-2.16511	3.36052	31.7858	3.20665e-06	0.000423825
gene1949_LOC110071744	histone H2B 5	-2.15373	4.13947	17.1468	0.000238761	0.00602668
gene14281_GP1BB	glycoprotein Ib platelet beta subunit	-2.1319	5.38543	15.0526	0.000496218	0.00952762
gene7181_RHAG	Rh-associated glycoprotein	-2.11179	7.33326	15.479	0.000426259	0.00868306
gene2029_RIPOR3	RIPOR family member 3	-2.09593	4.38251	15.433	0.000433276	0.00873211
gene6941_SQOR	sulfide quinone oxidoreductase	-2.09292	5.79257	20.1657	8.8297e-05	0.00323147
gene4557_CPOX	coproporphyrinogen oxidase	-2.09246	6.72096	42.413	2.5986e-07	8.19733e-05
gene6305_TSPAN32	tetraspanin 32	-2.08163	2.10724	21.2253	6.32234e-05	0.00264079
gene17523_KEL	Kell blood group	-2.0756	7.49372	17.1676	0.000237068	0.00601457
gene2530_TRAF3IP3	TRAF3 interacting protein 3	-2.06943	4.26332	22.3192	4.51224e-05	0.00210458
gene5026_HMGA2	high mobility group AT-hook 2	-2.0273	5.05227	82.2847	2.54793e-10	9.33835e-07
gene12202_SMOC2	SPARC related modular calcium binding 2	-1.99213	0.795449	28.0248	8.68804e-06	0.000763562
gene9029_GFI1B	growth factor independent 1B transcriptional repressor	-1.97266	3.48684	19.4333	0.000111723	0.0037341
gene8535_RHOV	ras homolog family member V	-1.95967	1.51997	15.6161	0.000406074	0.00842283
gene14785_SPHK1	sphingosine kinase 1	-1.9361	5.43077	19.3316	0.000115469	0.00383773
gene15052_WFDC3	WAP four-disulfide core domain 3	-1.93242	3.05685	18.7564	0.000139331	0.00427264
gene7445_SOX9	SRY-box 9	-1.91889	6.08567	28.7933	7.04964e-06	0.000667758
gene1488_GADL1	glutamate decarboxylase like 1	-1.91592	4.76142	42.3332	2.6443e-07	8.19733e-05
gene1935_LOC110071205	gametocyte-specific factor 1-like	-1.86621	2.34731	16.411	0.000307456	0.00702697
gene10763_TMOD4	tropomodulin 4	-1.86596	6.7367	28.8625	6.91927e-06	0.000667758
gene3900_EMB	embigin	-1.86133	3.85813	18.7756	0.000138454	0.00426108
gene6110_CBFA2T3	CBFA2/RUNX1 translocation partner 3	-1.85947	5.90382	20.5005	7.93881e-05	0.00301508
gene14100_COL26A1	collagen type XXVI alpha 1 chain	-1.82668	6.63764	28.9351	6.78518e-06	0.000667758
gene10054_NCOA4	nuclear receptor coactivator 4	-1.81484	8.13374	28.6806	7.26767e-06	0.000680845
gene9526_PLP1	proteolipid protein 1	-1.81437	1.2229	20.3666	8.28324e-05	0.00310394
gene8329_LOC110078804	N-acetyllactosaminide alpha-1	-1.79401	4.47634	16.9553	0.00025489	0.00621728
gene13963_CASKIN1	CASK interacting protein 1	-1.794	6.32998	34.1436	1.77114e-06	0.000287599
gene167_NMBR	neuromedin B receptor	-1.77089	1.62661	15.3022	0.000453899	0.00902571
gene17678_LOC110089071	matrix metalloproteinase-27-like	-1.7448	2.63544	19.1846	0.000121119	0.0039313
gene6419_SLC6A12	solute carrier family 6 member 12	-1.7263	5.01473	15.638	0.000402946	0.00839114
gene844_HSPB2	heat shock protein family B (small) member 2	-1.71346	2.80352	17.9087	0.000184574	0.00505947
gene2063_STEAP3	STEAP3 metalloreductase	-1.70652	5.31344	24.4319	2.401e-05	0.00150504
gene11426_LOC110082218	acyl-coenzyme A synthetase ACSM3	-1.701	5.81794	22.0847	4.8476e-05	0.00222181
gene7708_LOC110078137	erythroblast NAD(P)(+)--arginine ADP-ribosyltransferase-like	-1.6865	5.74238	19.5274	0.000108372	0.00368077
gene10978_NANOS3	nanos C2HC-type zinc finger 3	-1.68304	3.2527	23.233	3.42357e-05	0.00181279
gene12311_ABCA1	ATP binding cassette subfamily A member 1	-1.67463	6.20305	22.2072	4.66924e-05	0.00216333
gene13874_COL9A3	collagen type IX alpha 3 chain	-1.6706	1.87982	17.1826	0.000235864	0.00599326
gene2286_MTHFD2	methylenetetrahydrofolate dehydrogenase (NADP+ dependent) 2	-1.66436	6.43445	32.1239	2.94082e-06	0.000404363
gene2406_LOC110072186	tumor necrosis factor receptor superfamily member 10A-like	-1.66268	5.37171	15.7418	0.000388461	0.00822127
gene14403_LOC110085484	dipeptidase 2-like	-1.66213	6.23829	15.069	0.000493313	0.00949322
gene9753_BACH1	BTB domain and CNC homolog 1	-1.65274	5.96173	31.89	3.12212e-06	0.000419054
gene17528_STON1	stonin 1	-1.65228	3.44377	21.7616	5.35366e-05	0.00236476
gene4144_LOC110074167	ras-related and estrogen-regulated growth inhibitor-like	-1.64718	2.63793	32.6271	2.58778e-06	0.000369712
gene3781_UROD	uroporphyrinogen decarboxylase	-1.6455	7.43969	21.8652	5.18555e-05	0.00230845
gene1144_PLEKHH1	pleckstrin homology	-1.62213	3.16363	26.4414	1.34859e-05	0.00103815
gene12720_ANK3	ankyrin 3	-1.5985	6.39444	21.6687	5.50951e-05	0.00240865
gene6536_GDAP1L1	ganglioside induced differentiation associated protein 1 like 1	-1.59174	2.64363	21.9916	4.98789e-05	0.00225878
gene5532_BLVRB	biliverdin reductase B	-1.59014	8.85213	16.44	0.000304381	0.00699528
gene3302_PIK3CD	phosphatidylinositol-4	-1.54837	6.18037	30.8515	4.08327e-06	0.000473604
gene5748_NCF4	neutrophil cytosolic factor 4	-1.52103	2.97324	18.1514	0.000170206	0.00482062
gene507_ABCB10	ATP binding cassette subfamily B member 10	-1.51001	5.72895	16.7387	0.000274561	0.00655638
gene510_ACTA1	actin	-1.50827	5.48176	16.2686	0.00032305	0.00724737
gene12663_XKRX	XK related	-1.43805	3.38456	31.6905	3.28614e-06	0.00043099
gene3443_GPR37L1	G protein-coupled receptor 37 like 1	-1.43404	2.03411	16.6	0.000288006	0.00676379
gene9132_HS3ST1	heparan sulfate-glucosamine 3-sulfotransferase 1	-1.41983	4.11428	17.2878	0.000227576	0.00587015
gene1044_TMCC2	transmembrane and coiled-coil domain family 2	-1.40272	3.80598	21.6144	5.60273e-05	0.00241839
gene9049_AIF1L	allograft inflammatory factor 1 like	-1.39568	5.92282	31.147	3.78122e-06	0.00046524
gene14558_PTPRCAP	protein tyrosine phosphatase	-1.39543	1.09813	16.895	0.000260215	0.00629314
gene14280_TBX1	T-box 1	-1.39461	6.38559	23.3329	3.32281e-05	0.00177326
gene12271_NRG1	neuregulin 1	-1.35838	2.71198	17.0585	0.000246054	0.00612018
gene6044_LOC110076286	carbohydrate sulfotransferase 6-like	-1.32845	3.72838	17.2697	0.000228977	0.00587593
gene2685_EFNA2	ephrin A2	-1.32616	3.6579	18.9342	0.000131438	0.0041732
gene275_FAM126A	family with sequence similarity 126 member A	-1.32383	6.48291	25.6122	1.7065e-05	0.00119171
gene7964_RASL11B	RAS like family 11 member B	-1.31693	5.50982	36.7132	9.50786e-07	0.000197694
gene7329_NR0B1	nuclear receptor subfamily 0 group B member 1	-1.31033	5.32354	47.0186	9.80384e-08	4.31095e-05
gene11482_EPB41	erythrocyte membrane protein band 4.1	-1.30599	6.93697	17.9347	0.000182978	0.00502379
gene8140_TREX2	three prime repair exonuclease 2	-1.27218	4.28008	18.2274	0.000165953	0.0047316
gene41_EPHA7	EPH receptor A7	-1.27138	6.00898	17.415	0.000217967	0.00569992
gene19054_RUNX1T1	RUNX1 translocation partner 1	-1.26226	4.58617	16.4148	0.00030705	0.00702697
gene14509_LOC110085598	hydroxyacylglutathione hydrolase	-1.25703	5.64814	19.211	0.000120083	0.00392225
gene1120_RAPSN	receptor associated protein of the synapse	-1.25703	2.66862	23.3276	3.32811e-05	0.00177326
gene17482_PARD6A	par-6 family cell polarity regulator alpha	-1.2549	3.84916	18.5814	0.000147595	0.00443826
gene10580_LOC110081313	SS18-like protein 2	-1.25411	4.04651	15.5172	0.000420532	0.00865472
gene21867_LOC110071605	protein Wnt-5a	-1.23164	4.3164	22.6652	4.06202e-05	0.00200166
gene93_FAM46A	family with sequence similarity 46 member A	-1.20847	3.66291	14.9929	0.000506947	0.0096467
gene18972_LOC110090477	zinc-binding protein A33-like	-1.20321	5.25166	18.1727	0.000169003	0.00479451
gene6546_DOPEY2	dopey family member 2	-1.17593	4.6722	18.2841	0.000162854	0.0046824
gene7489_LMCD1	LIM and cysteine rich domains 1	-1.17534	6.62867	16.5706	0.000290943	0.00679532
gene7545_FAM53B	family with sequence similarity 53 member B	-1.17533	5.03016	20.8888	7.0243e-05	0.00279171
gene17738_TMEM8A	transmembrane protein 8A	-1.16895	6.64699	23.1698	3.48904e-05	0.00181366
gene3782_HECTD3	HECT domain E3 ubiquitin protein ligase 3	-1.15821	7.0078	19.2503	0.000118557	0.00389478
gene17995_WSCD1	WSC domain containing 1	-1.15338	3.45586	18.3817	0.000157668	0.00460542
gene893_HMBS	hydroxymethylbilane synthase	-1.14927	7.39517	19.8808	9.6718e-05	0.00341417
gene3379_SNTA1	syntrophin alpha 1	-1.14915	5.72185	30.3412	4.66686e-06	0.000516688
gene10099_LARP1	La ribonucleoprotein domain family member 1	-1.14811	4.83545	18.5073	0.00015125	0.00450842
gene17318_LOC110088665	cAMP-specific 3'	-1.12802	3.89479	25.6634	1.68169e-05	0.00117995
gene1085_CHST1	carbohydrate sulfotransferase 1	-1.11072	3.9935	16.5786	0.000290135	0.00679424
gene13696_ZFAND2A	zinc finger AN1-type containing 2A	-1.09493	4.24691	17.3082	0.000226003	0.00584726
gene17221_PAK1	p21 (RAC1) activated kinase 1	-1.08851	6.16072	24.6522	2.25147e-05	0.00144859
gene9923_GADD45G	growth arrest and DNA damage inducible gamma	-1.08578	3.3855	18.3363	0.00016006	0.0046542
gene19663_LOC110091233	interferon-induced protein 44-like	-1.07764	5.39555	21.2295	6.31391e-05	0.00264079
gene13780_NRBP2	nuclear receptor binding protein 2	-1.0552	8.20689	16.9604	0.000254453	0.0062155
gene3139_GYG1	glycogenin 1	-1.05272	6.0601	48.7899	6.84461e-08	3.53638e-05
gene965_ITPR3	inositol 1	-1.04561	5.39783	14.9807	0.000509168	0.00965158
gene307_ETV1	ETS variant 1	-1.03853	5.88709	30.8648	4.06908e-06	0.000473604
gene12156_MYL9	myosin light chain 9	-1.03638	7.3488	21.0386	6.70193e-05	0.00270796
gene14712_VILL	villin like	-1.034	5.25385	18.1101	0.000172564	0.00485515
gene2154_MXI1	MAX interactor 1	-1.01656	5.36134	19.7512	0.000100828	0.00352756
gene1254_NEIL3	nei like DNA glycosylase 3	-1.01624	4.21877	24.0358	2.69718e-05	0.00158341
gene5567_EXOC3L2	exocyst complex component 3 like 2	-1.016	4.66388	15.6371	0.00040307	0.00839114
gene4482_ANXA2	annexin A2	1.00833	8.80743	22.8523	3.83867e-05	0.00192425
gene7152_B3GNT2	UDP-GlcNAc:betaGal beta-1	1.00957	3.44123	21.3874	6.01115e-05	0.00255879
gene1094_CREB3L1	cAMP responsive element binding protein 3 like 1	1.0145	5.82831	29.4725	5.8746e-06	0.000618284
gene1228_SNX25	sorting nexin 25	1.01706	4.23208	18.0509	0.000176003	0.00491167
gene4783_SMARCD2	SWI/SNF related	1.01939	5.47959	19.5394	0.000107952	0.00368077
gene14649_GRB10	growth factor receptor bound protein 10	1.02548	3.56369	16.8427	0.000264921	0.00637081
gene8234_LBH	limb bud and heart development	1.02924	7.85407	18.4005	0.000156686	0.00460542
gene20021_MDGA2	MAM domain containing glycosylphosphatidylinositol anchor 2	1.04697	4.39123	17.3713	0.000221214	0.00574954
gene21460_TBC1D10A	TBC1 domain family member 10A	1.04904	4.72725	19.4036	0.000112805	0.00375648
gene11475_PTPRU	protein tyrosine phosphatase	1.05271	4.42178	15.5868	0.000410298	0.0084795
gene15533_FOXS1	forkhead box S1	1.0568	3.03243	16.671	0.000281035	0.00667359
gene9548_LOC110080172	BTB/POZ domain-containing protein KCTD12-like	1.05896	4.51627	14.957	0.00051353	0.0096855
gene8405_MTCL1	microtubule crosslinking factor 1	1.0642	3.56407	15.3799	0.000441519	0.00883557
gene4621_LOC110074663	uncharacterized LOC110074663	1.07485	6.61292	14.9323	0.000518092	0.00971779
gene11419_TMEM159	transmembrane protein 159	1.0753	4.1735	25.9364	1.55579e-05	0.00111925
gene4644_FZD1	frizzled class receptor 1	1.07737	4.88973	25.4878	1.76841e-05	0.00120606
gene2639_ACSBG2	acyl-CoA synthetase bubblegum family member 2	1.0811	5.36652	24.104	2.64352e-05	0.00157505
gene12561_WFDC1	WAP four-disulfide core domain 1	1.08623	5.22077	19.1164	0.000123839	0.00398386
gene2627_CERS4	ceramide synthase 4	1.09087	4.90573	23.7916	2.89896e-05	0.00161288
gene12168_ACVR1	activin A receptor type 1	1.09752	4.5961	19.5568	0.000107348	0.00367526
gene14374_PGM5	phosphoglucomutase 5	1.10356	6.74091	19.5313	0.000108237	0.00368077
gene1416_DPYSL3	dihydropyrimidinase like 3	1.10449	7.59818	54.6096	2.22046e-08	1.66462e-05
gene9917_NXNL2	nucleoredoxin-like 2	1.13306	4.45804	15.8668	0.000371754	0.00800303
gene925_DSCAML1	DS cell adhesion molecule like 1	1.13735	3.90952	15.6979	0.000394525	0.00827838
gene3713_DDIT4	DNA damage inducible transcript 4	1.13861	10.2788	24.0554	2.68159e-05	0.00158205
gene12722_SLC16A9	solute carrier family 16 member 9	1.14109	3.72615	17.034	0.000248126	0.0061355
gene9255_GADD45A	growth arrest and DNA damage inducible alpha	1.14194	6.98212	21.4981	5.80814e-05	0.00248816
gene1853_BTG1	BTG anti-proliferation factor 1	1.14197	7.19478	32.557	2.63415e-06	0.000369712
gene10088_LOC110080728	transmembrane protein 121-like	1.15259	2.59798	17.5315	0.00020954	0.00554761
gene14624_OSGIN1	oxidative stress induced growth inhibitor 1	1.15691	5.50753	16.5411	0.000293926	0.00683688
gene9111_EGFL7	EGF like domain multiple 7	1.15866	5.62828	18.656	0.000144007	0.00436133
gene16730_LOC110088031	zinc finger protein RFP-like	1.17128	5.11702	17.4195	0.000217634	0.00569992
gene7109_RGS2	regulator of G-protein signaling 2	1.1819	5.67301	22.436	4.35456e-05	0.00208125
gene5244_CAPN2	calpain 2	1.18323	4.12718	18.9522	0.000130665	0.00415847
gene9572_SLC7A3	solute carrier family 7 member 3	1.18816	4.13628	15.4534	0.000430146	0.00871067
gene17887_FAM163B	family with sequence similarity 163 member B	1.19039	4.40587	17.5489	0.000208317	0.00553242
gene12613_SLC9A9	solute carrier family 9 member A9	1.19125	1.45485	15.2971	0.000454726	0.00902571
gene15189_CLEC14A	C-type lectin domain containing 14A	1.19745	4.04872	15.513	0.000421162	0.00865472
gene18385_PLXND1	plexin D1	1.19787	6.20275	15.0333	0.000499663	0.0095722
gene1164_ZEB1	zinc finger E-box binding homeobox 1	1.21328	7.12252	56.2457	1.64088e-08	1.39885e-05
gene18480_ADCY3	adenylate cyclase 3	1.21871	5.76898	18.5	0.000151613	0.00451135
gene8710_ADAMTSL5	ADAMTS like 5	1.22486	3.28514	16.5122	0.000296869	0.00688082
gene18430_LOC110089887	tyrosine-protein kinase Fyn-like	1.23985	3.77992	15.7398	0.00038873	0.00822127
gene13349_AEBP1	AE binding protein 1	1.24214	6.65323	20.5285	7.86879e-05	0.00300141
gene4205_RHOB	ras homolog family member B	1.24488	6.0044	16.7983	0.000268992	0.0064596
gene2190_GFRA1	GDNF family receptor alpha 1	1.24674	5.21665	17.184	0.00023575	0.00599326
gene9844_LOC110080474	aquaporin-7-like	1.24765	3.45973	14.9342	0.000517737	0.00971779
gene4381_MARCH9	membrane associated ring-CH-type finger 9	1.24854	4.18212	19.4822	0.000109968	0.00369139
gene13347_LOC110084322	matrix metalloproteinase-17-like	1.25086	2.83963	16.0896	0.000343845	0.00762361
gene2647_KANK3	KN motif and ankyrin repeat domains 3	1.25426	4.8839	23.9674	2.75213e-05	0.00159443
gene11372_SNRK	SNF related kinase	1.25912	5.55129	41.0497	3.50977e-07	9.81011e-05
gene15876_FAM43A	family with sequence similarity 43 member A	1.26557	2.47332	20.6994	7.45547e-05	0.0029222
gene9563_NLGN3	neuroligin 3	1.27906	5.02156	18.1169	0.000172171	0.00485209
gene1350_IGFBP5	insulin like growth factor binding protein 5	1.28295	6.43366	18.9123	0.000132382	0.00418731
gene7687_ARRB1	arrestin beta 1	1.29652	4.78994	18.3488	0.000159399	0.00464573
gene12339_LOC110083224	24-hydroxycholesterol 7-alpha-hydroxylase	1.30559	2.50081	15.6082	0.000407217	0.00843626
gene11757_NOS3	nitric oxide synthase 3	1.31399	4.44195	14.8715	0.000529545	0.00985671
gene18291_CRIP1	cysteine rich protein 1	1.31785	5.28674	19.7862	9.97017e-05	0.00349776
gene4717_MATN2	matrilin 2	1.31896	4.73915	16.3678	0.000312099	0.00707618
gene13543_TMEM132E	transmembrane protein 132E	1.32448	2.6237	17.0199	0.000249323	0.00615038
gene672_EGR1	early growth response 1	1.32512	5.74087	16.2843	0.00032129	0.00721738
gene4626_VEGFA	vascular endothelial growth factor A	1.32883	6.48202	35.8783	1.16061e-06	0.000219871
gene19592_COL6A2	collagen type VI alpha 2 chain	1.32996	8.36048	15.0003	0.000505599	0.00963179
gene18434_APLP1	amyloid beta precursor like protein 1	1.33028	6.27299	19.5043	0.000109186	0.00368391
gene15754_DPYSL5	dihydropyrimidinase like 5	1.33047	4.00136	15.0134	0.00050324	0.00961697
gene5731_HMOX1	heme oxygenase 1	1.33287	3.92081	16.3253	0.000316739	0.00714338
gene6308_IGF2	insulin like growth factor 2	1.34059	6.86995	24.1415	2.61452e-05	0.00156963
gene4093_GAS6	growth arrest specific 6	1.34154	4.14115	28.7952	7.04604e-06	0.000667758
gene838_LAYN	layilin	1.344	2.3208	16.6994	0.000278299	0.00663637
gene9800_LEF1	lymphoid enhancer binding factor 1	1.35283	8.27604	51.4039	4.08701e-08	2.40288e-05
gene14597_CPNE2	copine 2	1.35838	4.53289	34.0692	1.80402e-06	0.000288821
gene14473_NR1D1	nuclear receptor subfamily 1 group D member 1	1.36339	3.6433	17.5694	0.000206879	0.00550279
gene11084_RASIP1	Ras interacting protein 1	1.36814	4.66054	23.5707	3.09535e-05	0.00168076
gene1384_LOC110085671	uncharacterized LOC110085671	1.37048	2.48278	20.5001	7.93999e-05	0.00301508
gene10238_SYT9	synaptotagmin 9	1.37671	2.55817	15.1499	0.000479245	0.00932622
gene358_MMP19	matrix metallopeptidase 19	1.37895	4.76935	23.6168	3.05326e-05	0.0016632
gene18375_PHGDH	phosphoglycerate dehydrogenase	1.38186	8.06091	18.422	0.000155577	0.00460518
gene20379_LOC110070020	keratin	1.38216	8.56297	17.6644	0.000200355	0.00537962
gene15526_CCM2L	CCM2 like scaffolding protein	1.3875	1.59532	16.7839	0.000270324	0.00648246
gene19855_ANPEP	alanyl aminopeptidase	1.38801	5.00078	18.1886	0.000168109	0.00477709
gene11999_JAG2	jagged 2	1.38863	4.18549	20.5808	7.73988e-05	0.00298563
gene11950_PHF24	PHD finger protein 24	1.39583	1.54946	16.0826	0.000344687	0.00763237
gene14897_ANGPT4	angiopoietin 4	1.4032	3.74862	21.5682	5.68333e-05	0.00244083
gene4277_ARHGEF9	Cdc42 guanine nucleotide exchange factor 9	1.41167	3.58161	18.0686	0.00017497	0.00490664
gene1589_RCSD1	RCSD domain containing 1	1.41215	3.55145	30.7044	4.24306e-06	0.000485531
gene4669_COL1A2	collagen type I alpha 2 chain	1.41725	9.01864	15.3846	0.000440782	0.00883118
gene302_SOSTDC1	sclerostin domain containing 1	1.41891	2.56987	14.8816	0.000527629	0.00985137
gene13283_SERPINF1	serpin family F member 1	1.41943	6.7552	32.9778	2.36856e-06	0.000348137
gene1913_GLI1	GLI family zinc finger 1	1.42283	2.9058	15.2839	0.000456868	0.00903205
gene16649_PSME4	proteasome activator subunit 4	1.42358	7.29087	28.2194	8.23797e-06	0.000735379
gene5545_NUMBL	NUMB like	1.42468	3.80771	18.0486	0.000176139	0.00491167
gene13163_PCGF5	polycomb group ring finger 5	1.42628	4.56402	15.1087	0.000486349	0.00941518
gene9047_FAM78A	family with sequence similarity 78 member A	1.42772	2.36787	22.4618	4.32054e-05	0.00208094
gene10782_CTSS	cathepsin S	1.42975	2.82251	15.8219	0.00037767	0.00807938
gene19407_MYRIP	myosin VIIA and Rab interacting protein	1.43186	2.78982	31.5665	3.39265e-06	0.000438217
gene8321_NPDC1	neural proliferation	1.43226	4.33623	58.5392	1.08413e-08	1.15528e-05
gene10845_EGFR	epidermal growth factor receptor	1.4364	4.40382	21.6976	5.46049e-05	0.00239335
gene20078_LFNG	LFNG O-fucosylpeptide 3-beta-N-acetylglucosaminyltransferase	1.44177	3.20187	23.0186	3.65106e-05	0.00186324
gene12959_LOC110083900	ankyrin-2-like	1.44335	3.87457	15.8762	0.000370527	0.0079867
gene5264_CUNH1orf115	chromosome unknown C1orf115 homolog	1.44342	2.84229	15.3534	0.000445706	0.00889846
gene9587_DOCK11	dedicator of cytokinesis 11	1.44397	7.5232	57.5709	1.28973e-08	1.22166e-05
gene6035_NETO2	neuropilin and tolloid like 2	1.44439	4.73581	18.2867	0.000162718	0.0046824
gene9514_LOC110080132	gamma-aminobutyric acid receptor subunit gamma-4	1.44994	2.77544	16.2123	0.000329443	0.0073521
gene4636_STEAP1	STEAP family member 1	1.45167	2.98786	34.5942	1.58524e-06	0.000264983
gene15581_TSPAN15	tetraspanin 15	1.45584	1.41821	16.8428	0.00026491	0.00637081
gene9475_SPINT1	serine peptidase inhibitor	1.45928	3.11666	22.4336	4.35781e-05	0.00208125
gene17947_FABP3	fatty acid binding protein 3	1.4594	6.51206	19.9188	9.55475e-05	0.00340515
gene11961_RUSC2	RUN and SH3 domain containing 2	1.46148	3.83945	28.8107	7.01657e-06	0.000667758
gene5366_TBX2	T-box 2	1.46289	5.35634	47.7993	8.35938e-08	3.9591e-05
gene18949_ISM1	isthmin 1	1.46505	3.11475	18.5945	0.000146956	0.00442685
gene19593_COL6A1	collagen type VI alpha 1 chain	1.47318	8.0072	22.1687	4.72449e-05	0.002183
gene721_UNC5A	unc-5 netrin receptor A	1.47681	4.84666	27.491	1.0062e-05	0.000836866
gene10953_LOC110081716	glutamate receptor ionotropic	1.48962	1.63395	15.5086	0.000421823	0.00865472
gene10657_GJC1	gap junction protein gamma 1	1.49023	4.1608	16.7791	0.000270775	0.00648415
gene3237_IGSF21	immunoglobin superfamily member 21	1.49318	2.28863	17.2815	0.000228059	0.00587373
gene235_TRIL	TLR4 interactor with leucine rich repeats	1.50052	4.35564	21.6344	5.56823e-05	0.00241573
gene18164_LOC110089605	thrombomodulin-like	1.50337	2.85979	15.1401	0.000480923	0.00933911
gene3844_SYBU	syntabulin	1.5037	3.12296	27.3073	1.05871e-05	0.000868867
gene5237_CNIH3	cornichon family AMPA receptor auxiliary protein 3	1.50949	2.79631	21.0268	6.72679e-05	0.00271139
gene6860_SCUBE2	signal peptide	1.50992	3.79422	22.3335	4.49266e-05	0.00210439
gene12960_SLC6A6	solute carrier family 6 member 6	1.51181	6.44634	27.02	1.14673e-05	0.000917919
gene9830_KIAA1161	KIAA1161 ortholog	1.51718	2.81475	15.727	0.000390494	0.00822127
gene16349_PRSS23	protease	1.51909	4.14467	34.0369	1.81849e-06	0.000288821
gene11716_LOC110082570	NAC-alpha domain-containing protein 1-like	1.5223	4.30813	28.8518	6.93927e-06	0.000667758
gene5483_NOVA2	NOVA alternative splicing regulator 2	1.52313	1.94621	15.9158	0.000365408	0.00790961
gene1220_SORBS2	sorbin and SH3 domain containing 2	1.52549	2.60029	18.6874	0.000142529	0.00433175
gene14433_HTRA3	HtrA serine peptidase 3	1.52607	3.03961	24.0105	2.71733e-05	0.00158666
gene1681_SLCO5A1	solute carrier organic anion transporter family member 5A1	1.53512	2.59974	20.2927	8.47999e-05	0.00314993
gene17953_EPHB2	EPH receptor B2	1.53735	3.78844	20.6038	7.68369e-05	0.00298421
gene19968_CCDC13	coiled-coil domain containing 13	1.53923	2.91376	15.9284	0.000363804	0.00789168
gene14434_SH3TC1	SH3 domain and tetratricopeptide repeats 1	1.54	2.63214	17.5763	0.000206395	0.0054985
gene85_PRSS35	protease	1.54166	3.21064	21.3483	6.0848e-05	0.00256979
gene17005_TMEFF2	transmembrane protein with EGF like and two follistatin like domains 2	1.54272	3.84786	27.8392	9.14144e-06	0.00078718
gene4315_LOC110074342	potassium voltage-gated channel subfamily C member 1-like	1.54321	3.09587	19.8075	9.90206e-05	0.00348103
gene4317_LOC110074358	androgen receptor-like	1.54467	5.87714	20.7458	7.34734e-05	0.00289312
gene9653_RAMP2	receptor activity modifying protein 2	1.54577	3.25106	19.3009	0.000116623	0.00385352
gene10936_LOC110081706	retinal dehydrogenase 1-like	1.55187	7.99965	37.1371	8.60081e-07	0.000188005
gene16996_REC8	REC8 meiotic recombination protein	1.5526	4.51816	14.9786	0.000509559	0.00965158
gene4791_CAVIN1	caveolae associated protein 1	1.55327	7.9186	57.6782	1.26504e-08	1.22166e-05
gene18351_TMEM204	transmembrane protein 204	1.55628	2.74868	15.1078	0.000486497	0.00941518
gene17610_LOC110089003	solute carrier family 23 member 1-like	1.55884	1.26864	17.5047	0.000211446	0.00558073
gene20185_TRIM35	tripartite motif containing 35	1.55893	5.00114	46.4667	1.0984e-07	4.68195e-05
gene7867_APLNR	apelin receptor	1.56008	3.37041	16.9868	0.000252163	0.00618616
gene16661_MARCH1	membrane associated ring-CH-type finger 1	1.56128	2.11037	15.0077	0.000504256	0.00961697
gene10127_CELSR1	cadherin EGF LAG seven-pass G-type receptor 1	1.57761	4.14175	20.2326	8.64369e-05	0.00318993
gene14435_ABLIM2	actin binding LIM protein family member 2	1.57829	2.10527	20.6614	7.54533e-05	0.00295064
gene17324_CNTNAP2	contactin associated protein-like 2	1.579	1.76908	18.86	0.000134668	0.00421301
gene8028_LOC110078594	suppressor of cytokine signaling 3-like	1.58051	2.51487	15.6385	0.00040287	0.00839114
gene15235_PRSS8	protease	1.58608	1.61079	19.7049	0.000102343	0.00356113
gene13897_NHSL2	NHS like 2	1.58783	3.30835	22.5163	4.24957e-05	0.00206132
gene13885_MPP1	membrane palmitoylated protein 1	1.58839	8.15875	26.0757	1.49546e-05	0.001085
gene13202_PCDH17	protocadherin 17	1.59482	3.91459	43.1718	2.20368e-07	7.22553e-05
gene5602_LOC110075770	uncharacterized LOC110075770	1.59565	4.34135	21.3684	6.04678e-05	0.00256462
gene12870_PPARG	peroxisome proliferator activated receptor gamma	1.60962	1.86843	21.3837	6.01803e-05	0.00255879
gene4141_SYT12	synaptotagmin 12	1.60965	3.78375	18.3224	0.000160801	0.00466268
gene7686_ATG16L2	autophagy related 16 like 2	1.61207	2.53737	23.8964	2.8104e-05	0.00159724
gene19699_LRRC24	leucine rich repeat containing 24	1.61256	2.25108	18.404	0.000156506	0.00460542
gene11668_MYOM3	myomesin 3	1.61727	3.77813	15.4385	0.000432431	0.00872538
gene2707_TMEM59L	transmembrane protein 59 like	1.61765	2.13676	17.4159	0.000217897	0.00569992
gene17775_HOGA1	4-hydroxy-2-oxoglutarate aldolase 1	1.62745	4.34413	16.5066	0.000297452	0.00688134
gene7196_GRAMD3	GRAM domain containing 3	1.62821	1.68252	15.1887	0.000472646	0.00922039
gene3517_LOC110073446	collagen alpha-1(XXV) chain-like	1.6311	4.89962	31.3873	3.55321e-06	0.000445458
gene8412_APCDD1	APC down-regulated 1	1.63258	4.6525	23.1285	3.5325e-05	0.00182829
gene2911_GUCY1B3	guanylate cyclase 1 soluble subunit beta	1.63657	3.25185	41.6343	3.08317e-07	8.93409e-05
gene16524_DGAT2	diacylglycerol O-acyltransferase 2	1.63765	2.18723	16.4691	0.000301329	0.00696097
gene13960_RAB26	RAB26	1.63917	3.4653	17.0817	0.000244115	0.00609395
gene3739_TIE1	tyrosine kinase with immunoglobulin like and EGF like domains 1	1.63919	5.04885	20.0918	9.04033e-05	0.00328652
gene1081_TP53I11	tumor protein p53 inducible protein 11	1.63979	6.57188	40.044	4.39769e-07	0.000111911
gene923_LOC110079479	uncharacterized LOC110079479	1.64349	3.95207	18.4895	0.000152142	0.00451919
gene8621_SAMD14	sterile alpha motif domain containing 14	1.64699	4.73924	34.8068	1.50483e-06	0.000261663
gene20965_UCP2	uncoupling protein 2	1.65068	4.91669	16.9703	0.000253588	0.00620795
gene1039_NFASC	neurofascin	1.66064	1.91396	19.6269	0.000104947	0.00363689
gene11198_LRRC75B	leucine rich repeat containing 75B	1.67197	3.35757	18.5114	0.000151042	0.00450842
gene3348_MXRA8	matrix remodeling associated 8	1.67217	5.21316	32.699	2.54115e-06	0.000367174
gene5926_THSD1	thrombospondin type 1 domain containing 1	1.67514	3.57199	16.3416	0.000314948	0.00712184
gene17971_STMN3	stathmin 3	1.67656	2.59157	17.3857	0.000220137	0.00574033
gene448_ACVRL1	activin A receptor like type 1	1.67658	2.48361	28.4686	7.69776e-06	0.000705628
gene15076_MMP9	matrix metallopeptidase 9	1.6783	1.95924	24.0291	2.70248e-05	0.00158341
gene17653_RASGRP3	RAS guanyl releasing protein 3	1.67876	3.07398	49.2746	6.21252e-08	3.31011e-05
gene19758_LOC110091340	alpha-2-macroglobulin-like	1.68171	4.28402	14.899	0.00052434	0.00980263
gene7773_WNT10A	Wnt family member 10A	1.68861	2.09822	15.7278	0.000390385	0.00822127
gene11229_ARAP3	ArfGAP with RhoGAP domain	1.69066	4.37277	34.5169	1.61557e-06	0.000267431
gene2916_GLRB	glycine receptor beta	1.69741	1.57043	27.2955	1.06217e-05	0.000868867
gene14123_ITGB4	integrin subunit beta 4	1.69949	7.47601	15.4897	0.000424655	0.0086711
gene11118_FN1	fibronectin 1	1.70174	8.78603	21.8906	5.14522e-05	0.00230252
gene1707_KIF19	kinesin family member 19	1.70272	3.16775	28.2394	8.19307e-06	0.00073522
gene2163_ADRA2A	adrenoceptor alpha 2A	1.71747	2.2392	15.3861	0.000440556	0.00883118
gene8531_DLL4	delta like canonical Notch ligand 4	1.71876	2.54729	20.1113	8.98436e-05	0.00328016
gene304_MEOX2	mesenchyme homeobox 2	1.71953	1.13753	15.9396	0.000362373	0.00788068
gene9513_GABRA3	gamma-aminobutyric acid type A receptor alpha3 subunit	1.72104	1.48216	19.428	0.000111913	0.0037341
gene11986_ESR2	estrogen receptor 2	1.72626	3.60874	25.2779	1.87835e-05	0.00126585
gene820_C1QTNF5	C1q and TNF related 5	1.73008	1.24083	19.9653	9.41361e-05	0.00337189
gene10356_LOC110081026	anther-specific proline-rich protein APG-like	1.73277	2.81098	25.6671	1.67995e-05	0.00117995
gene748_EBF1	early B-cell factor 1	1.73433	3.88454	30.8524	4.08224e-06	0.000473604
gene16945_LOC110088292	arachidonate 15-lipoxygenase B-like	1.74162	3.32054	22.6342	4.1003e-05	0.0020147
gene9273_SPATS2L	spermatogenesis associated serine rich 2 like	1.74666	4.46648	23.1867	3.47147e-05	0.00181366
gene14446_MECOM	MDS1 and EVI1 complex locus	1.75504	2.78011	23.9167	2.79367e-05	0.00159443
gene1905_KIF5A	kinesin family member 5A	1.75776	3.1946	24.281	2.50947e-05	0.00152809
gene6603_LOC110076883	sodium channel protein type 2 subunit alpha-like	1.75926	2.10164	15.2854	0.000456614	0.00903205
gene15561_POU2F2	POU class 2 homeobox 2	1.76118	2.00055	14.9729	0.0005106	0.00965158
gene5606_DLL3	delta like canonical Notch ligand 3	1.76201	3.72729	20.1021	9.01064e-05	0.00328272
gene9810_NPNT	nephronectin	1.76402	6.25595	17.0164	0.000249623	0.00615038
gene10383_BMP7	bone morphogenetic protein 7	1.76852	2.86498	31.4691	3.47893e-06	0.000442785
gene2746_IFI30	IFI30	1.77225	3.58162	25.311	1.86054e-05	0.00126383
gene14167_ARHGAP20	Rho GTPase activating protein 20	1.77772	3.59503	24.8043	2.15398e-05	0.00141251
gene1958_OLFM2	olfactomedin 2	1.7821	4.95398	26.7159	1.24848e-05	0.000976452
gene7766_IHH	indian hedgehog	1.78331	1.32172	15.7821	0.000382989	0.00815227
gene21319_LOC110071016	capping protein	1.78443	2.74313	26.3639	1.37839e-05	0.00104917
gene21498_LOC110071206	collagen alpha-1(XVI) chain-like	1.7852	4.69297	22.0335	4.92423e-05	0.00223888
gene695_LOC110077351	vegetative incompatibility protein HET-E-1-like	1.78672	2.0759	20.0691	9.10633e-05	0.00330347
gene3942_RGS7BP	regulator of G-protein signaling 7 binding protein	1.78683	4.03529	30.3634	4.63976e-06	0.000516688
gene17397_LOC110088756	uncharacterized LOC110088756	1.79261	2.92238	15.6658	0.000399014	0.00835773
gene5580_GPR4	G protein-coupled receptor 4	1.79604	2.84533	23.1052	3.5573e-05	0.00183238
gene7232_HEY2	hes related family bHLH transcription factor with YRPW motif 2	1.80136	2.95869	19.9892	9.3417e-05	0.00335344
gene4666_LOC110074727	guanine nucleotide-binding protein G(I)/G(S)/G(O) subunit gamma-11	1.80452	4.29991	28.8794	6.88767e-06	0.000667758
gene10818_SLC4A10	solute carrier family 4 member 10	1.80891	1.07705	17.0955	0.000242966	0.00609202
gene12781_COL6A3	collagen type VI alpha 3 chain	1.81123	7.9456	24.3688	2.44572e-05	0.00151895
gene14268_EMCN	endomucin	1.81154	2.46791	23.9512	2.76532e-05	0.00159443
gene8626_COL1A1	collagen type I alpha 1 chain	1.81493	10.6804	20.7675	7.29717e-05	0.00288002
gene10733_SV2A	synaptic vesicle glycoprotein 2A	1.81564	2.1357	17.9644	0.000181166	0.0049956
gene17589_MMP15	matrix metallopeptidase 15	1.81798	5.91023	24.349	2.46001e-05	0.00151895
gene1565_LOC110088037	OX-2 membrane glycoprotein-like	1.81824	3.13682	22.2093	4.66619e-05	0.00216333
gene5365_TBX4	T-box 4	1.81854	2.24126	20.9571	6.87535e-05	0.00274531
gene11313_LOC110082095	protocadherin alpha-5-like	1.82145	2.6676	29.6473	5.60719e-06	0.000597517
gene2733_KLF2	Kruppel like factor 2	1.83181	4.23926	23.0847	3.57928e-05	0.00183816
gene17338_CFB	complement factor B	1.83575	3.43637	20.5449	7.82827e-05	0.00300141
gene21177_CDA	cytidine deaminase	1.84227	4.99501	25.558	1.73317e-05	0.00119171
gene2046_LOC110071817	1	1.84459	6.08571	24.4994	2.35407e-05	0.00148107
gene5178_SLCO2A1	solute carrier organic anion transporter family member 2A1	1.84801	2.6718	22.5934	4.15133e-05	0.00202309
gene7598_ELAVL3	ELAV like RNA binding protein 3	1.85011	1.82264	15.2067	0.000469606	0.00917157
gene5976_ELAVL4	ELAV like RNA binding protein 4	1.85055	4.50594	16.4154	0.000306991	0.00702697
gene18691_LOC110090180	tenascin-X-like	1.85776	2.81484	19.1924	0.000120813	0.00393104
gene10372_SHE	Src homology 2 domain containing E	1.86259	2.77517	25.1712	1.937e-05	0.00130023
gene6219_FLT1	fms related tyrosine kinase 1	1.86303	2.4882	16.2312	0.000327275	0.00732289
gene10566_LOC110081278	fibulin-7-like	1.86704	2.65253	24.8593	2.11985e-05	0.0013955
gene4996_PTPRB	protein tyrosine phosphatase	1.87162	3.47433	29.8004	5.38357e-06	0.000580948
gene8575_LTBP2	latent transforming growth factor beta binding protein 2	1.87655	4.52056	22.1503	4.75118e-05	0.00218939
gene5806_PDGFB	platelet derived growth factor subunit B	1.87806	4.58441	62.4798	5.45116e-09	9.29422e-06
gene4672_PPP1R9A	protein phosphatase 1 regulatory subunit 9A	1.88186	3.72528	22.8438	3.8485e-05	0.00192425
gene9588_IL13RA1	interleukin 13 receptor subunit alpha 1	1.88309	5.70302	29.1352	6.4296e-06	0.000652825
gene14771_SLC16A6	solute carrier family 16 member 6	1.88413	5.9946	28.5302	7.57013e-06	0.000697679
gene11340_ADAMTS20	ADAM metallopeptidase with thrombospondin type 1 motif 20	1.90413	2.88629	31.468	3.47995e-06	0.000442785
gene1537_FNDC1	fibronectin type III domain containing 1	1.90565	4.88724	28.6096	7.40871e-06	0.000690265
gene14147_SYNPR	synaptoporin	1.91951	0.732488	16.5937	0.000288634	0.0067692
gene10026_LOC110080698	regucalcin-like	1.92951	5.86361	17.9563	0.000181658	0.0049956
gene8106_LOC110078592	protein kinase C and casein kinase substrate in neurons protein 2-like	1.93328	5.20021	31.1352	3.79286e-06	0.00046524
gene18567_LIPG	lipase G	1.94218	5.49933	18.1043	0.0001729	0.00485658
gene13053_SYT17	synaptotagmin 17	1.94889	2.66067	26.8539	1.20116e-05	0.000952546
gene5531_SPTBN4	spectrin beta	1.95132	3.09253	27.8773	9.04649e-06	0.000786952
gene355_PMEL	premelanosome protein	1.95167	2.52698	15.2989	0.000454428	0.00902571
gene11761_ASIC3	acid sensing ion channel subunit 3	1.9724	2.16705	18.9721	0.000129817	0.0041527
gene13503_MLXIPL	MLX interacting protein like	1.98121	3.53522	14.969	0.000511315	0.0096544
gene14701_FADS6	fatty acid desaturase 6	1.98593	2.26885	18.9027	0.000132799	0.00418731
gene19301_LOC110090846	ovostatin-like	1.98993	2.86706	19.5088	0.000109028	0.00368391
gene13759_STAB2	stabilin 2	1.99513	3.0508	18.9012	0.000132864	0.00418731
gene3367_MMP23B	matrix metallopeptidase 23B	1.99684	1.42115	20.9353	6.92249e-05	0.00275768
gene10361_LOC110081056	mothers against decapentaplegic homolog 6-like	1.99829	2.81702	24.7267	2.20316e-05	0.00142828
gene1855_DCN	decorin	1.99904	6.8089	34.6989	1.54508e-06	0.000261663
gene20780_LOC110070441	reticulon-1-like	2.00373	3.85903	23.802	2.89001e-05	0.00161288
gene6344_RIMBP2	RIMS binding protein 2	2.00412	2.19115	20.1649	8.83206e-05	0.00323147
gene2793_CFD	complement factor D	2.00521	5.59794	28.2819	8.09874e-06	0.000734487
gene5820_PCSK5	proprotein convertase subtilisin/kexin type 5	2.00573	5.67478	81.7728	2.73852e-10	9.33835e-07
gene5763_CARD10	caspase recruitment domain family member 10	2.01327	4.19053	34.9043	1.4694e-06	0.000260971
gene16290_COL16A1	collagen type XVI alpha 1 chain	2.01396	4.26276	27.6996	9.49941e-06	0.000801807
gene14104_KLF4	Kruppel like factor 4	2.01882	2.94081	26.4332	1.35172e-05	0.00103815
gene19329_ABI3	ABI family member 3	2.02034	1.47388	20.0441	9.17935e-05	0.00330884
gene7006_ZNF366	zinc finger protein 366	2.02412	1.4318	17.1634	0.000237408	0.00601457
gene15513_EFCAB8	EF-hand calcium binding domain 8	2.02437	1.15928	14.82	0.000539453	0.00995451
gene608_DOCK3	dedicator of cytokinesis 3	2.04101	0.965539	25.105	1.97435e-05	0.00131495
gene588_SRD5A2	steroid 5 alpha-reductase 2	2.04117	4.24691	14.9337	0.000517837	0.00971779
gene4297_FGF16	fibroblast growth factor 16	2.04403	2.78828	18.2064	0.000167119	0.00475691
gene15370_CD34	CD34 molecule	2.04483	5.50071	33.8704	1.89506e-06	0.000293734
gene6659_SIDT1	SID1 transmembrane family member 1	2.04505	3.4646	40.4617	4.00291e-07	0.000105419
gene13289_LOC110084254	uncharacterized LOC110084254	2.04981	3.78034	22.6007	4.14215e-05	0.00202309
gene16777_CACNA1I	calcium voltage-gated channel subunit alpha1 I	2.05472	1.6503	15.9455	0.000361629	0.00787454
gene7065_ELAVL2	ELAV like RNA binding protein 2	2.05586	4.54904	33.7729	1.9415e-06	0.000298222
gene5236_DNAH14	dynein axonemal heavy chain 14	2.06281	2.36841	16.3792	0.000310867	0.00706999
gene13309_LOC110084291	adenine phosphoribosyltransferase-like	2.06548	3.55872	34.7085	1.54143e-06	0.000261663
gene12464_VEGFB	vascular endothelial growth factor B	2.07003	3.53987	20.175	8.80355e-05	0.00323147
gene2542_CPS1	carbamoyl-phosphate synthase 1	2.07726	1.24866	16.1031	0.000342232	0.00759772
gene21487_LOC110071194	ATP-binding cassette sub-family C member 9-like	2.08071	3.12405	24.3464	2.46188e-05	0.00151895
gene1324_LOC110084798	GLIPR1-like protein 1	2.08287	2.87195	14.9833	0.000508692	0.00965158
gene10567_CEBPA	CCAAT/enhancer binding protein alpha	2.08557	1.31463	20.5485	7.81924e-05	0.00300141
gene13755_IGF1	insulin like growth factor 1	2.08778	3.05227	24.2	2.56989e-05	0.00154829
gene17530_LOC110088908	follicle-stimulating hormone receptor-like	2.09055	5.28567	34.0125	1.82948e-06	0.000288821
gene9496_PAK6	p21 (RAC1) activated kinase 6	2.09972	1.71998	17.2671	0.000229178	0.00587593
gene15929_A4GALT	alpha 1	2.10686	2.59302	23.7359	2.94718e-05	0.0016262
gene13457_ISLR2	immunoglobulin superfamily containing leucine rich repeat 2	2.11045	3.35515	23.5596	3.10566e-05	0.001681
gene18039_APOE	apolipoprotein E	2.11952	9.37694	20.2585	8.57266e-05	0.00317058
gene14484_LOC110085567	collagen alpha-1(XV) chain-like	2.12237	2.32147	19.1805	0.000121282	0.0039313
gene1727_AATK	apoptosis associated tyrosine kinase	2.12528	1.3871	22.8109	3.88692e-05	0.00192667
gene18209_MOV10L1	Mov10 RISC complex RNA helicase like 1	2.12618	4.82588	16.4655	0.00030171	0.00696097
gene13569_ARHGEF28	Rho guanine nucleotide exchange factor 28	2.12668	3.35162	20.1883	8.76637e-05	0.00322822
gene4400_SLC4A8	solute carrier family 4 member 8	2.12907	2.47638	25.9182	1.56388e-05	0.00112034
gene10690_CELSR3	cadherin EGF LAG seven-pass G-type receptor 3	2.13208	1.63825	20.3948	8.20922e-05	0.00308979
gene2380_LOC110072159	disintegrin and metalloproteinase domain-containing protein 32-like	2.13663	1.15552	20.7177	7.41256e-05	0.00291208
gene10357_ADAM15	ADAM metallopeptidase domain 15	2.13738	3.44263	71.2007	1.3142e-09	2.80088e-06
gene12716_UNC79	unc-79 homolog (C. elegans)	2.14049	2.32149	36.8278	9.25304e-07	0.000196111
gene4943_FILIP1	filamin A interacting protein 1	2.15114	5.39002	44.6675	1.60032e-07	6.20125e-05
gene4149_GAL	galanin and GMAP prepropeptide	2.15227	1.56882	15.7264	0.00039057	0.00822127
gene11417_ZP2	zona pellucida glycoprotein 2	2.15253	3.62554	17.0516	0.000246641	0.00612018
gene6820_LOC110077136	FRAS1-related extracellular matrix protein 1-like	2.16286	3.89581	43.879	1.89279e-07	6.45442e-05
gene5601_LOC110075771	neuroglobin-like	2.16592	2.23441	26.492	1.32952e-05	0.00103038
gene11860_KIAA1324L	KIAA1324 like	2.16722	5.76054	25.8734	1.58392e-05	0.00112525
gene5776_GALR3	galanin receptor 3	2.17879	3.71171	40.4439	4.01889e-07	0.000105419
gene14640_SCG5	secretogranin V	2.18412	5.18826	30.225	4.81188e-06	0.000525914
gene18317_LOC110089780	epidermal growth factor-like protein 8	2.18564	1.70274	18.124	0.000171764	0.00484862
gene18549_TRPC4	transient receptor potential cation channel subfamily C member 4	2.18679	5.42567	36.1108	1.09763e-06	0.000212666
gene19087_LOC110090606	keratin-associated protein 10-2-like	2.18749	1.81547	28.8033	7.03057e-06	0.000667758
gene16775_LOC110088083	uncharacterized LOC110088083	2.18894	1.90184	31.4344	3.51021e-06	0.000443326
gene2549_MAP2	microtubule associated protein 2	2.19276	4.22496	23.1726	3.48614e-05	0.00181366
gene3659_HHIP	hedgehog interacting protein	2.19552	1.48346	15.2685	0.000459383	0.00904444
gene20262_TNF	tumor necrosis factor	2.19709	-0.125941	16.1939	0.000331555	0.00738956
gene15327_IGLON5	IgLON family member 5	2.20036	-0.0335	21.0784	6.61904e-05	0.00270635
gene18581_LOC110090061	matrix metalloproteinase-25-like	2.20884	2.35448	38.7002	5.97503e-07	0.000147644
gene7340_CHL1	cell adhesion molecule L1 like	2.23285	2.21171	17.7964	0.00019166	0.0052035
gene14600_CETP	cholesteryl ester transfer protein	2.23479	1.96085	21.7046	5.44869e-05	0.00239335
gene20845_LOC110070508	tumor necrosis factor receptor superfamily member 1B-like	2.23586	2.59007	27.5007	1.0035e-05	0.000836866
gene20905_LOC110070575	low-density lipoprotein receptor-related protein 2-like	2.23773	1.88777	22.5116	4.25563e-05	0.00206132
gene4756_KRT222	keratin 222	2.24193	0.632838	15.4244	0.000434605	0.00873889
gene19390_TNFSF13B	TNF superfamily member 13b	2.25596	0.813178	14.8027	0.000542835	0.00999496
gene19137_SOX18	SRY-box 18	2.26278	3.31223	19.2839	0.00011727	0.00386588
gene3471_MYT1L	myelin transcription factor 1 like	2.26496	1.90987	23.1741	3.48457e-05	0.00181366
gene8075_LOC110078540	trans-1	2.2748	2.93566	15.3103	0.000452583	0.00901466
gene6577_FAM3B	family with sequence similarity 3 member B	2.2771	5.13167	18.9866	0.000129204	0.00414083
gene6028_CBLN1	cerebellin 1 precursor	2.27806	1.9227	17.0857	0.000243785	0.00609395
gene18314_LOC110089783	neurogenic locus notch homolog protein 4-like	2.2851	0.834064	16.662	0.000281907	0.006685
gene1520_SLC22A3	solute carrier family 22 member 3	2.2853	2.083	20.3077	8.43951e-05	0.00314178
gene17115_NOS2	nitric oxide synthase 2	2.30414	1.67922	27.7767	9.29993e-06	0.000796803
gene4314_LOC110074341	potassium voltage-gated channel subfamily C member 1-like	2.30562	1.9345	40.0598	4.38203e-07	0.000111911
gene10227_RASSF10	Ras association domain family member 10	2.30584	2.27982	51.0727	4.35889e-08	2.4773e-05
gene19634_ABCC9	ATP binding cassette subfamily C member 9	2.31091	2.70012	23.0218	3.64755e-05	0.00186324
gene9622_PGR	progesterone receptor	2.31548	5.31845	51.8343	3.76033e-08	2.28977e-05
gene16117_TEX15	testis expressed 15	2.32682	1.2121	14.9737	0.000510452	0.00965158
gene10168_DSP	desmoplakin	2.3374	9.11611	61.6492	6.28565e-09	9.74276e-06
gene19289_LOC110090826	purine nucleoside phosphorylase-like	2.35021	1.36552	18.8691	0.000134268	0.00421301
gene16230_LOC110087465	lipocalin-15-like	2.35314	1.0382	16.7698	0.000271639	0.00649572
gene13504_STX1A	syntaxin 1A	2.36326	2.8838	17.5337	0.000209384	0.00554761
gene6630_LOC110076875	myosin-IIIb-like	2.37843	0.893522	18.8655	0.000134429	0.00421301
gene15438_TENM1	teneurin transmembrane protein 1	2.37991	1.78459	22.801	3.89853e-05	0.00192667
gene8505_LOC110078990	cytosolic phospholipase A2 epsilon-like	2.38052	1.98678	21.1672	6.43783e-05	0.00265775
gene17619_ANO4	anoctamin 4	2.38344	2.01277	26.2228	1.43441e-05	0.00106333
gene13170_SLC16A12	solute carrier family 16 member 12	2.38823	1.48932	19.989	9.34243e-05	0.00335344
gene1856_LUM	lumican	2.39153	4.06927	26.0873	1.49055e-05	0.001085
gene18823_RASD1	ras related dexamethasone induced 1	2.39327	5.11876	20.4498	8.06752e-05	0.00304317
gene17564_LOC110088946	bactericidal permeability-increasing protein-like	2.3975	5.07231	25.7701	1.63123e-05	0.00115405
gene20447_LOC110070083	ribonuclease-like	2.398	0.901354	24.6596	2.24662e-05	0.00144859
gene16018_TMEM130	transmembrane protein 130	2.40268	3.14376	18.8098	0.000136905	0.00424052
gene10390_CTCFL	CCCTC-binding factor like	2.40328	2.61758	15.5996	0.000408451	0.00845156
gene13952_CADM3	cell adhesion molecule 3	2.40451	0.424173	16.3153	0.000317848	0.00714948
gene6040_MYLK3	myosin light chain kinase 3	2.41313	2.56505	34.3148	1.69792e-06	0.000278361
gene4047_NDP	NDP	2.4169	3.12005	30.2643	4.76227e-06	0.000523849
gene4796_KCNH4	potassium voltage-gated channel subfamily H member 4	2.41969	0.74816	17.1445	0.000238946	0.00602668
gene16650_GPR75	G protein-coupled receptor 75	2.42379	4.22795	22.9639	3.71165e-05	0.00187785
gene12736_RET	ret proto-oncogene	2.4426	3.14825	24.3679	2.44638e-05	0.00151895
gene18005_FBXL16	F-box and leucine rich repeat protein 16	2.45908	-0.0269487	16.11	0.000341409	0.00758933
gene5785_BAIAP2L2	BAI1 associated protein 2 like 2	2.46332	1.60275	26.2475	1.42442e-05	0.00106333
gene17471_ADCYAP1R1	ADCYAP receptor type I	2.47225	2.08366	17.8204	0.000190122	0.00517823
gene2379_LOC110072230	disintegrin and metalloproteinase domain-containing protein 2-like	2.47659	-0.476626	20.5327	7.85845e-05	0.00300141
gene7074_ANO3	anoctamin 3	2.47698	0.977439	16.3342	0.000315767	0.0071309
gene16229_LOC110087472	lipocalin-like	2.47769	3.52042	20.3567	8.30925e-05	0.00310686
gene11488_BCL6B	B-cell CLL/lymphoma 6B	2.48982	3.54	48.6186	7.08412e-08	3.55248e-05
gene17798_ANGPTL6	angiopoietin like 6	2.49005	4.06349	36.233	1.06602e-06	0.000210958
gene19994_LOC110091599	endothelin-converting enzyme 2-like	2.49583	6.43098	24.5463	2.32203e-05	0.00147177
gene15501_SHISA9	shisa family member 9	2.50763	1.79703	21.0391	6.70097e-05	0.00270796
gene10114_MUC19	mucin 19	2.50992	-0.0590871	15.8796	0.000370087	0.0079867
gene3595_SLC35G1	solute carrier family 35 member G1	2.51842	0.551513	26.7993	1.21964e-05	0.00095829
gene16471_GUCY2D	guanylate cyclase 2D	2.52058	2.389	14.8791	0.000528103	0.00985137
gene8972_GIPC2	GIPC PDZ domain containing family member 2	2.53324	0.25042	15.7924	0.000381596	0.00813277
gene8760_LOC110079322	cathepsin L1-like	2.54203	2.36415	15.6963	0.00039474	0.00827838
gene19081_LOC110090610	protein FAM19A1-like	2.54338	2.58818	18.6098	0.00014622	0.00441247
gene10341_FAM189B	family with sequence similarity 189 member B	2.54874	1.26339	20.5422	7.83491e-05	0.00300141
gene18943_HEPACAM	hepatic and glial cell adhesion molecule	2.54874	-0.0404183	15.8393	0.000375356	0.00805009
gene18165_CD93	CD93 molecule	2.55941	3.37266	16.3749	0.000311338	0.00706999
gene5175_LOC110075272	ovotransferrin-like	2.57215	6.15676	15.0831	0.000490823	0.00947375
gene21416_LOC110071121	cytochrome P450 2C19-like	2.57537	1.6947	20.3217	8.40218e-05	0.00313473
gene6152_AKAP6	A-kinase anchoring protein 6	2.58885	0.554964	18.6144	0.000145994	0.00441247
gene17618_LOC110089002	sodium-coupled monocarboxylate transporter 1-like	2.58903	2.65094	18.0079	0.000178549	0.00496618
gene12806_SLC29A4	solute carrier family 29 member 4	2.63664	3.29215	17.7451	0.000194991	0.00526877
gene16946_LOC110088279	hydroperoxide isomerase ALOXE3-like	2.63874	2.30436	29.1932	6.33026e-06	0.000650186
gene13971_SLC5A11	solute carrier family 5 member 11	2.65832	0.115972	15.1286	0.000482898	0.00936679
gene19355_LOC110090901	uncharacterized LOC110090901	2.66991	0.833762	32.7635	2.50005e-06	0.000364323
gene20099_LOC110091710	complement factor H-related protein 2-like	2.67065	2.32376	15.2237	0.000466777	0.00912678
gene16435_LOC110087631	alpha-2	2.67188	4.0505	15.7067	0.000393298	0.00826847
gene10646_SCN4A	sodium voltage-gated channel alpha subunit 4	2.68651	0.367533	15.8477	0.000374249	0.00803647
gene14294_ANXA10	annexin A10	2.70327	0.927258	23.2723	3.38358e-05	0.0017972
gene4757_LOC110074904	keratin	2.70887	-0.0442244	15.4533	0.000430169	0.00871067
gene13640_GNB3	G protein subunit beta 3	2.71378	0.840382	15.9725	0.000358221	0.00783201
gene20154_ADGRF5	adhesion G protein-coupled receptor F5	2.71464	1.94655	22.8226	3.87324e-05	0.00192667
gene9549_GLOD5	glyoxalase domain containing 5	2.71772	0.485684	23.7856	2.90412e-05	0.00161288
gene6119_SNAI3	snail family transcriptional repressor 3	2.74039	4.556	59.2611	9.53673e-09	1.08401e-05
gene18336_GPR22	G protein-coupled receptor 22	2.74121	0.62562	41.7783	2.98677e-07	8.93409e-05
gene13462_LOC110084450	cholesterol side-chain cleavage enzyme	2.74189	7.95724	53.5711	2.6987e-08	1.84051e-05
gene3800_LURAP1	leucine rich adaptor protein 1	2.74558	1.808	27.1001	1.12143e-05	0.000910491
gene3632_TYRP1	tyrosinase related protein 1	2.76023	0.396201	22.3989	4.40405e-05	0.00208581
gene12201_THBS2	thrombospondin 2	2.76269	2.20707	24.2246	2.55139e-05	0.00154809
gene8030_LOC110078499	serine/threonine-protein kinase LMTK3-like	2.77119	2.48733	23.842	2.85605e-05	0.00160275
gene2948_TNIP3	TNFAIP3 interacting protein 3	2.78387	0.963421	25.0398	2.01192e-05	0.00132958
gene3073_PCSK6	proprotein convertase subtilisin/kexin type 6	2.78683	2.86843	25.1249	1.96304e-05	0.00131254
gene3023_LOC110072908	probable 2-ketogluconate reductase	2.79147	2.43616	26.2743	1.41369e-05	0.00106333
gene6302_TRPM5	transient receptor potential cation channel subfamily M member 5	2.80809	0.663085	21.0075	6.76766e-05	0.00272143
gene431_FAM186A	family with sequence similarity 186 member A	2.80892	1.96284	19.929	9.5237e-05	0.00340417
gene14477_RAPGEFL1	Rap guanine nucleotide exchange factor like 1	2.81184	1.23342	21.8081	5.27746e-05	0.00233716
gene17511_MGLL	monoglyceride lipase	2.82363	2.33912	45.6545	1.30035e-07	5.37227e-05
gene16530_SLC7A7	solute carrier family 7 member 7	2.83396	4.24309	42.6226	2.48248e-07	7.98611e-05
gene10359_DCST2	DC-STAMP domain containing 2	2.83634	-0.158151	18.333	0.000160235	0.0046542
gene6573_PCP4	Purkinje cell protein 4	2.86063	4.89412	18.8501	0.000135107	0.00421319
gene6612_ABCB11	ATP binding cassette subfamily B member 11	2.86493	1.37198	17.1234	0.000240667	0.0060611
gene15954_LOC110087195	myosin-16	2.86508	2.76283	29.3328	6.09792e-06	0.000637843
gene12994_COL3A1	collagen type III alpha 1 chain	2.87714	9.4421	52.9994	3.00773e-08	1.97238e-05
gene13395_CELF6	CUGBP Elav-like family member 6	2.87855	1.69216	21.346	6.08912e-05	0.00256979
gene8013_COL4A3	collagen type IV alpha 3 chain	2.88301	1.7774	28.9104	6.83031e-06	0.000667758
gene3921_C6	complement C6	2.89478	1.90244	17.324	0.000224795	0.00582487
gene7082_BDNF	brain derived neurotrophic factor	2.90074	2.43127	31.0447	3.88305e-06	0.000469546
gene16051_ETNPPL	ethanolamine-phosphate phospho-lyase	2.92939	1.94363	44.3262	1.72055e-07	6.37727e-05
gene13068_LOC110084010	cytochrome P450 2C14-like	2.93325	1.41047	17.5081	0.000211206	0.00558073
gene14842_OGN	osteoglycin	2.93688	5.32647	37.3901	8.10371e-07	0.000179439
gene18658_LOC110090150	acetylserotonin O-methyltransferase-like	2.95099	2.45183	17.2093	0.000233732	0.00597431
gene3506_LOC110073452	neuropeptide Y receptor type 6-like	2.95131	2.32269	16.0193	0.000352397	0.00776764
gene18686_P2RY6	pyrimidinergic receptor P2Y6	2.9712	2.26176	77.4332	5.11639e-10	1.24621e-06
gene19326_B4GALNT2	beta-1	2.98477	0.934205	16.4175	0.000352919	0.00776764
gene7592_PLPPR2	phospholipid phosphatase related 2	2.98765	-0.161419	21.0384	6.7024e-05	0.00270796
gene17539_VSIG10L2	V-set and immunoglobulin domain containing 10 like 2	2.99423	-0.25072	17.9825	0.000180074	0.00498953
gene10166_KCNJ3	potassium voltage-gated channel subfamily J member 3	2.99759	-0.261808	25.5865	1.71909e-05	0.00119171
gene14947_SLC6A7	solute carrier family 6 member 7	3.0068	-0.562433	18.2617	0.000164072	0.00470948
gene12042_CIDEC	cell death inducing DFFA like effector c	3.00712	0.508525	16.6479	0.00028328	0.00668965
gene12119_KCNJ8	potassium voltage-gated channel subfamily J member 8	3.01009	1.52782	25.4937	1.76543e-05	0.00120606
gene16426_LOC110087657	uncharacterized LOC110087657	3.01032	2.78433	30.9422	3.98788e-06	0.000473604
gene21410_LOC110071114	hornerin-like	3.01268	-0.601924	18.7903	0.000137786	0.00425588
gene1899_SLC26A10	solute carrier family 26 member 10	3.01454	2.42922	36.7989	9.3167e-07	0.000196111
gene12474_CUNH18orf63	chromosome unknown C18orf63 homolog	3.01938	3.09792	18.3019	0.000161899	0.0046824
gene20895_LOC110070568	acrosin-like	3.02317	-0.564698	19.2586	0.000140844	0.00429588
gene9359_KCNE4	potassium voltage-gated channel subfamily E regulatory subunit 4	3.03425	0.202492	18.2932	0.000162363	0.0046824
gene5837_LOC110076029	uncharacterized LOC110076029	3.04833	0.286142	18.4035	0.000156531	0.00460542
gene2149_LOC110071940	sodium channel protein type 5 subunit alpha-like	3.05116	0.560606	14.8478	0.000534092	0.00987665
gene2977_SLC25A31	solute carrier family 25 member 31	3.05504	3.45508	19.6039	0.000105727	0.00364172
gene13519_TSPOAP1	TSPO associated protein 1	3.07775	-0.827165	15.411	0.000436667	0.00876933
gene9397_ITGBL1	integrin subunit beta like 1	3.08801	3.26018	60.7504	7.34395e-09	1.03285e-05
gene1943_LOC110071300	E3 ubiquitin-protein ligase TRIM58-like	3.08997	0.537011	14.82	0.00053947	0.00995451
gene6964_LOC110077216	aromatase	3.09303	8.90421	37.4434	8.00287e-07	0.000179439
gene11813_TGFBR3L	transforming growth factor beta receptor 3 like	3.09696	3.98289	59.6108	8.96578e-09	1.08401e-05
gene19387_FTCD	formimidoyltransferase cyclodeaminase	3.10471	1.80066	18.572	0.000148054	0.00444423
gene10291_GNG3	G protein subunit gamma 3	3.10811	1.54329	23.6819	2.99478e-05	0.00164485
gene14602_SLC12A3	solute carrier family 12 member 3	3.11867	0.348478	15.6525	0.000400893	0.00837651
gene16231_LOC110087468	lipocalin-15-like	3.12287	-0.0835705	15.5139	0.000421027	0.00865472
gene11538_LOC110082320	chloride channel protein ClC-Kb-like	3.12493	0.156611	16.0111	0.00035341	0.00776764
gene17684_ATP4A	ATPase H+/K+ transporting alpha subunit	3.12569	0.426727	44.0961	1.80698e-07	6.41853e-05
gene19158_LOC110090687	cell surface glycoprotein MUC18-like	3.14035	8.94098	104.06	1.55265e-11	2.64727e-07
gene9358_SCG2	secretogranin II	3.14254	1.19296	15.8095	0.00037932	0.00809437
gene14256_MGAM	maltase-glucoamylase	3.15307	1.33048	28.4147	7.81133e-06	0.00071221
gene5709_STMN2	stathmin 2	3.15462	4.31366	15.2821	0.000457165	0.00903205
gene18152_LOC110089581	ribonuclease pancreatic-like	3.17258	0.420997	15.5829	0.000410862	0.00848086
gene20048_LOC110091655	dual oxidase 2-like	3.18165	1.8091	47.3056	9.24421e-08	4.25983e-05
gene7588_TSPAN16	tetraspanin 16	3.18244	0.364505	16.9409	0.000256151	0.00623881
gene10890_LOC110081633	regulator of G-protein signaling 5-like	3.18913	3.35405	23.9408	2.77381e-05	0.00159443
gene2092_CXCR4	C-X-C motif chemokine receptor 4	3.21417	4.88482	83.1921	2.24397e-10	9.33835e-07
gene11869_SLC3A1	solute carrier family 3 member 1	3.22237	-0.596683	17.5793	0.00020619	0.0054985
gene4145_LOC110074193	SITS-binding protein-like	3.23289	0.701052	17.7233	0.000196427	0.00529917
gene21119_TMEM74B	transmembrane protein 74B	3.23478	0.872396	17.6388	0.000202096	0.00540084
gene17357_CACNG5	calcium voltage-gated channel auxiliary subunit gamma 5	3.23768	0.858838	23.8508	2.84859e-05	0.00160275
gene186_SLC35D3	solute carrier family 35 member D3	3.25761	3.1866	19.0367	0.000127102	0.00408115
gene7870_P2RX3	purinergic receptor P2X 3	3.26229	0.344084	18.8822	0.000133692	0.00420563
gene11411_LOC110082216	putative short-chain dehydrogenase/reductase family 42E member 2	3.26615	2.64793	22.4973	4.27417e-05	0.00206444
gene19297_MFAP5	microfibrillar associated protein 5	3.26752	4.72988	56.7705	1.49098e-08	1.33796e-05
gene19239_BANF2	barrier to autointegration factor 2	3.29568	0.769037	14.863	0.000531175	0.00987627
gene11230_LOC110082018	PCTP-like protein	3.30159	0.25429	16.0102	0.00035353	0.00776764
gene9160_LOC110079741	uricase-like	3.33142	-0.393128	22.4506	4.33531e-05	0.00208125
gene2609_ATP8B3	ATPase phospholipid transporting 8B3	3.33772	-0.128781	19.7381	0.000101255	0.00353047
gene18236_LOC110089676	trypsin-like	3.33836	-1.01041	16.7932	0.000311411	0.00706999
gene18657_LOC110090148	acetylserotonin O-methyltransferase-like	3.3419	2.63007	16.9042	0.000259397	0.00629122
gene13207_LOC110084179	cryptic protein-like	3.35212	3.25103	48.462	7.31082e-08	3.56141e-05
gene20184_STMN4	stathmin 4	3.35473	1.8336	31.901	3.11331e-06	0.000419054
gene11949_LOC110082834	uncharacterized LOC110082834	3.35533	-1.32754	20.0471	9.17039e-05	0.00330884
gene8560_SAMD7	sterile alpha motif domain containing 7	3.36601	-0.821286	17.0764	0.000244563	0.0060962
gene18610_SLC6A2	solute carrier family 6 member 2	3.3849	1.17159	40.6794	3.8122e-07	0.000103171
gene2378_IDO2	indoleamine 2	3.39625	1.18228	14.8485	0.000533949	0.00987665
gene19889_LOC110091487	IgGFc-binding protein-like	3.42046	-1.13758	16.6345	0.000284598	0.00670844
gene15616_SLC45A1	solute carrier family 45 member 1	3.42533	0.0392987	23.6344	3.03731e-05	0.00165981
gene19034_LOC110090554	extracellular tyrosine-protein kinase PKDCC-like	3.44087	-0.974924	15.1564	0.000478123	0.00931656
gene8538_SPATA16	spermatogenesis associated 16	3.44139	-0.852702	16.8472	0.000264517	0.00637081
gene10619_LOC110081268	fatty acyl-CoA hydrolase precursor	3.44436	2.62511	25.084	1.98635e-05	0.00131779
gene1388_SLC15A2	solute carrier family 15 member 2	3.45309	2.27867	36.286	1.05258e-06	0.000210958
gene13323_PIPOX	pipecolic acid and sarcosine oxidase	3.46007	2.4678	24.4996	2.35393e-05	0.00148107
gene17315_LOC110088666	ras-related protein Rab-3C	3.47122	-0.608355	17.2151	0.000233265	0.00597171
gene21885_LOC110071624	multidrug resistance-associated protein 9-like	3.48626	-0.145976	23.1807	3.47763e-05	0.00181366
gene668_CDHR4	cadherin related family member 4	3.50235	-0.408736	15.818	0.000378185	0.00808028
gene11416_ANKS4B	ankyrin repeat and sterile alpha motif domain containing 4B	3.52027	0.198584	18.3802	0.000157746	0.00460542
gene4995_PTPRR	protein tyrosine phosphatase	3.54871	0.674041	23.84	2.85769e-05	0.00160275
gene20100_F13B	coagulation factor XIII B chain	3.57148	0.255739	19.8955	9.62629e-05	0.00340515
gene18777_LOC110090287	uncharacterized LOC110090287	3.57481	-0.158969	19.2144	0.000119949	0.00392225
gene557_GREM2	gremlin 2	3.58432	4.6555	30.8193	4.1177e-06	0.00047437
gene3274_DISP3	dispatched RND transporter family member 3	3.59041	1.95895	16.9133	0.000258583	0.00628039
gene6015_LOC110076221	interleukin-17 receptor E-like	3.59046	1.03132	16.4173	0.000306789	0.00702697
gene19359_LOC110090907	BPI fold-containing family B member 4-like	3.61218	0.466211	27.0403	1.14028e-05	0.000917919
gene8737_LOC110079223	mast cell protease 1A-like	3.63852	2.17806	41.6986	3.03968e-07	8.93409e-05
gene6678_HAO2	hydroxyacid oxidase 2	3.63871	-0.1916	15.9147	0.000365558	0.00790961
gene9562_GJB1	gap junction protein beta 1	3.67153	2.28623	16.5283	0.000295226	0.00685777
gene4789_LOC110074893	protein FAM71A-like	3.68147	0.128578	17.4327	0.000216665	0.00569992
gene1582_GABRR3	gamma-aminobutyric acid type A receptor rho3 subunit	3.71454	-0.299003	19.607	0.000105624	0.00364172
gene19555_LOC110091117	helix-loop-helix protein 2-like	3.71624	-0.211537	18.4834	0.000179856	0.00498953
gene14561_ACY3	aminoacylase 3	3.72226	2.07067	18.8381	0.000135642	0.00421319
gene12829_LOC110083743	V-set and immunoglobulin domain-containing protein 8-like	3.74212	0.929694	19.5002	0.000109329	0.00368391
gene266_NPY	neuropeptide Y	3.77455	3.3395	26.086	1.49107e-05	0.001085
gene16746_LOC110088058	histone H2B.5-like	3.79527	-0.184741	14.9535	0.000514177	0.00968571
gene9309_IL17RC	interleukin 17 receptor C	3.8427	0.375061	27.2857	1.06506e-05	0.000868867
gene21154_LOC110070837	zinc finger protein RFP-like	3.87252	-0.771221	18.2373	0.000165409	0.0047316
gene5803_NPTXR	neuronal pentraxin receptor	3.88815	1.88569	26.8095	1.21616e-05	0.00095829
gene21245_LOC110070936	IgGFc-binding protein-like	3.8942	-0.499772	16.2458	0.000325619	0.00729541
gene21106_LOC110070786	acetylserotonin O-methyltransferase-like	3.89684	1.2399	25.5576	1.73339e-05	0.00119171
gene20272_LOC110069895	solute carrier family 22 member 6-A-like	3.94585	0.257138	21.2236	7.72286e-05	0.00298563
gene661_AMIGO3	adhesion molecule with Ig like domain 3	3.95382	2.85254	45.3161	1.39582e-07	5.5346e-05
gene18604_SLC5A2	solute carrier family 5 member 2	3.96321	0.220377	19.5358	0.00010808	0.00368077
gene9611_ST18	ST18	3.98603	-0.0233955	16.1171	0.000340557	0.00758028
gene1413_LOC110085944	uncharacterized LOC110085944	3.99742	1.58717	21.5795	5.66352e-05	0.00243846
gene9600_SOX17	SRY-box 17	3.99948	0.82997	38.2601	6.61459e-07	0.000158138
gene9841_AQP3	aquaporin 3 (Gill blood group)	4.00135	6.36613	60.3499	7.8751e-09	1.03285e-05
gene17916_LOC110089316	cholinesterase-like	4.00559	0.797347	17.7053	0.000197618	0.00531449
gene1918_LOC110070933	NADH dehydrogenase [ubiquinone] 1 alpha subcomplex subunit 4-like 2	4.00792	3.30096	32.2258	2.86542e-06	0.000397199
gene16848_UROC1	urocanate hydratase 1	4.00905	1.30268	19.9002	9.61199e-05	0.00340515
gene8123_LOC110078476	calcium-binding protein 5	4.01618	-0.125416	16.682	0.000279978	0.00666657
gene1828_HAL	histidine ammonia-lyase	4.03134	1.4797	16.376	0.000311217	0.00706999
gene19230_CX3CR1	C-X3-C motif chemokine receptor 1	4.04257	1.33121	38.219	6.67795e-07	0.000158138
gene8724_SHC2	SHC adaptor protein 2	4.04947	1.7426	36.3691	1.03191e-06	0.000209452
gene11108_SYNGR4	synaptogyrin 4	4.05804	2.82769	20.9612	6.86638e-05	0.00274531
gene12856_PLAC9	placenta specific 9	4.09625	4.10626	70.1022	1.56127e-09	2.95774e-06
gene4306_GPR83	G protein-coupled receptor 83	4.18328	0.0176856	21.7525	5.36881e-05	0.00236533
gene13900_XPNPEP2	X-prolyl aminopeptidase 2	4.18356	0.286063	15.0471	0.000497195	0.00953563
gene4507_LIPC	lipase C	4.19118	3.38414	15.6223	0.000405191	0.00841474
gene21817_LOC110071551	serine/threonine-protein kinase LMTK3-like	4.19601	-0.662932	21.6231	5.5876e-05	0.00241798
gene16207_LOC110087454	uncharacterized LOC110087454	4.21379	0.595974	18.7383	0.000140158	0.00429031
gene6480_PPEF1	protein phosphatase with EF-hand domain 1	4.23878	-1.1485	16.0174	0.000403748	0.00839501
gene13522_LOC110084498	myeloperoxidase-like	4.2689	0.0294676	28.9477	9.11251e-06	0.00078718
gene5493_BHMG1	basic helix-loop-helix and HMG-box containing 1	4.29657	2.74755	15.2325	0.000465314	0.00911463
gene11172_HNF1A	HNF1 homeobox A	4.2998	0.634615	25.8825	1.57982e-05	0.00112525
gene3146_TM4SF4	transmembrane 4 L six family member 4	4.30414	2.05049	17.7158	0.000196922	0.00530413
gene8547_SLC2A2	solute carrier family 2 member 2	4.30628	2.21183	26.6504	1.27164e-05	0.000990019
gene8427_AMN	amnion associated transmembrane protein	4.31219	0.0969101	19.8148	9.87882e-05	0.00348004
gene9956_CCDC102B	coiled-coil domain containing 102B	4.34849	0.0715558	20.3802	8.24749e-05	0.00309735
gene5942_SLC23A1	solute carrier family 23 member 1	4.38731	1.54716	26.0235	1.51775e-05	0.00109651
gene21289_LOC110070982	alpha-tectorin-like	4.39745	0.85525	54.0223	2.47869e-08	1.76091e-05
gene9976_LOC110080622	inter-alpha-trypsin inhibitor heavy chain H3-like	4.4173	2.621	18.0459	0.000176301	0.00491167
gene6722_CORIN	corin	4.46428	0.47437	19.2139	0.000119971	0.00392225
gene15331_LOC110086503	C3a anaphylatoxin chemotactic receptor-like	4.46858	0.423642	41.1695	3.41749e-07	9.71137e-05
gene6306_TH	tyrosine hydroxylase	4.47689	1.43469	17.9793	0.000180267	0.00498953
gene12038_NEFH	neurofilament heavy	4.55379	5.84545	19.4435	0.000111354	0.00373002
gene5408_LOC110075488	mucin-5AC-like	4.56175	1.72026	80.2621	3.39464e-10	9.64643e-07
gene7075_SLC5A12	solute carrier family 5 member 12	4.57628	0.514289	26.2382	1.42821e-05	0.00106333
gene12602_INSM2	INSM transcriptional repressor 2	4.59666	2.32043	15.3574	0.000445069	0.00889616
gene1519_PLG	plasminogen	4.61561	4.95625	17.9584	0.000181533	0.0049956
gene19148_LOC110090675	alpha-1-antitrypsin-like	4.62779	1.53042	16.9369	0.000256505	0.00623881
gene20239_LOC110069870	kininogen-1-like	4.63134	0.604598	23.9154	2.79474e-05	0.00159443
gene13086_LOC110084052	claudin-15-like	4.66098	0.773214	21.063	6.65097e-05	0.00270642
gene15647_CHRNA3	cholinergic receptor nicotinic alpha 3 subunit	4.68535	1.07674	21.9873	4.99448e-05	0.00225878
gene16927_MMEL1	membrane metalloendopeptidase like 1	4.68546	0.699697	21.9565	5.04194e-05	0.00227421
gene3285_LOC110073234	somatostatin-2-like	4.69964	-0.837962	22.4076	4.39234e-05	0.00208581
gene6627_LOC110076904	myosin-IIIb-like	4.70217	-0.608037	22.5921	4.15298e-05	0.00202309
gene19146_LOC110090680	alpha-1-antiproteinase 2-like	4.75427	5.18313	16.2156	0.000329064	0.0073521
gene21407_LOC110071111	cytochrome P450 2K1-like	4.81132	-0.500332	16.575	0.000290499	0.00679424
gene11491_LOC110082304	monocarboxylate transporter 13-like	4.84544	-0.967488	14.9774	0.000509776	0.00965158
gene825_PDZD3	PDZ domain containing 3	4.91275	1.18222	31.0581	3.86954e-06	0.000469546
gene1616_PDZK1	PDZ domain containing 1	4.93366	1.61655	26.1719	1.45522e-05	0.00106946
gene18117_CPA2	carboxypeptidase A2	4.96009	1.72864	45.5705	1.32337e-07	5.37227e-05
gene18958_LOC110090469	interleukin-8-like	4.97234	-0.725785	18.9507	0.00013073	0.00415847
gene8736_LOC110079299	duodenase-1-like	5.00581	5.15941	55.6869	1.81829e-08	1.47628e-05
gene1955_RDH8	retinol dehydrogenase 8 (all-trans)	5.02849	0.247481	16.3172	0.000317636	0.00714948
gene5679_PROC	protein C	5.04198	0.801541	17.8757	0.000186628	0.00509936
gene3312_LOC110073095	solute carrier family 2	5.0732	0.628162	22.8484	3.84315e-05	0.00192425
gene7764_SLC23A3	solute carrier family 23 member 3	5.10979	-0.368032	19.1623	0.000122003	0.00393969
gene10393_PCK1	phosphoenolpyruvate carboxykinase 1	5.11502	0.966829	15.4242	0.000434638	0.00873889
gene14359_LOC110085441	acetylserotonin O-methyltransferase-like	5.11842	1.39847	20.2859	8.49836e-05	0.00314993
gene18073_LOC110089492	L-gulonolactone oxidase-like	5.12766	2.79698	29.31	6.13526e-06	0.000637843
gene8455_HAO1	hydroxyacid oxidase 1	5.14343	1.52701	24.094	2.65126e-05	0.00157505
gene4082_PROZ	protein Z	5.14722	1.25387	19.2792	0.00011745	0.00386588
gene21726_LOC110071452	zona pellucida sperm-binding protein 3-like	5.17366	-0.598404	29.6528	5.59897e-06	0.000597517
gene13295_VTN	vitronectin	5.1872	5.19285	27.7091	9.47441e-06	0.000801807
gene14306_LOC110085384	kynurenine/alpha-aminoadipate aminotransferase	5.18756	1.89621	27.9048	8.97849e-06	0.000785042
gene15662_SLC7A13	solute carrier family 7 member 13	5.21561	-0.491611	23.6757	3.00028e-05	0.00164485
gene18779_LOC110090275	C-type lectin-like	5.21814	-1.53449	18.3766	0.000282605	0.00668624
gene18453_LOC110089944	alpha-fetoprotein-like	5.31209	2.23222	18.4132	0.000156031	0.00460542
gene7790_LOC110078173	dnaJ homolog subfamily B member 2-like	5.31574	-1.12613	15.5967	0.000542795	0.00999496
gene18037_LOC110089446	apolipoprotein A-I-like	5.34909	3.31207	15.9908	0.000355933	0.00781037
gene10303_MPZ	myelin protein zero	5.36034	-0.487102	22.787	4.87539e-05	0.00222856
gene16583_ITIH2	inter-alpha-trypsin inhibitor heavy chain 2	5.38443	4.68575	19.1299	0.000123295	0.00397389
gene114_VIP	vasoactive intestinal peptide	5.39476	-0.0622473	44.3363	1.71684e-07	6.37727e-05
gene14358_LOC110085416	acetylserotonin O-methyltransferase-like	5.50086	3.32451	22.0567	4.88926e-05	0.00222893
gene7806_INHA	inhibin alpha subunit	5.50868	1.71118	52.5372	3.28515e-08	2.07451e-05
gene19150_LOC110090684	alpha-1-antiproteinase-like	5.51926	2.17889	14.9507	0.000514678	0.00968571
gene5721_LOC110075874	myelin P2 protein-like	5.59761	1.54722	15.9456	0.000361614	0.00787454
gene19458_CUNH14orf105	chromosome unknown C14orf105 homolog	5.6123	1.11845	24.2003	2.56969e-05	0.00154829
gene5680_LOC110075865	coagulation factor VII-like	5.61899	0.422647	17.9576	0.000181579	0.0049956
gene20157_LOC110069780	alpha-2-macroglobulin-like protein 1	5.64432	2.07514	21.9134	5.10923e-05	0.00229787
gene17028_HRG	histidine rich glycoprotein	5.67242	0.178661	19.1929	0.000120793	0.00393104
gene9154_LOC110079758	vitellogenin-2-like	5.67687	1.6166	17.2051	0.000234067	0.00597431
gene18036_LOC110089439	uncharacterized LOC110089439	5.74133	0.405611	15.3232	0.000450516	0.00898397
gene17430_LOC110088803	solute carrier organic anion transporter family member 1C1-like	5.77896	-0.423015	43.3611	2.11545e-07	7.07224e-05
gene1302_PTPRQ	protein tyrosine phosphatase	5.78599	1.39749	24.5487	2.3204e-05	0.00147177
gene20270_LOC110069896	solute carrier family 22 member 6-A-like	5.83835	0.500405	38.4687	6.30285e-07	0.000153519
gene7525_KLKB1	kallikrein B1	5.85982	0.866124	15.0592	0.000495039	0.00951568
gene698_SLC34A1	solute carrier family 34 member 1	5.90057	2.40208	32.0547	2.99331e-06	0.000408288
gene8790_SMIM24	small integral membrane protein 24	5.95027	0.269511	25.5583	1.73304e-05	0.00119171
gene4168_CDHR5	cadherin related family member 5	5.99528	-1.44032	19.3943	0.000165838	0.0047316
gene14550_LOC110085668	glycine N-acyltransferase-like protein 3	6.04846	2.25169	35.7528	1.19621e-06	0.000224124
gene11429_LOC110082224	acyl-coenzyme A synthetase ACSM3	6.074	0.0190694	23.7602	2.92601e-05	0.00161976
gene21019_LOC110070691	cytochrome P450 2K4-like	6.10557	2.8332	26.2061	1.44121e-05	0.00106375
gene9712_LRRC19	leucine rich repeat containing 19	6.14694	-1.31899	17.2434	0.000426242	0.00868306
gene10396_CUNH20orf85	chromosome unknown C20orf85 homolog	6.17987	-0.469972	34.7763	3.36517e-06	0.000437985
gene13473_LOC110084465	cytochrome P450 1A5	6.19033	3.00082	28.1559	8.38193e-06	0.000740477
gene7242_LOC110077624	steroid 17-alpha-hydroxylase/17	6.24337	6.22806	93.7444	5.49548e-11	4.6849e-07
gene17024_AHSG	alpha 2-HS glycoprotein	6.28811	7.76569	17.1929	0.000235039	0.00599014
gene11773_SUSD2	sushi domain containing 2	6.31392	0.653005	28.1613	8.36964e-06	0.000740477
gene13476_CPLX3	complexin 3	6.50142	-0.24552	22.7316	6.38127e-05	0.00264079
gene18451_LOC110089939	alpha-fetoprotein-like	6.63651	6.39957	17.6405	0.000201976	0.00540084
gene17326_GC	GC	6.65035	6.4544	19.3158	0.000116062	0.00384265
gene8124_PRODH2	proline dehydrogenase 2	6.65587	2.66935	29.1335	6.43253e-06	0.000652825
gene12478_LOC110083373	cytosolic non-specific dipeptidase-like	6.69108	0.724969	17.0856	0.000243792	0.00609395
gene10199_SLC6A19	solute carrier family 6 member 19	7.03418	2.2349	35.9962	1.12822e-06	0.000216137
gene13474_LOC110084453	cytochrome P450 1A5-like	7.14795	-0.432524	16.7484	0.000374184	0.00803647
gene20624_MIOX	myo-inositol oxygenase	7.16473	4.49663	27.7226	9.43943e-06	0.000801807
gene15308_LOC110086466	erythroblast NAD(P)(+)--arginine ADP-ribosyltransferase-like	7.19623	0.639358	37.537	1.87001e-06	0.000292511
gene7001_TMEM174	transmembrane protein 174	7.25128	-0.42482	19.4666	0.000162307	0.0046824
gene17298_LOC110088641	complement C1q and tumor necrosis factor-related protein 9-like	7.44348	0.929601	33.1345	2.27713e-06	0.00033761
gene11430_LOC110082173	acyl-coenzyme A synthetase ACSM4	7.58956	2.02096	33.4726	2.09227e-06	0.000315692
gene14551_LOC110085627	glycine N-acyltransferase-like protein 3	7.92568	4.04517	31.8603	3.14598e-06	0.000419054
gene16485_LOC110087758	diamine acetyltransferase 2-like	8.11592	4.71395	35.6469	1.22711e-06	0.000227416
gene20685_LOC110070342	gallinacin-10-like	8.45172	3.17409	35.5958	1.24235e-06	0.000227764
gene11701_LOC110082600	cytochrome P450 2C19-like	9.39058	2.66188	44.186	1.77268e-07	6.41853e-05
gene9153_LOC110079757	vitellogenin-2-like	9.409	6.77155	25.2851	1.87444e-05	0.00126585

## Sheet: ZW_Stage12_vs_Stage15
Gene_ID	Gene_Name	logFC	logCPM	F	PValue	FDR
gene8589_FOS	Fos proto-oncogene	2.25739	3.91555	39.0765	5.48012e-07	0.00467181
gene14939_NR4A3	nuclear receptor subfamily 4 group A member 3	2.2441	2.43322	47.5098	8.86673e-08	0.00151178
