# Supplementary material for: Two transcriptionally distinct pathways drive female development in a reptile with both genetic and temperature dependent sex determination
Source: PLoS Genet. 2021 Apr 15;17(4):e1009465. doi: 10.1371/journal.pgen.1009465 (PMC8049264; doi:10.1371/journal.pgen.1009465)
Supplement: S6 Data — (XLSX) [file pgen.1009465.s006.xlsx]

## Sheet: ZZC6_Process
GO Term	Description	P-value	FDR q-value	Enrichment	N	B	n	b	Genes
GO:0006412	translation	8.74e-19	1.3e-14	2.33	13088	173	3057	94	[MRPL23 - mitochondrial ribosomal protein l23, RPL22 - ribosomal protein l22, RPL21 - ribosomal protein l21, RPL19 - ribosomal protein l19, RPL18A - ribosomal protein l18a, RPL18 - ribosomal protein l18, RPL15 - ribosomal protein l15, RPL13 - ribosomal protein l13, GFM2 - g elongation factor, mitochondrial 2, RPL11 - ribosomal protein l11, MRPS18A - mitochondrial ribosomal protein s18a, ABCF1 - a…
GO:0043043	peptide biosynthetic process	2.74e-18	2.03e-14	2.26	13088	186	3057	98	[GFM2 - g elongation factor, mitochondrial 2, MRPS18A - mitochondrial ribosomal protein s18a, ABCF1 - atp-binding cassette, sub-family f (gcn20), member 1, LARP4 - la ribonucleoprotein domain family, member 4, OPLAH - 5-oxoprolinase (atp-hydrolysing), RPL35 - ribosomal protein l35, MRPL55 - mitochondrial ribosomal protein l55, IGF2BP3 - insulin-like growth factor 2 mrna binding protein 3, GGT1 - …
GO:0006614	SRP-dependent cotranslational protein targeting to membrane	3.04e-18	1.5e-14	2.98	13088	79	3057	55	[RPL22 - ribosomal protein l22, RPL21 - ribosomal protein l21, RPL19 - ribosomal protein l19, RPL18A - ribosomal protein l18a, RPL18 - ribosomal protein l18, RPL15 - ribosomal protein l15, RPL13 - ribosomal protein l13, RPL11 - ribosomal protein l11, RPL9 - ribosomal protein l9, RPL10 - ribosomal protein l10, RPL6 - ribosomal protein l6, RPL7 - ribosomal protein l7, RPS3A - ribosomal protein s3a,…
GO:0006613	cotranslational protein targeting to membrane	3.38e-17	1.25e-13	2.85	13088	84	3057	56	[RPL22 - ribosomal protein l22, RPL21 - ribosomal protein l21, RPL19 - ribosomal protein l19, RPL18A - ribosomal protein l18a, RPL18 - ribosomal protein l18, RPL15 - ribosomal protein l15, RPL13 - ribosomal protein l13, RPL11 - ribosomal protein l11, RPL9 - ribosomal protein l9, RPL10 - ribosomal protein l10, RPL6 - ribosomal protein l6, SEC62 - sec62 homolog (s. cerevisiae), RPL7 - ribosomal pro…
GO:0045047	protein targeting to ER	5.89e-17	1.75e-13	2.73	13088	94	3057	60	[RPL22 - ribosomal protein l22, RPL21 - ribosomal protein l21, RPL19 - ribosomal protein l19, RPL18A - ribosomal protein l18a, RPL18 - ribosomal protein l18, RPL15 - ribosomal protein l15, RPL13 - ribosomal protein l13, RPL11 - ribosomal protein l11, RPL9 - ribosomal protein l9, RPL10 - ribosomal protein l10, RPL6 - ribosomal protein l6, SEC62 - sec62 homolog (s. cerevisiae), RPL7 - ribosomal pro…
GO:0072599	establishment of protein localization to endoplasmic reticulum	1.03e-15	2.55e-12	2.62	13088	98	3057	60	[RPL22 - ribosomal protein l22, RPL21 - ribosomal protein l21, RPL19 - ribosomal protein l19, RPL18A - ribosomal protein l18a, RPL18 - ribosomal protein l18, RPL15 - ribosomal protein l15, RPL13 - ribosomal protein l13, RPL11 - ribosomal protein l11, RPL9 - ribosomal protein l9, RPL10 - ribosomal protein l10, RPL6 - ribosomal protein l6, RPL7 - ribosomal protein l7, SEC62 - sec62 homolog (s. cere…
GO:0070972	protein localization to endoplasmic reticulum	2.1e-15	4.46e-12	2.51	13088	109	3057	64	[RPL22 - ribosomal protein l22, RPL21 - ribosomal protein l21, RPL19 - ribosomal protein l19, RPL18A - ribosomal protein l18a, RPL18 - ribosomal protein l18, RPL15 - ribosomal protein l15, RPL13 - ribosomal protein l13, RPL11 - ribosomal protein l11, RPL9 - ribosomal protein l9, RPL10 - ribosomal protein l10, RPL6 - ribosomal protein l6, SEC62 - sec62 homolog (s. cerevisiae), RPL7 - ribosomal pro…
GO:0006413	translational initiation	7.53e-15	1.4e-11	2.38	13088	124	3057	69	[EIF3K - eukaryotic translation initiation factor 3, subunit k, DDX3X - dead (asp-glu-ala-asp) box helicase 3, x-linked, RPL22 - ribosomal protein l22, RPL21 - ribosomal protein l21, RPL19 - ribosomal protein l19, RPL18A - ribosomal protein l18a, RPL18 - ribosomal protein l18, RPL15 - ribosomal protein l15, RPL13 - ribosomal protein l13, RPL11 - ribosomal protein l11, RPL9 - ribosomal protein l9,…
GO:0006120	mitochondrial electron transport, NADH to ubiquinone	1.19e-14	1.96e-11	3.59	13088	37	3057	31	[NDUFB11 - nadh dehydrogenase (ubiquinone) 1 beta subcomplex, 11, 17.3kda, NDUFA3 - nadh dehydrogenase (ubiquinone) 1 alpha subcomplex, 3, 9kda, NDUFA1 - nadh dehydrogenase (ubiquinone) 1 alpha subcomplex, 1, 7.5kda, NDUFS7 - nadh dehydrogenase (ubiquinone) fe-s protein 7, 20kda (nadh-coenzyme q reductase), NDUFA2 - nadh dehydrogenase (ubiquinone) 1 alpha subcomplex, 2, 8kda, NDUFA6 - nadh dehydr…
GO:0000184	nuclear-transcribed mRNA catabolic process, nonsense-mediated decay	3.44e-14	5.1e-11	2.46	13088	106	3057	61	[NCBP2 - nuclear cap binding protein subunit 2, 20kda, RPL22 - ribosomal protein l22, PARN - poly(a)-specific ribonuclease, RPL21 - ribosomal protein l21, RPL19 - ribosomal protein l19, RPL18A - ribosomal protein l18a, RPL18 - ribosomal protein l18, RPL15 - ribosomal protein l15, RPL13 - ribosomal protein l13, RPL11 - ribosomal protein l11, RPL9 - ribosomal protein l9, RPL10 - ribosomal protein l…
GO:0016071	mRNA metabolic process	1.09e-13	1.47e-10	1.57	13088	581	3057	213	[NCBP2 - nuclear cap binding protein subunit 2, 20kda, WTAP - wilms tumor 1 associated protein, RNPC3 - rna-binding region (rnp1, rrm) containing 3, SF3A3 - splicing factor 3a, subunit 3, 60kda, HNRNPA0 - heterogeneous nuclear ribonucleoprotein a0, PNN - pinin, desmosome associated protein, METTL14 - methyltransferase like 14, ARL6IP4 - adp-ribosylation-like factor 6 interacting protein 4, CWC25 …
GO:0019083	viral transcription	4.16e-13	5.14e-10	2.44	13088	100	3057	57	[RPL22 - ribosomal protein l22, RPL21 - ribosomal protein l21, RPL19 - ribosomal protein l19, RPL18A - ribosomal protein l18a, RPL18 - ribosomal protein l18, RPL15 - ribosomal protein l15, RPL13 - ribosomal protein l13, RPL11 - ribosomal protein l11, RPL9 - ribosomal protein l9, RPL10 - ribosomal protein l10, RPL6 - ribosomal protein l6, RPL7 - ribosomal protein l7, RPS3A - ribosomal protein s3a,…
GO:0033108	mitochondrial respiratory chain complex assembly	6.97e-13	7.95e-10	2.81	13088	64	3057	42	[NDUFB11 - nadh dehydrogenase (ubiquinone) 1 beta subcomplex, 11, 17.3kda, SDHAF1 - succinate dehydrogenase complex assembly factor 1, AIFM1 - apoptosis-inducing factor, mitochondrion-associated, 1, NDUFA3 - nadh dehydrogenase (ubiquinone) 1 alpha subcomplex, 3, 9kda, TFAM - transcription factor a, mitochondrial, NDUFA1 - nadh dehydrogenase (ubiquinone) 1 alpha subcomplex, 1, 7.5kda, NDUFS7 - nad…
GO:0070126	mitochondrial translational termination	4.11e-12	4.36e-09	2.49	13088	86	3057	50	[MRPL23 - mitochondrial ribosomal protein l23, MRPL20 - mitochondrial ribosomal protein l20, GFM2 - g elongation factor, mitochondrial 2, MRPS18A - mitochondrial ribosomal protein s18a, MRPS10 - mitochondrial ribosomal protein s10, MRPS27 - mitochondrial ribosomal protein s27, MRPS35 - mitochondrial ribosomal protein s35, MRPL55 - mitochondrial ribosomal protein l55, MRPS12 - mitochondrial riboso…
GO:0006518	peptide metabolic process	5.25e-12	5.19e-09	1.79	13088	278	3057	116	[GSTP1 - glutathione s-transferase pi 1, GFM2 - g elongation factor, mitochondrial 2, ABCF1 - atp-binding cassette, sub-family f (gcn20), member 1, MRPS18A - mitochondrial ribosomal protein s18a, ACE - angiotensin i converting enzyme, GSTZ1 - glutathione s-transferase zeta 1, REN - renin, LARP4 - la ribonucleoprotein domain family, member 4, OPLAH - 5-oxoprolinase (atp-hydrolysing), RPL35 - ribos…
GO:0022904	respiratory electron transport chain	5.3e-12	4.91e-09	2.88	13088	55	3057	37	[NDUFB11 - nadh dehydrogenase (ubiquinone) 1 beta subcomplex, 11, 17.3kda, NDUFA3 - nadh dehydrogenase (ubiquinone) 1 alpha subcomplex, 3, 9kda, SDHB - succinate dehydrogenase complex, subunit b, iron sulfur (ip), NDUFS7 - nadh dehydrogenase (ubiquinone) fe-s protein 7, 20kda (nadh-coenzyme q reductase), NDUFA1 - nadh dehydrogenase (ubiquinone) 1 alpha subcomplex, 1, 7.5kda, NDUFA2 - nadh dehydro…
GO:0006415	translational termination	6.91e-12	6.03e-09	2.42	13088	92	3057	52	[MRPL23 - mitochondrial ribosomal protein l23, MRPL20 - mitochondrial ribosomal protein l20, GFM2 - g elongation factor, mitochondrial 2, MRPS18A - mitochondrial ribosomal protein s18a, MRPS10 - mitochondrial ribosomal protein s10, MRPS27 - mitochondrial ribosomal protein s27, MRPS35 - mitochondrial ribosomal protein s35, MRPL55 - mitochondrial ribosomal protein l55, MRPS12 - mitochondrial riboso…
GO:0043604	amide biosynthetic process	7.63e-12	6.29e-09	1.76	13088	292	3057	120	[GFM2 - g elongation factor, mitochondrial 2, ABCF1 - atp-binding cassette, sub-family f (gcn20), member 1, MRPS18A - mitochondrial ribosomal protein s18a, ACACB - acetyl-coa carboxylase beta, LARP4 - la ribonucleoprotein domain family, member 4, OPLAH - 5-oxoprolinase (atp-hydrolysing), RPL35 - ribosomal protein l35, MRPL55 - mitochondrial ribosomal protein l55, SMPD4 - sphingomyelin phosphodies…
GO:0010257	NADH dehydrogenase complex assembly	8.24e-12	6.43e-09	2.94	13088	51	3057	35	[NDUFB11 - nadh dehydrogenase (ubiquinone) 1 beta subcomplex, 11, 17.3kda, NDUFA3 - nadh dehydrogenase (ubiquinone) 1 alpha subcomplex, 3, 9kda, NDUFA1 - nadh dehydrogenase (ubiquinone) 1 alpha subcomplex, 1, 7.5kda, NDUFS7 - nadh dehydrogenase (ubiquinone) fe-s protein 7, 20kda (nadh-coenzyme q reductase), NDUFA2 - nadh dehydrogenase (ubiquinone) 1 alpha subcomplex, 2, 8kda, NDUFA12 - nadh dehyd…
GO:0032981	mitochondrial respiratory chain complex I assembly	8.24e-12	6.11e-09	2.94	13088	51	3057	35	[NDUFB11 - nadh dehydrogenase (ubiquinone) 1 beta subcomplex, 11, 17.3kda, NDUFA3 - nadh dehydrogenase (ubiquinone) 1 alpha subcomplex, 3, 9kda, NDUFA1 - nadh dehydrogenase (ubiquinone) 1 alpha subcomplex, 1, 7.5kda, NDUFS7 - nadh dehydrogenase (ubiquinone) fe-s protein 7, 20kda (nadh-coenzyme q reductase), NDUFA2 - nadh dehydrogenase (ubiquinone) 1 alpha subcomplex, 2, 8kda, NDUFA12 - nadh dehyd…
GO:0070125	mitochondrial translational elongation	1.04e-11	7.34e-09	2.47	13088	85	3057	49	[MRPL23 - mitochondrial ribosomal protein l23, MRPL20 - mitochondrial ribosomal protein l20, MRPS18A - mitochondrial ribosomal protein s18a, MRPS10 - mitochondrial ribosomal protein s10, MRPS27 - mitochondrial ribosomal protein s27, MRPS35 - mitochondrial ribosomal protein s35, MRPL55 - mitochondrial ribosomal protein l55, MRPS12 - mitochondrial ribosomal protein s12, MRPL12 - mitochondrial ribos…
GO:0043624	cellular protein complex disassembly	2.87e-11	1.93e-08	2.14	13088	130	3057	65	[CCSAP - centriole, cilia and spindle-associated protein, MRPL23 - mitochondrial ribosomal protein l23, MRPL20 - mitochondrial ribosomal protein l20, MICAL3 - microtubule associated monooxygenase, calponin and lim domain containing 3, GFM2 - g elongation factor, mitochondrial 2, MRPS18A - mitochondrial ribosomal protein s18a, MRPS10 - mitochondrial ribosomal protein s10, KATNB1 - katanin p80 (wd …
GO:0006414	translational elongation	1.74e-10	1.12e-07	2.2	13088	109	3057	56	[MRPL23 - mitochondrial ribosomal protein l23, MRPL20 - mitochondrial ribosomal protein l20, MRPS18A - mitochondrial ribosomal protein s18a, HBS1L - hbs1-like (s. cerevisiae), MRPS10 - mitochondrial ribosomal protein s10, MRPS27 - mitochondrial ribosomal protein s27, MRPS35 - mitochondrial ribosomal protein s35, MRPL55 - mitochondrial ribosomal protein l55, RPLP2 - ribosomal protein, large, p2, R…
GO:0043933	protein-containing complex subunit organization	3.94e-10	2.44e-07	1.3	13088	1298	3057	395	[AFG3L2 - afg3 atpase family member 3-like 2 (s. cerevisiae), SDHAF1 - succinate dehydrogenase complex assembly factor 1, SF3A3 - splicing factor 3a, subunit 3, 60kda, COIL - coilin, ABCA1 - atp-binding cassette, sub-family a (abc1), member 1, GFM2 - g elongation factor, mitochondrial 2, FOXRED1 - fad-dependent oxidoreductase domain containing 1, ACACB - acetyl-coa carboxylase beta, MKKS - mckusi…
GO:0043603	cellular amide metabolic process	6.28e-10	3.73e-07	1.52	13088	482	3057	171	[GSTP1 - glutathione s-transferase pi 1, MCCC1 - methylcrotonoyl-coa carboxylase 1 (alpha), GFM2 - g elongation factor, mitochondrial 2, MRPS18A - mitochondrial ribosomal protein s18a, ABCF1 - atp-binding cassette, sub-family f (gcn20), member 1, ORMDL2 - orm1-like 2 (s. cerevisiae), ACE - angiotensin i converting enzyme, PC - pyruvate carboxylase, GSTZ1 - glutathione s-transferase zeta 1, PCCA -…
GO:0034641	cellular nitrogen compound metabolic process	8.06e-10	4.6e-07	1.19	13088	2724	3057	757	[POP1 - processing of precursor 1, ribonuclease p/mrp subunit (s. cerevisiae), WTAP - wilms tumor 1 associated protein, ENTPD4 - ectonucleoside triphosphate diphosphohydrolase 4, PMS2 - pms2 postmeiotic segregation increased 2 (s. cerevisiae), PRRX1 - paired related homeobox 1, RNPC3 - rna-binding region (rnp1, rrm) containing 3, SF3A3 - splicing factor 3a, subunit 3, 60kda, LIG4 - ligase iv, dna…
GO:0022900	electron transport chain	4.5e-09	2.47e-06	2.19	13088	94	3057	48	[NCF2 - neutrophil cytosolic factor 2, NOX4 - nadph oxidase 4, NDUFB11 - nadh dehydrogenase (ubiquinone) 1 beta subcomplex, 11, 17.3kda, NDUFA3 - nadh dehydrogenase (ubiquinone) 1 alpha subcomplex, 3, 9kda, SDHB - succinate dehydrogenase complex, subunit b, iron sulfur (ip), NDUFS7 - nadh dehydrogenase (ubiquinone) fe-s protein 7, 20kda (nadh-coenzyme q reductase), NDUFA1 - nadh dehydrogenase (ub…
GO:0044419	interspecies interaction between organisms	8.43e-09	4.46e-06	1.39	13088	705	3057	229	[GFI1 - growth factor independent 1 transcription repressor, LIG4 - ligase iv, dna, atp-dependent, RELA - v-rel avian reticuloendotheliosis viral oncogene homolog a, LDLR - low density lipoprotein receptor, IQGAP1 - iq motif containing gtpase activating protein 1, REST - re1-silencing transcription factor, TBK1 - tank-binding kinase 1, HPX - hemopexin, BANF1 - barrier to autointegration factor 1,…
GO:1901360	organic cyclic compound metabolic process	8.45e-09	4.32e-06	1.18	13088	2619	3057	723	[POP1 - processing of precursor 1, ribonuclease p/mrp subunit (s. cerevisiae), WTAP - wilms tumor 1 associated protein, ENTPD4 - ectonucleoside triphosphate diphosphohydrolase 4, PMS2 - pms2 postmeiotic segregation increased 2 (s. cerevisiae), RNPC3 - rna-binding region (rnp1, rrm) containing 3, PRRX1 - paired related homeobox 1, SF3A3 - splicing factor 3a, subunit 3, 60kda, LIG4 - ligase iv, dna…
GO:0006612	protein targeting to membrane	8.76e-09	4.33e-06	1.95	13088	136	3057	62	[RPL22 - ribosomal protein l22, RPL21 - ribosomal protein l21, RPL19 - ribosomal protein l19, RPL18A - ribosomal protein l18a, RPL18 - ribosomal protein l18, RAB8B - rab8b, member ras oncogene family, RPL15 - ribosomal protein l15, RPL13 - ribosomal protein l13, RPL11 - ribosomal protein l11, RPL9 - ribosomal protein l9, RPL10 - ribosomal protein l10, PEX3 - peroxisomal biogenesis factor 3, RPL6 …
GO:0000956	nuclear-transcribed mRNA catabolic process	1.01e-08	4.83e-06	1.82	13088	176	3057	75	[NCBP2 - nuclear cap binding protein subunit 2, 20kda, RPL22 - ribosomal protein l22, RPL21 - ribosomal protein l21, PARN - poly(a)-specific ribonuclease, RPL19 - ribosomal protein l19, RPL18A - ribosomal protein l18a, RPL18 - ribosomal protein l18, RPL15 - ribosomal protein l15, RPL13 - ribosomal protein l13, ZCCHC6 - zinc finger, cchc domain containing 6, RPL11 - ribosomal protein l11, HBS1L - …
GO:0008380	RNA splicing	1.64e-08	7.6e-06	1.57	13088	338	3057	124	[NCBP2 - nuclear cap binding protein subunit 2, 20kda, HTATSF1 - hiv-1 tat specific factor 1, WTAP - wilms tumor 1 associated protein, RBM23 - rna binding motif protein 23, SRSF11 - serine/arginine-rich splicing factor 11, LUC7L3 - luc7-like 3 (s. cerevisiae), RNPC3 - rna-binding region (rnp1, rrm) containing 3, ZNF638 - zinc finger protein 638, SF3A3 - splicing factor 3a, subunit 3, 60kda, HNRNP…
GO:0046483	heterocycle metabolic process	1.7e-08	7.62e-06	1.19	13088	2448	3057	678	[POP1 - processing of precursor 1, ribonuclease p/mrp subunit (s. cerevisiae), WTAP - wilms tumor 1 associated protein, ENTPD4 - ectonucleoside triphosphate diphosphohydrolase 4, PMS2 - pms2 postmeiotic segregation increased 2 (s. cerevisiae), RNPC3 - rna-binding region (rnp1, rrm) containing 3, PRRX1 - paired related homeobox 1, SF3A3 - splicing factor 3a, subunit 3, 60kda, LIG4 - ligase iv, dna…
GO:0034622	cellular protein-containing complex assembly	1.78e-08	7.75e-06	1.4	13088	645	3057	211	[SDHAF1 - succinate dehydrogenase complex assembly factor 1, SF3A3 - splicing factor 3a, subunit 3, 60kda, NDUFA3 - nadh dehydrogenase (ubiquinone) 1 alpha subcomplex, 3, 9kda, COIL - coilin, NDUFA1 - nadh dehydrogenase (ubiquinone) 1 alpha subcomplex, 1, 7.5kda, NDUFA2 - nadh dehydrogenase (ubiquinone) 1 alpha subcomplex, 2, 8kda, NDUFA6 - nadh dehydrogenase (ubiquinone) 1 alpha subcomplex, 6, 1…
GO:0016032	viral process	2.05e-08	8.67e-06	1.42	13088	599	3057	198	[GFI1 - growth factor independent 1 transcription repressor, LIG4 - ligase iv, dna, atp-dependent, RELA - v-rel avian reticuloendotheliosis viral oncogene homolog a, IQGAP1 - iq motif containing gtpase activating protein 1, TBK1 - tank-binding kinase 1, HPX - hemopexin, BANF1 - barrier to autointegration factor 1, RAB11FIP4 - rab11 family interacting protein 4 (class ii), PIKFYVE - phosphoinositi…
GO:0044403	symbiont process	2.05e-08	8.43e-06	1.42	13088	599	3057	198	[GFI1 - growth factor independent 1 transcription repressor, LIG4 - ligase iv, dna, atp-dependent, RELA - v-rel avian reticuloendotheliosis viral oncogene homolog a, IQGAP1 - iq motif containing gtpase activating protein 1, TBK1 - tank-binding kinase 1, HPX - hemopexin, BANF1 - barrier to autointegration factor 1, RAB11FIP4 - rab11 family interacting protein 4 (class ii), PIKFYVE - phosphoinositi…
GO:0006402	mRNA catabolic process	2.14e-08	8.58e-06	1.78	13088	188	3057	78	[NCBP2 - nuclear cap binding protein subunit 2, 20kda, RPL22 - ribosomal protein l22, RPL21 - ribosomal protein l21, PARN - poly(a)-specific ribonuclease, RPL19 - ribosomal protein l19, RPL18A - ribosomal protein l18a, RPL18 - ribosomal protein l18, RPL15 - ribosomal protein l15, RPL13 - ribosomal protein l13, METTL14 - methyltransferase like 14, ZCCHC6 - zinc finger, cchc domain containing 6, RP…
GO:0006725	cellular aromatic compound metabolic process	2.8e-08	1.09e-05	1.18	13088	2479	3057	684	[POP1 - processing of precursor 1, ribonuclease p/mrp subunit (s. cerevisiae), WTAP - wilms tumor 1 associated protein, ENTPD4 - ectonucleoside triphosphate diphosphohydrolase 4, PMS2 - pms2 postmeiotic segregation increased 2 (s. cerevisiae), RNPC3 - rna-binding region (rnp1, rrm) containing 3, PRRX1 - paired related homeobox 1, SF3A3 - splicing factor 3a, subunit 3, 60kda, LIG4 - ligase iv, dna…
GO:0034645	cellular macromolecule biosynthetic process	5.12e-08	1.95e-05	1.34	13088	826	3057	258	[NCBP2 - nuclear cap binding protein subunit 2, 20kda, RFC4 - replication factor c (activator 1) 4, 37kda, PRRX1 - paired related homeobox 1, REV3L - rev3-like, polymerase (dna directed), zeta, catalytic subunit, LIG4 - ligase iv, dna, atp-dependent, BRCA1 - breast cancer 1, early onset, GFM2 - g elongation factor, mitochondrial 2, RELA - v-rel avian reticuloendotheliosis viral oncogene homolog a…
GO:0030261	chromosome condensation	9.4e-08	3.48e-05	3.06	13088	28	3057	20	[CDCA5 - cell division cycle associated 5, NCAPG - non-smc condensin i complex, subunit g, CDK1 - cyclin-dependent kinase 1, NIPBL - nipped-b homolog (drosophila), AIFM1 - apoptosis-inducing factor, mitochondrion-associated, 1, NCAPD3 - non-smc condensin ii complex, subunit d3, PHF13 - phd finger protein 13, NUSAP1 - nucleolar and spindle associated protein 1, AKAP8L - a kinase (prka) anchor prot…
GO:0006397	mRNA processing	1.09e-07	3.94e-05	1.49	13088	400	3057	139	[HTATSF1 - hiv-1 tat specific factor 1, NCBP2 - nuclear cap binding protein subunit 2, 20kda, RBM23 - rna binding motif protein 23, SRSF11 - serine/arginine-rich splicing factor 11, WTAP - wilms tumor 1 associated protein, RNPC3 - rna-binding region (rnp1, rrm) containing 3, SF3A3 - splicing factor 3a, subunit 3, 60kda, HNRNPA0 - heterogeneous nuclear ribonucleoprotein a0, PNN - pinin, desmosome …
GO:0002181	cytoplasmic translation	1.15e-07	4.05e-05	2.81	13088	35	3057	23	[RPS23 - ribosomal protein s23, RPS21 - ribosomal protein s21, RPL22 - ribosomal protein l22, RPS26 - ribosomal protein s26, RPL19 - ribosomal protein l19, RPL18A - ribosomal protein l18a, RPLP1 - ribosomal protein, large, p1, RPL18 - ribosomal protein l18, RPL26L1 - ribosomal protein l26-like 1, RPL15 - ribosomal protein l15, RPLP0 - ribosomal protein, large, p0, RPL11 - ribosomal protein l11, R…
GO:0072594	establishment of protein localization to organelle	1.35e-07	4.67e-05	1.52	13088	356	3057	126	[BRCA2 - breast cancer 2, early onset, RAB8B - rab8b, member ras oncogene family, PEX3 - peroxisomal biogenesis factor 3, PMM1 - phosphomannomutase 1, FAM53C - family with sequence similarity 53, member c, ZFAND6 - zinc finger, an1-type domain 6, RPL35 - ribosomal protein l35, HAO1 - hydroxyacid oxidase (glycolate oxidase) 1, PIPOX - pipecolic acid oxidase, IL10RA - interleukin 10 receptor, alpha…
GO:0006323	DNA packaging	1.48e-07	4.98e-05	2.85	13088	33	3057	22	[CDCA5 - cell division cycle associated 5, NCAPG - non-smc condensin i complex, subunit g, CDK1 - cyclin-dependent kinase 1, SRPK1 - srsf protein kinase 1, AIFM1 - apoptosis-inducing factor, mitochondrion-associated, 1, NIPBL - nipped-b homolog (drosophila), NCAPD3 - non-smc condensin ii complex, subunit d3, PHF13 - phd finger protein 13, NUSAP1 - nucleolar and spindle associated protein 1, AKAP8…
GO:0033365	protein localization to organelle	1.61e-07	5.29e-05	1.39	13088	592	3057	192	[BBIP1 - bbsome interacting protein 1, FAM83D - family with sequence similarity 83, member d, DNAJA1 - dnaj (hsp40) homolog, subfamily a, member 1, CDK1 - cyclin-dependent kinase 1, DDX3X - dead (asp-glu-ala-asp) box helicase 3, x-linked, KIF20B - kinesin family member 20b, BRCA2 - breast cancer 2, early onset, SPDL1 - spindle apparatus coiled-coil protein 1, RAB8B - rab8b, member ras oncogene fa…
GO:1901361	organic cyclic compound catabolic process	1.65e-07	5.33e-05	1.48	13088	406	3057	140	[NUDT13 - nudix (nucleoside diphosphate linked moiety x)-type motif 13, POP1 - processing of precursor 1, ribonuclease p/mrp subunit (s. cerevisiae), NCBP2 - nuclear cap binding protein subunit 2, 20kda, ENTPD4 - ectonucleoside triphosphate diphosphohydrolase 4, PARN - poly(a)-specific ribonuclease, FBXO18 - f-box protein, helicase, 18, METTL14 - methyltransferase like 14, ZCCHC6 - zinc finger, c…
GO:0032984	protein-containing complex disassembly	1.77e-07	5.58e-05	1.68	13088	209	3057	82	[CCSAP - centriole, cilia and spindle-associated protein, MRPL23 - mitochondrial ribosomal protein l23, SNX14 - sorting nexin 14, MRPL20 - mitochondrial ribosomal protein l20, MICAL3 - microtubule associated monooxygenase, calponin and lim domain containing 3, GFM2 - g elongation factor, mitochondrial 2, MRPS18A - mitochondrial ribosomal protein s18a, MAP1LC3B - microtubule-associated protein 1 l…
GO:0006605	protein targeting	1.81e-07	5.59e-05	1.57	13088	289	3057	106	[RAB8B - rab8b, member ras oncogene family, PEX3 - peroxisomal biogenesis factor 3, KATNB1 - katanin p80 (wd repeat containing) subunit b 1, PMM1 - phosphomannomutase 1, ZFAND6 - zinc finger, an1-type domain 6, RPL35 - ribosomal protein l35, HAO1 - hydroxyacid oxidase (glycolate oxidase) 1, PIPOX - pipecolic acid oxidase, CRAT - carnitine o-acetyltransferase, RPL36 - ribosomal protein l36, PECR -…
GO:0008152	metabolic process	1.87e-07	5.67e-05	1.08	13088	6480	3057	1637	[AFG3L2 - afg3 atpase family member 3-like 2 (s. cerevisiae), POP1 - processing of precursor 1, ribonuclease p/mrp subunit (s. cerevisiae), PMS2 - pms2 postmeiotic segregation increased 2 (s. cerevisiae), PRRX1 - paired related homeobox 1, RNPC3 - rna-binding region (rnp1, rrm) containing 3, AADAC - arylacetamide deacetylase, SF3A3 - splicing factor 3a, subunit 3, 60kda, HNRNPA0 - heterogeneous n…
GO:1901566	organonitrogen compound biosynthetic process	2.07e-07	6.15e-05	1.33	13088	797	3057	247	[ABAT - 4-aminobutyrate aminotransferase, GFM2 - g elongation factor, mitochondrial 2, ABCF1 - atp-binding cassette, sub-family f (gcn20), member 1, SEPHS1 - selenophosphate synthetase 1, ACACB - acetyl-coa carboxylase beta, OPLAH - 5-oxoprolinase (atp-hydrolysing), ATP5J2 - atp synthase, h+ transporting, mitochondrial fo complex, subunit f2, BGN - biglycan, MRPL55 - mitochondrial ribosomal prote…
GO:0006401	RNA catabolic process	2.24e-07	6.53e-05	1.67	13088	210	3057	82	[POP1 - processing of precursor 1, ribonuclease p/mrp subunit (s. cerevisiae), NCBP2 - nuclear cap binding protein subunit 2, 20kda, RPL22 - ribosomal protein l22, PARN - poly(a)-specific ribonuclease, RPL21 - ribosomal protein l21, RPL19 - ribosomal protein l19, RPL18A - ribosomal protein l18a, RPL18 - ribosomal protein l18, RPL15 - ribosomal protein l15, ZCCHC6 - zinc finger, cchc domain contai…
GO:0019439	aromatic compound catabolic process	2.75e-07	7.85e-05	1.48	13088	388	3057	134	[NUDT13 - nudix (nucleoside diphosphate linked moiety x)-type motif 13, POP1 - processing of precursor 1, ribonuclease p/mrp subunit (s. cerevisiae), NCBP2 - nuclear cap binding protein subunit 2, 20kda, ENTPD4 - ectonucleoside triphosphate diphosphohydrolase 4, PARN - poly(a)-specific ribonuclease, FBXO18 - f-box protein, helicase, 18, METTL14 - methyltransferase like 14, ZCCHC6 - zinc finger, c…
GO:0044271	cellular nitrogen compound biosynthetic process	3.15e-07	8.82e-05	1.26	13088	1177	3057	346	[NCBP2 - nuclear cap binding protein subunit 2, 20kda, RFC4 - replication factor c (activator 1) 4, 37kda, ENTPD4 - ectonucleoside triphosphate diphosphohydrolase 4, REV3L - rev3-like, polymerase (dna directed), zeta, catalytic subunit, PRRX1 - paired related homeobox 1, LIG4 - ligase iv, dna, atp-dependent, ELOF1 - elongation factor 1 homolog (s. cerevisiae), GFM2 - g elongation factor, mitochon…
GO:0051704	multi-organism process	3.24e-07	8.9e-05	1.27	13088	1066	3057	317	[GFI1 - growth factor independent 1 transcription repressor, PLAC8 - placenta-specific 8, UNC93B1 - unc-93 homolog b1 (c. elegans), DDX60 - dead (asp-glu-ala-asp) box polypeptide 60, LIG4 - ligase iv, dna, atp-dependent, FAM46A - family with sequence similarity 46, member a, ABAT - 4-aminobutyrate aminotransferase, RELA - v-rel avian reticuloendotheliosis viral oncogene homolog a, LDLR - low dens…
GO:0090304	nucleic acid metabolic process	3.49e-07	9.41e-05	1.2	13088	1879	3057	525	[POP1 - processing of precursor 1, ribonuclease p/mrp subunit (s. cerevisiae), WTAP - wilms tumor 1 associated protein, PMS2 - pms2 postmeiotic segregation increased 2 (s. cerevisiae), PRRX1 - paired related homeobox 1, RNPC3 - rna-binding region (rnp1, rrm) containing 3, SF3A3 - splicing factor 3a, subunit 3, 60kda, LIG4 - ligase iv, dna, atp-dependent, HNRNPA0 - heterogeneous nuclear ribonucleo…
GO:1901605	alpha-amino acid metabolic process	4.97e-07	0.000132	1.7	13088	184	3057	73	[MCCC1 - methylcrotonoyl-coa carboxylase 1 (alpha), P4HTM - prolyl 4-hydroxylase, transmembrane (endoplasmic reticulum), PSAT1 - phosphoserine aminotransferase 1, UROC1 - urocanate hydratase 1, ADSS - adenylosuccinate synthase, PYCR1 - pyrroline-5-carboxylate reductase 1, MTHFD1 - methylenetetrahydrofolate dehydrogenase (nadp+ dependent) 1, methenyltetrahydrofolate cyclohydrolase, formyltetrahydr…
GO:0007059	chromosome segregation	5.22e-07	0.000136	1.94	13088	106	3057	48	[NEK2 - nima-related kinase 2, MSTO1 - misato 1, mitochondrial distribution and morphology regulator, BIRC5 - baculoviral iap repeat containing 5, CENPC - centromere protein c, DLGAP5 - discs, large (drosophila) homolog-associated protein 5, DDX3X - dead (asp-glu-ala-asp) box helicase 3, x-linked, CENPE - centromere protein e, 312kda, NUF2 - nuf2, ndc80 kinetochore complex component, SGOL1 - shug…
GO:0016070	RNA metabolic process	5.44e-07	0.000139	1.24	13088	1338	3057	386	[POP1 - processing of precursor 1, ribonuclease p/mrp subunit (s. cerevisiae), WTAP - wilms tumor 1 associated protein, PRRX1 - paired related homeobox 1, RNPC3 - rna-binding region (rnp1, rrm) containing 3, SF3A3 - splicing factor 3a, subunit 3, 60kda, HNRNPA0 - heterogeneous nuclear ribonucleoprotein a0, PNN - pinin, desmosome associated protein, METTL14 - methyltransferase like 14, ELOF1 - elo…
GO:0071840	cellular component organization or biogenesis	5.78e-07	0.000145	1.11	13088	4379	3057	1135	[AFG3L2 - afg3 atpase family member 3-like 2 (s. cerevisiae), ARAP1 - arfgap with rhogap domain, ankyrin repeat and ph domain 1, SVEP1 - sushi, von willebrand factor type a, egf and pentraxin domain containing 1, SF3A3 - splicing factor 3a, subunit 3, 60kda, COIL - coilin, ABCA1 - atp-binding cassette, sub-family a (abc1), member 1, GEM - gtp binding protein overexpressed in skeletal muscle, SSX2…
GO:0044237	cellular metabolic process	8.22e-07	0.000203	1.08	13088	6010	3057	1520	[AFG3L2 - afg3 atpase family member 3-like 2 (s. cerevisiae), POP1 - processing of precursor 1, ribonuclease p/mrp subunit (s. cerevisiae), PMS2 - pms2 postmeiotic segregation increased 2 (s. cerevisiae), TMTC2 - transmembrane and tetratricopeptide repeat containing 2, PRRX1 - paired related homeobox 1, RNPC3 - rna-binding region (rnp1, rrm) containing 3, AADAC - arylacetamide deacetylase, SF3A3 …
GO:1903311	regulation of mRNA metabolic process	1.11e-06	0.00027	1.52	13088	302	3057	107	[NCBP2 - nuclear cap binding protein subunit 2, 20kda, RBM23 - rna binding motif protein 23, WTAP - wilms tumor 1 associated protein, PARN - poly(a)-specific ribonuclease, FAM46A - family with sequence similarity 46, member a, HNRNPA0 - heterogeneous nuclear ribonucleoprotein a0, METTL14 - methyltransferase like 14, SREK1 - splicing regulatory glutamine/lysine-rich protein 1, RBMX - rna binding m…
GO:0009059	macromolecule biosynthetic process	1.17e-06	0.00028	1.26	13088	1045	3057	308	[NCBP2 - nuclear cap binding protein subunit 2, 20kda, RFC4 - replication factor c (activator 1) 4, 37kda, REV3L - rev3-like, polymerase (dna directed), zeta, catalytic subunit, PRRX1 - paired related homeobox 1, LIG4 - ligase iv, dna, atp-dependent, BRCA1 - breast cancer 1, early onset, ELOF1 - elongation factor 1 homolog (s. cerevisiae), GFM2 - g elongation factor, mitochondrial 2, RELA - v-rel…
GO:0000375	RNA splicing, via transesterification reactions	1.23e-06	0.000289	1.58	13088	241	3057	89	[NCBP2 - nuclear cap binding protein subunit 2, 20kda, HTATSF1 - hiv-1 tat specific factor 1, SRSF11 - serine/arginine-rich splicing factor 11, RNPC3 - rna-binding region (rnp1, rrm) containing 3, SF3A3 - splicing factor 3a, subunit 3, 60kda, PRPF3 - pre-mrna processing factor 3, HNRNPA0 - heterogeneous nuclear ribonucleoprotein a0, PRPF40B - prp40 pre-mrna processing factor 40 homolog b (s. cere…
GO:0000377	RNA splicing, via transesterification reactions with bulged adenosine as nucleophile	1.75e-06	0.000407	1.58	13088	236	3057	87	[NCBP2 - nuclear cap binding protein subunit 2, 20kda, HTATSF1 - hiv-1 tat specific factor 1, SRSF11 - serine/arginine-rich splicing factor 11, RNPC3 - rna-binding region (rnp1, rrm) containing 3, SF3A3 - splicing factor 3a, subunit 3, 60kda, PRPF3 - pre-mrna processing factor 3, HNRNPA0 - heterogeneous nuclear ribonucleoprotein a0, PRPF40B - prp40 pre-mrna processing factor 40 homolog b (s. cere…
GO:0000398	mRNA splicing, via spliceosome	1.75e-06	0.0004	1.58	13088	236	3057	87	[NCBP2 - nuclear cap binding protein subunit 2, 20kda, HTATSF1 - hiv-1 tat specific factor 1, SRSF11 - serine/arginine-rich splicing factor 11, RNPC3 - rna-binding region (rnp1, rrm) containing 3, SF3A3 - splicing factor 3a, subunit 3, 60kda, PRPF3 - pre-mrna processing factor 3, HNRNPA0 - heterogeneous nuclear ribonucleoprotein a0, PRPF40B - prp40 pre-mrna processing factor 40 homolog b (s. cere…
GO:0044270	cellular nitrogen compound catabolic process	2.27e-06	0.00051	1.44	13088	380	3057	128	[NUDT13 - nudix (nucleoside diphosphate linked moiety x)-type motif 13, POP1 - processing of precursor 1, ribonuclease p/mrp subunit (s. cerevisiae), NCBP2 - nuclear cap binding protein subunit 2, 20kda, ENTPD4 - ectonucleoside triphosphate diphosphohydrolase 4, PARN - poly(a)-specific ribonuclease, FBXO18 - f-box protein, helicase, 18, METTL14 - methyltransferase like 14, ZCCHC6 - zinc finger, c…
GO:0090150	establishment of protein localization to membrane	2.77e-06	0.000613	1.59	13088	218	3057	81	[RPL22 - ribosomal protein l22, RPL21 - ribosomal protein l21, RPL19 - ribosomal protein l19, RPL18A - ribosomal protein l18a, RPL18 - ribosomal protein l18, RAB8B - rab8b, member ras oncogene family, RPL15 - ribosomal protein l15, RPL13 - ribosomal protein l13, RPL11 - ribosomal protein l11, TIMM13 - translocase of inner mitochondrial membrane 13 homolog (yeast), RPL9 - ribosomal protein l9, RPL…
GO:0046700	heterocycle catabolic process	2.88e-06	0.000629	1.44	13088	378	3057	127	[NUDT13 - nudix (nucleoside diphosphate linked moiety x)-type motif 13, POP1 - processing of precursor 1, ribonuclease p/mrp subunit (s. cerevisiae), NCBP2 - nuclear cap binding protein subunit 2, 20kda, ENTPD4 - ectonucleoside triphosphate diphosphohydrolase 4, PARN - poly(a)-specific ribonuclease, FBXO18 - f-box protein, helicase, 18, METTL14 - methyltransferase like 14, ZCCHC6 - zinc finger, c…
GO:0006139	nucleobase-containing compound metabolic process	3.08e-06	0.000662	1.16	13088	2324	3057	628	[POP1 - processing of precursor 1, ribonuclease p/mrp subunit (s. cerevisiae), WTAP - wilms tumor 1 associated protein, ENTPD4 - ectonucleoside triphosphate diphosphohydrolase 4, PMS2 - pms2 postmeiotic segregation increased 2 (s. cerevisiae), RNPC3 - rna-binding region (rnp1, rrm) containing 3, PRRX1 - paired related homeobox 1, SF3A3 - splicing factor 3a, subunit 3, 60kda, LIG4 - ligase iv, dna…
GO:1903047	mitotic cell cycle process	3.37e-06	0.000714	1.35	13088	557	3057	176	[GFI1 - growth factor independent 1 transcription repressor, EMD - emerin, CDC20 - cell division cycle 20, MSTO1 - misato 1, mitochondrial distribution and morphology regulator, BIRC5 - baculoviral iap repeat containing 5, CDK1 - cyclin-dependent kinase 1, AKAP9 - a kinase (prka) anchor protein (yotiao) 9, BRCA2 - breast cancer 2, early onset, SGOL1 - shugoshin-like 1 (s. pombe), RFWD3 - ring fin…
GO:0016043	cellular component organization	3.64e-06	0.000759	1.1	13088	4336	3057	1116	[ARAP1 - arfgap with rhogap domain, ankyrin repeat and ph domain 1, AFG3L2 - afg3 atpase family member 3-like 2 (s. cerevisiae), SVEP1 - sushi, von willebrand factor type a, egf and pentraxin domain containing 1, SF3A3 - splicing factor 3a, subunit 3, 60kda, COIL - coilin, ABCA1 - atp-binding cassette, sub-family a (abc1), member 1, GEM - gtp binding protein overexpressed in skeletal muscle, SSX2…
GO:0000278	mitotic cell cycle	4.88e-06	0.001	1.82	13088	113	3057	48	[CEP250 - centrosomal protein 250kda, NEK2 - nima-related kinase 2, TUBGCP6 - tubulin, gamma complex associated protein 6, CENPC - centromere protein c, CENPE - centromere protein e, 312kda, PLK3 - polo-like kinase 3, TUBB - tubulin, beta class i, CENPF - centromere protein f, 350/400kda, KIF15 - kinesin family member 15, SMC3 - structural maintenance of chromosomes 3, FAM175B - family with seque…
GO:0098813	nuclear chromosome segregation	5.33e-06	0.00108	2.33	13088	46	3057	25	[NEK2 - nima-related kinase 2, MSTO1 - misato 1, mitochondrial distribution and morphology regulator, KIF18A - kinesin family member 18a, SGOL1 - shugoshin-like 1 (s. pombe), NUF2 - nuf2, ndc80 kinetochore complex component, SPAG5 - sperm associated antigen 5, NCAPH - non-smc condensin i complex, subunit h, MLH1 - mutl homolog 1, colon cancer, nonpolyposis type 2 (e. coli), SMC2 - structural main…
GO:0044265	cellular macromolecule catabolic process	7.93e-06	0.00159	1.3	13088	714	3057	216	[MYLIP - myosin regulatory light chain interacting protein, POP1 - processing of precursor 1, ribonuclease p/mrp subunit (s. cerevisiae), NCBP2 - nuclear cap binding protein subunit 2, 20kda, UHRF1 - ubiquitin-like with phd and ring finger domains 1, FBXO18 - f-box protein, helicase, 18, METTL14 - methyltransferase like 14, SEC61B - sec61 beta subunit, SPSB4 - spla/ryanodine receptor domain and s…
GO:1901575	organic substance catabolic process	8.15e-06	0.00161	1.21	13088	1364	3057	384	[MYLIP - myosin regulatory light chain interacting protein, POP1 - processing of precursor 1, ribonuclease p/mrp subunit (s. cerevisiae), NCBP2 - nuclear cap binding protein subunit 2, 20kda, MCCC1 - methylcrotonoyl-coa carboxylase 1 (alpha), ENTPD4 - ectonucleoside triphosphate diphosphohydrolase 4, BNIP2 - bcl2/adenovirus e1b 19kda interacting protein 2, UHRF1 - ubiquitin-like with phd and ring…
GO:0044248	cellular catabolic process	9.2e-06	0.0018	1.2	13088	1409	3057	395	[POP1 - processing of precursor 1, ribonuclease p/mrp subunit (s. cerevisiae), ENTPD4 - ectonucleoside triphosphate diphosphohydrolase 4, ABAT - 4-aminobutyrate aminotransferase, FBXO18 - f-box protein, helicase, 18, SEC61B - sec61 beta subunit, METTL14 - methyltransferase like 14, LDLR - low density lipoprotein receptor, SUPT20H - suppressor of ty 20 homolog (s. cerevisiae), MIOX - myo-inositol …
GO:0006520	cellular amino acid metabolic process	1.57e-05	0.00302	1.49	13088	265	3057	92	[MCCC1 - methylcrotonoyl-coa carboxylase 1 (alpha), GADL1 - glutamate decarboxylase-like 1, P4HTM - prolyl 4-hydroxylase, transmembrane (endoplasmic reticulum), DARS2 - aspartyl-trna synthetase 2, mitochondrial, PSAT1 - phosphoserine aminotransferase 1, BPHL - biphenyl hydrolase-like (serine hydrolase), ABAT - 4-aminobutyrate aminotransferase, UROC1 - urocanate hydratase 1, ADSS - adenylosuccinat…
GO:0042168	heme metabolic process	1.7e-05	0.00323	2.74	13088	25	3057	16	[UROS - uroporphyrinogen iii synthase, CPOX - coproporphyrinogen oxidase, ATPIF1 - atpase inhibitory factor 1, UROD - uroporphyrinogen decarboxylase, TSPO - translocator protein (18kda), SLC25A39 - solute carrier family 25, member 39, HMBS - hydroxymethylbilane synthase, SLC11A2 - solute carrier family 11 (proton-coupled divalent metal ion transporter), member 2, BLVRA - biliverdin reductase a, N…
GO:0006778	porphyrin-containing compound metabolic process	1.83e-05	0.00343	2.57	13088	30	3057	18	[UROS - uroporphyrinogen iii synthase, CPOX - coproporphyrinogen oxidase, ATPIF1 - atpase inhibitory factor 1, UROD - uroporphyrinogen decarboxylase, TSPO - translocator protein (18kda), SLC25A39 - solute carrier family 25, member 39, HMBS - hydroxymethylbilane synthase, SLC11A2 - solute carrier family 11 (proton-coupled divalent metal ion transporter), member 2, IREB2 - iron-responsive element b…
GO:0044249	cellular biosynthetic process	1.9e-05	0.00352	1.16	13088	1882	3057	511	[ENTPD4 - ectonucleoside triphosphate diphosphohydrolase 4, PRRX1 - paired related homeobox 1, LIG4 - ligase iv, dna, atp-dependent, PITPNM1 - phosphatidylinositol transfer protein, membrane-associated 1, ABAT - 4-aminobutyrate aminotransferase, ELOF1 - elongation factor 1 homolog (s. cerevisiae), GFM2 - g elongation factor, mitochondrial 2, ABCF1 - atp-binding cassette, sub-family f (gcn20), mem…
GO:0006396	RNA processing	1.99e-05	0.00365	1.27	13088	746	3057	222	[POP1 - processing of precursor 1, ribonuclease p/mrp subunit (s. cerevisiae), NCBP2 - nuclear cap binding protein subunit 2, 20kda, WTAP - wilms tumor 1 associated protein, RNPC3 - rna-binding region (rnp1, rrm) containing 3, SF3A3 - splicing factor 3a, subunit 3, 60kda, HNRNPA0 - heterogeneous nuclear ribonucleoprotein a0, PNN - pinin, desmosome associated protein, TRMT1L - trna methyltransfera…
GO:0006779	porphyrin-containing compound biosynthetic process	2.26e-05	0.00409	2.79	13088	23	3057	15	[UROS - uroporphyrinogen iii synthase, ATPIF1 - atpase inhibitory factor 1, CPOX - coproporphyrinogen oxidase, TSPO - translocator protein (18kda), UROD - uroporphyrinogen decarboxylase, SLC25A39 - solute carrier family 25, member 39, HMBS - hydroxymethylbilane synthase, SLC11A2 - solute carrier family 11 (proton-coupled divalent metal ion transporter), member 2, IREB2 - iron-responsive element b…
GO:0033014	tetrapyrrole biosynthetic process	2.26e-05	0.00404	2.79	13088	23	3057	15	[UROS - uroporphyrinogen iii synthase, ATPIF1 - atpase inhibitory factor 1, CPOX - coproporphyrinogen oxidase, TSPO - translocator protein (18kda), UROD - uroporphyrinogen decarboxylase, SLC25A39 - solute carrier family 25, member 39, HMBS - hydroxymethylbilane synthase, SLC11A2 - solute carrier family 11 (proton-coupled divalent metal ion transporter), member 2, IREB2 - iron-responsive element b…
GO:0007051	spindle organization	3.15e-05	0.00555	1.71	13088	123	3057	49	[CDC20 - cell division cycle 20, TUBGCP6 - tubulin, gamma complex associated protein 6, MSTO1 - misato 1, mitochondrial distribution and morphology regulator, BIRC5 - baculoviral iap repeat containing 5, NUF2 - nuf2, ndc80 kinetochore complex component, HAUS3 - haus augmin-like complex, subunit 3, SMC3 - structural maintenance of chromosomes 3, SPAG5 - sperm associated antigen 5, NCOR1 - nuclear …
GO:0006091	generation of precursor metabolites and energy	3.62e-05	0.00631	1.47	13088	256	3057	88	[NCF2 - neutrophil cytosolic factor 2, CROT - carnitine o-octanoyltransferase, NDUFA3 - nadh dehydrogenase (ubiquinone) 1 alpha subcomplex, 3, 9kda, NDUFS7 - nadh dehydrogenase (ubiquinone) fe-s protein 7, 20kda (nadh-coenzyme q reductase), NDUFA1 - nadh dehydrogenase (ubiquinone) 1 alpha subcomplex, 1, 7.5kda, SDHB - succinate dehydrogenase complex, subunit b, iron sulfur (ip), NDUFA2 - nadh deh…
GO:0006783	heme biosynthetic process	3.82e-05	0.00659	2.93	13088	19	3057	13	[ATPIF1 - atpase inhibitory factor 1, CPOX - coproporphyrinogen oxidase, UROS - uroporphyrinogen iii synthase, TSPO - translocator protein (18kda), UROD - uroporphyrinogen decarboxylase, SLC25A39 - solute carrier family 25, member 39, HMBS - hydroxymethylbilane synthase, SLC11A2 - solute carrier family 11 (proton-coupled divalent metal ion transporter), member 2, NFE2L1 - nuclear factor (erythroi…
GO:0022618	ribonucleoprotein complex assembly	4.46e-05	0.00761	1.52	13088	205	3057	73	[EIF3K - eukaryotic translation initiation factor 3, subunit k, DDX3X - dead (asp-glu-ala-asp) box helicase 3, x-linked, LUC7L3 - luc7-like 3 (s. cerevisiae), SF3A3 - splicing factor 3a, subunit 3, 60kda, PRPF3 - pre-mrna processing factor 3, COIL - coilin, MRPL20 - mitochondrial ribosomal protein l20, KIAA0907 - kiaa0907, BRIX1 - brx1, biogenesis of ribosomes, homolog (s. cerevisiae), PRPF6 - pr…
GO:0051301	cell division	4.6e-05	0.00774	1.38	13088	365	3057	118	[FAM83D - family with sequence similarity 83, member d, CDC20 - cell division cycle 20, BIRC5 - baculoviral iap repeat containing 5, CDK1 - cyclin-dependent kinase 1, KIF20B - kinesin family member 20b, LIG4 - ligase iv, dna, atp-dependent, SGOL1 - shugoshin-like 1 (s. pombe), SPDL1 - spindle apparatus coiled-coil protein 1, PARD6A - par-6 partitioning defective 6 homolog alpha (c. elegans), SPAG…
GO:0009074	aromatic amino acid family catabolic process	4.72e-05	0.00787	2.68	13088	24	3057	15	[IDO2 - indoleamine 2,3-dioxygenase 2, FTCD - formimidoyltransferase cyclodeaminase, QDPR - quinoid dihydropteridine reductase, UROC1 - urocanate hydratase 1, HPD - 4-hydroxyphenylpyruvate dioxygenase, HGD - homogentisate 1,2-dioxygenase, AMDHD1 - amidohydrolase domain containing 1, TDO2 - tryptophan 2,3-dioxygenase, TAT - tyrosine aminotransferase, PAH - phenylalanine hydroxylase, PCBD1 - pterin…
GO:0032543	mitochondrial translation	4.76e-05	0.00785	2.51	13088	29	3057	17	[MRPS16 - mitochondrial ribosomal protein s16, LARS2 - leucyl-trna synthetase 2, mitochondrial, MRPL23 - mitochondrial ribosomal protein l23, MRPL2 - mitochondrial ribosomal protein l2, MRPL51 - mitochondrial ribosomal protein l51, MRPL16 - mitochondrial ribosomal protein l16, MRPS7 - mitochondrial ribosomal protein s7, MRPS12 - mitochondrial ribosomal protein s12, MRPS17 - mitochondrial ribosoma…
GO:0010564	regulation of cell cycle process	4.83e-05	0.00787	1.28	13088	641	3057	192	[YAF2 - yy1 associated factor 2, FAM83D - family with sequence similarity 83, member d, CDC20 - cell division cycle 20, MGA - mga, max dimerization protein, CDK1 - cyclin-dependent kinase 1, DDX3X - dead (asp-glu-ala-asp) box helicase 3, x-linked, BRD7 - bromodomain containing 7, AKAP9 - a kinase (prka) anchor protein (yotiao) 9, KIF20B - kinesin family member 20b, BRCA2 - breast cancer 2, early …
GO:0033044	regulation of chromosome organization	5.14e-05	0.00828	1.42	13088	308	3057	102	[GFI1 - growth factor independent 1 transcription repressor, CDC20 - cell division cycle 20, BRD7 - bromodomain containing 7, PARN - poly(a)-specific ribonuclease, LIG4 - ligase iv, dna, atp-dependent, PAX5 - paired box 5, BRCA1 - breast cancer 1, early onset, SPDL1 - spindle apparatus coiled-coil protein 1, WHSC1L1 - wolf-hirschhorn syndrome candidate 1-like 1, ATAD2B - atpase family, aaa domain…
GO:0022402	cell cycle process	5.22e-05	0.00833	1.24	13088	841	3057	244	[ARAP1 - arfgap with rhogap domain, ankyrin repeat and ph domain 1, SMARCAD1 - swi/snf-related, matrix-associated actin-dependent regulator of chromatin, subfamily a, containing dead/h box 1, GFI1 - growth factor independent 1 transcription repressor, RFC4 - replication factor c (activator 1) 4, 37kda, EMD - emerin, AKAP9 - a kinase (prka) anchor protein (yotiao) 9, KIF20B - kinesin family member…
GO:0006325	chromatin organization	5.72e-05	0.00902	1.3	13088	552	3057	168	[SMARCAD1 - swi/snf-related, matrix-associated actin-dependent regulator of chromatin, subfamily a, containing dead/h box 1, VPS72 - vacuolar protein sorting 72 homolog (s. cerevisiae), ANP32E - acidic (leucine-rich) nuclear phosphoprotein 32 family, member e, CDK1 - cyclin-dependent kinase 1, ARID4B - at rich interactive domain 4b (rbp1-like), BRCA2 - breast cancer 2, early onset, UHRF1 - ubiqui…
GO:0043488	regulation of mRNA stability	5.76e-05	0.00899	1.59	13088	162	3057	60	[PARN - poly(a)-specific ribonuclease, FAM46A - family with sequence similarity 46, member a, HNRNPA0 - heterogeneous nuclear ribonucleoprotein a0, XPO1 - exportin 1 (crm1 homolog, yeast), METTL14 - methyltransferase like 14, FUS - fused in sarcoma, XRN1 - 5'-3' exoribonuclease 1, HNRNPM - heterogeneous nuclear ribonucleoprotein m, PSMB3 - proteasome (prosome, macropain) subunit, beta type, 3, PS…
GO:0045132	meiotic chromosome segregation	5.83e-05	0.00901	3.14	13088	15	3057	11	[NCAPH - non-smc condensin i complex, subunit h, MLH1 - mutl homolog 1, colon cancer, nonpolyposis type 2 (e. coli), SMC2 - structural maintenance of chromosomes 2, PLK1 - polo-like kinase 1, NUF2 - nuf2, ndc80 kinetochore complex component, SGOL1 - shugoshin-like 1 (s. pombe), ESPL1 - extra spindle pole bodies homolog 1 (s. cerevisiae), SMC4 - structural maintenance of chromosomes 4, PTTG1 - pit…
GO:0007052	mitotic spindle organization	6.25e-05	0.00955	1.9	13088	72	3057	32	[CDC20 - cell division cycle 20, BIRC5 - baculoviral iap repeat containing 5, MSTO1 - misato 1, mitochondrial distribution and morphology regulator, NEK2 - nima-related kinase 2, DLGAP5 - discs, large (drosophila) homolog-associated protein 5, CENPE - centromere protein e, 312kda, NUF2 - nuf2, ndc80 kinetochore complex component, SMC3 - structural maintenance of chromosomes 3, FAM175B - family wi…
GO:0006782	protoporphyrinogen IX biosynthetic process	6.28e-05	0.0095	3.81	13088	9	3057	8	[IREB2 - iron-responsive element binding protein 2, CPOX - coproporphyrinogen oxidase, UROS - uroporphyrinogen iii synthase, UROD - uroporphyrinogen decarboxylase, ALAS2 - aminolevulinate, delta-, synthase 2, ALAD - aminolevulinate dehydratase, PPOX - protoporphyrinogen oxidase, HMBS - hydroxymethylbilane synthase]
GO:0065003	protein-containing complex assembly	6.41e-05	0.0096	1.21	13088	1038	3057	294	[AFG3L2 - afg3 atpase family member 3-like 2 (s. cerevisiae), SDHAF1 - succinate dehydrogenase complex assembly factor 1, SF3A3 - splicing factor 3a, subunit 3, 60kda, NDUFA3 - nadh dehydrogenase (ubiquinone) 1 alpha subcomplex, 3, 9kda, COIL - coilin, NDUFA1 - nadh dehydrogenase (ubiquinone) 1 alpha subcomplex, 1, 7.5kda, NDUFA2 - nadh dehydrogenase (ubiquinone) 1 alpha subcomplex, 2, 8kda, NDUF…
GO:0055114	oxidation-reduction process	6.6e-05	0.00979	1.28	13088	629	3057	188	[NCF2 - neutrophil cytosolic factor 2, GFOD1 - glucose-fructose oxidoreductase domain containing 1, OGFOD2 - 2-oxoglutarate and iron-dependent oxygenase domain containing 2, NDUFA3 - nadh dehydrogenase (ubiquinone) 1 alpha subcomplex, 3, 9kda, HSD17B3 - hydroxysteroid (17-beta) dehydrogenase 3, APOA1 - apolipoprotein a-i, SDHB - succinate dehydrogenase complex, subunit b, iron sulfur (ip), NDUFA1…
GO:0022411	cellular component disassembly	7.03e-05	0.0103	1.4	13088	321	3057	105	[MARK2 - map/microtubule affinity-regulating kinase 2, CDK1 - cyclin-dependent kinase 1, SNX14 - sorting nexin 14, GFM2 - g elongation factor, mitochondrial 2, MRPS18A - mitochondrial ribosomal protein s18a, MAP1LC3B - microtubule-associated protein 1 light chain 3 beta, MRPS10 - mitochondrial ribosomal protein s10, KATNB1 - katanin p80 (wd repeat containing) subunit b 1, ATG9A - autophagy relate…
GO:0046501	protoporphyrinogen IX metabolic process	7.05e-05	0.0102	3.5	13088	11	3057	9	[IREB2 - iron-responsive element binding protein 2, UROS - uroporphyrinogen iii synthase, CPOX - coproporphyrinogen oxidase, UROD - uroporphyrinogen decarboxylase, ALAS2 - aminolevulinate, delta-, synthase 2, ALAD - aminolevulinate dehydratase, PPOX - protoporphyrinogen oxidase, HMBS - hydroxymethylbilane synthase, FECH - ferrochelatase]
GO:0071826	ribonucleoprotein complex subunit organization	7.09e-05	0.0102	1.49	13088	218	3057	76	[EIF3K - eukaryotic translation initiation factor 3, subunit k, DDX3X - dead (asp-glu-ala-asp) box helicase 3, x-linked, LUC7L3 - luc7-like 3 (s. cerevisiae), SF3A3 - splicing factor 3a, subunit 3, 60kda, PRPF3 - pre-mrna processing factor 3, COIL - coilin, MRPL20 - mitochondrial ribosomal protein l20, KIAA0907 - kiaa0907, BRIX1 - brx1, biogenesis of ribosomes, homolog (s. cerevisiae), PRPF6 - pr…
GO:0043487	regulation of RNA stability	7.39e-05	0.0105	1.56	13088	170	3057	62	[PARN - poly(a)-specific ribonuclease, HNRNPA0 - heterogeneous nuclear ribonucleoprotein a0, FAM46A - family with sequence similarity 46, member a, XPO1 - exportin 1 (crm1 homolog, yeast), METTL14 - methyltransferase like 14, FUS - fused in sarcoma, XRN1 - 5'-3' exoribonuclease 1, HNRNPM - heterogeneous nuclear ribonucleoprotein m, NSUN2 - nop2/sun rna methyltransferase family, member 2, PSMB3 - …
GO:0071704	organic substance metabolic process	7.74e-05	0.0109	1.06	13088	6097	3057	1516	[AFG3L2 - afg3 atpase family member 3-like 2 (s. cerevisiae), POP1 - processing of precursor 1, ribonuclease p/mrp subunit (s. cerevisiae), PMS2 - pms2 postmeiotic segregation increased 2 (s. cerevisiae), TMTC2 - transmembrane and tetratricopeptide repeat containing 2, SVEP1 - sushi, von willebrand factor type a, egf and pentraxin domain containing 1, RNPC3 - rna-binding region (rnp1, rrm) contai…
GO:0009058	biosynthetic process	7.75e-05	0.0108	1.14	13088	2019	3057	539	[ENTPD4 - ectonucleoside triphosphate diphosphohydrolase 4, PRRX1 - paired related homeobox 1, LIG4 - ligase iv, dna, atp-dependent, PITPNM1 - phosphatidylinositol transfer protein, membrane-associated 1, ABAT - 4-aminobutyrate aminotransferase, ELOF1 - elongation factor 1 homolog (s. cerevisiae), GFM2 - g elongation factor, mitochondrial 2, ABCF1 - atp-binding cassette, sub-family f (gcn20), mem…
GO:0042440	pigment metabolic process	7.81e-05	0.0108	2.1	13088	49	3057	24	[PAICS - phosphoribosylaminoimidazole carboxylase, phosphoribosylaminoimidazole succinocarboxamide synthetase, UROS - uroporphyrinogen iii synthase, CPOX - coproporphyrinogen oxidase, ATPIF1 - atpase inhibitory factor 1, TSPO - translocator protein (18kda), UROD - uroporphyrinogen decarboxylase, PRPS1 - phosphoribosyl pyrophosphate synthetase 1, SLC25A39 - solute carrier family 25, member 39, SHM…
GO:0007519	skeletal muscle tissue development	8.21e-05	0.0113	2.06	13088	52	3057	25	[POPDC2 - popeye domain containing 2, MYF6 - myogenic factor 6 (herculin), PITX1 - paired-like homeodomain 1, CSRP3 - cysteine and glycine-rich protein 3 (cardiac lim protein), ELN - elastin, HLX - h2.0-like homeobox, MYOM1 - myomesin 1, MEF2C - myocyte enhancer factor 2c, MYLPF - myosin light chain, phosphorylatable, fast skeletal muscle, MAPK14 - mitogen-activated protein kinase 14, CDK5 - cycl…
GO:2001021	negative regulation of response to DNA damage stimulus	8.87e-05	0.0121	1.92	13088	67	3057	30	[ERCC6 - excision repair cross-complementing rodent repair deficiency, complementation group 6, PTTG1IP - pituitary tumor-transforming 1 interacting protein, SMCHD1 - structural maintenance of chromosomes flexible hinge domain containing 1, MIF - macrophage migration inhibitory factor (glycosylation-inhibiting factor), FBXO18 - f-box protein, helicase, 18, XRCC1 - x-ray repair complementing defec…
GO:0033047	regulation of mitotic sister chromatid segregation	8.9e-05	0.012	1.94	13088	64	3057	29	[CDC20 - cell division cycle 20, DLGAP5 - discs, large (drosophila) homolog-associated protein 5, NIPBL - nipped-b homolog (drosophila), CENPE - centromere protein e, 312kda, CDC26 - cell division cycle 26, CENPF - centromere protein f, 350/400kda, SPDL1 - spindle apparatus coiled-coil protein 1, CDC27 - cell division cycle 27, HNRNPU - heterogeneous nuclear ribonucleoprotein u (scaffold attachme…
GO:0034655	nucleobase-containing compound catabolic process	9.5e-05	0.0127	1.38	13088	345	3057	111	[NUDT13 - nudix (nucleoside diphosphate linked moiety x)-type motif 13, POP1 - processing of precursor 1, ribonuclease p/mrp subunit (s. cerevisiae), NCBP2 - nuclear cap binding protein subunit 2, 20kda, ENTPD4 - ectonucleoside triphosphate diphosphohydrolase 4, PARN - poly(a)-specific ribonuclease, FBXO18 - f-box protein, helicase, 18, METTL14 - methyltransferase like 14, ZCCHC6 - zinc finger, c…
GO:0007007	inner mitochondrial membrane organization	9.56e-05	0.0127	2.19	13088	41	3057	21	[AFG3L2 - afg3 atpase family member 3-like 2 (s. cerevisiae), ATP5J2 - atp synthase, h+ transporting, mitochondrial fo complex, subunit f2, MTX1 - metaxin 1, ATP5O - atp synthase, h+ transporting, mitochondrial f1 complex, o subunit, NDUFA13 - nadh dehydrogenase (ubiquinone) 1 alpha subcomplex, 13, ATP5I - atp synthase, h+ transporting, mitochondrial fo complex, subunit e, ATP5H - atp synthase, h…
GO:0046148	pigment biosynthetic process	9.56e-05	0.0125	2.19	13088	41	3057	21	[UROS - uroporphyrinogen iii synthase, PAICS - phosphoribosylaminoimidazole carboxylase, phosphoribosylaminoimidazole succinocarboxamide synthetase, CPOX - coproporphyrinogen oxidase, ATPIF1 - atpase inhibitory factor 1, TSPO - translocator protein (18kda), UROD - uroporphyrinogen decarboxylase, PRPS1 - phosphoribosyl pyrophosphate synthetase 1, SLC25A39 - solute carrier family 25, member 39, SHM…
GO:0010629	negative regulation of gene expression	0.0001	0.013	1.17	13088	1428	3057	391	[GFI1 - growth factor independent 1 transcription repressor, PRRX1 - paired related homeobox 1, CBX1 - chromobox homolog 1, METTL14 - methyltransferase like 14, NCOR1 - nuclear receptor corepressor 1, LDLR - low density lipoprotein receptor, NCOR2 - nuclear receptor corepressor 2, MKKS - mckusick-kaufman syndrome, ACACB - acetyl-coa carboxylase beta, MIER1 - mesoderm induction early response 1, t…
GO:0071103	DNA conformation change	0.000112	0.0144	1.59	13088	145	3057	54	[SMARCAD1 - swi/snf-related, matrix-associated actin-dependent regulator of chromatin, subfamily a, containing dead/h box 1, CHD9 - chromodomain helicase dna binding protein 9, PURA - purine-rich element binding protein a, RFC4 - replication factor c (activator 1) 4, 37kda, CHD6 - chromodomain helicase dna binding protein 6, CDK1 - cyclin-dependent kinase 1, DDX3X - dead (asp-glu-ala-asp) box hel…
GO:0051983	regulation of chromosome segregation	0.000119	0.0152	1.74	13088	96	3057	39	[CDC20 - cell division cycle 20, NEK2 - nima-related kinase 2, DLGAP5 - discs, large (drosophila) homolog-associated protein 5, NIPBL - nipped-b homolog (drosophila), CENPE - centromere protein e, 312kda, CDC26 - cell division cycle 26, CENPF - centromere protein f, 350/400kda, SPDL1 - spindle apparatus coiled-coil protein 1, SPAG5 - sperm associated antigen 5, CDC27 - cell division cycle 27, HNR…
GO:0033046	negative regulation of sister chromatid segregation	0.000122	0.0154	2.45	13088	28	3057	16	[BUB1 - bub1 mitotic checkpoint serine/threonine kinase, CDC20 - cell division cycle 20, PLK1 - polo-like kinase 1, BUB1B - bub1 mitotic checkpoint serine/threonine kinase b, MAD2L1 - mad2 mitotic arrest deficient-like 1 (yeast), CENPF - centromere protein f, 350/400kda, SPDL1 - spindle apparatus coiled-coil protein 1, TTK - ttk protein kinase, PSMG2 - proteasome (prosome, macropain) assembly cha…
GO:0061013	regulation of mRNA catabolic process	0.000124	0.0156	1.52	13088	183	3057	65	[PARN - poly(a)-specific ribonuclease, HNRNPA0 - heterogeneous nuclear ribonucleoprotein a0, FAM46A - family with sequence similarity 46, member a, XPO1 - exportin 1 (crm1 homolog, yeast), METTL14 - methyltransferase like 14, FUS - fused in sarcoma, XRN1 - 5'-3' exoribonuclease 1, HNRNPM - heterogeneous nuclear ribonucleoprotein m, TNRC6B - trinucleotide repeat containing 6b, PSMB3 - proteasome (…
GO:1902850	microtubule cytoskeleton organization involved in mitosis	0.000146	0.0182	1.71	13088	100	3057	40	[CDC20 - cell division cycle 20, NEK2 - nima-related kinase 2, DLGAP5 - discs, large (drosophila) homolog-associated protein 5, MSTO1 - misato 1, mitochondrial distribution and morphology regulator, BIRC5 - baculoviral iap repeat containing 5, CENPE - centromere protein e, 312kda, FGF10 - fibroblast growth factor 10, NUF2 - nuf2, ndc80 kinetochore complex component, SPDL1 - spindle apparatus coil…
GO:0007076	mitotic chromosome condensation	0.000147	0.0182	2.94	13088	16	3057	11	[NCAPG - non-smc condensin i complex, subunit g, CDCA5 - cell division cycle associated 5, NCAPH - non-smc condensin i complex, subunit h, SMC2 - structural maintenance of chromosomes 2, AKAP8 - a kinase (prka) anchor protein 8, NIPBL - nipped-b homolog (drosophila), NCAPD3 - non-smc condensin ii complex, subunit d3, PHF13 - phd finger protein 13, SMC4 - structural maintenance of chromosomes 4, N…
GO:1901576	organic substance biosynthetic process	0.000155	0.019	1.14	13088	1979	3057	526	[ENTPD4 - ectonucleoside triphosphate diphosphohydrolase 4, PRRX1 - paired related homeobox 1, LIG4 - ligase iv, dna, atp-dependent, PITPNM1 - phosphatidylinositol transfer protein, membrane-associated 1, ABAT - 4-aminobutyrate aminotransferase, ELOF1 - elongation factor 1 homolog (s. cerevisiae), GFM2 - g elongation factor, mitochondrial 2, ABCF1 - atp-binding cassette, sub-family f (gcn20), mem…
GO:1990542	mitochondrial transmembrane transport	0.000181	0.022	1.75	13088	88	3057	36	[AFG3L2 - afg3 atpase family member 3-like 2 (s. cerevisiae), PRKAA2 - protein kinase, amp-activated, alpha 2 catalytic subunit, PRKAB2 - protein kinase, amp-activated, beta 2 non-catalytic subunit, SFXN4 - sideroflexin 4, TOMM7 - translocase of outer mitochondrial membrane 7 homolog (yeast), MCU - mitochondrial calcium uniporter, AIFM1 - apoptosis-inducing factor, mitochondrion-associated, 1, PA…
GO:0009056	catabolic process	0.000183	0.0221	1.16	13088	1566	3057	423	[POP1 - processing of precursor 1, ribonuclease p/mrp subunit (s. cerevisiae), ENTPD4 - ectonucleoside triphosphate diphosphohydrolase 4, FBXO18 - f-box protein, helicase, 18, ABAT - 4-aminobutyrate aminotransferase, METTL14 - methyltransferase like 14, SEC61B - sec61 beta subunit, LDLR - low density lipoprotein receptor, SUPT20H - suppressor of ty 20 homolog (s. cerevisiae), MIOX - myo-inositol …
GO:0031062	positive regulation of histone methylation	0.000196	0.0234	2.2	13088	37	3057	19	[RIF1 - rap1 interacting factor homolog (yeast), RTF1 - rtf1, paf1/rna polymerase ii complex component, homolog (s. cerevisiae), MTF2 - metal response element binding transcription factor 2, NELFE - negative elongation factor complex member e, OGT - o-linked n-acetylglucosamine (glcnac) transferase, EED - embryonic ectoderm development, BRCA1 - breast cancer 1, early onset, CHTOP - chromatin targ…
GO:0051985	negative regulation of chromosome segregation	0.000213	0.0252	2.36	13088	29	3057	16	[BUB1 - bub1 mitotic checkpoint serine/threonine kinase, CDC20 - cell division cycle 20, PLK1 - polo-like kinase 1, BUB1B - bub1 mitotic checkpoint serine/threonine kinase b, MAD2L1 - mad2 mitotic arrest deficient-like 1 (yeast), CENPF - centromere protein f, 350/400kda, SPDL1 - spindle apparatus coiled-coil protein 1, TTK - ttk protein kinase, PSMG2 - proteasome (prosome, macropain) assembly cha…
GO:0045333	cellular respiration	0.000213	0.025	2.36	13088	29	3057	16	[SLC25A14 - solute carrier family 25 (mitochondrial carrier, brain), member 14, UCN - urocortin, MDH2 - malate dehydrogenase 2, nad (mitochondrial), SDHB - succinate dehydrogenase complex, subunit b, iron sulfur (ip), NDUFS7 - nadh dehydrogenase (ubiquinone) fe-s protein 7, 20kda (nadh-coenzyme q reductase), SLC25A25 - solute carrier family 25 (mitochondrial carrier; phosphate carrier), member 25…
GO:0009057	macromolecule catabolic process	0.000237	0.0277	1.22	13088	844	3057	240	[POP1 - processing of precursor 1, ribonuclease p/mrp subunit (s. cerevisiae), MYLIP - myosin regulatory light chain interacting protein, NCBP2 - nuclear cap binding protein subunit 2, 20kda, FBXO18 - f-box protein, helicase, 18, UHRF1 - ubiquitin-like with phd and ring finger domains 1, SEC61B - sec61 beta subunit, METTL14 - methyltransferase like 14, SPSB4 - spla/ryanodine receptor domain and s…
GO:0007088	regulation of mitotic nuclear division	0.000241	0.028	1.57	13088	142	3057	52	[CCSAP - centriole, cilia and spindle-associated protein, CDC20 - cell division cycle 20, KIF20B - kinesin family member 20b, CDC26 - cell division cycle 26, SPDL1 - spindle apparatus coiled-coil protein 1, ANLN - anillin, actin binding protein, CDC27 - cell division cycle 27, FBXW5 - f-box and wd repeat domain containing 5, MKI67 - antigen identified by monoclonal antibody ki-67, TNKS - tankyras…
GO:0000070	mitotic sister chromatid segregation	0.000249	0.0287	2.27	13088	32	3057	17	[PLK1 - polo-like kinase 1, NEK2 - nima-related kinase 2, MSTO1 - misato 1, mitochondrial distribution and morphology regulator, MAD2L1 - mad2 mitotic arrest deficient-like 1 (yeast), SGOL1 - shugoshin-like 1 (s. pombe), KIF18A - kinesin family member 18a, NDC80 - ndc80 kinetochore complex component, NUSAP1 - nucleolar and spindle associated protein 1, SPAG5 - sperm associated antigen 5, KIFC1 - …
GO:0051276	chromosome organization	0.000274	0.0313	1.35	13088	335	3057	106	[SMARCAD1 - swi/snf-related, matrix-associated actin-dependent regulator of chromatin, subfamily a, containing dead/h box 1, RFC4 - replication factor c (activator 1) 4, 37kda, CDC20 - cell division cycle 20, MSTO1 - misato 1, mitochondrial distribution and morphology regulator, CDK1 - cyclin-dependent kinase 1, DDX3X - dead (asp-glu-ala-asp) box helicase 3, x-linked, BRCA2 - breast cancer 2, ear…
GO:0006807	nitrogen compound metabolic process	0.000276	0.0312	1.06	13088	5505	3057	1369	[AFG3L2 - afg3 atpase family member 3-like 2 (s. cerevisiae), POP1 - processing of precursor 1, ribonuclease p/mrp subunit (s. cerevisiae), TMTC2 - transmembrane and tetratricopeptide repeat containing 2, PMS2 - pms2 postmeiotic segregation increased 2 (s. cerevisiae), RNPC3 - rna-binding region (rnp1, rrm) containing 3, PRRX1 - paired related homeobox 1, SF3A3 - splicing factor 3a, subunit 3, 60…
GO:0000819	sister chromatid segregation	0.000281	0.0315	2.2	13088	35	3057	18	[PLK1 - polo-like kinase 1, MSTO1 - misato 1, mitochondrial distribution and morphology regulator, NEK2 - nima-related kinase 2, MAD2L1 - mad2 mitotic arrest deficient-like 1 (yeast), KIF18A - kinesin family member 18a, SGOL1 - shugoshin-like 1 (s. pombe), NDC80 - ndc80 kinetochore complex component, NUSAP1 - nucleolar and spindle associated protein 1, SPAG5 - sperm associated antigen 5, KIFC1 - …
GO:0009072	aromatic amino acid family metabolic process	0.000281	0.0313	2.2	13088	35	3057	18	[IDO2 - indoleamine 2,3-dioxygenase 2, ATP7A - atpase, cu++ transporting, alpha polypeptide, FTCD - formimidoyltransferase cyclodeaminase, THAP4 - thap domain containing 4, QDPR - quinoid dihydropteridine reductase, UROC1 - urocanate hydratase 1, HPD - 4-hydroxyphenylpyruvate dioxygenase, HGD - homogentisate 1,2-dioxygenase, TDO2 - tryptophan 2,3-dioxygenase, AMDHD1 - amidohydrolase domain contai…
GO:0009063	cellular amino acid catabolic process	0.000335	0.0371	1.63	13088	110	3057	42	[GLUL - glutamate-ammonia ligase, MCCC1 - methylcrotonoyl-coa carboxylase 1 (alpha), GADL1 - glutamate decarboxylase-like 1, ALDH8A1 - aldehyde dehydrogenase 8 family, member a1, SHMT1 - serine hydroxymethyltransferase 1 (soluble), DLST - dihydrolipoamide s-succinyltransferase (e2 component of 2-oxo-glutarate complex), GPT - glutamic-pyruvate transaminase (alanine aminotransferase), ABAT - 4-amin…
GO:0010965	regulation of mitotic sister chromatid separation	0.000355	0.039	1.91	13088	56	3057	25	[CDC20 - cell division cycle 20, DLGAP5 - discs, large (drosophila) homolog-associated protein 5, CENPE - centromere protein e, 312kda, CDC26 - cell division cycle 26, CENPF - centromere protein f, 350/400kda, SPDL1 - spindle apparatus coiled-coil protein 1, CDC27 - cell division cycle 27, PSMG2 - proteasome (prosome, macropain) assembly chaperone 2, FBXO5 - f-box protein 5, TACC3 - transforming,…
GO:0072698	protein localization to microtubule cytoskeleton	0.00044	0.048	2.14	13088	36	3057	18	[FAM83D - family with sequence similarity 83, member d, C2CD3 - c2 calcium-dependent domain containing 3, NUDCD3 - nudc domain containing 3, KIF20B - kinesin family member 20b, PCM1 - pericentriolar material 1, CEP192 - centrosomal protein 192kda, TTK - ttk protein kinase, MID1 - midline 1 (opitz/bbb syndrome), SPAG5 - sperm associated antigen 5, SNX10 - sorting nexin 10, HNRNPU - heterogeneous n…
GO:0007049	cell cycle	0.00046	0.0498	1.32	13088	369	3057	114	[WTAP - wilms tumor 1 associated protein, BRD7 - bromodomain containing 7, LIG4 - ligase iv, dna, atp-dependent, UHRF1 - ubiquitin-like with phd and ring finger domains 1, GEM - gtp binding protein overexpressed in skeletal muscle, TTYH1 - tweety homolog 1 (drosophila), ENSA - endosulfine alpha, PBK - pdz binding kinase, MKI67 - antigen identified by monoclonal antibody ki-67, MCPH1 - microcephal…
GO:0030195	negative regulation of blood coagulation	0.000468	0.0503	2.09	13088	39	3057	19	[PDGFA - platelet-derived growth factor alpha polypeptide, FGG - fibrinogen gamma chain, ADAMTS18 - adam metallopeptidase with thrombospondin type 1 motif, 18, F12 - coagulation factor xii (hageman factor), ABAT - 4-aminobutyrate aminotransferase, PROC - protein c (inactivator of coagulation factors va and viiia), CPB2 - carboxypeptidase b2 (plasma), GP1BA - glycoprotein ib (platelet), alpha poly…
GO:0050819	negative regulation of coagulation	0.000487	0.052	2.04	13088	42	3057	20	[PDGFA - platelet-derived growth factor alpha polypeptide, FGG - fibrinogen gamma chain, ADAMTS18 - adam metallopeptidase with thrombospondin type 1 motif, 18, F12 - coagulation factor xii (hageman factor), HS3ST5 - heparan sulfate (glucosamine) 3-o-sulfotransferase 5, ABAT - 4-aminobutyrate aminotransferase, PROC - protein c (inactivator of coagulation factors va and viiia), CPB2 - carboxypeptid…
GO:0043484	regulation of RNA splicing	0.00051	0.054	1.54	13088	139	3057	50	[RBM23 - rna binding motif protein 23, WTAP - wilms tumor 1 associated protein, SREK1 - splicing regulatory glutamine/lysine-rich protein 1, FUS - fused in sarcoma, RBMX - rna binding motif protein, x-linked, RBM20 - rna binding motif protein 20, REST - re1-silencing transcription factor, RBFOX1 - rna binding protein, fox-1 homolog (c. elegans) 1, MBNL1 - muscleblind-like splicing regulator 1, RB…
GO:0017144	drug metabolic process	0.000519	0.0546	1.31	13088	400	3057	122	[MCCC1 - methylcrotonoyl-coa carboxylase 1 (alpha), SDHB - succinate dehydrogenase complex, subunit b, iron sulfur (ip), DDC - dopa decarboxylase (aromatic l-amino acid decarboxylase), PNPO - pyridoxamine 5'-phosphate oxidase, PARG - poly (adp-ribose) glycohydrolase, PC - pyruvate carboxylase, PCBD1 - pterin-4 alpha-carbinolamine dehydratase/dimerization cofactor of hepatocyte nuclear factor 1 al…
GO:0033045	regulation of sister chromatid segregation	0.000526	0.0549	1.75	13088	76	3057	31	[CDC20 - cell division cycle 20, DLGAP5 - discs, large (drosophila) homolog-associated protein 5, NIPBL - nipped-b homolog (drosophila), CENPE - centromere protein e, 312kda, CDC26 - cell division cycle 26, CENPF - centromere protein f, 350/400kda, SPDL1 - spindle apparatus coiled-coil protein 1, CDC27 - cell division cycle 27, HNRNPU - heterogeneous nuclear ribonucleoprotein u (scaffold attachme…
GO:1905269	positive regulation of chromatin organization	0.000558	0.0579	1.64	13088	99	3057	38	[RTF1 - rtf1, paf1/rna polymerase ii complex component, homolog (s. cerevisiae), MTF2 - metal response element binding transcription factor 2, NIPBL - nipped-b homolog (drosophila), BRD7 - bromodomain containing 7, NELFE - negative elongation factor complex member e, EED - embryonic ectoderm development, BRCA1 - breast cancer 1, early onset, AKAP8L - a kinase (prka) anchor protein 8-like, WHSC1L1…
GO:0060255	regulation of macromolecule metabolic process	0.000591	0.0608	1.07	13088	4629	3057	1157	[ARAP1 - arfgap with rhogap domain, ankyrin repeat and ph domain 1, GFI1 - growth factor independent 1 transcription repressor, PRRX1 - paired related homeobox 1, NKX2-3 - nk2 homeobox 3, HNRNPA0 - heterogeneous nuclear ribonucleoprotein a0, FAM46A - family with sequence similarity 46, member a, CBX1 - chromobox homolog 1, ZNF821 - zinc finger protein 821, FAM192A - family with sequence similarit…
GO:1905818	regulation of chromosome separation	0.000656	0.0671	1.82	13088	61	3057	26	[CDC20 - cell division cycle 20, DLGAP5 - discs, large (drosophila) homolog-associated protein 5, CENPE - centromere protein e, 312kda, CDC26 - cell division cycle 26, CENPF - centromere protein f, 350/400kda, SPDL1 - spindle apparatus coiled-coil protein 1, CDC27 - cell division cycle 27, PSMG2 - proteasome (prosome, macropain) assembly chaperone 2, FBXO5 - f-box protein 5, TACC3 - transforming,…
GO:0019752	carboxylic acid metabolic process	0.000668	0.0678	1.22	13088	682	3057	195	[MCCC1 - methylcrotonoyl-coa carboxylase 1 (alpha), BRCA1 - breast cancer 1, early onset, ABAT - 4-aminobutyrate aminotransferase, BPHL - biphenyl hydrolase-like (serine hydrolase), SEPHS1 - selenophosphate synthetase 1, ACACB - acetyl-coa carboxylase beta, GBA2 - glucosidase, beta (bile acid) 2, ACADSB - acyl-coa dehydrogenase, short/branched chain, BGN - biglycan, PLP1 - proteolipid protein 1, …
GO:0048255	mRNA stabilization	0.000671	0.0677	2.08	13088	37	3057	18	[ANGEL2 - angel homolog 2 (drosophila), RBM10 - rna binding motif protein 10, IGF2BP1 - insulin-like growth factor 2 mrna binding protein 1, ZFP36 - zfp36 ring finger protein, HNRNPC - heterogeneous nuclear ribonucleoprotein c (c1/c2), HNRNPA0 - heterogeneous nuclear ribonucleoprotein a0, FAM46A - family with sequence similarity 46, member a, PABPC1 - poly(a) binding protein, cytoplasmic 1, HNRNP…
GO:0007346	regulation of mitotic cell cycle	0.000688	0.0689	1.25	13088	551	3057	161	[MAGI2 - membrane associated guanylate kinase, ww and pdz domain containing 2, CDC20 - cell division cycle 20, CDK1 - cyclin-dependent kinase 1, DDX3X - dead (asp-glu-ala-asp) box helicase 3, x-linked, BRD7 - bromodomain containing 7, AKAP9 - a kinase (prka) anchor protein (yotiao) 9, KIF20B - kinesin family member 20b, BRCA2 - breast cancer 2, early onset, RFWD3 - ring finger and wd repeat domai…
GO:0106001	intestinal hexose absorption	0.000693	0.069	4.28	13088	5	3057	5	[SLC2A2 - solute carrier family 2 (facilitated glucose transporter), member 2, VIL1 - villin 1, PLS1 - plastin 1, EZR - ezrin, SLC5A1 - solute carrier family 5 (sodium/glucose cotransporter), member 1]
GO:1900047	negative regulation of hemostasis	0.000698	0.069	2.03	13088	40	3057	19	[PDGFA - platelet-derived growth factor alpha polypeptide, FGG - fibrinogen gamma chain, ADAMTS18 - adam metallopeptidase with thrombospondin type 1 motif, 18, F12 - coagulation factor xii (hageman factor), ABAT - 4-aminobutyrate aminotransferase, PROC - protein c (inactivator of coagulation factors va and viiia), CPB2 - carboxypeptidase b2 (plasma), GP1BA - glycoprotein ib (platelet), alpha poly…
GO:0006886	intracellular protein transport	0.000715	0.0703	1.22	13088	714	3057	203	[UNC93B1 - unc-93 homolog b1 (c. elegans), SEC61B - sec61 beta subunit, KATNB1 - katanin p80 (wd repeat containing) subunit b 1, PMM1 - phosphomannomutase 1, FAM53C - family with sequence similarity 53, member c, SNAPIN - snap-associated protein, PIPOX - pipecolic acid oxidase, TSC2 - tuberous sclerosis 2, CRAT - carnitine o-acetyltransferase, MYO6 - myosin vi, LMNA - lamin a/c, EIF2D - eukaryoti…
GO:0090303	positive regulation of wound healing	0.000717	0.07	1.92	13088	49	3057	22	[TBXA2R - thromboxane a2 receptor, FOXC2 - forkhead box c2 (mfh-1, mesenchyme forkhead 1), SMOC2 - sparc related modular calcium binding 2, F12 - coagulation factor xii (hageman factor), CD36 - cd36 molecule (thrombospondin receptor), CLDN4 - claudin 4, TGFBR2 - transforming growth factor, beta receptor ii (70/80kda), CPB2 - carboxypeptidase b2 (plasma), PRDX2 - peroxiredoxin 2, ANXA1 - annexin a…
GO:0031145	anaphase-promoting complex-dependent catabolic process	0.000725	0.0703	1.74	13088	74	3057	30	[CDC20 - cell division cycle 20, RPS27A - ribosomal protein s27a, CDK1 - cyclin-dependent kinase 1, PSME2 - proteasome (prosome, macropain) activator subunit 2 (pa28 beta), CDC26 - cell division cycle 26, CDC27 - cell division cycle 27, ANAPC10 - anaphase promoting complex subunit 10, FBXO5 - f-box protein 5, UBE2S - ubiquitin-conjugating enzyme e2s, PSMB3 - proteasome (prosome, macropain) subuni…
GO:0071702	organic substance transport	0.000733	0.0706	1.13	13088	1745	3057	461	[PITPNM1 - phosphatidylinositol transfer protein, membrane-associated 1, SLC5A12 - solute carrier family 5 (sodium/monocarboxylate cotransporter), member 12, ABCA1 - atp-binding cassette, sub-family a (abc1), member 1, SEC61B - sec61 beta subunit, ABCB7 - atp-binding cassette, sub-family b (mdr/tap), member 7, LDLR - low density lipoprotein receptor, LCP2 - lymphocyte cytosolic protein 2 (sh2 dom…
GO:0033048	negative regulation of mitotic sister chromatid segregation	0.000736	0.0704	2.31	13088	26	3057	14	[BUB1 - bub1 mitotic checkpoint serine/threonine kinase, CDC20 - cell division cycle 20, PLK1 - polo-like kinase 1, BUB1B - bub1 mitotic checkpoint serine/threonine kinase b, MAD2L1 - mad2 mitotic arrest deficient-like 1 (yeast), CENPF - centromere protein f, 350/400kda, SPDL1 - spindle apparatus coiled-coil protein 1, TTK - ttk protein kinase, PSMG2 - proteasome (prosome, macropain) assembly cha…
GO:0051783	regulation of nuclear division	0.000758	0.072	1.48	13088	162	3057	56	[CCSAP - centriole, cilia and spindle-associated protein, CDC20 - cell division cycle 20, KIF20B - kinesin family member 20b, CDC26 - cell division cycle 26, SPDL1 - spindle apparatus coiled-coil protein 1, ANLN - anillin, actin binding protein, CDC27 - cell division cycle 27, FBXW5 - f-box and wd repeat domain containing 5, MKI67 - antigen identified by monoclonal antibody ki-67, TNKS - tankyras…
GO:0014706	striated muscle tissue development	0.000782	0.0739	1.68	13088	84	3057	33	[POPDC2 - popeye domain containing 2, MYF6 - myogenic factor 6 (herculin), PITX1 - paired-like homeodomain 1, CSRP3 - cysteine and glycine-rich protein 3 (cardiac lim protein), ELN - elastin, HLX - h2.0-like homeobox, MYOM1 - myomesin 1, MEF2C - myocyte enhancer factor 2c, MYLPF - myosin light chain, phosphorylatable, fast skeletal muscle, MAPK14 - mitogen-activated protein kinase 14, CDK5 - cycl…
GO:0006558	L-phenylalanine metabolic process	0.000861	0.0808	3.33	13088	9	3057	7	[HGD - homogentisate 1,2-dioxygenase, TAT - tyrosine aminotransferase, PCBD1 - pterin-4 alpha-carbinolamine dehydratase/dimerization cofactor of hepatocyte nuclear factor 1 alpha, PAH - phenylalanine hydroxylase, GSTZ1 - glutathione s-transferase zeta 1, QDPR - quinoid dihydropteridine reductase, HPD - 4-hydroxyphenylpyruvate dioxygenase]
GO:0006559	L-phenylalanine catabolic process	0.000861	0.0803	3.33	13088	9	3057	7	[HGD - homogentisate 1,2-dioxygenase, TAT - tyrosine aminotransferase, PAH - phenylalanine hydroxylase, PCBD1 - pterin-4 alpha-carbinolamine dehydratase/dimerization cofactor of hepatocyte nuclear factor 1 alpha, GSTZ1 - glutathione s-transferase zeta 1, QDPR - quinoid dihydropteridine reductase, HPD - 4-hydroxyphenylpyruvate dioxygenase]
GO:0034378	chylomicron assembly	0.000861	0.0798	3.33	13088	9	3057	7	[APOC2 - apolipoprotein c-ii, PLAGL2 - pleiomorphic adenoma gene-like 2, APOC3 - apolipoprotein c-iii, MTTP - microsomal triglyceride transfer protein, P4HB - prolyl 4-hydroxylase, beta polypeptide, APOA1 - apolipoprotein a-i, APOB - apolipoprotein b]
GO:1902221	erythrose 4-phosphate/phosphoenolpyruvate family amino acid metabolic process	0.000861	0.0793	3.33	13088	9	3057	7	[HGD - homogentisate 1,2-dioxygenase, TAT - tyrosine aminotransferase, PAH - phenylalanine hydroxylase, PCBD1 - pterin-4 alpha-carbinolamine dehydratase/dimerization cofactor of hepatocyte nuclear factor 1 alpha, GSTZ1 - glutathione s-transferase zeta 1, QDPR - quinoid dihydropteridine reductase, HPD - 4-hydroxyphenylpyruvate dioxygenase]
GO:1902222	erythrose 4-phosphate/phosphoenolpyruvate family amino acid catabolic process	0.000861	0.0789	3.33	13088	9	3057	7	[HGD - homogentisate 1,2-dioxygenase, TAT - tyrosine aminotransferase, PCBD1 - pterin-4 alpha-carbinolamine dehydratase/dimerization cofactor of hepatocyte nuclear factor 1 alpha, PAH - phenylalanine hydroxylase, GSTZ1 - glutathione s-transferase zeta 1, QDPR - quinoid dihydropteridine reductase, HPD - 4-hydroxyphenylpyruvate dioxygenase]
GO:1901606	alpha-amino acid catabolic process	0.000868	0.0789	1.65	13088	91	3057	35	[GLUL - glutamate-ammonia ligase, MCCC1 - methylcrotonoyl-coa carboxylase 1 (alpha), ALDH8A1 - aldehyde dehydrogenase 8 family, member a1, SHMT1 - serine hydroxymethyltransferase 1 (soluble), GPT - glutamic-pyruvate transaminase (alanine aminotransferase), DLST - dihydrolipoamide s-succinyltransferase (e2 component of 2-oxo-glutarate complex), UROC1 - urocanate hydratase 1, CDO1 - cysteine dioxyg…
GO:0050684	regulation of mRNA processing	0.000875	0.0791	1.52	13088	135	3057	48	[NCBP2 - nuclear cap binding protein subunit 2, 20kda, PTCD2 - pentatricopeptide repeat domain 2, WTAP - wilms tumor 1 associated protein, RBM23 - rna binding motif protein 23, NSRP1 - nuclear speckle splicing regulatory protein 1, SLTM - safb-like, transcription modulator, YTHDC1 - yth domain containing 1, NELFE - negative elongation factor complex member e, SNRNP70 - small nuclear ribonucleopro…
GO:0071539	protein localization to centrosome	0.000878	0.0789	2.45	13088	21	3057	12	[SNX10 - sorting nexin 10, NEDD1 - neural precursor cell expressed, developmentally down-regulated 1, CCDC14 - coiled-coil domain containing 14, C2CD3 - c2 calcium-dependent domain containing 3, PCM1 - pericentriolar material 1, NUDCD3 - nudc domain containing 3, MCPH1 - microcephalin 1, STIL - scl/tal1 interrupting locus, CEP192 - centrosomal protein 192kda, CCDC41 - coiled-coil domain containin…
GO:1901685	glutathione derivative metabolic process	0.000906	0.0809	3.67	13088	7	3057	6	[GSTP1 - glutathione s-transferase pi 1, ESD - esterase d, GSTZ1 - glutathione s-transferase zeta 1, GSTO1 - glutathione s-transferase omega 1, MGST1 - microsomal glutathione s-transferase 1, MGST3 - microsomal glutathione s-transferase 3]
GO:1901687	glutathione derivative biosynthetic process	0.000906	0.0805	3.67	13088	7	3057	6	[ESD - esterase d, GSTP1 - glutathione s-transferase pi 1, GSTZ1 - glutathione s-transferase zeta 1, MGST1 - microsomal glutathione s-transferase 1, GSTO1 - glutathione s-transferase omega 1, MGST3 - microsomal glutathione s-transferase 3]
GO:0019755	one-carbon compound transport	0.000906	0.08	3.67	13088	7	3057	6	[UPK3A - uroplakin 3a, AQP9 - aquaporin 9, SLC14A1 - solute carrier family 14 (urea transporter), member 1, RHAG - rh-associated glycoprotein, AQP10 - aquaporin 10, AQP1 - aquaporin 1 (colton blood group)]
GO:0042776	mitochondrial ATP synthesis coupled proton transport	0.000926	0.0813	2.68	13088	16	3057	10	[ATP5J2 - atp synthase, h+ transporting, mitochondrial fo complex, subunit f2, ATP5E - atp synthase, h+ transporting, mitochondrial f1 complex, epsilon subunit, ATP5D - atp synthase, h+ transporting, mitochondrial f1 complex, delta subunit, ATP5G1 - atp synthase, h+ transporting, mitochondrial fo complex, subunit c1 (subunit 9), ATP5F1 - atp synthase, h+ transporting, mitochondrial fo complex, su…
GO:0040029	regulation of gene expression, epigenetic	0.000978	0.0853	1.48	13088	153	3057	53	[ARID4B - at rich interactive domain 4b (rbp1-like), NRDE2 - nrde-2, necessary for rna interference, domain containing, BRCA1 - breast cancer 1, early onset, HMGB1 - high mobility group box 1, ELOF1 - elongation factor 1 homolog (s. cerevisiae), ATAD2B - atpase family, aaa domain containing 2b, MPHOSPH8 - m-phase phosphoprotein 8, SUV39H1 - suppressor of variegation 3-9 homolog 1 (drosophila), MT…
GO:0030071	regulation of mitotic metaphase/anaphase transition	0.000979	0.0849	1.86	13088	53	3057	23	[BUB1 - bub1 mitotic checkpoint serine/threonine kinase, BUB1B - bub1 mitotic checkpoint serine/threonine kinase b, CDC20 - cell division cycle 20, PLK1 - polo-like kinase 1, DLGAP5 - discs, large (drosophila) homolog-associated protein 5, MAD2L1 - mad2 mitotic arrest deficient-like 1 (yeast), CENPE - centromere protein e, 312kda, UBE2C - ubiquitin-conjugating enzyme e2c, RB1 - retinoblastoma 1, …
GO:0016054	organic acid catabolic process	0.000991	0.0854	1.39	13088	228	3057	74	[CROT - carnitine o-octanoyltransferase, ACAA2 - acetyl-coa acyltransferase 2, MCCC1 - methylcrotonoyl-coa carboxylase 1 (alpha), GADL1 - glutamate decarboxylase-like 1, ABAT - 4-aminobutyrate aminotransferase, UROC1 - urocanate hydratase 1, PEX2 - peroxisomal biogenesis factor 2, ALDH4A1 - aldehyde dehydrogenase 4 family, member a1, PCBD1 - pterin-4 alpha-carbinolamine dehydratase/dimerization c…
GO:0046395	carboxylic acid catabolic process	0.000991	0.0849	1.39	13088	228	3057	74	[CROT - carnitine o-octanoyltransferase, ACAA2 - acetyl-coa acyltransferase 2, MCCC1 - methylcrotonoyl-coa carboxylase 1 (alpha), GADL1 - glutamate decarboxylase-like 1, ABAT - 4-aminobutyrate aminotransferase, UROC1 - urocanate hydratase 1, PEX2 - peroxisomal biogenesis factor 2, ALDH4A1 - aldehyde dehydrogenase 4 family, member a1, PCBD1 - pterin-4 alpha-carbinolamine dehydratase/dimerization c…
GO:0046825	regulation of protein export from nucleus	0.000999	0.0851	2.03	13088	38	3057	18	[CDK5 - cyclin-dependent kinase 5, EMD - emerin, XPO5 - exportin 5, RANGAP1 - ran gtpase activating protein 1, THOC2 - tho complex 2, RIOK2 - rio kinase 2, PPM1A - protein phosphatase, mg2+/mn2+ dependent, 1a, ANP32B - acidic (leucine-rich) nuclear phosphoprotein 32 family, member b, XPO1 - exportin 1 (crm1 homolog, yeast), AKAP8L - a kinase (prka) anchor protein 8-like, IL1B - interleukin 1, bet…

## Sheet: ZZC6_Function
GO Term	Description	P-value	FDR q-value	Enrichment	N	B	n	b	Genes
GO:0003735	structural constituent of ribosome	4.83e-30	2.09e-26	2.94	13088	140	3057	96	[MRPL23 - mitochondrial ribosomal protein l23, RPL22 - ribosomal protein l22, RPL21 - ribosomal protein l21, RPL19 - ribosomal protein l19, MRPL20 - mitochondrial ribosomal protein l20, RPL18A - ribosomal protein l18a, RPL18 - ribosomal protein l18, RPL15 - ribosomal protein l15, RPL13 - ribosomal protein l13, RPL11 - ribosomal protein l11, MRPS18A - mitochondrial ribosomal protein s18a, RPL9 - r…
GO:0003723	RNA binding	6.53e-16	1.41e-12	1.38	13088	1400	3057	451	[POP1 - processing of precursor 1, ribonuclease p/mrp subunit (s. cerevisiae), MKRN2 - makorin ring finger protein 2, RNPC3 - rna-binding region (rnp1, rrm) containing 3, SF3A3 - splicing factor 3a, subunit 3, 60kda, DDX60 - dead (asp-glu-ala-asp) box polypeptide 60, COIL - coilin, NCOA5 - nuclear receptor coactivator 5, FAM46A - family with sequence similarity 46, member a, HNRNPA0 - heterogeneo…
GO:0008137	NADH dehydrogenase (ubiquinone) activity	1.7e-15	2.45e-12	3.78	13088	34	3057	30	[NDUFA3 - nadh dehydrogenase (ubiquinone) 1 alpha subcomplex, 3, 9kda, NDUFA1 - nadh dehydrogenase (ubiquinone) 1 alpha subcomplex, 1, 7.5kda, NDUFS7 - nadh dehydrogenase (ubiquinone) fe-s protein 7, 20kda (nadh-coenzyme q reductase), NDUFA2 - nadh dehydrogenase (ubiquinone) 1 alpha subcomplex, 2, 8kda, NDUFA6 - nadh dehydrogenase (ubiquinone) 1 alpha subcomplex, 6, 14kda, NDUFA12 - nadh dehydrog…
GO:0050136	NADH dehydrogenase (quinone) activity	1.7e-15	1.84e-12	3.78	13088	34	3057	30	[NDUFA3 - nadh dehydrogenase (ubiquinone) 1 alpha subcomplex, 3, 9kda, NDUFS7 - nadh dehydrogenase (ubiquinone) fe-s protein 7, 20kda (nadh-coenzyme q reductase), NDUFA1 - nadh dehydrogenase (ubiquinone) 1 alpha subcomplex, 1, 7.5kda, NDUFA2 - nadh dehydrogenase (ubiquinone) 1 alpha subcomplex, 2, 8kda, NDUFA12 - nadh dehydrogenase (ubiquinone) 1 alpha subcomplex, 12, NDUFA6 - nadh dehydrogenase …
GO:0003954	NADH dehydrogenase activity	1.7e-15	1.47e-12	3.78	13088	34	3057	30	[NDUFA3 - nadh dehydrogenase (ubiquinone) 1 alpha subcomplex, 3, 9kda, NDUFA1 - nadh dehydrogenase (ubiquinone) 1 alpha subcomplex, 1, 7.5kda, NDUFS7 - nadh dehydrogenase (ubiquinone) fe-s protein 7, 20kda (nadh-coenzyme q reductase), NDUFA2 - nadh dehydrogenase (ubiquinone) 1 alpha subcomplex, 2, 8kda, NDUFA6 - nadh dehydrogenase (ubiquinone) 1 alpha subcomplex, 6, 14kda, NDUFA12 - nadh dehydrog…
GO:0016655	oxidoreductase activity, acting on NAD(P)H, quinone or similar compound as acceptor	1.93e-13	1.39e-10	3.34	13088	41	3057	32	[NDUFA3 - nadh dehydrogenase (ubiquinone) 1 alpha subcomplex, 3, 9kda, NDUFA1 - nadh dehydrogenase (ubiquinone) 1 alpha subcomplex, 1, 7.5kda, NDUFS7 - nadh dehydrogenase (ubiquinone) fe-s protein 7, 20kda (nadh-coenzyme q reductase), NDUFA2 - nadh dehydrogenase (ubiquinone) 1 alpha subcomplex, 2, 8kda, NDUFA6 - nadh dehydrogenase (ubiquinone) 1 alpha subcomplex, 6, 14kda, NDUFA12 - nadh dehydrog…
GO:0005198	structural molecule activity	1.69e-12	1.04e-09	1.56	13088	547	3057	199	[SPTAN1 - spectrin, alpha, non-erythrocytic 1, PNN - pinin, desmosome associated protein, ELN - elastin, IQGAP1 - iq motif containing gtpase activating protein 1, BGLAP - bone gamma-carboxyglutamate (gla) protein, MRPL55 - mitochondrial ribosomal protein l55, BGN - biglycan, CPOX - coproporphyrinogen oxidase, PLP1 - proteolipid protein 1, PLS1 - plastin 1, CLDN4 - claudin 4, MRPL33 - mitochondria…
GO:0016651	oxidoreductase activity, acting on NAD(P)H	2.71e-11	1.47e-08	2.61	13088	69	3057	42	[NOX4 - nadph oxidase 4, NCF2 - neutrophil cytosolic factor 2, AIFM1 - apoptosis-inducing factor, mitochondrion-associated, 1, NDUFA3 - nadh dehydrogenase (ubiquinone) 1 alpha subcomplex, 3, 9kda, NDUFS7 - nadh dehydrogenase (ubiquinone) fe-s protein 7, 20kda (nadh-coenzyme q reductase), NDUFA1 - nadh dehydrogenase (ubiquinone) 1 alpha subcomplex, 1, 7.5kda, NDUFA2 - nadh dehydrogenase (ubiquinon…
GO:0003676	nucleic acid binding	3.34e-11	1.6e-08	1.2	13088	2872	3057	804	[POP1 - processing of precursor 1, ribonuclease p/mrp subunit (s. cerevisiae), GFI1 - growth factor independent 1 transcription repressor, PMS2 - pms2 postmeiotic segregation increased 2 (s. cerevisiae), RNPC3 - rna-binding region (rnp1, rrm) containing 3, PRRX1 - paired related homeobox 1, SF3A3 - splicing factor 3a, subunit 3, 60kda, DDX60 - dead (asp-glu-ala-asp) box polypeptide 60, NKX2-3 - n…
GO:0097159	organic cyclic compound binding	3.82e-08	1.65e-05	1.12	13088	4438	3057	1161	[AFG3L2 - afg3 atpase family member 3-like 2 (s. cerevisiae), POP1 - processing of precursor 1, ribonuclease p/mrp subunit (s. cerevisiae), GFI1 - growth factor independent 1 transcription repressor, PMS2 - pms2 postmeiotic segregation increased 2 (s. cerevisiae), RNPC3 - rna-binding region (rnp1, rrm) containing 3, PRRX1 - paired related homeobox 1, SF3A3 - splicing factor 3a, subunit 3, 60kda, …
GO:1901363	heterocyclic compound binding	9.56e-08	3.76e-05	1.12	13088	4375	3057	1142	[AFG3L2 - afg3 atpase family member 3-like 2 (s. cerevisiae), POP1 - processing of precursor 1, ribonuclease p/mrp subunit (s. cerevisiae), GFI1 - growth factor independent 1 transcription repressor, PMS2 - pms2 postmeiotic segregation increased 2 (s. cerevisiae), RNPC3 - rna-binding region (rnp1, rrm) containing 3, PRRX1 - paired related homeobox 1, SF3A3 - splicing factor 3a, subunit 3, 60kda, …
GO:0003729	mRNA binding	1.09e-05	0.00392	1.51	13088	249	3057	88	[NCBP2 - nuclear cap binding protein subunit 2, 20kda, DDX3X - dead (asp-glu-ala-asp) box helicase 3, x-linked, LUC7L3 - luc7-like 3 (s. cerevisiae), PARN - poly(a)-specific ribonuclease, HNRNPA0 - heterogeneous nuclear ribonucleoprotein a0, METTL14 - methyltransferase like 14, A1CF - apobec1 complementation factor, FUS - fused in sarcoma, RBMX - rna binding motif protein, x-linked, ZC3H11A - zin…
GO:0016491	oxidoreductase activity	2.74e-05	0.00912	1.34	13088	482	3057	151	[NCF2 - neutrophil cytosolic factor 2, GFOD1 - glucose-fructose oxidoreductase domain containing 1, GSTP1 - glutathione s-transferase pi 1, OGFOD2 - 2-oxoglutarate and iron-dependent oxygenase domain containing 2, HSD17B3 - hydroxysteroid (17-beta) dehydrogenase 3, NDUFA3 - nadh dehydrogenase (ubiquinone) 1 alpha subcomplex, 3, 9kda, SDHB - succinate dehydrogenase complex, subunit b, iron sulfur …
GO:0019843	rRNA binding	3.83e-05	0.0119	2.1	13088	53	3057	26	[MRPS18C - mitochondrial ribosomal protein s18c, MRPL20 - mitochondrial ribosomal protein l20, ERI1 - exoribonuclease 1, RPL11 - ribosomal protein l11, MDM2 - mdm2 oncogene, e3 ubiquitin protein ligase, RPS18 - ribosomal protein s18, RPL9 - ribosomal protein l9, MRPS18A - mitochondrial ribosomal protein s18a, RPS11 - ribosomal protein s11, RPS14 - ribosomal protein s14, RNASEL - ribonuclease l (2…
GO:0046933	proton-transporting ATP synthase activity, rotational mechanism	5.83e-05	0.0168	3.14	13088	15	3057	11	[ATP5J2 - atp synthase, h+ transporting, mitochondrial fo complex, subunit f2, ATP5E - atp synthase, h+ transporting, mitochondrial f1 complex, epsilon subunit, ATP5D - atp synthase, h+ transporting, mitochondrial f1 complex, delta subunit, ATP5G1 - atp synthase, h+ transporting, mitochondrial fo complex, subunit c1 (subunit 9), ATP5F1 - atp synthase, h+ transporting, mitochondrial fo complex, su…
GO:0055102	lipase inhibitor activity	6.7e-05	0.0181	3.29	13088	13	3057	10	[ANXA3 - annexin a3, ANXA4 - annexin a4, APOC2 - apolipoprotein c-ii, APOC3 - apolipoprotein c-iii, ANGPTL3 - angiopoietin-like 3, SNCB - synuclein, beta, ANXA1 - annexin a1, ANXA9 - annexin a9, FAF2 - fas associated factor family member 2, APOA1 - apolipoprotein a-i]
GO:0008307	structural constituent of muscle	0.000306	0.078	2.14	13088	38	3057	19	[ANKRD2 - ankyrin repeat domain 2 (stretch responsive muscle), NEBL - nebulette, TPM1 - tropomyosin 1 (alpha), CSRP3 - cysteine and glycine-rich protein 3 (cardiac lim protein), MYL9 - myosin, light chain 9, regulatory, ACTN2 - actinin, alpha 2, NEB - nebulin, OBSCN - obscurin, cytoskeletal calmodulin and titin-interacting rhogef, MYL2 - myosin, light chain 2, regulatory, cardiac, slow, MYBPC1 - …
GO:0016887	ATPase activity	0.000556	0.134	1.35	13088	315	3057	99	[SMARCAD1 - swi/snf-related, matrix-associated actin-dependent regulator of chromatin, subfamily a, containing dead/h box 1, RFC4 - replication factor c (activator 1) 4, 37kda, PMS2 - pms2 postmeiotic segregation increased 2 (s. cerevisiae), DDX3X - dead (asp-glu-ala-asp) box helicase 3, x-linked, KIF20B - kinesin family member 20b, FBXO18 - f-box protein, helicase, 18, ABCA1 - atp-binding casset…
GO:0009374	biotin binding	0.000693	0.158	4.28	13088	5	3057	5	[MCCC1 - methylcrotonoyl-coa carboxylase 1 (alpha), PC - pyruvate carboxylase, PCCA - propionyl coa carboxylase, alpha polypeptide, ACACB - acetyl-coa carboxylase beta, HLCS - holocarboxylase synthetase (biotin-(proprionyl-coa-carboxylase (atp-hydrolysing)) ligase)]

## Sheet: ZWC4_ZZC2_Process_Shared
GO Term	Description	P-value	FDR q-value	Enrichment	N	B	n	b	Genes
GO:0022412	cellular process involved in reproduction in multicellular organism	5.43e-07	0.00805	4.03	13088	255	229	18	[ADAD1 - adenosine deaminase domain containing 1 (testis-specific), STRA8 - stimulated by retinoic acid 8, TTC21A - tetratricopeptide repeat domain 21a, UBE2J1 - ubiquitin-conjugating enzyme e2, j1, OCA2 - oculocutaneous albinism ii, SYCP1 - synaptonemal complex protein 1, ZPBP - zona pellucida binding protein, FIGLA - folliculogenesis specific basic helix-loop-helix, IZUMO1 - izumo sperm-egg fus…
GO:0007286	spermatid development	7.72e-07	0.00572	8.72	13088	59	229	9	[ADAD1 - adenosine deaminase domain containing 1 (testis-specific), TTC21A - tetratricopeptide repeat domain 21a, UBE2J1 - ubiquitin-conjugating enzyme e2, j1, OCA2 - oculocutaneous albinism ii, ICA1L - islet cell autoantigen 1,69kda-like, RNF8 - ring finger protein 8, e3 ubiquitin protein ligase, NME5 - nme/nm23 family member 5, SPO11 - spo11 meiotic protein covalently bound to dsb, SPAG6 - sper…
GO:0007281	germ cell development	1.75e-06	0.00865	5.53	13088	124	229	12	[ADAD1 - adenosine deaminase domain containing 1 (testis-specific), STRA8 - stimulated by retinoic acid 8, YBX2 - y box binding protein 2, TTC21A - tetratricopeptide repeat domain 21a, UBE2J1 - ubiquitin-conjugating enzyme e2, j1, OCA2 - oculocutaneous albinism ii, ICA1L - islet cell autoantigen 1,69kda-like, RNF8 - ring finger protein 8, e3 ubiquitin protein ligase, NME5 - nme/nm23 family member…
GO:0022414	reproductive process	1.2e-05	0.0446	2.08	13088	1046	229	38	[HFM1 - hfm1, atp-dependent dna helicase homolog (s. cerevisiae), SYCP1 - synaptonemal complex protein 1, TUBGCP5 - tubulin, gamma complex associated protein 5, TAF4 - taf4 rna polymerase ii, tata box binding protein (tbp)-associated factor, 135kda, IZUMO1 - izumo sperm-egg fusion 1, YTHDF2 - yth domain family, member 2, PGAM2 - phosphoglycerate mutase 2 (muscle), CCNA1 - cyclin a1, HUS1 - hus1 c…
GO:0048468	cell development	0.000171	0.507	2.3	13088	571	229	23	[ADAD1 - adenosine deaminase domain containing 1 (testis-specific), LOX - lysyl oxidase, SYN1 - synapsin i, SLC4A5 - solute carrier family 4 (sodium bicarbonate cotransporter), member 5, STRA8 - stimulated by retinoic acid 8, TTC21A - tetratricopeptide repeat domain 21a, OCA2 - oculocutaneous albinism ii, UBE2J1 - ubiquitin-conjugating enzyme e2, j1, TMC1 - transmembrane channel-like 1, EXPH5 - e…
GO:0009593	detection of chemical stimulus	0.00025	0.617	8.66	13088	33	229	5	[RYR2 - ryanodine receptor 2 (cardiac), CALM2 - calmodulin 2 (phosphorylase kinase, delta), TRPA1 - transient receptor potential cation channel, subfamily a, member 1, SYT1 - synaptotagmin i, GCK - glucokinase (hexokinase 4)]
GO:0000711	meiotic DNA repair synthesis	0.000305	0.646	57.15	13088	2	229	2	[SYCP1 - synaptonemal complex protein 1, SPATA22 - spermatogenesis associated 22]
GO:0061982	meiosis I cell cycle process	0.00042	0.779	6.12	13088	56	229	6	[CCNA1 - cyclin a1, HFM1 - hfm1, atp-dependent dna helicase homolog (s. cerevisiae), SPATA22 - spermatogenesis associated 22, SYCP1 - synaptonemal complex protein 1, ANKRD31 - ankyrin repeat domain 31, SPO11 - spo11 meiotic protein covalently bound to dsb]
GO:0035721	intraciliary retrograde transport	0.000579	0.955	17.15	13088	10	229	3	[TTC21A - tetratricopeptide repeat domain 21a, WDR35 - wd repeat domain 35, IFT122 - intraflagellar transport 122 homolog (chlamydomonas)]
GO:0005513	detection of calcium ion	0.000786	1	15.59	13088	11	229	3	[RYR2 - ryanodine receptor 2 (cardiac), CALM2 - calmodulin 2 (phosphorylase kinase, delta), SYT1 - synaptotagmin i]
GO:0051606	detection of stimulus	0.000856	1	3.34	13088	171	229	10	[WDR48 - wd repeat domain 48, RYR2 - ryanodine receptor 2 (cardiac), BEST1 - bestrophin 1, OPN3 - opsin 3, CALM2 - calmodulin 2 (phosphorylase kinase, delta), TRPA1 - transient receptor potential cation channel, subfamily a, member 1, TMC1 - transmembrane channel-like 1, GNB1 - guanine nucleotide binding protein (g protein), beta polypeptide 1, SYT1 - synaptotagmin i, GCK - glucokinase (hexokinas…

## Sheet: ZWC1_ZZC1_Process_Shared
GO Term	Description	P-value	FDR q-value	Enrichment	N	B	n	b	Genes
GO:0051241	negative regulation of multicellular organismal process	6.72e-06	0.0997	1.59	13088	971	744	88	[TIE1 - tyrosine kinase with immunoglobulin-like and egf-like domains 1, IL18R1 - interleukin 18 receptor 1, MTOR - mechanistic target of rapamycin (serine/threonine kinase), GADD45A - growth arrest and dna-damage-inducible, alpha, SPTBN4 - spectrin, beta, non-erythrocytic 4, CD2AP - cd2-associated protein, DENND5A - denn/madd domain containing 5a, SOX17 - sry (sex determining region y)-box 17, L…
GO:0023051	regulation of signaling	8.71e-06	0.0646	1.3	13088	2885	744	213	[TRIB3 - tribbles homolog 3 (drosophila), BNIP3 - bcl2/adenovirus e1b 19kda interacting protein 3, IL18R1 - interleukin 18 receptor 1, RNF43 - ring finger protein 43, DHX33 - deah (asp-glu-ala-his) box polypeptide 33, CD2AP - cd2-associated protein, CHAC1 - chac, cation transport regulator homolog 1 (e. coli), FOXL2 - forkhead box l2, WFIKKN1 - wap, follistatin/kazal, immunoglobulin, kunitz and n…
GO:0010646	regulation of cell communication	9.38e-06	0.0464	1.3	13088	2856	744	211	[TRIB3 - tribbles homolog 3 (drosophila), BNIP3 - bcl2/adenovirus e1b 19kda interacting protein 3, IL18R1 - interleukin 18 receptor 1, RNF43 - ring finger protein 43, DHX33 - deah (asp-glu-ala-his) box polypeptide 33, CD2AP - cd2-associated protein, CHAC1 - chac, cation transport regulator homolog 1 (e. coli), FOXL2 - forkhead box l2, WFIKKN1 - wap, follistatin/kazal, immunoglobulin, kunitz and n…
GO:1901343	negative regulation of vasculature development	1.1e-05	0.0406	3.07	13088	109	744	19	[EPHA2 - eph receptor a2, TIE1 - tyrosine kinase with immunoglobulin-like and egf-like domains 1, GPR4 - g protein-coupled receptor 4, NGFR - nerve growth factor receptor, GADD45A - growth arrest and dna-damage-inducible, alpha, COL4A3 - collagen, type iv, alpha 3 (goodpasture antigen), KLF2 - kruppel-like factor 2 (lung), PDGFB - platelet-derived growth factor beta polypeptide, SPRED1 - sprouty-…
GO:0007165	signal transduction	2.15e-05	0.0637	1.26	13088	3362	744	240	[TRIB3 - tribbles homolog 3 (drosophila), IL18R1 - interleukin 18 receptor 1, BNIP3 - bcl2/adenovirus e1b 19kda interacting protein 3, SCUBE2 - signal peptide, cub domain, egf-like 2, RNF43 - ring finger protein 43, CD2AP - cd2-associated protein, SPTBN4 - spectrin, beta, non-erythrocytic 4, ARHGAP27 - rho gtpase activating protein 27, PLXNC1 - plexin c1, CHAC1 - chac, cation transport regulator …
GO:0010648	negative regulation of cell communication	3.32e-05	0.0819	1.49	13088	1143	744	97	[TRIB3 - tribbles homolog 3 (drosophila), RNF43 - ring finger protein 43, CD2AP - cd2-associated protein, CHAC1 - chac, cation transport regulator homolog 1 (e. coli), WFIKKN1 - wap, follistatin/kazal, immunoglobulin, kunitz and netrin domain containing 1, DCN - decorin, KIAA1024 - kiaa1024, NBL1 - neuroblastoma 1, dan family bmp antagonist, ERRFI1 - erbb receptor feedback inhibitor 1, EPHA2 - ep…
GO:0023057	negative regulation of signaling	3.55e-05	0.0752	1.49	13088	1145	744	97	[TRIB3 - tribbles homolog 3 (drosophila), RNF43 - ring finger protein 43, CD2AP - cd2-associated protein, CHAC1 - chac, cation transport regulator homolog 1 (e. coli), WFIKKN1 - wap, follistatin/kazal, immunoglobulin, kunitz and netrin domain containing 1, DCN - decorin, KIAA1024 - kiaa1024, NBL1 - neuroblastoma 1, dan family bmp antagonist, ERRFI1 - erbb receptor feedback inhibitor 1, EPHA2 - ep…
GO:0051056	regulation of small GTPase mediated signal transduction	3.83e-05	0.071	2.06	13088	299	744	35	[ARHGEF28 - rho guanine nucleotide exchange factor (gef) 28, ARHGEF1 - rho guanine nucleotide exchange factor (gef) 1, ARHGEF7 - rho guanine nucleotide exchange factor (gef) 7, TRIM67 - tripartite motif containing 67, CD2AP - cd2-associated protein, ARRB1 - arrestin, beta 1, RHOC - ras homolog family member c, LYN - v-yes-1 yamaguchi sarcoma viral related oncogene homolog, COL3A1 - collagen, type…
GO:0048048	embryonic eye morphogenesis	4.78e-05	0.0787	5.63	13088	25	744	8	[RARG - retinoic acid receptor, gamma, TBX2 - t-box 2, IFT172 - intraflagellar transport 172 homolog (chlamydomonas), TH - tyrosine hydroxylase, ZEB1 - zinc finger e-box binding homeobox 1, BMP7 - bone morphogenetic protein 7, FOXL2 - forkhead box l2, IHH - indian hedgehog]
GO:1901342	regulation of vasculature development	5.15e-05	0.0764	2.08	13088	279	744	33	[TIE1 - tyrosine kinase with immunoglobulin-like and egf-like domains 1, PROK2 - prokineticin 2, PPP1R16B - protein phosphatase 1, regulatory subunit 16b, GADD45A - growth arrest and dna-damage-inducible, alpha, KLF2 - kruppel-like factor 2 (lung), RIN2 - ras and rab interactor 2, PDGFB - platelet-derived growth factor beta polypeptide, SPRED1 - sprouty-related, evh1 domain containing 1, DLL4 - d…
GO:0051239	regulation of multicellular organismal process	5.8e-05	0.0782	1.29	13088	2565	744	188	[IL18R1 - interleukin 18 receptor 1, CASZ1 - castor zinc finger 1, DHX33 - deah (asp-glu-ala-his) box polypeptide 33, ZEB1 - zinc finger e-box binding homeobox 1, CD2AP - cd2-associated protein, SPTBN4 - spectrin, beta, non-erythrocytic 4, GADD45A - growth arrest and dna-damage-inducible, alpha, PLXNC1 - plexin c1, DENND5A - denn/madd domain containing 5a, FOXL2 - forkhead box l2, RIN2 - ras and …
GO:0016525	negative regulation of angiogenesis	8.22e-05	0.102	2.96	13088	95	744	16	[EPHA2 - eph receptor a2, TIE1 - tyrosine kinase with immunoglobulin-like and egf-like domains 1, GPR4 - g protein-coupled receptor 4, NGFR - nerve growth factor receptor, COL4A3 - collagen, type iv, alpha 3 (goodpasture antigen), GADD45A - growth arrest and dna-damage-inducible, alpha, KLF2 - kruppel-like factor 2 (lung), CREB3L1 - camp responsive element binding protein 3-like 1, SPRED1 - sprou…
GO:0001933	negative regulation of protein phosphorylation	8.29e-05	0.0946	1.92	13088	348	744	38	[TRIB3 - tribbles homolog 3 (drosophila), CAMK2N1 - calcium/calmodulin-dependent protein kinase ii inhibitor 1, DDIT4 - dna-damage-inducible transcript 4, LDLRAD4 - low density lipoprotein receptor class a domain containing 4, PTEN - phosphatase and tensin homolog, MTOR - mechanistic target of rapamycin (serine/threonine kinase), GADD45A - growth arrest and dna-damage-inducible, alpha, PTPRJ - pr…
GO:0051093	negative regulation of developmental process	8.41e-05	0.0891	1.57	13088	808	744	72	[TRIB3 - tribbles homolog 3 (drosophila), TIE1 - tyrosine kinase with immunoglobulin-like and egf-like domains 1, BNIP3 - bcl2/adenovirus e1b 19kda interacting protein 3, ZEB1 - zinc finger e-box binding homeobox 1, NKD1 - naked cuticle homolog 1 (drosophila), GADD45A - growth arrest and dna-damage-inducible, alpha, DENND5A - denn/madd domain containing 5a, SOX17 - sry (sex determining region y)-…
GO:0071277	cellular response to calcium ion	8.52e-05	0.0842	3.41	13088	67	744	13	[CPNE6 - copine vi (neuronal), PRKAA1 - protein kinase, amp-activated, alpha 1 catalytic subunit, CPNE4 - copine iv, CPNE2 - copine ii, SYT3 - synaptotagmin iii, CPNE9 - copine family member ix, DPEP1 - dipeptidase 1 (renal), CLIC4 - chloride intracellular channel 4, TRPM2 - transient receptor potential cation channel, subfamily m, member 2, GPLD1 - glycosylphosphatidylinositol specific phospholi…
GO:0071901	negative regulation of protein serine/threonine kinase activity	9.16e-05	0.0849	2.73	13088	116	744	18	[PTPN22 - protein tyrosine phosphatase, non-receptor type 22 (lymphoid), PTEN - phosphatase and tensin homolog, GADD45A - growth arrest and dna-damage-inducible, alpha, FAM212A - family with sequence similarity 212, member a, PTPRJ - protein tyrosine phosphatase, receptor type, j, TESK1 - testis-specific kinase 1, NR2F2 - nuclear receptor subfamily 2, group f, member 2, SPRED1 - sprouty-related, …
GO:0051094	positive regulation of developmental process	9.83e-05	0.0858	1.45	13088	1161	744	96	[TIE1 - tyrosine kinase with immunoglobulin-like and egf-like domains 1, PRKAA1 - protein kinase, amp-activated, alpha 1 catalytic subunit, BNIP3 - bcl2/adenovirus e1b 19kda interacting protein 3, LRRC24 - leucine rich repeat containing 24, SLC6A6 - solute carrier family 6 (neurotransmitter transporter), member 6, CAPN2 - calpain 2, (m/ii) large subunit, CAMK1D - calcium/calmodulin-dependent prot…
GO:2000181	negative regulation of blood vessel morphogenesis	0.000106	0.0875	2.9	13088	97	744	16	[EPHA2 - eph receptor a2, TIE1 - tyrosine kinase with immunoglobulin-like and egf-like domains 1, GPR4 - g protein-coupled receptor 4, NGFR - nerve growth factor receptor, GADD45A - growth arrest and dna-damage-inducible, alpha, COL4A3 - collagen, type iv, alpha 3 (goodpasture antigen), KLF2 - kruppel-like factor 2 (lung), SPRED1 - sprouty-related, evh1 domain containing 1, CREB3L1 - camp respons…
GO:0048596	embryonic camera-type eye morphogenesis	0.000106	0.0829	7.04	13088	15	744	6	[TBX2 - t-box 2, IFT172 - intraflagellar transport 172 homolog (chlamydomonas), TH - tyrosine hydroxylase, ZEB1 - zinc finger e-box binding homeobox 1, BMP7 - bone morphogenetic protein 7, IHH - indian hedgehog]
GO:0001782	B cell homeostasis	0.000107	0.0796	5.86	13088	21	744	7	[LYN - v-yes-1 yamaguchi sarcoma viral related oncogene homolog, BCL2 - b-cell cll/lymphoma 2, SPNS2 - spinster homolog 2 (drosophila), TNFAIP3 - tumor necrosis factor, alpha-induced protein 3, TNFSF13B - tumor necrosis factor (ligand) superfamily, member 13b, DOCK11 - dedicator of cytokinesis 11, FOXP3 - forkhead box p3]
GO:1902531	regulation of intracellular signal transduction	0.000127	0.09	1.38	13088	1516	744	119	[TRIB3 - tribbles homolog 3 (drosophila), IL18R1 - interleukin 18 receptor 1, DHX33 - deah (asp-glu-ala-his) box polypeptide 33, CD2AP - cd2-associated protein, GADD45A - growth arrest and dna-damage-inducible, alpha, STK39 - serine threonine kinase 39, PSD - pleckstrin and sec7 domain containing, KIAA1024 - kiaa1024, DCN - decorin, LURAP1 - leucine rich adaptor protein 1, ERRFI1 - erbb receptor …
GO:0032411	positive regulation of transporter activity	0.000174	0.118	2.9	13088	91	744	15	[CACNG2 - calcium channel, voltage-dependent, gamma subunit 2, PINK1 - pten induced putative kinase 1, KCNJ11 - potassium inwardly-rectifying channel, subfamily j, member 11, FGF14 - fibroblast growth factor 14, LRRC55 - leucine rich repeat containing 55, AMIGO1 - adhesion molecule with ig-like domain 1, CTSS - cathepsin s, DMD - dystrophin, SYNGR3 - synaptogyrin 3, STIM1 - stromal interaction mo…
GO:0050793	regulation of developmental process	0.000175	0.113	1.3	13088	2199	744	162	[TRIB3 - tribbles homolog 3 (drosophila), BNIP3 - bcl2/adenovirus e1b 19kda interacting protein 3, CASZ1 - castor zinc finger 1, ZEB1 - zinc finger e-box binding homeobox 1, SPTBN4 - spectrin, beta, non-erythrocytic 4, GADD45A - growth arrest and dna-damage-inducible, alpha, PLXNC1 - plexin c1, DENND5A - denn/madd domain containing 5a, RIN2 - ras and rab interactor 2, LINGO1 - leucine rich repeat…
GO:0009968	negative regulation of signal transduction	0.000177	0.109	1.46	13088	1061	744	88	[TRIB3 - tribbles homolog 3 (drosophila), PRKAA1 - protein kinase, amp-activated, alpha 1 catalytic subunit, RNF43 - ring finger protein 43, NKD1 - naked cuticle homolog 1 (drosophila), MTOR - mechanistic target of rapamycin (serine/threonine kinase), TRIM67 - tripartite motif containing 67, CD2AP - cd2-associated protein, PTPRJ - protein tyrosine phosphatase, receptor type, j, CHAC1 - chac, cati…
GO:0045936	negative regulation of phosphate metabolic process	0.000183	0.108	1.72	13088	480	744	47	[TRIB3 - tribbles homolog 3 (drosophila), CAMK2N1 - calcium/calmodulin-dependent protein kinase ii inhibitor 1, DDIT4 - dna-damage-inducible transcript 4, PPP1R16B - protein phosphatase 1, regulatory subunit 16b, LDLRAD4 - low density lipoprotein receptor class a domain containing 4, PTEN - phosphatase and tensin homolog, MTOR - mechanistic target of rapamycin (serine/threonine kinase), GADD45A -…
GO:0065009	regulation of molecular function	0.00019	0.108	1.28	13088	2378	744	173	[TRIB3 - tribbles homolog 3 (drosophila), IL18R1 - interleukin 18 receptor 1, RFC1 - replication factor c (activator 1) 1, 145kda, DHX33 - deah (asp-glu-ala-his) box polypeptide 33, GADD45A - growth arrest and dna-damage-inducible, alpha, MICAL1 - microtubule associated monooxygenase, calponin and lim domain containing 1, ARHGAP27 - rho gtpase activating protein 27, PLXNC1 - plexin c1, FOXL2 - fo…
GO:0010563	negative regulation of phosphorus metabolic process	0.000192	0.105	1.72	13088	481	744	47	[TRIB3 - tribbles homolog 3 (drosophila), CAMK2N1 - calcium/calmodulin-dependent protein kinase ii inhibitor 1, DDIT4 - dna-damage-inducible transcript 4, PPP1R16B - protein phosphatase 1, regulatory subunit 16b, LDLRAD4 - low density lipoprotein receptor class a domain containing 4, PTEN - phosphatase and tensin homolog, MTOR - mechanistic target of rapamycin (serine/threonine kinase), GADD45A -…
GO:0031400	negative regulation of protein modification process	0.000211	0.112	1.69	13088	510	744	49	[TRIB3 - tribbles homolog 3 (drosophila), PRKAA1 - protein kinase, amp-activated, alpha 1 catalytic subunit, GADD45A - growth arrest and dna-damage-inducible, alpha, MTOR - mechanistic target of rapamycin (serine/threonine kinase), MICAL1 - microtubule associated monooxygenase, calponin and lim domain containing 1, PTPRJ - protein tyrosine phosphatase, receptor type, j, BCOR - bcl6 corepressor, K…
GO:0040012	regulation of locomotion	0.000217	0.111	1.53	13088	819	744	71	[TIE1 - tyrosine kinase with immunoglobulin-like and egf-like domains 1, TRIM35 - tripartite motif containing 35, CAMK1D - calcium/calmodulin-dependent protein kinase id, NKD1 - naked cuticle homolog 1 (drosophila), MTOR - mechanistic target of rapamycin (serine/threonine kinase), GADD45A - growth arrest and dna-damage-inducible, alpha, PTPRJ - protein tyrosine phosphatase, receptor type, j, PLXN…
GO:0033081	regulation of T cell differentiation in thymus	0.000275	0.136	5.13	13088	24	744	7	[RASGRP1 - ras guanyl releasing protein 1 (calcium and dag-regulated), GLI2 - gli family zinc finger 2, TOX - thymocyte selection-associated high mobility group box, ZEB1 - zinc finger e-box binding homeobox 1, FOXN1 - forkhead box n1, FOXP3 - forkhead box p3, IHH - indian hedgehog]
GO:2000026	regulation of multicellular organismal development	0.000287	0.137	1.33	13088	1748	744	132	[CASZ1 - castor zinc finger 1, ZEB1 - zinc finger e-box binding homeobox 1, GADD45A - growth arrest and dna-damage-inducible, alpha, PLXNC1 - plexin c1, DENND5A - denn/madd domain containing 5a, LINGO1 - leucine rich repeat and ig domain containing 1, RIN2 - ras and rab interactor 2, TRPC5 - transient receptor potential cation channel, subfamily c, member 5, CPNE9 - copine family member ix, SPINT…
GO:0035556	intracellular signal transduction	0.000293	0.136	1.38	13088	1348	744	106	[TRIB3 - tribbles homolog 3 (drosophila), BNIP3 - bcl2/adenovirus e1b 19kda interacting protein 3, SPTBN4 - spectrin, beta, non-erythrocytic 4, GADD45A - growth arrest and dna-damage-inducible, alpha, CHAC1 - chac, cation transport regulator homolog 1 (e. coli), RIN2 - ras and rab interactor 2, STK39 - serine threonine kinase 39, TRPM2 - transient receptor potential cation channel, subfamily m, m…
GO:0001932	regulation of protein phosphorylation	0.000324	0.145	1.42	13088	1155	744	93	[TRIB3 - tribbles homolog 3 (drosophila), PRKAA1 - protein kinase, amp-activated, alpha 1 catalytic subunit, ABI1 - abl-interactor 1, DHX33 - deah (asp-glu-ala-his) box polypeptide 33, SHC2 - shc (src homology 2 domain containing) transforming protein 2, ADRB3 - adrenoceptor beta 3, MTOR - mechanistic target of rapamycin (serine/threonine kinase), GADD45A - growth arrest and dna-damage-inducible,…
GO:0051547	regulation of keratinocyte migration	0.000332	0.145	7.33	13088	12	744	5	[EPB41L4B - erythrocyte membrane protein band 4.1 like 4b, PTEN - phosphatase and tensin homolog, MTOR - mechanistic target of rapamycin (serine/threonine kinase), MMP9 - matrix metallopeptidase 9 (gelatinase b, 92kda gelatinase, 92kda type iv collagenase), HBEGF - heparin-binding egf-like growth factor]
GO:0006469	negative regulation of protein kinase activity	0.000367	0.155	2.13	13088	198	744	24	[TRIB3 - tribbles homolog 3 (drosophila), ERRFI1 - erbb receptor feedback inhibitor 1, CAMK2N1 - calcium/calmodulin-dependent protein kinase ii inhibitor 1, PTPN22 - protein tyrosine phosphatase, non-receptor type 22 (lymphoid), MVP - major vault protein, PTEN - phosphatase and tensin homolog, GADD45A - growth arrest and dna-damage-inducible, alpha, PTPRJ - protein tyrosine phosphatase, receptor …
GO:0071241	cellular response to inorganic substance	0.000369	0.152	2.27	13088	163	744	21	[CPNE6 - copine vi (neuronal), PRKAA1 - protein kinase, amp-activated, alpha 1 catalytic subunit, BNIP3 - bcl2/adenovirus e1b 19kda interacting protein 3, CPNE4 - copine iv, DLG4 - discs, large homolog 4 (drosophila), GUCY1B3 - guanylate cyclase 1, soluble, beta 3, TH - tyrosine hydroxylase, MMP9 - matrix metallopeptidase 9 (gelatinase b, 92kda gelatinase, 92kda type iv collagenase), CPNE2 - copi…
GO:0051270	regulation of cellular component movement	0.000375	0.15	1.5	13088	820	744	70	[TIE1 - tyrosine kinase with immunoglobulin-like and egf-like domains 1, CAMK1D - calcium/calmodulin-dependent protein kinase id, NKD1 - naked cuticle homolog 1 (drosophila), MTOR - mechanistic target of rapamycin (serine/threonine kinase), GADD45A - growth arrest and dna-damage-inducible, alpha, PTPRJ - protein tyrosine phosphatase, receptor type, j, PLXNC1 - plexin c1, KIF2A - kinesin heavy cha…
GO:2000145	regulation of cell motility	0.000385	0.15	1.52	13088	763	744	66	[TIE1 - tyrosine kinase with immunoglobulin-like and egf-like domains 1, CAMK1D - calcium/calmodulin-dependent protein kinase id, NKD1 - naked cuticle homolog 1 (drosophila), MTOR - mechanistic target of rapamycin (serine/threonine kinase), GADD45A - growth arrest and dna-damage-inducible, alpha, PTPRJ - protein tyrosine phosphatase, receptor type, j, KIF2A - kinesin heavy chain member 2a, PLXNC1…
GO:0071248	cellular response to metal ion	0.000391	0.149	2.37	13088	141	744	19	[CPNE6 - copine vi (neuronal), PRKAA1 - protein kinase, amp-activated, alpha 1 catalytic subunit, BNIP3 - bcl2/adenovirus e1b 19kda interacting protein 3, CPNE4 - copine iv, DLG4 - discs, large homolog 4 (drosophila), TH - tyrosine hydroxylase, MMP9 - matrix metallopeptidase 9 (gelatinase b, 92kda gelatinase, 92kda type iv collagenase), CPNE2 - copine ii, SYT3 - synaptotagmin iii, CPNE9 - copine …
GO:0045765	regulation of angiogenesis	0.000405	0.15	1.99	13088	248	744	28	[TIE1 - tyrosine kinase with immunoglobulin-like and egf-like domains 1, PROK2 - prokineticin 2, PPP1R16B - protein phosphatase 1, regulatory subunit 16b, GADD45A - growth arrest and dna-damage-inducible, alpha, KLF2 - kruppel-like factor 2 (lung), SPRED1 - sprouty-related, evh1 domain containing 1, DLL4 - delta-like 4 (drosophila), FBLN5 - fibulin 5, DCN - decorin, KIAA1024 - kiaa1024, BTG1 - b-…
GO:0030334	regulation of cell migration	0.000415	0.15	1.53	13088	722	744	63	[TIE1 - tyrosine kinase with immunoglobulin-like and egf-like domains 1, CAMK1D - calcium/calmodulin-dependent protein kinase id, MTOR - mechanistic target of rapamycin (serine/threonine kinase), GADD45A - growth arrest and dna-damage-inducible, alpha, PTPRJ - protein tyrosine phosphatase, receptor type, j, KIF2A - kinesin heavy chain member 2a, PLXNC1 - plexin c1, RIN2 - ras and rab interactor 2…
GO:0019220	regulation of phosphate metabolic process	0.000446	0.158	1.35	13088	1471	744	113	[TRIB3 - tribbles homolog 3 (drosophila), DHX33 - deah (asp-glu-ala-his) box polypeptide 33, SPTBN4 - spectrin, beta, non-erythrocytic 4, GADD45A - growth arrest and dna-damage-inducible, alpha, MICAL1 - microtubule associated monooxygenase, calponin and lim domain containing 1, TRPC5 - transient receptor potential cation channel, subfamily c, member 5, STK39 - serine threonine kinase 39, CDA - c…
GO:0042326	negative regulation of phosphorylation	0.000447	0.154	1.77	13088	378	744	38	[TRIB3 - tribbles homolog 3 (drosophila), CAMK2N1 - calcium/calmodulin-dependent protein kinase ii inhibitor 1, DDIT4 - dna-damage-inducible transcript 4, LDLRAD4 - low density lipoprotein receptor class a domain containing 4, PTEN - phosphatase and tensin homolog, MTOR - mechanistic target of rapamycin (serine/threonine kinase), GADD45A - growth arrest and dna-damage-inducible, alpha, PTPRJ - pr…
GO:0051174	regulation of phosphorus metabolic process	0.000458	0.154	1.35	13088	1472	744	113	[TRIB3 - tribbles homolog 3 (drosophila), DHX33 - deah (asp-glu-ala-his) box polypeptide 33, SPTBN4 - spectrin, beta, non-erythrocytic 4, GADD45A - growth arrest and dna-damage-inducible, alpha, MICAL1 - microtubule associated monooxygenase, calponin and lim domain containing 1, TRPC5 - transient receptor potential cation channel, subfamily c, member 5, STK39 - serine threonine kinase 39, CDA - c…
GO:0009966	regulation of signal transduction	0.000474	0.156	1.25	13088	2518	744	179	[TRIB3 - tribbles homolog 3 (drosophila), IL18R1 - interleukin 18 receptor 1, BNIP3 - bcl2/adenovirus e1b 19kda interacting protein 3, RNF43 - ring finger protein 43, DHX33 - deah (asp-glu-ala-his) box polypeptide 33, ZEB1 - zinc finger e-box binding homeobox 1, CD2AP - cd2-associated protein, GADD45A - growth arrest and dna-damage-inducible, alpha, CHAC1 - chac, cation transport regulator homolo…
GO:0022603	regulation of anatomical structure morphogenesis	0.000487	0.157	1.45	13088	945	744	78	[TIE1 - tyrosine kinase with immunoglobulin-like and egf-like domains 1, BNIP3 - bcl2/adenovirus e1b 19kda interacting protein 3, CAPN2 - calpain 2, (m/ii) large subunit, CHRNB2 - cholinergic receptor, nicotinic, beta 2 (neuronal), NKD1 - naked cuticle homolog 1 (drosophila), LST1 - leukocyte specific transcript 1, MTOR - mechanistic target of rapamycin (serine/threonine kinase), GADD45A - growth…
GO:0050433	regulation of catecholamine secretion	0.000506	0.16	3.45	13088	51	744	10	[GHSR - growth hormone secretagogue receptor, SYT3 - synaptotagmin iii, PINK1 - pten induced putative kinase 1, NPY2R - neuropeptide y receptor y2, RAB3A - rab3a, member ras oncogene family, CHRNB2 - cholinergic receptor, nicotinic, beta 2 (neuronal), AGTR2 - angiotensin ii receptor, type 2, VIP - vasoactive intestinal peptide, SYT12 - synaptotagmin xii, SYT7 - synaptotagmin vii]
GO:0051960	regulation of nervous system development	0.00051	0.158	1.49	13088	829	744	70	[LRRC24 - leucine rich repeat containing 24, CASZ1 - castor zinc finger 1, CHRNB2 - cholinergic receptor, nicotinic, beta 2 (neuronal), LRFN3 - leucine rich repeat and fibronectin type iii domain containing 3, CAMK1D - calcium/calmodulin-dependent protein kinase id, ZEB1 - zinc finger e-box binding homeobox 1, MTOR - mechanistic target of rapamycin (serine/threonine kinase), TRIM67 - tripartite m…
GO:2001257	regulation of cation channel activity	0.000512	0.155	2.32	13088	144	744	19	[CACNG2 - calcium channel, voltage-dependent, gamma subunit 2, KCNJ11 - potassium inwardly-rectifying channel, subfamily j, member 11, PINK1 - pten induced putative kinase 1, FGF14 - fibroblast growth factor 14, DLG4 - discs, large homolog 4 (drosophila), LRRC55 - leucine rich repeat containing 55, AMIGO1 - adhesion molecule with ig-like domain 1, DYSF - dysferlin, limb girdle muscular dystrophy …
GO:0032409	regulation of transporter activity	0.000517	0.153	2.01	13088	227	744	26	[CACNG2 - calcium channel, voltage-dependent, gamma subunit 2, FGF14 - fibroblast growth factor 14, DLG4 - discs, large homolog 4 (drosophila), DYSF - dysferlin, limb girdle muscular dystrophy 2b (autosomal recessive), AMIGO1 - adhesion molecule with ig-like domain 1, PTEN - phosphatase and tensin homolog, STK39 - serine threonine kinase 39, AHNAK - ahnak nucleoprotein, KCNE3 - potassium voltage-…
GO:0001936	regulation of endothelial cell proliferation	0.00052	0.151	2.54	13088	111	744	16	[SCG2 - secretogranin ii, NGFR - nerve growth factor receptor, PPP1R16B - protein phosphatase 1, regulatory subunit 16b, DYSF - dysferlin, limb girdle muscular dystrophy 2b (autosomal recessive), COL4A3 - collagen, type iv, alpha 3 (goodpasture antigen), MTOR - mechanistic target of rapamycin (serine/threonine kinase), VIP - vasoactive intestinal peptide, PRKD1 - protein kinase d1, PDGFB - platel…
GO:0051592	response to calcium ion	0.000637	0.182	2.41	13088	124	744	17	[CPNE6 - copine vi (neuronal), CACNG2 - calcium channel, voltage-dependent, gamma subunit 2, PRKAA1 - protein kinase, amp-activated, alpha 1 catalytic subunit, CPNE4 - copine iv, PPP3CA - protein phosphatase 3, catalytic subunit, alpha isozyme, CPNE2 - copine ii, SYT3 - synaptotagmin iii, CPNE9 - copine family member ix, STIM1 - stromal interaction molecule 1, DPEP1 - dipeptidase 1 (renal), CLIC4…
GO:0050678	regulation of epithelial cell proliferation	0.000659	0.184	1.88	13088	281	744	30	[SCG2 - secretogranin ii, PPP1R16B - protein phosphatase 1, regulatory subunit 16b, DYSF - dysferlin, limb girdle muscular dystrophy 2b (autosomal recessive), PTEN - phosphatase and tensin homolog, MTOR - mechanistic target of rapamycin (serine/threonine kinase), PDGFB - platelet-derived growth factor beta polypeptide, GLI1 - gli family zinc finger 1, WFDC1 - wap four-disulfide core domain 1, NR2…
GO:0036155	acylglycerol acyl-chain remodeling	0.000701	0.192	13.19	13088	4	744	3	[DGAT2 - diacylglycerol o-acyltransferase 2, MGLL - monoglyceride lipase, PNPLA2 - patatin-like phospholipase domain containing 2]
GO:1902532	negative regulation of intracellular signal transduction	0.000735	0.198	1.67	13088	442	744	42	[TRIB3 - tribbles homolog 3 (drosophila), PRKAA1 - protein kinase, amp-activated, alpha 1 catalytic subunit, CAMK2N1 - calcium/calmodulin-dependent protein kinase ii inhibitor 1, DDIT4 - dna-damage-inducible transcript 4, PTEN - phosphatase and tensin homolog, MTOR - mechanistic target of rapamycin (serine/threonine kinase), CD2AP - cd2-associated protein, TRIM67 - tripartite motif containing 67,…
GO:0003206	cardiac chamber morphogenesis	0.000772	0.204	4.4	13088	28	744	7	[DLL4 - delta-like 4 (drosophila), PPP1R13L - protein phosphatase 1, regulatory subunit 13 like, CCM2L - cerebral cavernous malformation 2-like, NPY2R - neuropeptide y receptor y2, HEY1 - hairy/enhancer-of-split related with yrpw motif 1, HEY2 - hairy/enhancer-of-split related with yrpw motif 2, SHOX2 - short stature homeobox 2]
GO:0010660	regulation of muscle cell apoptotic process	0.000813	0.211	3.26	13088	54	744	10	[PDE1A - phosphodiesterase 1a, calmodulin-dependent, BNIP3 - bcl2/adenovirus e1b 19kda interacting protein 3, HSPB6 - heat shock protein, alpha-crystallin-related, b6, CAPN2 - calpain 2, (m/ii) large subunit, HMOX1 - heme oxygenase (decycling) 1, RGL2 - ral guanine nucleotide dissociation stimulator-like 2, PTEN - phosphatase and tensin homolog, HEY2 - hairy/enhancer-of-split related with yrpw mo…
GO:0048592	eye morphogenesis	0.000824	0.211	3.52	13088	45	744	9	[RARG - retinoic acid receptor, gamma, TBX2 - t-box 2, RING1 - ring finger protein 1, IFT172 - intraflagellar transport 172 homolog (chlamydomonas), TH - tyrosine hydroxylase, ZEB1 - zinc finger e-box binding homeobox 1, BMP7 - bone morphogenetic protein 7, FOXL2 - forkhead box l2, IHH - indian hedgehog]
GO:0032414	positive regulation of ion transmembrane transporter activity	0.000863	0.217	2.72	13088	84	744	13	[CACNG2 - calcium channel, voltage-dependent, gamma subunit 2, PINK1 - pten induced putative kinase 1, KCNJ11 - potassium inwardly-rectifying channel, subfamily j, member 11, FGF14 - fibroblast growth factor 14, LRRC55 - leucine rich repeat containing 55, AMIGO1 - adhesion molecule with ig-like domain 1, CTSS - cathepsin s, DMD - dystrophin, STIM1 - stromal interaction molecule 1, STK39 - serine …
GO:0051952	regulation of amine transport	0.000863	0.213	2.72	13088	84	744	13	[SV2A - synaptic vesicle glycoprotein 2a, PINK1 - pten induced putative kinase 1, CHRNB2 - cholinergic receptor, nicotinic, beta 2 (neuronal), RAB3A - rab3a, member ras oncogene family, VIP - vasoactive intestinal peptide, GHSR - growth hormone secretagogue receptor, SYT3 - synaptotagmin iii, RGS2 - regulator of g-protein signaling 2, 24kda, STK39 - serine threonine kinase 39, NPY2R - neuropeptid…
GO:1903670	regulation of sprouting angiogenesis	0.000871	0.212	3.02	13088	64	744	11	[GHSR - growth hormone secretagogue receptor, SPRED1 - sprouty-related, evh1 domain containing 1, CREB3L1 - camp responsive element binding protein 3-like 1, DLL4 - delta-like 4 (drosophila), NGFR - nerve growth factor receptor, PPP1R16B - protein phosphatase 1, regulatory subunit 16b, SMAD1 - smad family member 1, HMOX1 - heme oxygenase (decycling) 1, CARD10 - caspase recruitment domain family, …
GO:0002260	lymphocyte homeostasis	0.00093	0.222	3.8	13088	37	744	8	[LYN - v-yes-1 yamaguchi sarcoma viral related oncogene homolog, BCL2 - b-cell cll/lymphoma 2, SPNS2 - spinster homolog 2 (drosophila), TNFAIP3 - tumor necrosis factor, alpha-induced protein 3, TNFSF13B - tumor necrosis factor (ligand) superfamily, member 13b, DOCK11 - dedicator of cytokinesis 11, FOXN1 - forkhead box n1, FOXP3 - forkhead box p3]
GO:2001259	positive regulation of cation channel activity	0.000944	0.222	3.2	13088	55	744	10	[CACNG2 - calcium channel, voltage-dependent, gamma subunit 2, KCNJ11 - potassium inwardly-rectifying channel, subfamily j, member 11, STIM1 - stromal interaction molecule 1, PINK1 - pten induced putative kinase 1, FGF14 - fibroblast growth factor 14, LRRC55 - leucine rich repeat containing 55, AMIGO1 - adhesion molecule with ig-like domain 1, CTSS - cathepsin s, KCNE3 - potassium voltage-gated c…
GO:0040013	negative regulation of locomotion	0.000968	0.224	1.88	13088	262	744	28	[FRMD5 - ferm domain containing 5, TIE1 - tyrosine kinase with immunoglobulin-like and egf-like domains 1, TRIM35 - tripartite motif containing 35, LDLRAD4 - low density lipoprotein receptor class a domain containing 4, PTEN - phosphatase and tensin homolog, GADD45A - growth arrest and dna-damage-inducible, alpha, PTPRJ - protein tyrosine phosphatase, receptor type, j, NR2F2 - nuclear receptor su…
GO:0033673	negative regulation of kinase activity	0.000985	0.225	1.99	13088	212	744	24	[TRIB3 - tribbles homolog 3 (drosophila), ERRFI1 - erbb receptor feedback inhibitor 1, CAMK2N1 - calcium/calmodulin-dependent protein kinase ii inhibitor 1, PTPN22 - protein tyrosine phosphatase, non-receptor type 22 (lymphoid), MVP - major vault protein, PTEN - phosphatase and tensin homolog, GADD45A - growth arrest and dna-damage-inducible, alpha, PTPRJ - protein tyrosine phosphatase, receptor …

## Sheet: ZWC1_ZZC1_Function_Shared
GO Term	Description	P-value	FDR q-value	Enrichment	N	B	n	b	Genes
GO:0005085	guanyl-nucleotide exchange factor activity	1.52e-06	0.00656	2.59	13088	204	744	30	[ARHGEF28 - rho guanine nucleotide exchange factor (gef) 28, ST5 - suppression of tumorigenicity 5, ARHGEF1 - rho guanine nucleotide exchange factor (gef) 1, ARHGEF7 - rho guanine nucleotide exchange factor (gef) 7, DENND5A - denn/madd domain containing 5a, RIN2 - ras and rab interactor 2, RASGEF1B - rasgef domain family, member 1b, MCF2L2 - mcf.2 cell line derived transforming sequence-like 2, P…
GO:0005088	Ras guanyl-nucleotide exchange factor activity	3.31e-06	0.00716	3.2	13088	110	744	20	[ST5 - suppression of tumorigenicity 5, ARHGEF28 - rho guanine nucleotide exchange factor (gef) 28, ARHGEF1 - rho guanine nucleotide exchange factor (gef) 1, PREX1 - phosphatidylinositol-3,4,5-trisphosphate-dependent rac exchange factor 1, DENND2A - denn/madd domain containing 2a, ARHGEF3 - rho guanine nucleotide exchange factor (gef) 3, RASGRP4 - ras guanyl releasing protein 4, DOCK11 - dedicato…
GO:0098772	molecular function regulator	1.56e-05	0.0224	1.46	13088	1371	744	114	[TRIB3 - tribbles homolog 3 (drosophila), RFC1 - replication factor c (activator 1) 1, 145kda, ARHGAP27 - rho gtpase activating protein 27, DENND5A - denn/madd domain containing 5a, FOXL2 - forkhead box l2, RIN2 - ras and rab interactor 2, PRSS8 - protease, serine, 8, WFIKKN1 - wap, follistatin/kazal, immunoglobulin, kunitz and netrin domain containing 1, SPINT1 - serine peptidase inhibitor, kuni…
GO:0019900	kinase binding	1.8e-05	0.0195	1.7	13088	661	744	64	[TRIB3 - tribbles homolog 3 (drosophila), SHC2 - shc (src homology 2 domain containing) transforming protein 2, MTOR - mechanistic target of rapamycin (serine/threonine kinase), GADD45A - growth arrest and dna-damage-inducible, alpha, PTPRJ - protein tyrosine phosphatase, receptor type, j, MICAL1 - microtubule associated monooxygenase, calponin and lim domain containing 1, KIF1B - kinesin family …
GO:0019899	enzyme binding	2.4e-05	0.0207	1.37	13088	1916	744	149	[TRIB3 - tribbles homolog 3 (drosophila), BNIP3 - bcl2/adenovirus e1b 19kda interacting protein 3, SPTBN4 - spectrin, beta, non-erythrocytic 4, GADD45A - growth arrest and dna-damage-inducible, alpha, MICAL1 - microtubule associated monooxygenase, calponin and lim domain containing 1, DENND5A - denn/madd domain containing 5a, FOXL2 - forkhead box l2, RIN2 - ras and rab interactor 2, TRPC5 - trans…
GO:0017124	SH3 domain binding	3.09e-05	0.0223	2.86	13088	117	744	19	[GRIK5 - glutamate receptor, ionotropic, kainate 5, ERRFI1 - erbb receptor feedback inhibitor 1, DNAJC6 - dnaj (hsp40) homolog, subfamily c, member 6, TOM1L1 - target of myb1 (chicken)-like 1, ABI1 - abl-interactor 1, PLSCR3 - phospholipid scramblase 3, EVL - enah/vasp-like, PTPN22 - protein tyrosine phosphatase, non-receptor type 22 (lymphoid), CRB3 - crumbs homolog 3 (drosophila), OSTF1 - osteo…
GO:0005544	calcium-dependent phospholipid binding	3.19e-05	0.0197	4.3	13088	45	744	11	[CPNE2 - copine ii, CPNE6 - copine vi (neuronal), SYT3 - synaptotagmin iii, CPNE9 - copine family member ix, CPNE4 - copine iv, ANXA10 - annexin a10, DYSF - dysferlin, limb girdle muscular dystrophy 2b (autosomal recessive), SYT12 - synaptotagmin xii, RPH3A - rabphilin 3a homolog (mouse), CPNE8 - copine viii, SYT7 - synaptotagmin vii]
GO:0051020	GTPase binding	0.000134	0.0723	1.73	13088	487	744	48	[ARHGEF28 - rho guanine nucleotide exchange factor (gef) 28, ST5 - suppression of tumorigenicity 5, ARHGEF1 - rho guanine nucleotide exchange factor (gef) 1, BNIP3 - bcl2/adenovirus e1b 19kda interacting protein 3, ARHGEF7 - rho guanine nucleotide exchange factor (gef) 7, MICAL1 - microtubule associated monooxygenase, calponin and lim domain containing 1, RPH3A - rabphilin 3a homolog (mouse), DEN…
GO:0016247	channel regulator activity	0.000288	0.139	2.58	13088	116	744	17	[CACNG2 - calcium channel, voltage-dependent, gamma subunit 2, FGF14 - fibroblast growth factor 14, LRRC55 - leucine rich repeat containing 55, AMIGO1 - adhesion molecule with ig-like domain 1, PRSS8 - protease, serine, 8, STIM1 - stromal interaction molecule 1, BCL2 - b-cell cll/lymphoma 2, NPY2R - neuropeptide y receptor y2, FKBP1B - fk506 binding protein 1b, 12.6 kda, SGK1 - serum/glucocortico…
GO:0005089	Rho guanyl-nucleotide exchange factor activity	0.000311	0.134	3.39	13088	57	744	11	[ARHGEF28 - rho guanine nucleotide exchange factor (gef) 28, ARHGEF1 - rho guanine nucleotide exchange factor (gef) 1, PREX1 - phosphatidylinositol-3,4,5-trisphosphate-dependent rac exchange factor 1, PLEKHG3 - pleckstrin homology domain containing, family g (with rhogef domain) member 3, ARHGEF3 - rho guanine nucleotide exchange factor (gef) 3, DOCK11 - dedicator of cytokinesis 11, PLEKHG1 - ple…

## Sheet: ZZC1_Process_Unique
GO Term	Description	P-value	FDR q-value	Enrichment	N	B	n	b	Genes
GO:0007015	actin filament organization	1.12e-06	0.0166	1.88	13088	222	1787	57	[CDC42 - cell division cycle 42, SAMD14 - sterile alpha motif domain containing 14, LRRC16A - leucine rich repeat containing 16a, PPP1R9A - protein phosphatase 1, regulatory subunit 9a, PDLIM1 - pdz and lim domain 1, FSCN3 - fascin homolog 3, actin-bundling protein, testicular (strongylocentrotus purpuratus), FLII - flightless i homolog (drosophila), PACSIN1 - protein kinase c and casein kinase s…
GO:0050789	regulation of biological process	1.5e-05	0.111	1.07	13088	8299	1787	1212	[GFAP - glial fibrillary acidic protein, GFPT1 - glutamine--fructose-6-phosphate transaminase 1, OTUD5 - otu domain containing 5, AAMP - angio-associated, migratory cell protein, LRRC16A - leucine rich repeat containing 16a, GDI1 - gdp dissoci
GO:0050794	regulation of cellular process	1.56e-05	0.0772	1.08	13088	7805	1787	1146	[GFAP - glial fibrillary acidic protein, GFPT1 - glutamine--fructose-6-phosphate transaminase 1, AAMP - angio-associated, migratory cell protein, LRRC16A - leucine rich repeat containing 16a, GDI1 - gdp dissociation inhibitor 1, PPP1R9A - prot
GO:0065007	biological regulation	6.13e-05	0.227	1.06	13088	8768	1787	1268	[GFAP - glial fibrillary acidic protein, GFPT1 - glutamine--fructose-6-phosphate transaminase 1, OTUD5 - otu domain containing 5, AAMP - angio-associated, migratory cell protein, LRRC16A - leucine rich repeat containing 16a, GDI1 - gdp dissoci
GO:0097435	supramolecular fiber organization	7.35e-05	0.218	1.51	13088	387	1787	80	[GFAP - glial fibrillary acidic protein, CAMSAP2 - calmodulin regulated spectrin-associated protein family, member 2, CDC42 - cell division cycle 42, SAMD14 - sterile alpha motif domain containing 14, LRRC16A - leucine rich repeat containing 16a, PPP1R9A - protein phosphatase 1, regulatory subunit 9a, PDLIM1 - pdz and lim domain 1, FSCN3 - fascin homolog 3, actin-bundling protein, testicular (str…
GO:0035556	intracellular signal transduction	7.58e-05	0.187	1.26	13088	1348	1787	231	[MAPKAP1 - mitogen-activated protein kinase associated protein 1, GALR2 - galanin receptor 2, G3BP1 - gtpase activating protein (sh3 domain) binding protein 1, PHLDA3 - pleckstrin homology-like domain, family a, member 3, MAP3K8 - mitogen-activated protein kinase kinase kinase 8, SAMD14 - sterile alpha motif domain containing 14, GDI1 - gdp dissociation inhibitor 1, PPP1R9A - protein phosphatase …
GO:0048522	positive regulation of cellular process	0.0002	0.424	1.11	13088	4333	1787	658	[PHLDA3 - pleckstrin homology-like domain, family a, member 3, MAP3K8 - mitogen-activated protein kinase kinase kinase 8, AAMP - angio-associated, migratory cell protein, GDI1 - gdp dissociation inhibitor 1, PRR16 - proline rich 16, LRRC16A - leucine rich repeat containing 16a, LIF - leukemia inhibitory factor, IER2 - immediate early response 2, PPP1R9A - protein phosphatase 1, regulatory subunit…
GO:0007005	mitochondrion organization	0.000236	0.438	1.59	13088	258	1787	56	[PPRC1 - peroxisome proliferator-activated receptor gamma, coactivator-related 1, AKT3 - v-akt murine thymoma viral oncogene homolog 3, OPA3 - optic atrophy 3 (autosomal recessive, with chorea and spastic paraplegia), MAP1LC3C - microtubule-associated protein 1 light chain 3 gamma, PLD6 - phospholipase d family, member 6, OMA1 - oma1 zinc metallopeptidase, BCL2L11 - bcl2-like 11 (apoptosis facili…
GO:0051640	organelle localization	0.00026	0.429	1.42	13088	475	1787	92	[SDAD1 - sda1 domain containing 1, VAMP7 - vesicle-associated membrane protein 7, IKBKG - inhibitor of kappa light polypeptide gene enhancer in b-cells, kinase gamma, B9D2 - b9 protein domain 2, AP3M2 - adaptor-related protein complex 3, mu 2 subunit, CDC42 - cell division cycle 42, SAPCD2 - suppressor apc domain containing 2, KIF5B - kinesin family member 5b, FLCN - folliculin, PLEKHM1 - pleckst…
GO:0032869	cellular response to insulin stimulus	0.000309	0.458	2.03	13088	90	1787	25	[EEF2K - eukaryotic elongation factor-2 kinase, SYAP1 - synapse associated protein 1, STAT1 - signal transducer and activator of transcription 1, 91kda, INPP5K - inositol polyphosphate-5-phosphatase k, LPIN1 - lipin 1, GOT1 - glutamic-oxaloacetic transaminase 1, soluble, RAB10 - rab10, member ras oncogene family, INHBB - inhibin, beta b, IRS2 - insulin receptor substrate 2, OTOP1 - otopetrin 1, Z…
GO:0032868	response to insulin	0.000341	0.459	1.79	13088	143	1787	35	[KLF15 - kruppel-like factor 15, EEF2K - eukaryotic elongation factor-2 kinase, TSC1 - tuberous sclerosis 1, SYAP1 - synapse associated protein 1, FABP3 - fatty acid binding protein 3, muscle and heart (mammary-derived growth inhibitor), STAT1 - signal transducer and activator of transcription 1, 91kda, LPIN1 - lipin 1, INPP5K - inositol polyphosphate-5-phosphatase k, GOT1 - glutamic-oxaloacetic …
GO:0019363	pyridine nucleotide biosynthetic process	0.000389	0.48	2.31	13088	57	1787	18	[NMNAT2 - nicotinamide nucleotide adenylyltransferase 2, NMNAT1 - nicotinamide nucleotide adenylyltransferase 1, FOXK2 - forkhead box k2, GALK1 - galactokinase 1, NADK - nad kinase, NMRK1 - nicotinamide riboside kinase 1, PGM1 - phosphoglucomutase 1, NADSYN1 - nad synthetase 1, ALDOA - aldolase a, fructose-bisphosphate, ALDOB - aldolase b, fructose-bisphosphate, PFKL - phosphofructokinase, liver,…
GO:0019359	nicotinamide nucleotide biosynthetic process	0.000389	0.443	2.31	13088	57	1787	18	[NMNAT1 - nicotinamide nucleotide adenylyltransferase 1, NMNAT2 - nicotinamide nucleotide adenylyltransferase 2, FOXK2 - forkhead box k2, GALK1 - galactokinase 1, NADK - nad kinase, NMRK1 - nicotinamide riboside kinase 1, PGM1 - phosphoglucomutase 1, NADSYN1 - nad synthetase 1, ALDOA - aldolase a, fructose-bisphosphate, ALDOB - aldolase b, fructose-bisphosphate, PFKL - phosphofructokinase, liver,…
GO:0006886	intracellular protein transport	0.000391	0.414	1.32	13088	714	1787	129	[SDAD1 - sda1 domain containing 1, SEC13 - sec13 homolog (s. cerevisiae), AP3M2 - adaptor-related protein complex 3, mu 2 subunit, SYNRG - synergin, gamma, TLK1 - tousled-like kinase 1, AMACR - alpha-methylacyl-coa racemase, SDCBP - syndecan binding protein (syntenin), TOMM34 - translocase of outer mitochondrial membrane 34, ZDHHC3 - zinc finger, dhhc-type containing 3, TBC1D10A - tbc1 domain fam…
GO:0046907	intracellular transport	0.000404	0.399	1.23	13088	1318	1787	221	[TSC1 - tuberous sclerosis 1, AP3M2 - adaptor-related protein complex 3, mu 2 subunit, AMACR - alpha-methylacyl-coa racemase, TOMM34 - translocase of outer mitochondrial membrane 34, COG8 - component of oligomeric golgi complex 8, ZDHHC3 - zinc finger, dhhc-type containing 3, PMM2 - phosphomannomutase 2, AGFG1 - arfgap with fg repeats 1, DNAJC15 - dnaj (hsp40) homolog, subfamily c, member 15, YWH…
GO:0051641	cellular localization	0.000461	0.428	1.18	13088	1937	1787	312	[TSC1 - tuberous sclerosis 1, AP3M2 - adaptor-related protein complex 3, mu 2 subunit, AMACR - alpha-methylacyl-coa racemase, FLCN - folliculin, TOMM34 - translocase of outer mitochondrial membrane 34, COG8 - component of oligomeric golgi complex 8, ZDHHC3 - zinc finger, dhhc-type containing 3, PMM2 - phosphomannomutase 2, AGFG1 - arfgap with fg repeats 1, DNAJC15 - dnaj (hsp40) homolog, subfamil…
GO:0009435	NAD biosynthetic process	0.000617	0.538	2.44	13088	45	1787	15	[FOXK2 - forkhead box k2, NMNAT2 - nicotinamide nucleotide adenylyltransferase 2, NMNAT1 - nicotinamide nucleotide adenylyltransferase 1, NMRK1 - nicotinamide riboside kinase 1, NADSYN1 - nad synthetase 1, ALDOA - aldolase a, fructose-bisphosphate, ALDOB - aldolase b, fructose-bisphosphate, PFKL - phosphofructokinase, liver, FOXK1 - forkhead box k1, PFKP - phosphofructokinase, platelet, NAMPT - n…
GO:0070262	peptidyl-serine dephosphorylation	0.000705	0.581	3.94	13088	13	1787	7	[PPP2CB - protein phosphatase 2, catalytic subunit, beta isozyme, PPP1CA - protein phosphatase 1, catalytic subunit, alpha isozyme, DUSP1 - dual specificity phosphatase 1, PPP2R2A - protein phosphatase 2, regulatory subunit b, alpha, PPTC7 - ptc7 protein phosphatase homolog (s. cerevisiae), PPP2R2C - protein phosphatase 2, regulatory subunit b, gamma, PPP2R2B - protein phosphatase 2, regulatory s…
GO:0051649	establishment of localization in cell	0.000775	0.605	1.2	13088	1529	1787	250	[TSC1 - tuberous sclerosis 1, AP3M2 - adaptor-related protein complex 3, mu 2 subunit, AMACR - alpha-methylacyl-coa racemase, TOMM34 - translocase of outer mitochondrial membrane 34, COG8 - component of oligomeric golgi complex 8, ZDHHC3 - zinc finger, dhhc-type containing 3, PMM2 - phosphomannomutase 2, AGFG1 - arfgap with fg repeats 1, DNAJC15 - dnaj (hsp40) homolog, subfamily c, member 15, YWH…
GO:0033043	regulation of organelle organization	0.0008	0.593	1.24	13088	1107	1787	187	[G3BP1 - gtpase activating protein (sh3 domain) binding protein 1, TSC1 - tuberous sclerosis 1, CAMSAP2 - calmodulin regulated spectrin-associated protein family, member 2, ATXN2L - ataxin 2-like, CDC42 - cell division cycle 42, INPP5K - inositol polyphosphate-5-phosphatase k, LRRC16A - leucine rich repeat containing 16a, DDHD2 - ddhd domain containing 2, SIN3A - sin3 transcription regulator fami…
GO:0070306	lens fiber cell differentiation	0.000824	0.582	4.39	13088	10	1787	6	[KDM5B - lysine (k)-specific demethylase 5b, TDRD7 - tudor domain containing 7, SLC7A11 - solute carrier family 7 (anionic amino acid transporter light chain, xc- system), member 11, SMAD3 - smad family member 3, NF2 - neurofibromin 2 (merlin), MAF - v-maf avian musculoaponeurotic fibrosarcoma oncogene homolog]
GO:0072525	pyridine-containing compound biosynthetic process	0.00096	0.647	2.16	13088	61	1787	18	[NMNAT1 - nicotinamide nucleotide adenylyltransferase 1, NMNAT2 - nicotinamide nucleotide adenylyltransferase 2, FOXK2 - forkhead box k2, GALK1 - galactokinase 1, NADK - nad kinase, NMRK1 - nicotinamide riboside kinase 1, PGM1 - phosphoglucomutase 1, NADSYN1 - nad synthetase 1, ALDOA - aldolase a, fructose-bisphosphate, ALDOB - aldolase b, fructose-bisphosphate, PFKL - phosphofructokinase, liver,…
GO:0030029	actin filament-based process	0.000986	0.636	1.42	13088	388	1787	75	[CAPZA1 - capping protein (actin filament) muscle z-line, alpha 1, MAPKAP1 - mitogen-activated protein kinase associated protein 1, SDAD1 - sda1 domain containing 1, TJP1 - tight junction protein 1, CDC42 - cell division cycle 42, INPP5K - inositol polyphosphate-5-phosphatase k, PPP1R9A - protein phosphatase 1, regulatory subunit 9a, IQSEC2 - iq motif and sec7 domain 2, SDCBP - syndecan binding p…

## Sheet: ZZC1_Function_Unique
GO Term	Description	P-value	FDR q-value	Enrichment	N	B	n	b	Genes
GO:0005488	binding	1.04e-06	0.00449	1.04	13088	11555	1787	1636	[AAMP - angio-associated, migratory cell protein, PNMT - phenylethanolamine n-methyltransferase, LRRC16A - leucine rich repeat containing 16a, UBL3 - ubiquitin-like 3, PPP1R9A - protein phosphatase 1, regulatory subunit 9a, TOMM34 - translocas
GO:0005515	protein binding	2.38e-06	0.00515	1.05	13088	10190	1787	1465	[GFAP - glial fibrillary acidic protein, AAMP - angio-associated, migratory cell protein, PNMT - phenylethanolamine n-methyltransferase, LRRC16A - leucine rich repeat containing 16a, GDI1 - gdp dissociation inhibitor 1, UBL3 - ubiquitin-like 3
GO:0032549	ribonucleoside binding	2.47e-05	0.0356	1.65	13088	289	1787	65	[POLR1B - polymerase (rna) i polypeptide b, 128kda, CDC42 - cell division cycle 42, RAB30 - rab30, member ras oncogene family, RHOT2 - ras homolog family member t2, ANXA6 - annexin a6, LRRK2 - leucine-rich repeat kinase 2, GTPBP3 - gtp binding protein 3 (mitochondrial), RAB19 - rab19, member ras oncogene family, DYNC1LI1 - dynein, cytoplasmic 1, light intermediate chain 1, NUDT2 - nudix (nucleosi…
GO:0032550	purine ribonucleoside binding	2.99e-05	0.0324	1.64	13088	285	1787	64	[CDC42 - cell division cycle 42, RAB30 - rab30, member ras oncogene family, RHOT2 - ras homolog family member t2, ANXA6 - annexin a6, LRRK2 - leucine-rich repeat kinase 2, GTPBP3 - gtp binding protein 3 (mitochondrial), RAB19 - rab19, member ras oncogene family, DYNC1LI1 - dynein, cytoplasmic 1, light intermediate chain 1, NUDT2 - nudix (nucleoside diphosphate linked moiety x)-type motif 2, RAB18…
GO:0001883	purine nucleoside binding	3.75e-05	0.0325	1.63	13088	287	1787	64	[CDC42 - cell division cycle 42, RAB30 - rab30, member ras oncogene family, RHOT2 - ras homolog family member t2, ANXA6 - annexin a6, LRRK2 - leucine-rich repeat kinase 2, GTPBP3 - gtp binding protein 3 (mitochondrial), RAB19 - rab19, member ras oncogene family, DYNC1LI1 - dynein, cytoplasmic 1, light intermediate chain 1, NUDT2 - nudix (nucleoside diphosphate linked moiety x)-type motif 2, RAB18…
GO:0005525	GTP binding	4.06e-05	0.0293	1.64	13088	282	1787	63	[CDC42 - cell division cycle 42, RAB30 - rab30, member ras oncogene family, RHOT2 - ras homolog family member t2, ANXA6 - annexin a6, LRRK2 - leucine-rich repeat kinase 2, GTPBP3 - gtp binding protein 3 (mitochondrial), RAB19 - rab19, member ras oncogene family, NUDT2 - nudix (nucleoside diphosphate linked moiety x)-type motif 2, RAB18 - rab18, member ras oncogene family, RAB6A - rab6a, member ra…
GO:0001882	nucleoside binding	4.33e-05	0.0268	1.62	13088	294	1787	65	[POLR1B - polymerase (rna) i polypeptide b, 128kda, CDC42 - cell division cycle 42, RAB30 - rab30, member ras oncogene family, RHOT2 - ras homolog family member t2, ANXA6 - annexin a6, LRRK2 - leucine-rich repeat kinase 2, GTPBP3 - gtp binding protein 3 (mitochondrial), RAB19 - rab19, member ras oncogene family, DYNC1LI1 - dynein, cytoplasmic 1, light intermediate chain 1, NUDT2 - nudix (nucleosi…
GO:0045296	cadherin binding	4.33e-05	0.0234	1.62	13088	294	1787	65	[CAPZA1 - capping protein (actin filament) muscle z-line, alpha 1, MICALL1 - mical-like 1, ATXN2L - ataxin 2-like, TJP1 - tight junction protein 1, KIF5B - kinesin family member 5b, GOLGA3 - golgin a3, PDLIM1 - pdz and lim domain 1, TRPC4 - transient receptor potential cation channel, subfamily c, member 4, PARVA - parvin, alpha, PAK4 - p21 protein (cdc42/rac)-activated kinase 4, TBC1D10A - tbc1 …
GO:0032561	guanyl ribonucleotide binding	9.11e-05	0.0438	1.58	13088	301	1787	65	[CDC42 - cell division cycle 42, RAB30 - rab30, member ras oncogene family, RHOT2 - ras homolog family member t2, ANXA6 - annexin a6, LRRK2 - leucine-rich repeat kinase 2, GTPBP3 - gtp binding protein 3 (mitochondrial), RAB19 - rab19, member ras oncogene family, DYNC1LI1 - dynein, cytoplasmic 1, light intermediate chain 1, NUDT2 - nudix (nucleoside diphosphate linked moiety x)-type motif 2, RAB18…
GO:0019001	guanyl nucleotide binding	9.11e-05	0.0394	1.58	13088	301	1787	65	[CDC42 - cell division cycle 42, RAB30 - rab30, member ras oncogene family, RHOT2 - ras homolog family member t2, ANXA6 - annexin a6, LRRK2 - leucine-rich repeat kinase 2, GTPBP3 - gtp binding protein 3 (mitochondrial), RAB19 - rab19, member ras oncogene family, DYNC1LI1 - dynein, cytoplasmic 1, light intermediate chain 1, NUDT2 - nudix (nucleoside diphosphate linked moiety x)-type motif 2, RAB18…
GO:0003674	molecular_function	0.000131	0.0515	1.02	13088	12496	1787	1735	[OTUD5 - otu domain containing 5, AAMP - angio-associated, migratory cell protein, PNMT - phenylethanolamine n-methyltransferase, LRRC16A - leucine rich repeat containing 16a, UBL3 - ubiquitin-like 3, PPP1R9A - protein phosphatase 1, regulator
GO:0050839	cell adhesion molecule binding	0.000145	0.0522	1.45	13088	443	1787	88	[CAPZA1 - capping protein (actin filament) muscle z-line, alpha 1, MICALL1 - mical-like 1, ATXN2L - ataxin 2-like, TJP1 - tight junction protein 1, LGALS8 - lectin, galactoside-binding, soluble, 8, ICAM5 - intercellular adhesion molecule 5, telencephalin, KIF5B - kinesin family member 5b, GOLGA3 - golgin a3, PDLIM1 - pdz and lim domain 1, NOV - nephroblastoma overexpressed, TRPC4 - transient rece…
GO:0003779	actin binding	0.000274	0.0912	1.47	13088	378	1787	76	[CAPZA1 - capping protein (actin filament) muscle z-line, alpha 1, MAEA - macrophage erythroblast attacher, SAMD14 - sterile alpha motif domain containing 14, PPP1R9A - protein phosphatase 1, regulatory subunit 9a, PDLIM1 - pdz and lim domain 1, MESDC1 - mesoderm development candidate 1, FSCN3 - fascin homolog 3, actin-bundling protein, testicular (strongylocentrotus purpuratus), FLII - flightles…
GO:0035639	purine ribonucleoside triphosphate binding	0.000353	0.109	1.21	13088	1516	1787	251	[G3BP1 - gtpase activating protein (sh3 domain) binding protein 1, MAP3K8 - mitogen-activated protein kinase kinase kinase 8, SPEG - speg complex locus, PAK4 - p21 protein (cdc42/rac)-activated kinase 4, NARS - asparaginyl-trna synthetase, RENBP - renin binding protein, KIF27 - kinesin family member 27, RAB18 - rab18, member ras oncogene family, ASCC3 - activating signal cointegrator 1 complex su…
GO:0008092	cytoskeletal protein binding	0.000462	0.133	1.29	13088	859	1787	151	[OPRM1 - opioid receptor, mu 1, CAMSAP2 - calmodulin regulated spectrin-associated protein family, member 2, B9D2 - b9 protein domain 2, MAEA - macrophage erythroblast attacher, SAMD14 - sterile alpha motif domain containing 14, PPP1R9A - protein phosphatase 1, regulatory subunit 9a, SDCBP - syndecan binding protein (syntenin), FLII - flightless i homolog (drosophila), ANXA6 - annexin a6, FARP1 -…
GO:0043167	ion binding	0.000503	0.136	1.1	13088	4560	1787	685	[MEX3C - mex-3 rna binding family member c, ZFYVE28 - zinc finger, fyve domain containing 28, PHLDA3 - pleckstrin homology-like domain, family a, member 3, MAP3K8 - mitogen-activated protein kinase kinase kinase 8, AAMP - angio-associated, migratory cell protein, NR6A1 - nuclear receptor subfamily 6, group a, member 1, FIBCD1 - fibrinogen c domain containing 1, RNF14 - ring finger protein 14, KIF…
GO:0017076	purine nucleotide binding	0.000533	0.136	1.2	13088	1587	1787	260	[G3BP1 - gtpase activating protein (sh3 domain) binding protein 1, MAP3K8 - mitogen-activated protein kinase kinase kinase 8, SPEG - speg complex locus, PAK4 - p21 protein (cdc42/rac)-activated kinase 4, NARS - asparaginyl-trna synthetase, RENBP - renin binding protein, KIF27 - kinesin family member 27, ASCC3 - activating signal cointegrator 1 complex subunit 3, RAB18 - rab18, member ras oncogene…
GO:0032555	purine ribonucleotide binding	0.000707	0.17	1.2	13088	1574	1787	257	[G3BP1 - gtpase activating protein (sh3 domain) binding protein 1, MAP3K8 - mitogen-activated protein kinase kinase kinase 8, SPEG - speg complex locus, PAK4 - p21 protein (cdc42/rac)-activated kinase 4, NARS - asparaginyl-trna synthetase, RENBP - renin binding protein, KIF27 - kinesin family member 27, ASCC3 - activating signal cointegrator 1 complex subunit 3, RAB18 - rab18, member ras oncogene…
GO:0098641	cadherin binding involved in cell-cell adhesion	0.000916	0.209	3.45	13088	17	1787	8	[RAB10 - rab10, member ras oncogene family, STXBP6 - syntaxin binding protein 6 (amisyn), PKP3 - plakophilin 3, PAK4 - p21 protein (cdc42/rac)-activated kinase 4, PPP1CA - protein phosphatase 1, catalytic subunit, alpha isozyme, BAIAP2 - bai1-associated protein 2, KRT18 - keratin 18, PDLIM1 - pdz and lim domain 1]
GO:0032553	ribonucleotide binding	0.000964	0.209	1.19	13088	1589	1787	258	[G3BP1 - gtpase activating protein (sh3 domain) binding protein 1, MAP3K8 - mitogen-activated protein kinase kinase kinase 8, SPEG - speg complex locus, PAK4 - p21 protein (cdc42/rac)-activated kinase 4, NARS - asparaginyl-trna synthetase, RENBP - renin binding protein, KIF27 - kinesin family member 27, ASCC3 - activating signal cointegrator 1 complex subunit 3, RAB18 - rab18, member ras oncogene…

## Sheet: ZWC1_Process_Unique
GO Term	Description	P-value	FDR q-value	Enrichment	N	B	n	b	Genes
GO:0001525	angiogenesis	4.3e-06	0.0637	2.1	13088	250	1023	41	[FGFR2 - fibroblast growth factor receptor 2, EFNA1 - ephrin-a1, VAV3 - vav 3 guanine nucleotide exchange factor, SYK - spleen tyrosine kinase, FGFR1 - fibroblast growth factor receptor 1, FLT4 - fms-related tyrosine kinase 4, ACVRL1 - activin a receptor type ii-like 1, PGF - placental growth factor, C1GALT1 - core 1 synthase, glycoprotein-n-acetylgalactosamine 3-beta-galactosyltransferase, 1, AC…
GO:0022610	biological adhesion	6.01e-06	0.0446	1.61	13088	674	1023	85	[LRRC4B - leucine rich repeat containing 4b, CD93 - cd93 molecule, DST - dystonin, NCAM2 - neural cell adhesion molecule 2, DCHS1 - dachsous 1 (drosophila), LGALS4 - lectin, galactoside-binding, soluble, 4, PCDH15 - protocadherin-related 15, AOC3 - amine oxidase, copper containing 3, SYK - spleen tyrosine kinase, F11R - f11 receptor, ATP1B2 - atpase, na+/k+ transporting, beta 2 polypeptide, MMRN1…
GO:0043062	extracellular structure organization	1.09e-05	0.0538	1.89	13088	332	1023	49	[TIMP2 - timp metallopeptidase inhibitor 2, NOXO1 - nadph oxidase organizer 1, F11R - f11 receptor, ADAMTS5 - adam metallopeptidase with thrombospondin type 1 motif, 5, ELN - elastin, TMPRSS6 - transmembrane protease, serine 6, PAPLN - papilin, proteoglycan-like sulfated glycoprotein, POMT1 - protein-o-mannosyltransferase 1, BGN - biglycan, SCARB1 - scavenger receptor class b, member 1, MMP15 - m…
GO:0007155	cell adhesion	1.44e-05	0.0535	1.59	13088	669	1023	83	[LRRC4B - leucine rich repeat containing 4b, CD93 - cd93 molecule, DST - dystonin, NCAM2 - neural cell adhesion molecule 2, DCHS1 - dachsous 1 (drosophila), LGALS4 - lectin, galactoside-binding, soluble, 4, AOC3 - amine oxidase, copper containing 3, PCDH15 - protocadherin-related 15, SYK - spleen tyrosine kinase, F11R - f11 receptor, ATP1B2 - atpase, na+/k+ transporting, beta 2 polypeptide, MMRN1…
GO:1901142	insulin metabolic process	3.71e-05	0.11	12.79	13088	4	1023	4	[IDE - insulin-degrading enzyme, PCSK2 - proprotein convertase subtilisin/kexin type 2, CPE - carboxypeptidase e, ERN1 - endoplasmic reticulum to nucleus signaling 1]
GO:0030198	extracellular matrix organization	6.39e-05	0.158	1.85	13088	298	1023	43	[ITGA4 - integrin, alpha 4 (antigen cd49d, alpha 4 subunit of vla-4 receptor), ADAMTS4 - adam metallopeptidase with thrombospondin type 1 motif, 4, COL5A3 - collagen, type v, alpha 3, ITGA9 - integrin, alpha 9, TIMP2 - timp metallopeptidase inhibitor 2, NOXO1 - nadph oxidase organizer 1, CRISPLD2 - cysteine-rich secretory protein lccl domain containing 2, MFAP5 - microfibrillar associated protein…
GO:0001964	startle response	0.000138	0.292	6.4	13088	12	1023	6	[UCN - urocortin, NPAS1 - neuronal pas domain protein 1, CSMD1 - cub and sushi multiple domains 1, KCNH1 - potassium voltage-gated channel, subfamily h (eag-related), member 1, GRIN2D - glutamate receptor, ionotropic, n-methyl d-aspartate 2d, SLITRK6 - slit and ntrk-like family, member 6]
GO:0051180	vitamin transport	0.000143	0.265	3.88	13088	33	1023	10	[SLC27A1 - solute carrier family 27 (fatty acid transporter), member 1, SLC19A3 - solute carrier family 19 (thiamine transporter), member 3, SLC35F3 - solute carrier family 35, member f3, AMN - amnion associated transmembrane protein, SCARB1 - scavenger receptor class b, member 1, SLC25A32 - solute carrier family 25 (mitochondrial folate carrier), member 32, SLC2A6 - solute carrier family 2 (faci…
GO:0043114	regulation of vascular permeability	0.000438	0.722	3.71	13088	31	1023	9	[ANGPT1 - angiopoietin 1, RAMP2 - receptor (g protein-coupled) activity modifying protein 2, CDH5 - cadherin 5, type 2 (vascular endothelium), UCN - urocortin, VEGFA - vascular endothelial growth factor a, BDKRB2 - bradykinin receptor b2, CTNNBIP1 - catenin, beta interacting protein 1, ADORA2A - adenosine a2a receptor, BMP6 - bone morphogenetic protein 6]
GO:0043129	surfactant homeostasis	0.00049	0.726	8.53	13088	6	1023	4	[CTSH - cathepsin h, VEGFA - vascular endothelial growth factor a, EPAS1 - endothelial pas domain protein 1, RCN3 - reticulocalbin 3, ef-hand calcium binding domain]
GO:0048731	system development	0.000582	0.784	1.47	13088	617	1023	71	[RFNG - rfng o-fucosylpeptide 3-beta-n-acetylglucosaminyltransferase, TIMP2 - timp metallopeptidase inhibitor 2, ZNF423 - zinc finger protein 423, TIMP4 - timp metallopeptidase inhibitor 4, FLT4 - fms-related tyrosine kinase 4, INSC - inscuteable homolog (drosophila), ARHGAP26 - rho gtpase activating protein 26, ENC1 - ectodermal-neural cortex 1 (with btb domain), CORO1C - coronin, actin binding …
GO:0031589	cell-substrate adhesion	0.000709	0.876	2.02	13088	152	1023	24	[ANGPT1 - angiopoietin 1, EFNA1 - ephrin-a1, ITGA4 - integrin, alpha 4 (antigen cd49d, alpha 4 subunit of vla-4 receptor), COL5A3 - collagen, type v, alpha 3, CORO1A - coronin, actin binding protein, 1a, EPHB3 - eph receptor b3, ATP1B2 - atpase, na+/k+ transporting, beta 2 polypeptide, ITGA2 - integrin, alpha 2 (cd49b, alpha 2 subunit of vla-2 receptor), ITGA1 - integrin, alpha 1, ITGA3 - integri…
GO:0006811	ion transport	0.000778	0.888	1.34	13088	1028	1023	108	[SLC27A1 - solute carrier family 27 (fatty acid transporter), member 1, SLC35G1 - solute carrier family 35, member g1, SLC51A - solute carrier family 51, alpha subunit, PPFIA4 - protein tyrosine phosphatase, receptor type, f polypeptide (ptprf), interacting protein (liprin), alpha 4, SLC46A1 - solute carrier family 46 (folate transporter), member 1, SLC35B4 - solute carrier family 35 (udp-xylose/…
GO:0010817	regulation of hormone levels	0.000909	0.963	1.57	13088	407	1023	50	[NOS2 - nitric oxide synthase 2, inducible, STARD3 - star-related lipid transfer (start) domain containing 3, ABAT - 4-aminobutyrate aminotransferase, CARTPT - cart prepropeptide, CD38 - cd38 molecule, STX1A - syntaxin 1a (brain), MME - membrane metallo-endopeptidase, SCARB1 - scavenger receptor class b, member 1, SYBU - syntabulin (syntaxin-interacting), CPE - carboxypeptidase e, ALDH1A3 - aldeh…

## Sheet: ZWC1_Function_Unique
GO Term	Description	P-value	FDR q-value	Enrichment	N	B	n	b	Genes
GO:0060089	molecular transducer activity	8.5e-07	0.00368	1.64	13088	732	1023	94	[CD93 - cd93 molecule, PTCH2 - patched 2, GPR146 - g protein-coupled receptor 146, IL12RB1 - interleukin 12 receptor, beta 1, IL13RA1 - interleukin 13 receptor, alpha 1, FLT4 - fms-related tyrosine kinase 4, PLXNA3 - plexin a3, TLR3 - toll-like receptor 3, SOSTDC1 - sclerostin domain containing 1, GCGR - glucagon receptor, IFNGR2 - interferon gamma receptor 2 (interferon gamma transducer 1), CD79…
GO:0038023	signaling receptor activity	9.66e-07	0.00209	1.66	13088	694	1023	90	[CD93 - cd93 molecule, PTCH2 - patched 2, GPR146 - g protein-coupled receptor 146, IL12RB1 - interleukin 12 receptor, beta 1, FLT4 - fms-related tyrosine kinase 4, IL13RA1 - interleukin 13 receptor, alpha 1, PLXNA3 - plexin a3, TLR3 - toll-like receptor 3, SOSTDC1 - sclerostin domain containing 1, GCGR - glucagon receptor, IFNGR2 - interferon gamma receptor 2 (interferon gamma transducer 1), CD79…
GO:0004888	transmembrane signaling receptor activity	8.89e-06	0.0128	1.66	13088	570	1023	74	[PTCH2 - patched 2, GPR146 - g protein-coupled receptor 146, IL12RB1 - interleukin 12 receptor, beta 1, IL13RA1 - interleukin 13 receptor, alpha 1, FLT4 - fms-related tyrosine kinase 4, PLXNA3 - plexin a3, TLR3 - toll-like receptor 3, SOSTDC1 - sclerostin domain containing 1, GCGR - glucagon receptor, IFNGR2 - interferon gamma receptor 2 (interferon gamma transducer 1), CD79A - cd79a molecule, im…
GO:0019199	transmembrane receptor protein kinase activity	1.35e-05	0.0147	3.07	13088	75	1023	18	[FGFR2 - fibroblast growth factor receptor 2, CSF1R - colony stimulating factor 1 receptor, FGFR1 - fibroblast growth factor receptor 1, EPHB2 - eph receptor b2, MET - met proto-oncogene, FLT4 - fms-related tyrosine kinase 4, ACVRL1 - activin a receptor type ii-like 1, DDR2 - discoidin domain receptor tyrosine kinase 2, EPHB3 - eph receptor b3, NTRK1 - neurotrophic tyrosine kinase, receptor, type…
GO:0004714	transmembrane receptor protein tyrosine kinase activity	9.25e-05	0.0801	3.14	13088	57	1023	14	[FGFR2 - fibroblast growth factor receptor 2, CSF1R - colony stimulating factor 1 receptor, FGFR1 - fibroblast growth factor receptor 1, EPHB2 - eph receptor b2, MET - met proto-oncogene, FLT4 - fms-related tyrosine kinase 4, DDR2 - discoidin domain receptor tyrosine kinase 2, EPHB3 - eph receptor b3, NTRK1 - neurotrophic tyrosine kinase, receptor, type 1, AXL - axl receptor tyrosine kinase, EFEM…
GO:0003823	antigen binding	0.000765	0.552	4.26	13088	21	1023	7	[LAG3 - lymphocyte-activation gene 3, DHCR24 - 24-dehydrocholesterol reductase, ITGA4 - integrin, alpha 4 (antigen cd49d, alpha 4 subunit of vla-4 receptor), SLC7A5 - solute carrier family 7 (amino acid transporter light chain, l system), member 5, SPON2 - spondin 2, extracellular matrix protein, FCN3 - ficolin (collagen/fibrinogen domain containing) 3 (hakata antigen), CD40 - cd40 molecule, tnf …
