# Supplementary material for: Two transcriptionally distinct pathways drive female development in a reptile with both genetic and temperature dependent sex determination
Source: PLoS Genet. 2021 Apr 15;17(4):e1009465. doi: 10.1371/journal.pgen.1009465 (PMC8049264; doi:10.1371/journal.pgen.1009465)
Supplement: S8 Data — The normalised transcripts per million (TPM) for six genes, three male (AMH, DMRT1, SOX9) and three female genes (FOXL2, CYP19A1, CYP17A1) were used. The two samples suspected of not undergoing sex reversal show significantly different expression levels for four of these genes, and differences just above the significance threshold of ≤0.05 for the other two genes. On this basis, these two samples were removed from further analysis. (XLSX) [file pgen.1009465.s008.xlsx]

## Sheet: Sheet1
AMH
t	df	p-value
-2.8201	7	0.02577
DMRT1
t	df	p-value
-5.097	7	0.001404
SOX9
t	df	p-value
-6.3851	7	0.003725
CYP19A1
t	df	p-value
2.1844	7	0.06522
CYP17A1
t	df	p-value
2.711	7	0.03016
FOXL2
t	df	p-value
2.2969	7	0.05524
