# Supplementary material for: Two transcriptionally distinct pathways drive female development in a reptile with both genetic and temperature dependent sex determination
Source: PLoS Genet. 2021 Apr 15;17(4):e1009465. doi: 10.1371/journal.pgen.1009465 (PMC8049264; doi:10.1371/journal.pgen.1009465)
Supplement: S10 Data — Sample ID labels correspond to incubation temperature (36 or 28), maternal genotype/maternal homozygosity/maternal heterozygosity (ZZf or ZWf), sample stage (s1 = stage 6, s2 = stage 12, s3 = stage 15), clutch number (c1, c2, etc.), and replicate ID (e.g., “a” denotes the sample was the first replicate for that sampling point). Sample data is also available in S7 Data. (CSV) [file pgen.1009465.s010.csv]

	X28_ZW_het_s1_c1_a	X28_ZW_het_s1_c1_b	X28_ZW_het_s1_c1_c	X28_ZW_het_s1_c3_a	X28_ZW_het_s1_c3_b	X28_ZW_het_s1_c3_c	X28_ZW_het_s1_c6_a	X36_ZZ_hom_s1_c1_a	X36_ZZ_hom_s1_c1_b	X36_ZZ_hom_s1_c2_a	X36_ZZ_hom_s1_c2_b	X36_ZZ_hom_s1_c9_a	X36_ZZ_hom_s1_c9_b	X28_ZW_het_s2_c1_b	X28_ZW_het_s2_c1_c	X28_ZW_het_s2_c1_d	X28_ZW_het_s2_c2_a	X28_ZW_het_s2_c2_c	X28_ZW_het_s2_c3_a	X28_ZW_het_s2_c3_c	X28_ZW_het_s2_c3_d	X28_ZW_het_s2_c6_b	X36_ZZ_hom_s2_c1_a	X36_ZZ_hom_s2_c1_b	X36_ZZ_hom_s2_c2_b	X36_ZZ_hom_s2_c2_c	X36_ZZ_hom_s2_c2_d	X36_ZZ_hom_s2_c9_a	X28_ZW_het_s3_c1_c	X28_ZW_het_s3_E8	X28_ZW_het_s3_E10	X28_ZW_het_s3_c3_a	X36_ZZ_hom_s3_c1_a	X36_ZZ_hom_s3_c1_b	X36_ZZ_hom_s3_c2_a	X36_ZZ_hom_s3_c2_b	X36_ZZ_hom_s3_c2_c	X36_ZZ_hom_s3_c9_a	X36_ZZ_hom_s3_c9_b
gene0_LOC110083043	69	63	123	207	23	220	158	13	38	24	38	348	406	161	88	112	47	89	74	208	145	72	225	89	46	46	127	70	139	46	18	95	264	112	63	76	19	24	58
gene10000_SPRYD7	334	305	514	401	136	309	510	87	93	206	241	255	434	522	308	356	245	252	187	467	418	461	324	328	196	275	367	212	375	1336	844	307	540	298	491	312	300	92	431
gene10001_KPNA3	466	499	718	779	383	549	775	263	292	407	673	739	1210	870	680	854	602	641	710	798	904	629	861	884	809	470	672	707	675	1699	1222	678	1091	646	1020	697	693	416	820
gene10002_EBPL	8	2	22	54	11	56	26	11	6	13	38	96	229	32	63	89	24	64	28	75	52	26	127	36	15	11	50	26	95	36	32	26	157	14	14	18	3	2	22
gene10003_RCBTB1	291	289	361	329	195	312	346	126	134	151	182	374	553	455	291	406	221	316	327	565	393	297	382	275	177	185	293	186	431	400	580	323	490	265	368	226	197	129	138
gene10004_PHF11	395	443	359	322	254	169	353	274	266	313	487	125	249	430	389	369	210	272	440	321	271	186	232	478	314	435	345	320	275	1085	860	208	369	356	532	345	586	583	244
gene10005_SETDB2	22	54	28	17	19	29	30	41	42	22	61	17	40	39	49	36	30	14	56	58	28	21	58	10	33	35	20	29	37	134	63	19	46	21	22	27	37	130	16
gene10006_RAB20	256	319	217	227	154	232	263	59	78	88	97	92	152	317	214	226	143	160	217	379	277	211	135	178	81	89	104	159	169	404	388	280	145	213	122	83	148	100	142
gene10007_COL4A2	239	249	257	267	372	337	148	154	95	315	373	1717	2561	467	962	1631	923	529	731	528	705	419	2214	635	676	498	714	1504	1206	3845	2453	355	3302	221	997	481	968	1469	1482
gene10008_LOC110080667	11	44	18	9	30	18	5	19	22	7	18	25	46	8	22	17	20	7	42	12	19	4	41	9	14	28	10	38	12	47	56	38	44	15	18	5	29	119	12
gene1000_PGC	0	0	1	0	0	17	0	0	0	1	0	0	1	8	10	7	6	4	31	2	39	1	0	1	0	7	0	5	84	12	4	30	0	0	0	0	0	0	0
gene10010_GABRB3	12	36	27	14	0	22	21	8	1	15	42	71	136	31	27	25	22	32	10	32	33	8	86	16	28	12	23	71	59	23	57	9	180	24	79	29	13	29	90
gene10012_GABRA5	27	30	40	21	2	36	25	14	9	10	42	25	26	110	43	85	53	30	39	64	49	42	157	96	59	59	76	34	120	140	292	30	218	45	104	84	246	133	29
gene10014_GABRG3	9	17	7	4	14	7	8	44	21	42	58	12	19	18	22	18	5	23	33	31	33	29	28	61	25	16	27	76	70	191	78	12	45	58	47	42	67	52	43
gene10015_OCA2	10	14	1	5	3	4	8	0	2	2	5	1	6	10	9	22	11	10	11	0	8	14	5	1	1	5	2	7	43	58	10	3	21	4	9	8	14	12	3
gene10016_HERC2	1586	1794	2613	3705	3523	2458	2309	1844	5148	1784	2745	3334	4144	2163	2479	2208	1557	2165	2826	3562	2313	2143	3250	2512	2121	1303	2143	1804	3239	4783	5074	2560	4721	4028	3039	3237	1678	2793	3337
gene10017_NIPA1	11	7	21	27	10	15	21	40	52	12	62	50	117	8	9	10	3	11	19	13	11	10	80	35	27	14	17	25	14	47	11	21	142	23	43	33	17	62	30
gene10018_NIPA2	246	144	234	285	269	269	206	155	202	275	326	424	647	315	283	466	237	283	344	449	293	222	556	481	341	289	316	457	353	682	934	270	554	324	352	281	254	149	707
gene10019_CYFIP1	722	722	928	1329	437	1150	1256	382	330	459	689	2459	3322	1551	1140	1650	817	1057	877	1877	1450	810	2834	1494	813	420	1356	590	1467	1570	1924	1023	2644	946	1073	848	970	540	874
gene1001_FRS3	25	6	48	113	14	82	66	7	5	26	33	112	183	45	94	45	25	55	41	127	83	30	125	45	33	15	67	16	113	51	12	57	156	42	85	37	20	13	52
gene10020_FNDC9	4	0	0	0	0	0	0	0	0	0	0	1	8	9	1	1	8	5	1	0	3	2	0	2	0	0	7	1	0	0	0	0	6	0	2	0	1	0	0
gene10021_TUBGCP5	354	320	389	419	194	311	376	127	81	175	265	441	656	441	417	532	368	401	469	761	555	292	612	498	272	154	368	262	668	1121	723	308	650	342	440	388	396	206	484
gene10023_SLC9A7	147	103	133	172	120	164	107	105	132	104	155	191	233	231	328	448	123	310	339	409	222	166	747	405	271	149	219	140	270	481	475	269	399	216	212	328	191	93	303
gene10024_RP2	36	26	115	182	63	140	105	51	81	58	67	188	307	124	126	169	41	123	67	145	172	69	219	59	46	31	105	59	112	109	87	123	311	45	161	81	31	70	80
gene10025_JADE3	562	852	1016	945	354	618	895	277	294	413	561	872	1289	824	833	744	663	869	593	865	689	584	886	541	382	304	631	424	921	1412	1294	633	1509	441	791	468	659	402	776
gene10026_LOC110080698	383	324	449	329	278	263	417	172	139	341	2083	439	532	5519	905	304	1570	552	1180	551	2789	916	615	503	457	695	545	982	464	316	381	422	803	613	897	493	556	281	688
gene10027_LOC110080695	83	72	58	25	1	2	51	16	33	28	187	8	4	223	51	175	108	15	32	0	29	4	59	13	30	57	30	8	8	8	61	7	30	9	86	77	29	9	0
gene10028_PLCXD1	59	62	24	20	14	15	48	13	11	27	32	26	59	99	123	95	38	59	116	102	64	42	86	100	88	92	92	51	117	195	240	78	160	73	162	87	70	155	56
gene10029_GTPBP6	134	53	61	146	106	102	151	76	65	121	171	85	163	216	105	167	147	93	213	157	124	100	210	198	140	176	148	181	121	153	300	173	454	205	350	164	132	310	167
gene1002_PRICKLE4	188	84	151	205	130	220	199	78	29	199	365	256	371	304	194	231	216	261	704	471	472	369	450	175	115	190	289	107	218	928	483	389	414	206	301	259	247	98	324
gene10030_LOC110080686	702	835	846	978	695	763	1277	427	614	556	1400	1107	1774	1223	1068	837	718	923	1553	1647	1173	1025	1662	1290	1092	578	905	1149	1117	3040	2530	798	2672	877	1639	853	744	1617	1678
gene10031_PPP2R3B	572	676	571	419	369	344	560	240	248	277	511	440	690	633	472	505	453	392	526	744	567	434	580	492	446	344	408	557	449	1241	1294	378	733	395	633	460	528	574	533
gene10033_SHOX	1	1	8	4	19	7	5	1	1	1	7	1	0	1	0	2	0	1	0	1	0	0	11	3	3	2	1	0	0	0	0	5	0	3	0	0	1	1	0
gene10034_LOC110080708	4	0	5	8	1	1	0	5	0	8	8	38	61	7	1	6	0	0	2	3	4	4	10	0	2	13	2	14	5	29	5	4	137	1	76	13	12	7	21
gene10037_LOC110080706	3	21	17	18	3	21	27	1	5	28	27	118	213	33	26	14	11	20	31	21	28	10	79	1	27	14	18	56	39	68	16	3	268	5	72	17	23	45	83
gene10039_GHITM	1030	912	1251	1259	858	1227	1573	543	721	756	849	1052	1495	2223	1656	1770	915	899	1032	1983	1427	1356	1506	937	912	681	1202	1078	1528	735	2002	1263	2041	1154	1485	901	683	454	736
gene1003_LOC110080559	3654	3755	3446	4615	1492	4946	3534	2359	1049	2296	6885	7587	8934	1871	3204	3736	1738	2498	3840	4308	2098	1692	3728	3051	2021	2107	2022	1766	2632	4216	5055	3234	3591	2280	2693	2502	2116	3744	7610
gene10041_CDHR1	0	0	8	33	5	13	9	5	2	7	8	29	85	6	29	10	14	51	36	27	17	2	41	5	12	3	38	0	28	60	9	2	14	3	3	3	2	3	0
gene10043_LRIT2	0	0	0	0	0	0	0	0	0	0	0	0	0	0	0	0	0	1	0	0	0	0	0	0	0	0	0	0	1	1	0	0	0	0	0	0	0	0	0
gene10044_LRIT1	3	0	2	0	0	1	0	0	0	0	0	1	3	0	1	5	0	0	0	0	0	1	0	0	0	0	0	1	4	0	0	0	0	0	0	2	2	0	0
gene10045_RGR	0	0	0	0	0	0	0	0	0	0	0	0	0	3	0	1	0	1	1	0	2	0	0	2	0	0	0	2	8	16	14	1	1	0	0	2	0	0	0
gene10046_SLC18A3	18	13	14	28	13	30	12	11	4	25	13	25	28	44	56	13	99	65	50	17	66	58	54	31	53	10	52	78	12	221	61	27	40	31	74	12	34	30	30
gene10047_CHAT	0	0	0	0	0	0	5	0	0	1	1	0	0	3	5	0	22	17	9	4	6	19	3	0	1	1	10	2	2	33	8	2	0	0	9	1	3	3	0
gene10049_CUNH10orf53	0	0	0	0	0	0	0	0	0	0	0	0	0	0	0	0	0	0	0	0	0	0	0	0	0	0	0	0	1	0	0	0	0	0	0	0	0	0	0
gene1004_TOMM6	3328	1874	3342	1375	2390	1489	2122	1435	1288	2534	2825	1607	2027	2822	2460	2309	3264	1267	2854	2871	2725	3897	2231	2545	2642	4694	2405	2712	1869	1437	2946	2776	1345	3737	2647	1970	2190	1338	2382
gene10050_OGDHL	159	139	187	271	140	163	130	54	67	112	228	99	213	322	380	218	205	327	459	253	253	144	208	116	135	110	153	85	593	870	745	173	278	154	179	150	268	269	176
gene10051_PARG	444	659	943	1119	510	682	889	288	368	389	571	735	1118	904	798	783	582	623	830	907	901	571	965	549	387	388	563	369	1260	1736	1383	502	1187	579	634	571	476	272	540
gene10053_LOC110080722	1623	1402	2177	1584	1028	1241	1910	541	636	1151	1358	1286	1732	2422	1390	1717	1591	1227	1093	1968	1762	2249	1552	1730	1163	1489	1731	1622	1467	2153	3100	1347	2085	2031	2355	1254	1205	669	1755
gene10054_NCOA4	2197	2230	6846	9261	8605	6598	5865	3339	6214	4268	2825	2086	3018	2538	1517	2740	1157	1278	1105	3026	2296	2802	2981	2121	945	2216	1396	1008	4478	2250	1645	2056	2583	5192	1815	3765	1006	549	1121
gene10055_LOC110080727	13	17	9	16	11	10	5	0	1	5	23	3	22	7	22	28	4	11	38	10	18	9	10	4	10	17	13	36	61	63	19	15	7	14	29	11	27	34	6
gene10056_GPRIN2	17	32	15	40	21	68	24	0	0	1	5	31	70	56	45	50	14	25	17	15	14	24	75	37	20	3	27	6	176	32	28	12	0	26	1	13	10	0	8
gene10057_SYT15	8	0	1	24	4	18	6	5	2	1	2	13	10	15	11	15	1	16	4	3	14	9	30	1	1	0	22	0	44	16	3	0	7	0	7	6	9	3	11
gene10058_FAM35A	196	127	244	185	228	171	223	155	182	254	265	154	255	268	216	230	140	191	137	301	238	167	401	282	168	174	249	202	272	341	475	147	415	294	277	251	295	97	161
gene10059_LOC110080748	179	292	278	389	162	324	344	85	93	137	258	595	928	396	375	369	279	383	377	449	422	267	718	316	331	164	494	188	382	582	392	331	529	268	300	242	215	126	271
gene1005_USP49	90	68	93	113	23	72	106	73	46	38	97	205	423	148	128	149	61	101	126	204	166	76	342	146	93	77	90	46	187	349	277	165	181	125	60	156	87	106	48
gene10060_EPAS1	1319	1541	3533	2371	2017	1921	2018	2869	2752	3020	4122	5196	7103	3107	2776	2807	4415	1990	1634	4268	2590	3437	13185	5305	4038	3112	3830	2007	3662	4674	2615	2706	6998	4884	4405	6187	3830	2425	6482
gene10061_LOC110080755	0	0	0	0	0	0	0	0	0	1	0	0	0	1	0	3	0	0	1	0	0	1	0	0	2	0	0	0	9	0	9	0	1	0	1	2	6	0	0
gene10062_LOC110080757	0	0	0	0	0	0	0	1	0	0	3	0	0	6	0	3	7	0	3	0	1	0	2	0	1	1	0	0	4	0	5	0	0	0	0	8	2	2	0
gene10063_RHOQ	2	26	26	26	18	51	42	5	3	4	6	64	59	55	33	28	16	18	13	61	16	12	92	19	14	10	41	1	54	18	25	47	147	20	39	28	4	18	17
gene10064_PIGF	223	173	140	217	170	170	169	181	169	186	270	212	300	228	266	339	190	219	271	340	200	217	308	406	367	213	318	539	246	614	806	211	367	234	237	292	220	743	420
gene10065_CRIPT	432	551	586	490	335	280	587	109	135	307	348	241	420	556	417	445	402	334	369	544	508	572	349	330	337	377	399	356	391	746	1759	522	534	405	609	402	426	274	305
gene10066_LOC110080758	0	0	3	0	5	6	8	0	0	0	1	1	2	9	2	2	6	6	2	0	0	3	5	0	1	18	6	2	40	13	26	3	9	14	11	9	14	5	2
gene10067_SOCS5	101	112	225	293	104	265	359	107	143	138	113	335	447	313	230	255	113	217	142	371	289	157	441	202	117	176	258	119	241	280	163	214	518	249	282	186	95	102	84
gene10068_MCFD2	293	205	276	436	278	360	290	149	129	247	285	327	610	322	390	758	234	330	341	496	379	314	529	346	287	280	291	359	448	655	1155	324	753	215	343	200	251	109	284
gene10069_TTC7A	50	19	58	67	38	66	46	22	19	45	74	95	83	105	86	155	34	70	91	144	103	92	117	72	70	86	123	140	242	139	173	71	311	72	191	91	151	156	88
gene10070_STPG4	2	0	0	1	3	0	0	0	0	2	0	0	0	3	2	3	0	3	0	8	2	5	0	1	1	5	3	1	11	3	0	0	4	5	9	3	5	5	4
gene10072_CALM2	2836	1700	2738	2198	1408	1568	2796	752	791	1505	1845	1601	2798	4446	2885	4233	1558	1682	1501	3969	2667	4192	2473	1811	1193	1665	2290	2740	3513	2683	9553	2083	5317	2010	4495	2409	2791	886	1487
gene10073_LOC110080754	17	3	1	8	0	1	1	0	0	0	2	2	4	6	4	7	1	2	4	3	68	0	2	2	1	1	1	4	9	0	1	98	9	1	1	1	6	5	0
gene10074_LOC110080759	10	5	6	5	12	4	2	5	2	5	4	1	4	6	14	8	21	18	27	9	12	27	4	2	11	9	6	5	7	27	63	9	3	1	7	5	10	15	5
gene10076_TTBK1	18	44	11	43	21	17	37	28	29	61	127	65	37	59	62	33	17	42	70	95	55	31	109	29	104	51	69	14	120	98	134	34	81	20	46	116	129	70	32
gene10077_LOC110080760	762	802	1381	1470	808	1278	1400	349	450	463	647	1952	2661	1814	1912	1611	694	1076	1174	1709	1448	727	2166	968	865	371	1285	600	2089	1356	2033	1028	3581	915	1235	1280	776	427	809
gene10078_SRF	63	16	109	130	59	147	90	36	38	43	40	215	250	133	117	83	26	89	49	101	86	53	214	62	32	16	120	17	154	27	63	84	255	68	77	78	20	6	23
gene10079_PTK7	1952	2493	2006	3108	1947	2925	1175	711	670	1216	1301	7771	10422	1397	4798	5843	1365	3724	4911	3616	2614	931	6604	3515	3075	1061	3495	4962	4013	6400	6280	1938	10520	988	2240	1104	1342	1312	5195
gene1007_MED20	269	294	274	332	135	296	393	103	114	215	231	402	596	426	224	296	301	238	230	398	365	397	647	386	342	238	475	216	228	459	489	296	509	482	528	379	354	148	362
gene10080_LOC110080764	123	122	173	132	86	156	116	55	58	109	107	139	194	272	206	225	194	190	161	370	254	211	274	149	163	126	179	190	241	100	259	298	313	260	335	213	147	68	388
gene10081_KLC4	691	539	867	975	736	985	1026	389	457	692	856	1338	2168	1341	1054	1062	810	891	914	1352	1112	1113	1783	1027	848	646	1099	1014	1137	1057	1122	985	2110	1234	1520	996	686	692	947
gene10082_MRPL2	1525	1435	1683	1113	1266	1028	1127	919	847	1076	1410	1013	1060	1930	1385	1511	1816	964	1133	1859	1308	1879	1688	1180	1386	2325	1397	2116	1279	1190	2145	1624	1361	1928	2033	1290	1255	1006	1452
gene10083_LOC110080730	95	36	106	139	49	91	82	54	87	102	93	141	186	130	206	113	20	157	106	147	97	49	297	97	57	33	110	22	238	71	107	50	327	94	97	145	67	48	77
gene10084_LOC110080762	38	5	67	56	33	71	56	17	23	24	24	133	136	74	87	71	15	66	55	108	66	30	136	39	31	19	50	10	145	47	110	40	248	36	40	56	41	18	37
gene10085_LOC110080732	7	17	29	30	18	52	27	10	11	14	15	53	60	33	47	55	10	21	34	54	28	9	87	31	19	4	25	9	56	15	46	33	73	28	41	28	23	20	13
gene10086_LOC110080731	99	99	81	141	75	128	160	64	86	116	146	118	108	135	195	170	91	154	144	149	112	116	203	177	123	47	135	54	211	174	253	157	179	128	119	154	153	143	108
gene10087_LOC110080763	769	944	754	995	691	871	976	233	260	434	733	987	1229	1202	1441	1371	1247	1371	1697	1389	1307	1265	1444	1423	1061	447	1158	1191	1030	1387	1873	1596	1493	824	1093	923	922	948	806
gene10088_LOC110080728	41	31	33	21	15	49	70	20	5	24	38	95	40	126	86	130	79	78	83	97	84	101	204	115	136	72	79	222	108	98	113	132	144	128	187	103	154	101	313
gene10089_RRP36	596	806	970	684	529	520	821	319	240	490	618	542	675	1270	1048	1056	907	723	525	1037	871	851	1137	741	784	747	845	772	1083	758	1131	696	904	990	1046	925	765	523	684
gene1008_BYSL	507	307	506	509	329	559	594	187	119	237	382	432	520	650	399	500	344	411	318	767	548	571	477	367	255	254	391	403	410	484	876	506	572	367	560	325	297	196	392
gene10090_LOC110080736	68	57	29	69	9	23	32	0	2	23	21	22	26	135	22	38	15	25	34	110	39	13	101	24	54	10	30	15	31	45	13	17	16	22	17	33	35	15	2
gene10091_KLHDC3	795	975	850	784	462	659	1052	251	241	499	441	625	840	1653	1164	1198	1300	970	923	1602	1154	1250	1217	971	944	903	973	730	1263	1103	993	1437	1074	1233	1242	930	757	679	591
gene10092_MEA1	909	640	1001	635	595	660	955	290	312	472	821	538	586	957	585	635	780	688	652	1142	841	947	644	730	689	670	722	666	513	837	1057	794	571	725	815	659	620	376	522
gene10093_LOC110080753	526	316	793	857	445	860	950	399	483	418	341	814	884	1078	884	904	704	665	382	943	753	430	960	484	291	391	621	304	876	296	395	678	864	797	694	597	268	171	316
gene10094_MRPL22	422	406	414	270	386	289	395	270	252	336	419	206	254	446	284	272	380	189	327	647	353	497	295	361	307	421	269	588	226	594	762	343	325	539	574	312	398	361	336
gene10096_GEMIN5	431	392	470	425	224	445	597	167	121	246	320	857	1233	775	600	707	356	410	386	715	477	403	1008	431	337	255	466	562	742	684	936	426	1185	435	524	450	341	271	285
gene10097_CNOT8	1139	1016	1395	1337	643	997	1527	453	418	881	811	1181	1758	1719	1183	1406	958	876	1146	2042	1606	1386	1269	1232	851	970	1249	1193	1161	2090	2949	1469	1720	1357	1819	980	1129	629	1282
gene10098_FAXDC2	1	0	6	8	3	19	14	0	8	0	3	15	29	8	17	15	0	2	22	1	12	2	18	27	24	7	24	1	14	39	3	27	5	25	3	4	8	0	2
gene10099_LARP1	145	272	419	640	600	466	347	369	742	399	372	771	1021	333	274	168	154	197	199	270	234	198	791	226	139	149	272	161	551	475	491	271	1204	432	267	339	218	333	203
gene1009_CCND3	710	409	1216	1674	1108	1056	1383	1254	2417	1428	587	519	875	1197	742	901	477	413	365	884	624	794	1084	690	512	615	737	544	1364	1042	1118	767	1255	1212	1049	924	608	405	490
gene100_NOX3	5	0	0	2	0	0	3	0	0	1	0	4	3	0	17	6	1	27	7	4	0	1	20	0	2	5	37	1	23	0	0	2	4	5	3	10	5	0	0
gene10100_HAND1	19	0	32	4	11	4	15	16	9	10	22	6	8	2	1	1	2	5	2	0	0	1	8	0	0	0	18	5	0	5	0	1	23	2	19	0	27	1	0
gene10101_SAP30L	368	632	754	793	383	597	854	256	291	327	454	478	712	905	654	559	504	619	673	590	826	534	638	841	424	292	462	295	614	1313	1205	624	636	508	682	369	447	247	443
gene10102_GALNT10	140	94	126	83	89	101	45	60	101	93	146	183	367	132	213	310	121	133	106	161	117	71	215	127	133	115	172	198	262	388	479	96	433	104	164	100	133	268	232
gene10105_MFAP3	62	32	91	210	93	152	129	79	97	86	142	478	896	65	197	171	23	98	135	191	95	56	565	131	123	50	128	30	168	202	150	50	645	95	75	126	45	17	77
gene10106_FAM114A2	180	174	432	566	153	600	710	90	152	107	207	564	828	743	475	643	288	397	188	794	738	399	885	356	130	144	388	141	681	366	345	442	1097	417	243	277	174	49	213
gene10108_LOC110080775	33	42	39	46	33	56	38	12	10	13	46	25	32	108	108	61	28	54	39	73	59	29	123	60	26	35	83	18	161	30	135	53	101	38	88	49	83	43	6
gene10109_GRIA1	243	149	30	480	259	166	44	33	66	59	99	51	98	173	247	199	127	141	953	442	422	140	474	278	505	160	246	85	282	407	237	266	403	98	216	127	471	184	153
gene1010_TAF8	246	197	498	413	119	413	417	295	152	275	410	416	785	383	511	459	240	325	423	619	436	358	1011	558	369	210	560	319	480	477	483	348	1161	472	666	370	432	277	242
gene10111_NMUR2	0	0	0	0	0	0	0	0	0	0	0	0	0	0	0	1	1	1	0	0	0	2	0	0	0	0	0	0	0	3	0	5	0	0	0	0	2	5	0
gene10112_LAMB4	9	19	42	8	16	8	19	27	19	15	45	1	0	27	43	47	64	30	34	14	24	37	12	16	14	229	13	136	103	230	101	13	36	4	18	20	23	26	0
gene10113_ERGIC2	159	114	168	178	159	179	212	103	137	128	150	246	426	178	178	249	121	146	179	237	190	169	413	248	190	150	165	168	214	290	366	113	383	244	140	183	113	90	225
gene10114_MUC19	3	0	3	2	1	6	3	3	1	2	5	0	0	31	33	22	14	24	14	7	13	1	36	3	3	1	12	2	47	14	40	7	20	7	11	9	20	11	0
gene10115_LRRK2	259	207	348	306	143	183	400	107	119	167	392	485	785	677	740	656	381	462	572	725	717	470	832	775	377	474	496	609	1112	1888	2631	464	1993	339	784	565	687	732	648
gene10116_SLC2A13	15	15	11	21	18	15	13	13	28	4	11	19	54	22	25	37	7	18	16	32	10	7	29	23	6	7	9	15	64	23	57	10	111	21	21	24	17	30	4
gene10117_CUNH12orf40	0	0	0	2	0	0	0	0	0	0	0	0	2	56	14	30	4	0	10	0	7	1	37	1	0	11	6	0	138	3	54	4	22	6	5	35	63	13	0
gene10118_ABCD2	54	45	50	35	26	39	89	23	26	48	79	46	60	82	89	71	47	59	39	58	64	65	95	43	26	62	87	83	100	61	149	40	118	31	94	87	127	151	29
gene10119_KIF21A	1876	1995	1332	1247	1381	1087	1276	655	656	908	1495	1081	1878	2352	2237	1430	2581	1581	2410	1818	1975	2207	1435	1236	1063	1361	1489	2260	1994	14735	4692	1142	2613	1605	2565	1092	1694	2778	2126
gene1011_LOC110079683	1	10	3	1	9	0	0	6	8	22	5	11	59	20	6	11	13	20	6	29	18	16	152	551	104	70	49	17	51	37	27	5	94	45	25	37	41	29	24
gene10120_LOC110080805	0	0	1	0	0	0	0	0	0	1	0	0	0	2	0	0	0	0	0	0	0	0	0	0	0	0	0	0	6	1	0	0	0	0	0	0	0	0	0
gene10121_LOC110080797	6	0	6	1	5	1	0	4	3	6	5	0	3	21	24	20	20	19	4	11	15	5	17	5	17	47	10	17	58	13	16	11	3	16	8	11	9	3	2
gene10122_CPNE8	73	59	97	134	51	162	142	30	25	57	88	67	147	286	205	232	169	126	83	231	181	154	359	181	102	139	262	63	236	227	342	175	435	110	229	196	156	97	102
gene10123_LOC110080795	18	3	28	44	39	43	11	17	10	20	28	93	117	17	29	22	13	21	28	68	22	8	104	34	43	10	40	16	62	57	93	17	149	33	32	30	24	14	41
gene10124_TPRKB	240	263	294	238	118	235	315	96	98	133	128	109	173	543	256	352	179	145	167	296	219	216	174	185	169	230	167	197	288	499	622	185	220	268	321	185	238	73	137
gene10125_GTSE1	263	162	371	246	124	252	404	190	182	171	252	231	392	428	242	477	96	227	155	380	191	202	290	179	94	118	223	152	286	308	376	237	571	249	410	180	210	73	106
gene10126_TRMU	42	33	42	70	14	46	58	14	14	11	33	87	123	102	120	80	29	71	43	143	75	34	106	44	28	15	60	24	88	42	47	31	226	31	51	61	35	1	35
gene10127_CELSR1	55	88	120	77	63	86	53	86	230	67	156	275	504	138	441	250	130	319	519	288	272	99	617	407	182	103	463	234	357	850	880	145	997	274	198	160	191	147	412
gene10128_GRAMD4	298	493	562	734	575	504	477	352	647	584	396	656	1347	539	584	559	326	500	666	563	549	394	622	562	486	334	400	836	755	966	1424	478	1458	662	662	620	450	548	898
gene1012_LOC110080680	140	231	130	146	294	89	245	277	271	456	448	732	1521	77	428	735	85	223	812	118	589	111	465	4876	256	304	369	4231	555	2492	1830	98	6449	685	1182	320	187	1074	7019
gene10130_CERK	144	125	185	247	106	187	240	74	79	144	156	294	308	402	313	307	203	264	185	431	327	268	520	211	231	215	248	190	379	229	423	221	625	302	337	311	193	252	225
gene10131_TBC1D22A	138	101	364	496	129	423	495	123	116	134	151	524	823	471	313	305	186	273	155	441	350	205	688	189	131	128	301	188	578	173	374	278	1009	292	330	285	176	120	198
gene10132_EPSTI1	852	1482	1322	695	213	344	355	76	283	9	51	208	523	739	850	463	556	817	374	539	319	238	53	358	51	78	56	209	390	360	752	318	414	177	329	246	266	240	87
gene10133_DNAJC15	277	263	308	310	230	205	314	120	129	239	318	201	461	382	305	380	336	264	255	454	304	386	369	573	334	415	330	331	263	592	846	320	483	550	387	306	303	196	384
gene10134_ENOX1	136	199	214	234	139	236	163	46	72	64	178	168	237	319	230	197	191	140	167	300	244	283	260	222	138	71	179	125	288	484	257	206	235	191	243	152	207	46	63
gene10135_CCDC122	9	0	7	6	2	2	12	0	0	4	2	2	3	28	22	23	12	9	10	19	7	10	19	1	5	9	9	11	70	8	35	18	49	5	22	19	38	19	5
gene10136_LACC1	94	26	112	88	46	97	94	23	19	29	65	108	128	140	135	176	84	93	83	239	130	47	90	100	52	50	95	107	151	100	214	102	449	100	248	115	136	48	40
gene10137_TSC22D1	443	347	570	579	303	639	623	443	383	421	647	711	941	829	836	646	381	595	715	978	719	449	1403	1243	562	349	725	511	904	761	818	633	1754	764	904	835	716	514	690
gene10139_NUFIP1	785	981	940	899	862	508	756	250	368	477	782	392	502	818	821	925	815	816	1206	1168	801	854	706	910	605	609	641	604	716	1762	1494	1107	881	931	1193	861	1114	866	606
gene1013_PIFO	223	463	360	124	51	169	294	39	53	51	102	153	284	487	376	420	274	237	63	331	147	242	281	272	136	184	214	316	733	169	156	163	331	165	272	204	168	132	196
gene10140_GPALPP1	482	489	526	584	330	563	726	205	200	288	327	479	752	573	431	488	421	426	425	816	567	564	538	484	262	352	368	347	571	467	753	380	613	632	592	357	284	136	346
gene10141_GTF2F2	415	427	537	399	322	273	463	161	158	242	289	293	437	485	278	300	350	267	247	441	355	540	390	213	246	274	315	313	300	803	761	384	415	266	360	284	259	310	295
gene10142_KCTD4	0	0	3	0	5	0	0	0	0	0	2	3	2	0	0	1	4	1	0	0	0	0	0	0	0	7	6	0	3	7	0	0	0	0	0	1	0	2	0
gene10143_TPT1	25369	19525	31391	19265	19292	13883	18378	16551	16170	26591	30084	22694	22322	32217	20649	19707	29873	18927	12093	23758	25488	32919	29839	37405	24442	46916	30226	26715	19284	25879	17403	18563	17615	57249	31921	29042	22586	10930	30752
gene10144_SLC25A30	20	6	35	27	7	37	40	20	9	14	23	47	103	58	55	41	22	38	32	69	29	38	60	43	22	25	26	8	89	39	76	15	133	31	19	24	26	7	17
gene10145_ST3GAL5	53	46	94	147	58	139	92	50	49	29	60	255	460	110	143	136	59	100	101	162	108	71	256	114	107	36	106	126	125	81	107	92	357	75	111	74	67	21	96
gene10146_ATOH8	95	138	134	69	58	85	73	26	36	45	35	37	45	217	156	167	142	93	152	273	156	154	168	82	78	41	45	45	120	188	89	127	140	148	151	92	68	60	37
gene10147_FGFRL1	635	873	775	1208	563	884	810	293	217	447	587	3043	4843	785	998	1209	893	1053	1058	819	771	547	2438	1318	1092	387	968	1797	835	1332	1216	821	6586	735	1984	711	667	316	2406
gene10149_SPON2	48	23	7	15	13	4	5	8	4	6	14	1	9	73	44	52	57	29	25	26	31	18	16	5	24	7	9	16	47	95	93	37	63	2	36	9	23	9	1
gene1014_LOC110081382	0	0	0	0	0	0	0	0	0	0	0	0	0	10	5	6	4	2	1	0	4	0	6	0	0	5	0	0	30	12	0	0	0	3	0	3	2	10	2
gene10150_CTBP1	2184	2184	2881	2675	2003	2491	3479	931	1036	1740	1902	2739	2945	2746	1754	2142	2171	2052	1906	3944	3004	2735	2684	2515	1686	1710	2141	1588	1603	2983	2575	3150	2179	3280	2739	1889	1497	735	2048
gene10151_MAEA	1099	1081	1395	1247	588	1133	1675	374	328	546	690	1226	1979	2066	1354	1630	1012	990	884	1914	1255	1326	1583	1220	887	736	1255	784	1529	1877	2399	1193	1806	1302	1366	941	800	458	934
gene10152_UVSSA	924	499	748	629	336	618	974	232	336	400	486	384	765	944	607	763	553	588	425	1288	936	527	893	584	578	464	589	285	832	1106	1357	535	968	715	666	459	449	580	493
gene10153_RIF1	534	570	722	995	515	772	592	326	440	467	543	1388	1829	758	1024	983	438	902	1166	1704	921	593	1479	772	597	296	799	501	1085	1266	2741	729	2548	724	769	717	543	311	715
gene10154_NEB	25	19	56	26	267	41	49	35	102	27	84	41	24	114	125	106	42	60	97	79	94	50	85	69	61	117	52	453	329	90	154	53	148	115	84	62	83	98	36
gene10155_ARL5A	49	37	136	160	55	150	180	25	24	29	57	292	396	136	114	126	41	120	43	135	117	51	248	56	24	35	93	48	201	113	39	94	355	67	113	69	38	17	52
gene10156_CACNB4	29	36	36	7	32	20	11	14	4	16	15	29	16	69	88	52	21	30	42	43	53	52	38	7	22	17	25	26	124	69	244	31	163	30	81	27	69	55	9
gene10158_STAM2	372	449	680	825	447	539	784	233	330	305	414	541	879	735	648	644	481	553	632	703	704	614	738	599	317	266	456	380	869	1080	1045	633	733	805	563	558	325	280	405
gene1015_LOC110080707	0	0	0	3	0	0	0	0	0	0	2	0	0	21	1	1	10	11	5	7	2	10	2	2	2	2	2	5	84	17	10	5	12	3	4	3	5	22	94
gene10160_FMNL2	344	348	488	524	229	403	446	170	154	292	486	544	911	710	760	776	509	635	701	1025	948	609	1545	922	643	472	763	677	579	1657	1030	493	1801	361	979	684	631	642	1194
gene10161_PRPF40A	2136	2380	1943	1976	1644	1348	1654	1132	1526	1641	2118	1195	1827	1913	1783	1811	1520	1395	2513	2478	1707	1266	2298	1974	1703	2061	1722	1950	1408	6746	4963	1842	2149	2425	2131	1806	2065	3487	2035
gene10162_ARL6IP6	379	271	314	424	326	303	389	191	244	330	279	544	979	308	372	455	244	266	446	406	337	305	456	424	386	222	344	486	384	740	931	311	622	363	326	257	297	170	578
gene10164_RPRM	394	598	529	386	173	132	405	106	271	128	151	310	332	495	378	364	271	253	905	196	479	609	417	868	636	285	471	37	464	2272	1464	515	69	378	149	366	251	22	141
gene10165_GALNT13	70	60	57	28	17	31	30	7	19	15	58	48	76	65	81	76	27	87	47	22	76	51	46	31	19	18	42	20	129	100	151	37	130	21	46	43	64	32	19
gene10166_KCNJ3	0	3	3	1	2	1	3	0	0	3	4	35	13	27	36	25	11	13	9	12	15	19	13	3	3	0	3	10	38	17	31	19	78	0	7	4	10	31	18
gene10167_RIOK1	503	432	403	379	242	330	362	242	193	180	272	298	439	475	404	506	303	320	321	530	519	488	386	418	207	249	312	426	471	615	745	320	481	375	513	270	271	376	368
gene10168_DSP	1713	1662	2848	1126	1161	1351	626	490	551	1495	3245	3750	3822	8260	9694	14481	8250	11846	9139	5077	7281	5365	21194	13785	13744	4765	12609	4568	14214	25282	24203	15179	5376	7036	2526	10194	8356	1529	5912
gene1016_LOC110080716	25	0	6	25	55	9	0	14	2	51	12	14	79	41	10	28	42	14	20	7	21	34	31	4	39	0	19	29	48	76	134	23	710	4	218	19	35	358	29
gene10170_BMP6	118	78	90	66	66	62	93	36	43	61	246	159	255	138	178	129	154	195	146	57	139	133	129	99	112	113	115	55	178	326	229	67	94	99	91	72	128	25	51
gene10171_TXNDC5	392	215	835	1171	409	1107	1011	275	204	337	650	2468	3071	996	1205	1729	828	1492	697	1221	1497	675	2449	928	906	627	1043	1388	1357	504	342	989	2883	609	658	461	349	85	2064
gene10172_BLOC1S5	101	102	171	237	20	199	272	2	10	29	57	203	428	206	203	182	115	185	65	311	194	115	236	111	62	30	154	48	192	54	58	98	259	101	91	94	32	3	59
gene10173_EEF1E1	244	133	217	212	131	182	343	39	78	110	150	162	275	263	145	255	160	147	168	304	215	320	314	205	129	133	201	109	159	487	708	260	289	224	282	177	133	67	170
gene10174_SLC35B3	214	133	243	198	138	179	150	54	67	144	170	130	246	193	178	219	174	192	345	195	219	267	169	192	200	168	169	102	184	606	582	182	194	146	160	177	185	171	314
gene10176_LOC110080850	0	0	0	0	0	0	0	0	0	0	0	0	0	0	6	5	2	1	0	0	2	2	0	1	0	0	0	0	4	20	3	2	2	0	6	0	0	0	0
gene10177_LOC110080853	0	0	0	0	0	0	0	0	0	0	0	0	0	0	0	0	0	1	0	0	0	0	0	0	2	0	0	0	0	0	0	0	2	0	0	0	1	0	0
gene10179_TFAP2A	59	45	112	37	213	26	6	36	25	32	54	13	9	13	57	2	53	63	17	23	16	52	16	12	11	56	32	17	15	87	76	17	8	15	32	19	50	3	1
gene1017_LOC110079691	16	8	10	2	3	6	8	3	2	5	19	63	45	15	21	13	14	16	14	31	6	9	38	4	7	11	16	17	34	36	17	3	16	6	17	18	13	14	27
gene10181_LOC110080871	0	0	3	0	2	0	0	0	0	0	0	0	0	0	0	0	0	0	1	0	0	0	0	0	0	0	0	0	1	0	0	0	0	0	0	0	0	0	0
gene10182_LOC110080870	6	12	12	15	6	15	8	8	1	10	10	7	13	29	23	24	34	21	14	33	14	19	32	12	16	10	23	6	20	27	34	7	29	21	21	12	12	9	10
gene10183_LOC110080877	138	126	206	272	104	229	354	47	32	29	82	62	186	396	56	153	111	12	155	417	195	388	451	404	51	156	75	119	194	316	423	209	243	352	353	216	141	41	180
gene10184_MAK	138	109	127	150	94	133	197	84	67	97	199	172	249	279	230	271	113	221	200	223	168	158	331	201	147	142	195	140	329	339	497	122	438	128	363	244	267	209	289
gene10185_GCM2	0	0	0	0	0	0	3	0	2	0	0	0	0	1	0	1	1	1	0	0	0	0	15	1	4	0	4	0	0	3	7	1	5	1	0	0	1	0	0
gene10186_SYCP2L	7	19	15	4	0	3	11	5	3	1	6	5	12	61	26	54	10	25	9	45	3	9	77	19	18	20	21	42	279	61	36	4	57	18	25	53	85	50	1
gene10187_ELOVL2	0	0	4	6	4	7	0	0	0	2	1	23	106	25	3	21	3	5	3	13	16	4	105	5	17	6	17	3	78	15	9	0	410	8	49	16	19	2	110
gene10188_SMIM13	250	197	238	272	86	241	420	69	68	124	171	375	474	293	249	314	241	251	202	358	387	299	457	283	240	267	300	173	235	480	609	308	348	258	248	203	186	65	212
gene10189_NEDD9	181	170	298	185	59	150	240	45	45	117	151	171	218	383	181	304	175	116	132	478	305	290	319	185	102	53	245	409	198	328	478	173	1297	131	913	168	127	212	675
gene10190_TMEM170B	28	20	78	40	12	74	84	13	10	21	22	80	112	81	66	67	17	53	19	53	69	43	127	40	64	25	60	45	121	57	135	63	180	34	84	56	42	15	73
gene10191_ADTRP	82	61	43	47	41	55	75	19	20	56	59	106	177	64	68	101	57	66	74	77	67	54	133	132	77	58	79	110	130	174	302	65	105	68	64	81	87	80	110
gene10193_IRX4	8	14	16	12	31	17	2	20	12	17	26	1	3	25	4	3	39	4	4	22	16	11	26	23	18	115	26	196	3	6	6	3	0	54	4	8	1	1	0
gene10194_NDUFS6	1117	737	902	454	579	587	707	530	603	796	921	398	540	807	609	739	654	449	424	829	634	886	660	695	743	1032	741	1033	714	1228	1216	612	542	768	853	649	880	526	576
gene10195_LPCAT1	8	27	28	42	31	26	35	4	6	7	19	36	81	17	31	28	30	31	50	77	42	18	62	20	38	14	22	11	26	17	46	25	81	20	25	19	28	8	20
gene10196_CLPTM1L	145	147	141	229	132	139	99	133	152	181	199	424	541	123	172	298	181	254	317	217	183	174	372	362	321	195	244	253	250	771	688	120	433	246	263	227	176	160	552
gene10197_TERT	294	379	314	323	168	225	344	114	73	186	267	230	416	489	641	653	203	530	402	599	392	167	661	470	194	187	353	210	1043	1202	993	272	1267	275	434	440	455	183	125
gene10198_LOC110080883	3	0	0	0	0	0	3	0	0	1	0	0	3	13	3	18	6	0	6	5	5	0	2	0	9	1	0	2	39	20	42	3	0	0	1	3	2	3	0
gene10199_SLC6A19	4	0	2	1	0	1	1	0	2	0	17	0	1	883	115	14	169	22	136	0	642	19	4	6	6	6	0	1	99	33	26	6	8	3	1	4	12	14	0
gene1019_BTG2	1189	1274	1908	2061	643	1417	3255	448	583	1134	1157	2486	4089	2744	1132	1196	2161	1418	2118	2066	2492	1593	2818	3035	2469	1149	2377	1363	1164	11371	8533	2302	1620	2585	1999	1335	1512	934	2182
gene101_TFB1M	40	76	84	87	27	64	90	10	17	25	45	85	139	144	77	67	37	58	29	174	75	32	161	36	14	20	45	35	166	28	30	36	162	74	88	45	34	28	31
gene10200_MAJIN	0	9	1	0	0	1	2	0	0	0	0	0	0	102	33	78	4	1	0	2	12	17	81	2	0	0	3	12	341	0	95	18	35	29	27	2	14	9	0
gene10201_SLC12A7	243	209	198	220	208	187	203	204	315	315	282	303	591	306	487	531	199	314	223	220	236	183	793	330	325	157	455	386	806	967	1269	135	1370	157	366	211	415	226	119
gene10202_CAVIN4	87	24	55	46	122	49	31	18	15	29	33	79	80	31	53	51	31	49	45	43	75	24	53	36	30	7	13	38	55	131	117	51	30	13	31	13	6	3	4
gene10203_TMEFF1	182	98	119	324	292	382	172	65	59	190	193	580	898	113	159	237	114	160	141	193	163	135	411	176	232	82	166	157	146	345	342	141	208	38	96	60	90	39	100
gene10204_SLC39A6	381	279	299	768	629	681	399	181	190	267	395	1204	2008	297	608	1074	446	599	793	843	682	360	1708	859	826	364	680	586	548	2086	1426	423	1679	281	422	341	325	219	809
gene10205_FAM206A	242	215	321	263	200	269	295	89	78	132	150	112	169	351	193	301	232	143	248	530	377	320	283	242	135	208	187	168	310	536	500	271	140	197	221	169	206	62	188
gene10206_CTNNAL1	574	500	787	861	233	641	647	334	191	452	638	1981	1925	925	714	561	518	796	605	727	681	380	1318	685	527	281	647	542	703	998	798	388	1702	333	825	438	398	351	1877
gene10207_ELP2	239	231	297	247	160	185	198	90	71	168	265	314	409	274	275	336	206	233	184	316	264	225	396	252	201	202	242	273	311	334	392	190	459	235	361	283	242	170	258
gene10208_GABBR2	22	3	30	41	16	37	12	0	1	1	10	152	129	54	71	73	5	62	68	75	54	14	121	48	35	5	32	18	101	65	63	38	58	14	21	16	16	9	44
gene1020_FMOD	382	363	510	207	56	343	164	223	216	770	805	3584	6740	49	70	77	124	168	138	83	339	112	510	63	222	62	309	11997	40	258	250	137	22580	114	3947	98	315	6769	33541
gene10211_GALNT12	162	101	264	464	169	486	314	84	44	195	243	1298	1815	313	519	714	213	399	468	580	503	221	1269	419	594	240	612	712	614	772	720	330	1632	212	370	426	263	195	1300
gene10212_ANKS6	366	498	393	334	218	309	371	123	63	152	308	268	282	434	439	431	317	385	472	651	551	389	513	492	246	231	315	142	373	875	853	595	330	251	351	328	257	218	341
gene10213_NFX1	279	233	347	467	162	336	452	161	139	256	388	727	1108	506	363	349	316	389	439	603	466	289	829	618	274	183	466	415	418	1125	861	297	1938	379	795	338	367	490	803
gene10214_CMBL	18	31	37	16	3	27	73	9	13	6	123	72	176	108	15	12	39	31	15	2	65	9	46	55	14	8	23	11	66	23	14	31	18	56	5	23	7	4	7
gene10215_LOC110080880	0	0	1	0	0	0	0	0	0	0	3	0	0	1	0	0	0	0	0	7	1	0	0	1	0	0	0	0	0	0	3	4	0	0	0	0	1	0	0
gene10216_MARCH6	199	164	260	429	247	300	172	140	229	198	236	573	945	182	418	431	112	354	373	348	293	194	687	497	329	148	359	240	505	848	626	141	944	288	265	272	196	187	390
gene10217_ROPN1L	19	9	37	18	20	22	58	4	5	17	21	5	19	103	61	74	20	9	31	85	45	67	50	20	22	46	37	44	157	50	256	40	68	24	89	78	67	63	23
gene10218_SNRNP48	608	408	616	310	334	258	515	311	286	414	464	297	502	422	340	410	247	276	272	626	350	688	427	373	461	542	527	714	461	709	719	417	527	725	705	459	520	643	553
gene10219_ANKRD33B	1	0	3	0	0	4	2	0	0	0	0	1	0	4	1	3	6	2	0	12	2	0	6	0	0	0	0	0	10	0	2	6	0	0	1	0	0	0	0
gene1021_PRELP	27	13	40	95	68	107	89	23	39	13	53	2922	4872	8	16	7	5	13	7	36	28	4	76	7	13	22	28	179	13	30	10	9	1608	12	82	10	32	93	227
gene10220_LOC110080914	28	2	24	67	18	63	73	26	24	45	32	421	630	17	45	107	23	41	25	54	57	23	124	85	101	7	124	338	44	79	64	35	370	6	33	47	22	10	285
gene10222_MICAL2	52	67	119	223	142	206	127	110	134	387	181	1625	5348	224	138	145	145	127	119	240	209	84	434	177	120	109	216	1015	216	495	330	121	5187	259	2206	182	177	1064	3571
gene10223_MICALCL	4	0	9	19	23	5	13	2	3	5	13	5	11	19	25	30	28	40	27	59	30	10	24	26	16	9	46	2	56	136	41	25	23	23	6	11	24	25	29
gene10224_PARVA	50	27	85	91	16	100	92	29	14	36	73	235	664	116	100	72	68	130	47	102	111	40	288	67	59	42	123	103	137	193	115	47	582	62	162	78	104	23	67
gene10225_TEAD1	64	111	121	108	68	154	191	40	39	75	106	162	330	127	116	67	79	127	163	169	108	89	165	93	68	41	107	21	118	371	144	54	275	72	105	86	76	30	50
gene10226_LOC110080923	0	0	0	0	0	1	0	0	0	1	2	0	0	0	0	1	1	1	0	0	0	0	0	0	2	0	3	0	1	0	0	0	0	0	0	1	0	0	0
gene10227_RASSF10	15	13	18	12	9	6	15	7	8	16	26	15	24	191	90	45	76	54	34	54	70	53	125	191	87	107	180	128	83	71	95	41	60	113	67	86	112	15	8
gene10228_ARNTL	249	224	326	275	140	254	364	162	96	159	288	209	329	532	319	343	244	251	286	313	294	370	414	223	235	158	200	225	374	723	971	304	539	262	384	270	285	153	295
gene10229_BTBD10	704	536	969	835	503	610	958	319	296	366	614	627	960	908	529	747	600	576	640	998	814	748	802	698	369	361	564	589	1054	1524	1259	614	1206	759	914	520	586	340	657
gene1022_OPTC	1	7	1	2	0	0	0	2	0	0	0	8	9	3	2	4	3	2	1	0	2	1	0	5	2	0	0	11	19	0	3	2	5	1	4	0	5	0	11
gene10230_PTH	0	0	0	0	0	0	0	0	0	0	0	0	0	0	0	0	0	0	0	0	0	0	0	0	0	0	1	0	3	0	0	0	0	0	0	0	4	0	0
gene10231_FAR1	597	708	829	608	374	422	637	302	199	332	717	566	1098	692	669	630	445	671	718	771	689	422	731	825	403	379	518	579	661	2253	1574	353	1690	481	1001	449	611	826	1577
gene10233_OVCH2	0	2	5	0	0	1	1	2	4	2	5	3	5	23	2	7	19	9	14	0	15	0	4	4	6	11	1	18	11	41	16	1	6	8	17	2	9	5	23
gene10234_LOC110080930	33	10	40	31	58	27	23	62	11	17	195	12	25	103	15	30	69	34	28	5	73	91	32	7	23	33	9	17	173	40	40	13	26	15	21	36	88	16	21
gene10235_PPFIBP2	1051	1368	1116	859	772	561	897	407	378	410	1527	455	515	635	973	684	557	1105	1265	1247	1018	664	619	759	550	364	658	255	607	3031	1985	548	534	229	685	489	615	548	304
gene10237_OLFML1	26	33	36	89	29	98	42	20	18	31	76	160	318	54	192	286	81	107	145	253	79	114	898	76	127	16	135	4	120	110	109	90	678	37	167	101	80	41	131
gene10238_SYT9	40	32	44	54	9	64	40	7	4	9	31	124	239	110	98	64	94	165	128	201	161	72	390	127	64	43	87	27	128	197	93	114	366	62	74	46	13	8	50
gene10239_SPON1	229	116	203	549	344	316	130	143	71	434	490	1473	2110	313	278	586	296	265	382	815	531	178	1318	569	529	307	431	10357	637	1861	1280	496	4834	121	758	275	249	378	7367
gene1023_ATP2B4	498	538	851	1154	937	777	543	839	1830	1358	1012	2340	3596	580	824	960	580	742	1076	1602	900	604	2479	1218	1115	823	1132	890	1064	1930	1194	783	2372	1625	910	1112	678	566	879
gene10242_PLXNB2	366	416	322	543	250	480	256	211	187	279	499	1216	2557	295	593	634	371	569	853	544	537	217	1006	601	489	196	488	564	622	1382	1020	351	1546	279	419	220	313	426	706
gene10244_ZNF800	83	162	143	93	79	98	119	52	67	78	149	128	199	161	139	151	82	62	75	139	107	78	172	94	91	82	120	54	148	465	287	94	179	134	129	115	101	130	95
gene10245_GRM8	13	12	7	137	135	104	3	9	14	9	74	6	23	32	41	15	89	35	147	55	109	48	28	3	22	6	45	24	22	59	34	8	91	15	50	7	26	11	15
gene10246_POT1	95	66	177	302	147	216	226	121	152	126	193	260	522	129	106	111	27	116	246	240	165	84	275	143	104	110	178	115	188	365	211	107	596	219	257	224	233	70	116
gene10247_LOC110080933	11	4	4	9	0	12	14	0	1	4	7	35	124	16	16	20	13	18	10	20	20	11	50	9	24	6	24	12	18	28	11	3	184	11	28	17	8	6	27
gene10249_KLHL1	35	38	51	36	39	29	46	19	10	27	41	40	75	77	58	81	15	31	140	67	74	54	85	47	28	37	57	14	56	385	57	52	45	51	23	12	41	19	31
gene1024_ZC3H11A	1442	1530	1373	2069	1504	1341	1164	1128	1303	1536	1891	1144	1518	1194	1523	1244	767	1529	1937	1986	1330	1034	2266	1981	1357	1055	1485	500	1509	3462	2719	1006	2264	1928	1470	1949	1668	1269	1459
gene10251_LHFPL3	9	29	9	35	6	20	23	2	3	2	4	36	86	26	25	17	15	15	18	9	28	12	25	38	18	4	5	35	31	10	47	7	53	16	15	1	13	60	91
gene10252_KMT2E	3765	6249	4013	5140	3629	3438	3431	2896	3368	3513	7343	2907	3554	3442	4769	2945	3235	5285	6481	7413	5279	3540	8815	6798	4668	4685	6215	1766	4829	9913	8364	3715	6996	5311	5970	6963	6370	4275	4438
gene10253_SRPK2	1114	884	960	635	636	590	829	258	356	545	724	447	641	1292	1051	1096	819	815	799	1201	1007	731	955	693	669	803	810	797	855	3126	3006	868	871	846	1060	674	809	1607	877
gene10255_PUS7	202	179	179	219	85	193	294	53	69	132	163	156	262	319	227	251	195	220	219	332	278	196	279	262	166	144	187	82	354	482	553	171	244	154	245	205	229	109	144
gene10256_RINT1	534	617	672	625	517	482	594	175	161	310	322	279	444	592	686	730	381	623	1076	1140	778	512	632	253	319	255	418	207	792	1924	1769	550	550	301	526	444	543	223	378
gene10257_LOC110080940	47	34	51	19	22	17	59	6	12	33	37	29	51	98	34	87	15	22	33	73	38	52	45	14	26	50	31	145	66	38	172	46	107	47	117	73	160	85	52
gene10258_ATXN7L1	169	114	241	288	200	182	213	107	141	146	180	178	238	324	270	199	173	225	303	316	243	225	424	234	132	124	203	72	411	656	837	193	406	298	259	271	213	149	139
gene10259_CDHR3	0	0	9	0	0	3	0	0	0	1	0	0	12	1	2	7	15	5	3	4	5	4	4	1	5	0	4	5	15	3	31	3	0	5	1	5	4	28	8
gene1025_SNRPE	1480	1307	1442	1235	1056	1056	1500	560	557	1177	1058	810	1048	1629	859	1157	1172	902	716	2288	1228	2132	909	932	832	1318	1078	1799	905	3002	4586	1312	1302	1153	1895	800	1597	1303	961
gene10260_SYPL1	377	220	220	96	77	76	225	22	31	137	148	79	215	605	844	1162	152	190	401	290	208	251	403	165	302	306	455	553	1218	387	4028	276	1256	151	404	300	663	699	27
gene10261_NAMPT	1110	920	1475	2590	304	1705	2282	283	210	317	682	1115	2795	1407	1169	1208	541	1082	947	1859	1379	1098	1172	1060	786	336	1298	738	1383	1305	2131	892	2906	776	1412	695	768	270	424
gene10262_CCDC71L	58	22	68	43	40	50	58	7	20	22	7	42	49	53	48	52	38	28	60	108	48	62	81	36	20	20	61	24	86	29	83	58	60	23	91	35	44	15	30
gene10266_LOC110081042	5	9	4	4	5	1	10	5	7	25	15	20	3	31	44	25	15	16	8	32	6	10	146	3	15	4	7	12	57	9	35	21	6	0	20	61	50	21	3
gene10267_RPS6KA4	991	1296	936	973	676	720	676	640	470	655	1040	895	958	1528	1876	1306	1226	1521	1726	1509	1280	923	1799	1689	897	802	1413	542	1426	2701	2996	1325	1693	1372	1259	1118	1609	1060	906
gene10268_LOC110081032	2379	1795	3954	2270	1764	2416	3389	905	1492	1318	1439	2797	2566	3750	2762	3137	3437	2708	1740	3909	2669	4980	3090	2850	1855	2834	2177	1986	2502	749	1822	3475	3107	2099	3770	2029	2156	441	692
gene10269_SLC3A2	800	677	568	803	522	911	591	207	403	394	465	1190	1060	624	957	1628	672	610	889	1762	896	749	2744	1136	1322	415	832	871	911	1705	2174	869	857	476	318	1124	629	284	1464
gene1026_SOX13	59	60	70	69	21	63	88	10	21	35	45	112	175	80	63	69	57	59	34	128	78	60	181	86	42	47	99	52	136	91	71	73	303	46	139	47	36	50	89
gene10270_TMEM223	759	597	795	560	416	615	265	164	247	459	595	670	504	801	732	832	1049	749	382	1059	687	777	946	771	964	805	787	967	525	252	703	582	642	626	665	577	509	320	597
gene10271_NXF1	2661	2621	1999	2152	1992	2030	2060	1424	1847	2102	2695	1979	1904	1866	3002	2708	1982	2570	3410	3322	2223	2139	3832	2951	2139	2032	2181	1852	2253	3801	4542	2899	3031	2221	2993	2387	2694	2574	1789
gene10272_STX5	440	508	717	625	355	754	774	235	179	421	406	685	704	969	986	759	586	595	561	1041	714	663	1186	746	519	390	910	483	850	360	906	991	1035	973	1150	813	448	89	516
gene10273_WDR74	324	342	280	181	101	212	287	114	105	195	224	239	332	370	400	447	195	224	173	485	277	398	405	331	266	184	297	380	294	251	288	240	427	375	410	348	305	351	304
gene10276_TUT1	455	409	442	409	350	364	354	219	135	206	309	374	461	417	347	540	264	420	419	655	426	410	450	385	222	217	330	324	355	499	735	491	444	342	411	303	301	214	353
gene10277_MTA2	3010	2385	4466	3592	2200	3884	3812	1119	965	1462	1991	3136	3548	4816	3859	3731	2875	2914	2402	5435	4145	3271	4039	2811	2232	1379	3074	1825	3079	2196	2022	3862	3143	2826	3311	2600	1573	838	1831
gene10278_EML3	226	124	227	239	208	248	162	109	60	113	197	226	198	392	445	438	131	141	291	418	355	306	516	219	180	130	293	115	327	392	598	393	548	146	400	292	331	227	76
gene10279_B3GAT3	65	97	60	106	41	60	23	24	25	34	36	150	191	72	121	153	37	85	81	100	71	35	109	76	69	13	90	55	111	72	111	99	157	49	64	48	27	35	80
gene1027_ETNK2	97	32	125	96	62	91	193	56	63	126	204	875	971	248	148	132	94	119	93	154	222	91	510	78	182	105	265	447	346	228	130	107	907	82	388	190	117	197	886
gene10280_GANAB	300	185	404	886	339	996	374	257	298	391	484	3802	3944	395	1007	1584	312	935	713	1313	799	300	3232	929	1015	182	1216	1306	1014	473	916	569	4129	340	548	502	177	136	1789
gene10281_INTS5	213	227	267	265	138	317	316	78	82	117	115	306	310	355	324	403	182	206	187	371	272	242	317	176	166	91	279	190	344	338	476	293	393	158	282	185	157	83	230
gene10282_CUNH11orf98	564	699	470	452	462	456	555	299	252	473	587	328	428	509	636	576	598	404	585	1000	665	1026	488	606	660	645	611	1005	421	554	1449	779	428	945	774	523	494	506	548
gene10283_POLR2G	2146	1683	2288	1518	1303	1286	1388	585	482	1551	1862	1268	1356	3118	2133	2220	1956	1447	1416	2721	2130	3374	2390	1353	1995	2399	2488	2712	1599	1227	6046	2131	2406	1985	3322	2245	2545	1537	1539
gene10284_LOC110081057	126	108	236	254	220	243	86	252	402	228	175	456	477	117	248	311	53	124	110	230	126	66	383	157	122	97	126	105	292	98	176	84	617	355	221	188	222	62	105
gene10285_ZBTB3	295	325	302	254	124	225	276	94	79	153	199	301	331	282	338	300	265	391	314	392	268	184	491	197	205	129	322	143	322	234	203	316	351	109	347	247	222	63	292
gene10287_LOC110081049	154	93	439	363	156	443	543	48	55	43	42	438	514	530	470	481	180	291	132	379	338	241	784	213	108	42	321	113	388	89	59	372	481	174	130	189	62	12	50
gene10288_TTC9C	587	411	697	445	341	432	672	258	229	380	483	415	482	692	393	342	648	414	511	732	592	860	467	555	447	485	461	550	327	585	552	640	416	625	677	445	389	270	590
gene10289_HNRNPUL2	2942	3034	4069	4665	3079	4597	3844	1720	2330	2460	3155	4325	4746	4816	4177	4643	2301	2558	3111	5402	4034	3144	5402	2790	2259	2425	3420	2412	4287	5174	5396	3908	5652	3613	4564	3443	2797	2028	1849
gene1028_REN	59	10	4	29	100	34	64	3	2	29	87	13	33	45	12	10	58	34	24	50	28	28	21	11	46	4	8	12	17	76	44	22	5	11	15	11	8	7	10
gene10290_LOC110080964	224	129	547	506	90	519	443	83	71	103	95	653	880	578	440	322	179	409	207	620	470	292	935	255	153	102	507	102	512	150	209	645	574	211	291	366	112	30	112
gene10291_GNG3	14	6	19	4	5	7	9	1	7	1	6	5	4	98	49	30	49	27	26	26	46	436	19	4	10	10	23	20	30	41	110	58	36	10	38	27	52	46	0
gene10292_BSCL2	211	236	288	240	189	270	344	67	101	117	142	386	409	449	618	671	352	409	378	510	390	414	783	333	402	188	486	490	536	264	652	656	852	274	517	343	162	114	349
gene10294_LRRN4CL	3	0	6	9	2	8	0	0	2	1	6	16	17	9	16	9	2	23	16	4	19	5	10	4	7	0	14	4	17	5	16	11	13	17	11	11	7	4	14
gene10297_LOC110081043	0	0	2	0	0	0	0	0	0	0	0	0	0	2	4	7	1	3	4	0	4	6	0	0	0	1	1	7	2	4	10	1	8	0	0	0	3	2	0
gene10298_UBXN1	1248	750	1326	1021	1119	1165	1140	379	285	593	853	904	957	1527	1233	1569	1029	1012	931	2044	1335	1588	1291	1204	1111	917	1244	1361	1177	392	1582	1574	1296	1199	1423	1079	907	690	729
gene10299_LOC110080971	0	3	0	0	0	0	3	0	0	1	3	0	0	16	8	14	0	4	5	0	1	2	9	1	1	0	8	2	8	0	2	1	28	0	5	7	6	1	0
gene1029_GOLT1A	0	0	0	0	0	0	2	8	3	2	62	0	3	8	2	0	6	5	1	0	8	4	0	0	1	1	4	1	0	0	2	0	0	0	3	3	3	5	1
gene102_CLDN20	0	0	3	1	0	0	1	0	0	2	0	4	5	0	2	0	0	1	0	0	1	0	0	0	0	4	0	2	1	2	0	0	3	0	0	2	0	1	0
gene10300_METTL12	110	123	105	78	77	65	87	39	49	44	91	85	134	96	117	81	70	60	142	112	99	137	72	132	103	55	97	108	65	120	160	238	37	189	119	53	55	106	164
gene10301_CFAP126	0	5	1	0	1	0	1	5	3	4	4	1	8	16	8	4	16	8	4	8	4	5	17	9	5	1	4	12	14	5	9	3	8	12	25	23	8	27	8
gene10302_SDHC	1792	1457	2708	1887	1754	1872	1940	1050	798	804	1313	1436	1565	2893	1981	2056	2148	1749	1825	3520	2406	2531	1971	2497	1568	1517	1647	1973	1485	1115	1989	2466	1597	2588	2341	1214	1309	614	1362
gene10303_MPZ	0	0	0	0	0	2	0	0	0	0	0	0	0	7	32	12	27	19	9	0	12	44	4	0	0	12	9	5	8	15	8	4	13	5	48	0	19	0	0
gene10304_LOC110080981	107	59	84	82	45	78	47	20	42	39	81	37	56	181	112	94	65	49	50	88	96	87	81	31	29	18	68	19	55	95	103	87	50	24	64	40	71	46	6
gene10305_PCP4L1	11	31	67	25	19	28	11	14	138	21	52	7	5	25	14	8	29	13	15	32	8	24	24	11	25	36	23	12	20	16	46	14	11	38	21	25	26	15	3
gene10306_LOC110080958	3	14	8	1	4	1	5	5	5	2	8	0	1	9	9	10	2	3	8	3	0	0	3	0	0	0	3	1	17	0	24	0	11	0	8	5	17	6	0
gene10307_LOC110081040	9	9	32	7	12	6	4	8	0	4	20	2	1	21	12	8	15	1	9	7	8	16	5	0	11	4	7	3	22	25	70	8	13	0	19	6	37	68	0
gene10308_LOC110081041	0	8	4	3	1	0	4	5	0	0	4	0	0	2	10	10	0	1	2	3	1	5	0	0	0	0	0	4	18	9	7	11	1	3	2	2	10	11	0
gene10309_TOMM40L	405	339	394	371	276	490	432	751	197	196	254	228	304	647	515	478	350	346	378	543	418	407	423	401	367	213	379	329	392	298	411	444	383	584	520	355	270	233	385
gene1030_PLEKHA6	102	86	276	631	77	548	343	46	36	55	210	1015	1891	264	395	163	89	586	390	949	423	101	1695	248	248	55	512	76	407	431	185	273	1360	114	170	276	99	74	212
gene10310_LOC110081014	1851	1267	4715	7258	1006	7298	2200	359	133	480	445	18385	41412	3866	3274	3654	695	804	1043	5767	5195	1479	5553	2127	302	237	675	1040	2298	318	388	2113	8047	1092	1612	1110	332	62	866
gene10311_LOC110081015	81	471	78	189	227	216	207	240	835	227	124	81	186	82	132	179	171	106	191	248	180	292	156	374	56	510	14	179	119	193	383	154	116	292	83	129	520	167	253
gene10312_UFC1	698	358	642	340	338	348	500	228	199	386	375	308	294	700	427	486	551	396	244	595	574	814	442	286	446	739	483	559	427	211	334	462	380	601	629	414	380	103	414
gene10313_USP21	671	774	726	486	572	543	680	257	353	643	620	531	545	944	773	664	725	472	593	894	744	1088	845	589	854	603	898	848	627	766	827	1042	508	783	989	774	525	678	595
gene10314_PPOX	161	88	464	451	445	445	438	399	305	431	363	213	217	178	155	135	207	270	237	318	255	305	364	241	226	304	271	101	221	273	323	446	318	393	336	397	135	85	125
gene10315_B4GALT3	157	196	242	362	294	402	167	184	164	294	248	784	858	159	388	422	193	377	480	488	373	226	992	319	437	133	387	391	262	393	718	271	788	138	234	287	223	179	483
gene10316_LOC110080983	30	20	41	36	20	41	41	22	22	20	19	113	84	43	105	60	21	47	58	71	33	42	128	29	31	38	54	18	106	42	167	35	102	48	57	64	86	26	29
gene10317_ADAMTS4	62	34	86	144	78	210	79	55	18	20	55	139	132	126	284	335	89	244	188	285	187	71	260	67	67	30	99	35	205	249	280	150	312	37	161	99	54	20	39
gene10318_TMEM151A	14	12	56	44	48	60	41	17	23	22	34	40	78	109	118	150	80	94	47	172	82	87	233	16	44	8	116	23	70	25	32	90	62	31	37	58	30	9	12
gene10319_YIF1A	506	552	681	548	490	535	552	306	427	458	425	655	713	855	829	827	729	657	769	1106	856	688	1236	716	630	571	783	667	694	756	1486	725	817	638	787	617	412	263	977
gene1031_LOC110080852	1	0	0	0	7	0	0	0	1	0	0	0	0	1	0	0	0	1	0	0	1	3	0	0	0	0	0	0	0	0	0	0	0	0	0	0	0	0	0
gene10320_CNIH2	1	0	0	2	0	2	7	0	1	1	3	0	1	5	5	1	0	3	0	7	1	2	10	5	10	0	2	3	7	1	0	3	6	0	16	2	1	7	7
gene10321_LOC110081013	3240	3643	5653	3007	1990	2927	4985	1357	1231	1867	2258	3151	3053	5255	3401	2723	5020	3249	3150	3999	3289	5274	4100	3648	3318	2235	4098	3176	3339	3888	4608	5670	3159	4595	5011	3115	2113	1534	3056
gene10322_KLC2	194	174	158	190	143	296	273	89	96	81	152	322	431	207	254	197	132	193	204	336	215	108	543	198	150	68	302	78	224	239	384	166	379	138	210	162	86	102	142
gene10323_PACS1	232	125	348	610	151	544	439	102	85	80	152	931	1368	647	494	337	157	511	328	977	483	245	1260	240	170	57	414	122	1024	340	385	412	1421	239	305	354	146	47	91
gene10324_LOC110081005	3048	2932	2935	2457	3900	2144	3022	2094	1787	2306	3086	1290	1491	3457	1806	2024	2947	1739	2591	4519	3223	5050	1644	2407	2129	3556	1697	2988	1709	4302	5493	3263	1347	3669	2114	1544	2070	1334	2775
gene10325_NDUFS2	1057	785	1365	1312	1168	1429	1258	572	538	444	542	1267	1453	1690	1320	1551	1123	892	850	2282	1617	1557	1362	843	513	568	730	1220	1376	688	1482	1420	1255	1129	1031	706	575	382	788
gene10326_FCER1G	16	11	29	19	20	6	4	16	4	4	35	63	21	19	13	25	16	15	18	48	20	5	18	61	26	17	16	30	14	18	76	5	14	30	9	13	16	10	11
gene10327_KIAA0907	1036	1219	1482	1265	927	1217	1655	615	724	977	1465	1010	959	1291	1660	1406	1310	1780	1839	2059	1385	1414	2109	1145	1368	945	1506	764	1394	2656	3924	1543	1600	1139	1585	1497	1260	839	771
gene10328_RIT1	101	57	309	306	100	350	291	33	59	83	96	501	546	325	302	256	119	271	105	451	281	180	595	184	194	111	320	57	273	161	149	232	581	174	315	223	64	8	100
gene10329_SYT11	167	153	130	158	78	146	98	34	26	64	91	235	549	288	452	480	206	262	247	296	198	154	619	165	188	92	243	58	401	858	568	182	301	108	115	162	70	68	137
gene1032_PPP1R15B	121	110	279	402	297	291	237	308	476	350	176	296	391	242	193	282	125	181	135	227	191	190	453	187	115	166	223	88	383	233	298	238	547	433	228	287	105	87	130
gene10330_LOC110080987	122	66	63	86	54	101	30	47	110	83	100	134	209	62	107	83	49	153	129	162	73	46	192	57	81	60	89	65	133	136	170	78	291	65	109	104	97	185	73
gene10331_LOC110080977	777	745	626	586	428	523	515	453	411	568	809	734	742	628	866	867	427	773	1033	726	553	433	1193	560	638	290	850	509	929	1121	1250	595	1094	653	952	823	807	781	572
gene10332_MSTO1	795	620	596	405	354	429	484	129	205	317	410	283	291	852	672	632	456	352	531	791	487	600	515	350	398	328	506	399	626	799	925	819	482	266	656	435	386	247	307
gene10333_DAP3	1192	931	1404	1069	976	1083	1251	805	678	1145	1717	1348	1177	1448	1325	1275	1279	1308	1069	2128	1451	1663	2105	1422	1774	1349	1810	1957	1342	1274	2227	1536	1503	1600	1930	1764	1393	875	1410
gene10334_ASH1L	710	614	1530	1983	997	2118	965	366	704	766	830	4188	4685	1851	2073	1379	787	1953	1634	2272	1592	793	3745	1411	1020	441	2664	760	2276	1572	1429	1383	4489	1547	1659	1450	607	565	1024
gene10335_RUSC1	71	128	76	60	33	44	114	18	26	53	108	52	41	147	214	175	89	167	119	110	98	178	156	89	59	93	151	60	108	321	268	170	159	81	224	75	110	106	20
gene10336_FDPS	187	146	321	144	153	167	269	64	74	97	161	144	217	325	183	193	185	187	137	284	209	329	139	111	126	83	162	171	208	575	359	253	227	87	204	113	143	270	78
gene10337_PKLR	174	159	429	393	372	467	401	123	122	113	349	454	690	457	354	580	582	547	222	979	1090	1399	497	570	248	143	495	513	347	327	435	915	209	445	229	414	163	166	775
gene10338_HCN3	0	0	1	0	0	2	0	0	0	3	1	4	1	4	9	2	0	2	1	6	2	9	6	3	2	4	11	1	1	9	4	7	5	1	4	2	1	0	4
gene10339_CLK2	1007	881	1260	1298	912	1415	1024	425	642	719	913	1543	1787	1641	1809	1755	1165	1254	1537	1769	1524	1225	2407	1123	1134	604	1434	1032	1651	1297	2256	1583	2282	932	1614	1074	928	540	1086
gene1033_PIK3C2B	592	599	576	811	538	639	722	245	388	279	358	757	1157	850	980	830	759	1073	1266	1343	1068	696	1897	1412	911	395	1439	283	944	2197	1995	803	536	1288	421	806	735	261	201
gene10340_LOC110081046	12	10	8	7	15	6	14	19	53	7	19	8	1	30	24	13	17	12	33	0	7	21	71	25	32	14	24	16	28	54	46	34	3	61	8	123	40	20	3
gene10341_FAM189B	4	5	7	9	2	13	10	1	1	3	17	47	50	48	55	54	17	63	97	19	45	33	91	96	31	4	54	6	91	14	17	63	48	42	24	27	9	0	8
gene10342_LOC110081058	156	312	139	264	323	257	146	100	105	138	255	705	777	132	295	327	147	233	229	433	266	127	711	324	323	171	349	573	256	323	687	191	680	114	272	166	244	320	646
gene10343_LOC110080991	0	0	0	0	0	0	0	0	0	0	0	0	0	1	0	0	1	1	0	1	0	0	0	0	0	0	0	0	1	8	0	0	0	0	0	0	0	0	0
gene10344_LOC110080992	8	16	1	1	1	4	7	0	0	1	5	3	0	3	0	1	6	1	7	3	7	0	7	0	2	0	5	2	4	2	12	2	2	0	2	0	2	4	6
gene10345_LOC110081033	1	0	1	11	18	16	4	2	0	4	11	3	3	8	11	15	17	22	21	36	4	8	1	5	3	3	7	35	12	39	64	21	2	2	8	7	4	23	0
gene10346_MTX1	1453	1077	1695	1084	938	1209	1221	412	395	702	862	913	883	1560	1233	1255	1272	1040	900	1920	1361	1516	1003	904	824	884	1080	1349	925	1072	1674	1509	1335	1082	1642	765	748	627	853
gene10347_THBS3	427	216	255	320	364	439	231	76	109	88	176	899	690	554	565	1009	372	452	457	836	666	525	1535	625	923	356	761	650	659	718	620	560	430	422	302	525	301	364	348
gene10348_MUC1	0	0	0	0	0	0	1	0	0	0	0	0	0	4	3	2	6	4	7	5	3	2	12	2	1	0	14	0	9	7	2	0	2	0	0	4	2	0	0
gene10349_TRIM46	36	17	29	5	17	19	8	13	2	9	32	12	19	85	36	22	73	87	33	19	49	78	128	16	25	18	49	34	42	194	100	39	46	24	59	35	22	65	7
gene1034_TRNAK-UUU	0	0	0	0	0	0	0	0	0	0	0	0	0	0	0	0	0	0	0	0	0	0	0	0	0	0	0	0	0	0	0	0	0	0	0	0	0	0	0
gene10350_KRTCAP2	1008	463	459	481	680	449	393	302	367	573	950	748	819	603	613	969	436	453	791	673	391	560	1154	688	1274	619	629	2111	586	1574	1838	796	1256	489	613	656	710	451	1831
gene10351_DPM3	123	135	107	55	146	88	102	50	68	81	128	44	57	47	99	131	96	75	80	118	108	76	81	87	69	55	82	105	53	420	299	44	36	63	44	68	67	63	59
gene10352_SLC50A1	47	83	52	54	43	84	79	31	16	74	65	164	188	123	139	157	70	129	106	97	89	108	284	109	106	94	139	128	104	76	104	103	289	104	146	78	100	39	166
gene10353_EFNA1	624	628	233	345	341	386	159	255	240	355	572	1125	1233	338	781	1045	593	553	1004	731	390	434	1896	1150	1195	499	865	599	518	893	1587	608	357	409	371	902	837	202	865
gene10354_EFNA3	52	26	55	90	102	145	67	26	17	35	44	207	187	133	172	225	100	115	153	205	165	194	467	234	268	64	159	21	122	163	316	203	89	91	78	163	69	1	73
gene10355_EFNA4	119	60	99	173	127	202	166	77	20	61	89	191	219	85	169	213	98	157	198	293	250	183	412	200	212	66	208	102	84	272	338	217	136	105	73	115	68	25	104
gene10356_LOC110081026	52	22	24	17	43	16	26	12	22	26	62	45	37	64	113	163	43	84	176	154	196	86	143	173	168	35	123	87	108	226	295	185	64	116	95	135	97	89	73
gene10357_ADAM15	39	31	54	55	22	54	48	20	13	32	42	113	141	124	236	387	117	221	203	332	267	142	412	328	191	53	222	63	223	232	319	260	186	170	125	157	116	44	72
gene10358_DCST1	5	11	4	2	5	0	3	8	1	0	2	0	2	10	10	3	15	13	17	11	9	5	5	2	14	5	12	3	10	12	67	14	8	4	14	11	19	62	2
gene10359_DCST2	8	0	1	1	0	0	5	0	1	0	5	0	0	19	25	25	9	30	16	25	14	8	12	0	6	1	3	5	26	71	14	18	11	4	4	3	12	17	4
gene1035_TRNAK-UUU	0	0	0	0	0	0	0	0	0	0	0	0	0	0	0	0	0	0	0	0	0	0	0	0	0	0	0	0	0	0	0	0	0	0	0	0	0	0	0
gene10360_ZBTB7B	34	13	26	31	28	40	24	64	57	37	16	9	6	58	43	17	33	33	37	69	57	37	23	20	39	13	47	24	59	72	103	83	62	98	58	46	29	32	3
gene10361_LOC110081056	42	25	35	40	38	16	45	32	18	25	29	64	93	242	167	100	207	132	65	166	253	134	311	70	66	76	210	5	53	47	52	200	66	64	45	133	29	8	15
gene10362_FLAD1	626	502	455	427	301	483	652	139	152	253	436	438	494	749	617	555	354	386	500	995	640	606	992	470	615	446	694	608	492	376	527	846	887	429	999	490	506	304	314
gene10363_SHC1	550	311	987	1204	315	1426	1325	152	157	278	306	1299	1407	1709	1273	1363	516	988	740	2474	1272	929	2186	850	527	217	1025	441	1572	491	735	1160	2302	730	1269	869	423	210	634
gene10364_PYGO2	78	49	119	72	33	108	176	12	22	46	54	142	137	150	188	115	90	111	71	172	157	149	261	85	86	63	140	66	117	65	103	165	206	112	226	111	97	33	89
gene10365_PBXIP1	119	89	95	91	160	88	42	66	42	61	90	102	155	78	196	245	57	81	81	94	71	47	155	84	77	47	88	283	128	122	261	55	86	60	54	73	63	46	39
gene10366_PMVK	1648	1544	2496	1543	1107	1626	2419	606	581	759	838	1237	1421	2421	2392	2074	2318	1999	1675	2747	2217	2764	1473	1556	1272	1091	1407	1422	1710	1285	1560	2720	1533	1893	2084	1083	1032	746	1285
gene10367_KCNN3	0	15	5	6	6	6	0	1	0	2	4	2	6	26	31	31	16	21	18	11	16	21	60	23	17	2	41	3	15	22	20	40	26	30	2	14	11	13	4
gene10368_ADAR	1323	1354	2961	5841	1493	6823	3527	577	506	669	812	6020	7902	3405	3495	2602	1391	3723	3635	7092	3774	2024	6522	2780	1746	382	4093	913	3528	1165	2609	3298	12154	2372	3070	1666	1041	475	1001
gene10369_CHRNB2	1	10	3	0	8	3	0	2	0	0	0	2	2	20	20	8	23	35	14	5	21	53	16	7	1	18	18	17	11	58	25	7	5	1	11	3	23	17	18
gene1036_MDM4	1938	2130	1278	1815	1858	1224	1483	994	969	1283	2224	953	1427	1332	2069	1591	1412	2443	4006	2893	2137	1054	2644	2353	1445	1255	1810	753	1607	9050	7247	1486	2792	1621	1715	1721	2166	2310	2017
gene10370_UBE2Q1	1630	1376	2757	1938	1886	1992	2439	809	937	1139	1176	1699	1597	2548	2175	2164	2230	1702	1995	3233	2196	2960	2103	1911	1627	2017	1838	1840	1664	1447	3244	2884	1918	2642	2891	1649	1518	760	1449
gene10371_TDRD10	89	115	89	39	50	90	118	48	26	56	87	62	106	204	205	138	49	70	134	250	177	153	98	60	64	144	175	193	95	96	450	184	532	86	519	106	250	341	28
gene10372_SHE	46	41	49	12	27	25	24	19	30	22	28	30	38	210	202	187	138	122	53	124	142	95	356	59	53	59	205	3	124	77	82	182	78	82	98	145	64	1	15
gene10373_IL6R	2	15	3	4	1	2	5	2	5	3	20	12	6	10	12	9	1	10	12	12	5	6	29	5	2	4	7	5	10	6	19	4	8	3	5	1	7	8	3
gene10374_LOC110081075	0	7	4	10	10	18	8	0	4	0	2	0	2	3	11	10	7	10	24	40	37	3	2	11	0	3	6	3	22	22	6	0	14	6	5	4	3	3	2
gene10375_MC3R	0	0	0	0	1	2	0	0	0	0	5	10	40	6	0	4	3	2	1	4	0	0	0	0	0	0	1	17	2	0	0	0	27	1	5	2	0	4	4
gene10376_FAM210B	987	782	1788	768	1460	825	684	2012	3056	1837	1412	765	1708	1178	545	724	723	552	476	756	717	1089	532	924	626	1486	408	3047	1092	354	536	1102	2066	2211	3035	1038	630	2114	2543
gene10377_AURKA	307	110	288	254	190	237	369	117	104	121	175	303	436	458	271	362	166	217	165	428	265	276	312	126	112	120	285	247	281	134	587	270	663	142	503	142	183	60	121
gene10378_CSTF1	507	537	649	532	453	500	791	192	156	285	574	469	714	1195	505	872	346	355	369	884	661	651	673	438	282	415	484	636	751	658	1748	546	1086	399	849	717	700	420	570
gene10379_CASS4	49	28	64	23	105	26	53	59	37	43	37	210	465	119	34	42	33	17	13	17	35	56	57	38	17	29	36	170	86	55	51	29	388	80	193	79	13	57	833
gene1037_LRRN2	28	20	22	20	19	10	4	16	16	34	11	48	83	33	29	37	78	37	41	8	21	51	56	18	42	25	24	186	13	87	16	8	430	16	104	9	6	32	191
gene10380_RTFDC1	1500	1403	2098	1598	1111	1472	2250	478	453	812	876	1006	1624	2076	1315	1672	1553	1211	1117	2297	2013	1909	1531	1188	920	921	1189	1072	1502	1815	2214	1782	1184	1541	1540	971	1087	370	1373
gene10381_GCNT7	12	6	8	1	2	3	7	13	15	19	40	78	230	20	11	4	8	4	3	9	8	10	1	4	1	3	9	209	1	11	35	0	213	3	114	7	5	41	337
gene10382_TFAP2C	77	28	130	46	253	53	13	121	15	31	49	8	4	45	8	10	14	8	9	25	5	20	42	7	16	22	19	65	5	17	15	7	26	4	17	15	14	0	1
gene10383_BMP7	39	8	46	41	18	41	27	16	26	22	51	84	119	144	155	148	175	72	115	120	108	66	419	80	131	81	198	221	213	123	100	124	150	111	208	128	133	169	28
gene10385_SPO11	1	0	0	0	0	0	0	0	0	0	0	0	0	23	2	25	0	1	2	0	2	0	30	0	4	27	1	6	187	3	6	0	0	0	0	39	26	4	2
gene10386_RAE1	693	542	1009	903	368	717	1187	183	213	288	360	713	1061	1442	851	1072	613	659	507	1278	856	721	1425	696	594	509	1013	391	1002	1072	1027	712	1209	572	692	888	430	97	431
gene10387_LOC110081077	17	37	21	24	26	15	13	10	11	3	34	7	13	25	26	46	10	59	39	21	17	33	28	8	9	21	9	16	163	59	70	18	19	39	21	43	29	43	16
gene10388_RBM38	353	390	718	632	379	663	497	247	282	395	316	308	322	428	386	347	279	333	283	428	354	495	345	223	123	268	240	79	529	268	422	717	168	534	299	395	192	60	90
gene10390_CTCFL	39	12	37	12	11	29	15	0	5	12	11	31	57	298	278	396	26	44	33	145	57	56	201	20	17	22	78	45	548	48	256	55	713	73	145	96	85	79	3
gene10393_PCK1	0	0	2	0	0	0	0	3	2	0	424	0	0	36	22	8	1	20	5	38	15	9	14	0	5	1	14	6	31	25	33	8	13	1	0	17	12	16	8
gene10394_PMEPA1	86	95	52	61	35	81	42	36	35	41	86	101	166	134	193	87	149	60	169	114	101	100	164	71	90	100	163	149	109	459	294	100	252	65	127	61	136	252	160
gene10396_CUNH20orf85	0	0	0	0	0	0	0	0	0	2	0	0	0	10	7	6	22	4	5	8	11	12	23	0	6	5	11	0	20	40	17	24	3	13	1	13	11	1	0
gene10397_ANKRD60	2	0	0	0	0	0	0	0	0	0	0	0	0	1	0	0	0	0	0	0	0	0	0	0	0	0	0	3	0	0	0	0	0	0	0	0	0	4	0
gene10398_LOC110081093	282	403	401	556	235	432	578	124	194	226	254	446	687	576	403	451	303	418	484	617	492	393	628	425	277	281	443	205	477	1094	919	355	542	364	309	396	318	185	223
gene10399_RAB22A	985	946	710	618	803	493	595	443	489	454	732	377	467	747	654	644	762	776	950	911	656	744	756	829	633	831	566	496	602	1623	1894	807	588	699	665	532	742	699	597
gene1039_NFASC	8	16	35	21	24	12	19	15	27	32	58	147	652	63	59	36	102	123	62	53	49	69	63	28	43	31	42	231	79	248	104	27	253	22	117	23	42	65	387
gene103_TIAM2	103	153	221	201	67	146	168	92	71	258	388	920	1205	109	90	108	97	110	117	128	144	75	272	90	76	41	97	426	176	210	200	74	985	108	862	90	88	281	888
gene10400_PSIP1	4482	4132	3801	2119	2039	1852	3143	1612	2140	3042	4097	1708	2677	4979	3404	3661	3452	1912	2828	4110	3037	3027	2842	2509	3008	3434	3183	4343	3255	9017	10502	3133	3551	3471	4954	3073	4418	8240	2815
gene10401_CCDC171	97	43	75	128	44	108	94	8	14	37	69	197	264	171	123	184	27	88	194	267	157	91	133	49	49	51	69	73	306	340	289	68	212	45	99	48	67	75	111
gene10403_BNC2	84	119	207	267	55	297	226	63	54	56	106	376	698	492	293	312	176	374	183	515	432	203	1088	418	240	68	419	42	523	250	200	408	566	238	173	249	119	81	185
gene10404_CNTLN	291	299	353	224	163	144	270	188	196	235	373	210	229	398	363	351	256	267	562	319	247	331	284	327	265	511	312	390	228	1003	1356	311	624	312	518	181	435	1127	307
gene10405_SH3GL2	42	37	41	70	15	109	75	4	4	4	15	136	171	63	43	78	8	47	9	148	80	20	175	30	19	5	60	12	65	28	13	33	121	21	40	31	3	3	24
gene10406_SYK	19	7	19	7	2	6	37	6	4	5	11	40	30	104	31	47	18	24	16	27	19	8	75	17	0	14	25	1	100	16	44	6	48	36	24	26	23	16	10
gene10407_AUH	128	169	128	112	61	98	165	34	29	61	95	132	199	282	191	179	183	188	135	164	191	166	183	134	77	119	160	104	254	361	287	116	235	143	248	129	137	57	124
gene10408_NFIL3	421	461	623	506	267	358	683	108	73	189	360	572	716	543	287	472	443	406	470	837	584	587	560	570	290	280	326	1000	379	754	701	443	920	391	1078	314	327	343	1183
gene10409_ROR2	676	665	541	1179	684	879	475	362	316	377	981	1474	2658	457	919	1311	352	1004	1010	1294	802	419	2530	1709	1333	741	1177	356	861	2668	2656	460	979	590	372	643	779	360	1570
gene1040_CNTN2	48	32	41	21	54	25	38	52	43	79	142	847	1829	62	51	79	67	69	24	19	24	58	311	82	108	57	223	3347	182	137	81	17	1753	47	313	45	82	48	2639
gene10410_SPTLC1	341	264	293	436	310	390	345	125	183	214	269	593	935	257	459	603	245	408	666	512	427	398	825	728	493	339	468	337	559	922	1153	326	780	333	237	303	316	150	404
gene10411_CDC42SE2	186	167	304	227	101	164	443	49	96	147	127	313	488	394	263	229	103	139	105	394	243	153	222	172	44	119	120	189	230	231	354	150	532	159	496	118	102	97	460
gene10413_LYRM7	174	69	168	111	226	99	225	77	81	111	106	42	98	171	99	162	163	135	95	180	175	202	143	109	103	171	153	199	140	153	180	99	139	190	178	84	113	89	87
gene10414_HINT1	3892	3216	3943	2489	3354	2341	3000	1601	1251	2562	2938	1420	1553	3885	2767	2956	2960	2129	2367	4762	3311	5513	2642	2408	2483	3781	3247	3980	2209	3285	6267	3580	3242	3594	4799	2510	2843	2421	2302
gene10415_CHSY3	8	5	25	48	12	73	24	11	9	3	14	95	149	43	43	43	16	23	45	33	56	10	148	21	20	6	29	7	101	34	49	17	91	8	25	7	14	20	9
gene10416_ADAMTS19	105	181	131	104	67	81	228	94	77	90	251	335	437	248	434	369	140	309	646	199	424	161	909	862	692	269	819	88	553	583	1701	168	259	685	135	229	702	86	225
gene10417_ISOC1	366	317	634	515	289	480	766	156	92	202	349	446	864	1025	473	488	434	423	369	595	566	493	469	352	243	288	283	506	690	839	1025	540	577	427	564	280	321	129	873
gene10418_SLC27A6	59	7	72	65	41	34	91	7	13	35	21	665	1525	32	61	87	24	53	57	32	15	27	99	52	35	14	34	133	132	86	127	9	653	20	151	28	23	44	592
gene10419_LOC110081109	0	0	2	1	0	2	0	0	3	0	0	64	150	2	8	9	0	3	1	7	5	0	41	2	4	0	3	0	11	4	2	4	108	3	0	0	0	3	5
gene1041_TMEM81	0	0	0	0	0	0	0	0	0	0	0	0	0	0	0	0	0	1	1	7	0	1	0	2	2	0	0	0	0	0	0	0	0	0	0	2	3	0	0
gene10420_LOC110081122	1	0	4	5	4	1	1	1	1	133	47	1	0	11	2	2	2	16	5	1	0	9	7	2	0	9	2	0	11	5	14	0	1	0	2	8	5	4	0
gene10421_LOC110081156	0	0	0	0	0	0	0	0	0	0	0	0	0	4	4	14	0	1	0	4	0	1	0	0	0	3	0	3	6	3	8	0	0	0	0	0	11	0	9
gene10422_LOC110081121	0	0	1	1	0	0	0	0	0	0	0	0	0	6	2	1	0	2	0	0	0	0	2	0	0	4	1	4	5	6	22	0	0	0	6	1	0	6	0
gene10424_MBD1	868	620	859	803	588	764	1073	390	446	584	747	1028	1237	1397	1307	1572	785	1013	1099	1299	921	812	1659	922	895	667	906	1014	1669	1787	1917	1082	1580	939	1113	1098	1076	1323	611
gene10426_CXXC1	716	648	910	885	666	900	1169	364	355	387	591	724	870	1165	937	1157	768	709	698	1388	979	963	1320	722	662	540	861	660	909	738	684	1353	782	746	818	688	686	338	372
gene10427_LOC110081148	12	12	12	13	4	5	4	17	5	12	4	2	1	234	37	196	21	9	4	11	16	4	152	1	12	48	0	0	869	17	46	2	3	30	8	177	151	15	0
gene10428_LOC110081141	182	282	173	251	91	215	228	94	78	130	210	219	274	261	274	248	191	261	268	264	226	253	414	185	209	169	242	171	222	183	583	241	402	198	336	188	196	218	186
gene10429_PTPN18	24	10	27	4	3	9	16	55	36	10	28	42	25	39	43	36	12	13	5	21	16	10	37	169	10	28	28	2	63	8	75	16	39	120	15	32	27	15	2
gene1042_RBBP5	286	138	437	536	193	418	453	109	103	154	163	514	819	686	469	530	193	385	244	756	529	297	845	354	221	101	468	221	554	246	360	412	1227	363	467	342	223	49	334
gene10430_IMP4	472	135	472	405	164	405	626	117	106	133	171	437	411	613	249	360	217	239	206	813	449	510	371	330	188	130	299	423	452	358	447	432	447	328	522	229	251	113	309
gene10431_CCDC115	335	579	353	402	297	360	286	91	97	179	229	159	184	305	250	289	354	229	310	347	368	495	244	228	205	271	269	201	222	418	753	250	258	216	330	236	265	177	177
gene10432_TRNAE-UUC	0	0	0	0	0	0	0	0	0	0	0	0	0	0	0	0	0	0	0	0	0	0	0	0	0	0	0	0	0	0	0	0	0	0	0	0	0	0	0
gene10433_TRNAE-UUC	0	0	0	0	0	0	0	0	0	0	0	0	0	0	0	0	0	0	0	0	0	0	0	0	0	0	0	0	0	0	0	0	0	0	0	0	0	0	0
gene10434_TRNAE-UUC	0	0	0	0	0	0	0	0	0	0	0	0	0	0	0	0	0	0	0	0	0	0	0	0	0	0	0	0	0	0	0	0	0	0	0	0	0	0	0
gene10435_LOC110081203	9	18	7	18	1	20	26	1	2	4	9	5	27	27	27	21	22	27	19	25	31	23	20	12	25	9	16	10	45	22	47	29	18	6	14	9	3	1	5
gene10436_LOC110081184	327	315	285	175	271	120	320	146	77	93	243	198	182	344	296	302	246	246	453	270	244	252	250	271	158	166	233	335	335	633	773	323	280	241	297	175	335	598	330
gene10437_RBM10	4126	4626	2536	3164	4356	2243	1697	2857	2767	2808	5502	1895	1695	2033	4217	3654	2712	3958	7587	5686	3633	2951	4285	5027	3046	3349	3277	1774	3358	10202	9407	3207	3216	3496	3604	3920	5380	6955	3281
gene10438_NDUFB11	1517	783	1273	653	1055	645	877	801	782	1103	1287	810	820	1251	780	979	971	738	687	1164	880	1689	1064	992	1384	1432	1002	1768	791	1258	2755	840	980	1287	1391	915	992	770	1280
gene10439_LOC110081189	47	50	51	79	58	118	103	18	11	26	40	439	134	129	128	119	138	143	84	169	135	143	217	78	174	89	113	70	118	119	119	175	76	122	156	176	79	70	69
gene1043_DSTYK	142	189	281	380	183	281	371	106	220	170	219	350	475	429	345	235	224	339	408	341	402	261	476	376	236	133	293	158	434	732	564	277	534	263	272	199	168	171	219
gene10440_UBA1	3987	4353	5664	5355	3109	5149	6304	1940	1908	2897	3029	6014	6983	7035	5420	6270	3788	3813	3596	8245	5619	4541	7057	3575	3478	2766	4542	4258	5532	4366	5934	5783	7588	3737	5266	4165	3053	1768	3450
gene10441_LOC110081153	5682	5623	8017	5948	3289	5275	8464	1899	1834	3375	3961	4371	5489	10079	6883	6589	8174	6112	6292	10238	8078	8874	6415	6213	4656	4219	6400	5141	6599	8935	11682	10271	5914	6177	7819	5058	5461	2789	5597
gene10442_LOC110081158	5	0	0	4	5	5	6	4	11	7	11	16	21	22	13	32	37	14	6	3	11	9	177	13	19	23	65	111	208	18	71	8	139	22	78	43	224	155	132
gene10443_TRNAE-UUC	0	0	0	0	0	0	0	0	0	0	0	0	0	0	0	0	0	0	0	0	0	0	0	0	0	0	0	0	0	0	0	0	0	0	0	0	0	0	0
gene10444_CDK16	267	365	616	725	262	764	841	181	204	231	228	1115	1514	1012	873	671	452	710	515	984	674	462	1788	697	439	254	806	292	1061	592	417	1164	2091	672	788	722	221	223	389
gene10445_USP11	765	809	966	1138	444	972	860	386	428	579	763	898	1092	993	929	872	628	781	893	1350	885	708	1013	701	609	458	800	731	953	997	1680	865	1390	669	1121	672	665	695	753
gene10446_LOC110081149	250	230	135	133	232	140	51	119	128	132	178	58	53	118	242	254	146	134	293	153	180	165	156	197	156	212	131	242	210	112	528	164	107	186	192	161	215	387	255
gene10447_UXT	1128	1041	1249	878	945	917	1455	394	344	573	793	565	551	1382	1185	1209	1167	928	1039	1720	1273	1538	1130	947	890	1002	854	909	1068	1227	1786	1416	1004	1049	1274	814	1072	956	597
gene10449_ELK1	177	103	209	182	182	196	236	86	79	136	175	251	364	267	195	122	130	220	305	208	181	111	555	218	236	154	284	91	266	364	319	218	565	266	281	290	175	121	143
gene1044_TMCC2	92	73	262	396	390	218	309	159	288	239	150	144	156	169	120	97	87	113	86	91	129	106	205	101	71	116	128	35	243	238	136	107	161	136	125	227	100	33	25
gene10450_LOC110081201	32	40	21	15	16	36	21	6	3	26	24	50	105	79	61	87	54	53	34	27	43	40	345	44	265	65	171	75	55	104	197	47	89	60	153	117	43	49	41
gene10451_CFP	29	20	29	75	104	29	15	65	24	25	46	105	46	91	169	229	57	35	83	133	50	87	111	42	97	33	71	67	178	81	508	37	136	30	61	60	88	57	16
gene10452_LOC110081129	111	32	115	61	124	35	41	94	67	59	72	2	3	79	24	47	13	6	7	37	10	17	104	10	22	60	8	118	96	16	39	20	18	26	20	66	84	22	5
gene10453_SYN1	9	4	8	10	2	6	3	0	0	1	0	2	10	31	26	12	2	10	23	22	10	12	28	5	6	7	24	2	52	9	36	20	96	9	27	8	35	37	0
gene10454_TIMP1	177	92	143	203	195	135	94	54	32	50	62	166	80	234	401	683	173	167	243	202	201	258	179	140	185	166	305	837	338	472	1686	154	356	140	152	96	202	111	167
gene10455_ARAF	686	369	1167	983	785	956	989	359	469	596	855	697	820	1273	1010	1087	834	818	762	1230	1033	1028	1636	937	773	710	1173	651	1114	1006	969	1215	1077	1015	1061	934	804	538	558
gene10456_LOC110081127	0	0	3	0	0	0	1	1	1	0	1	0	3	7	2	4	11	2	0	6	1	2	6	1	4	2	3	5	18	16	12	2	1	1	1	4	8	1	6
gene10457_LOC110081181	1	0	6	0	0	0	3	0	0	0	0	0	0	2	0	2	0	3	0	0	0	0	18	0	0	0	1	0	59	8	0	0	0	3	0	25	56	3	0
gene10458_LOC110081185	17	4	9	0	0	0	1	0	3	0	3	0	0	25	52	27	0	6	11	16	2	18	12	4	4	14	25	9	86	16	89	21	30	1	16	17	30	85	1
gene10459_LOC110081160	0	0	0	0	0	0	0	0	0	0	0	0	0	0	0	0	0	0	0	0	0	0	0	0	0	0	0	0	0	0	0	0	0	0	0	0	0	0	0
gene1045_NUAK2	344	360	404	286	103	234	346	82	39	140	114	118	292	854	533	475	466	482	565	724	504	378	657	317	282	177	619	315	388	612	807	409	707	230	501	220	408	212	151
gene10460_LOC110081161	0	0	0	0	0	0	0	0	0	0	0	0	0	0	0	0	0	0	0	0	0	0	0	0	0	0	0	0	0	0	0	0	0	0	0	1	0	0	0
gene10461_LOC110081175	0	0	0	0	0	0	0	0	0	0	0	0	0	0	0	0	0	0	0	0	0	0	0	0	0	0	0	0	0	0	0	0	0	0	0	0	0	0	0
gene10462_LOC110081162	0	0	0	0	0	0	0	0	0	0	0	0	0	0	0	0	0	0	0	0	0	0	0	0	0	0	0	0	0	0	0	0	0	0	0	0	0	0	0
gene10463_LOC110081163	0	0	0	0	0	0	0	0	0	0	0	0	0	0	0	0	0	0	0	0	0	0	0	0	0	0	0	0	0	0	0	0	0	0	0	0	0	0	0
gene10464_LOC110081197	0	0	0	0	0	0	0	0	0	0	0	0	0	0	0	0	0	0	0	0	0	0	0	0	0	0	0	0	0	0	0	0	0	0	0	0	0	0	0
gene10465_LOC110081199	2	0	0	1	0	0	0	0	0	0	0	0	0	0	0	0	0	0	2	0	0	0	0	0	0	0	0	0	8	0	0	0	0	0	0	0	0	0	0
gene10466_LOC110081164	0	0	0	0	0	0	0	0	0	0	0	0	0	0	0	0	4	0	0	0	0	0	0	0	0	0	0	0	2	0	0	0	0	0	0	0	0	0	0
gene10467_LOC110081125	0	0	0	0	0	0	1	0	0	0	0	0	0	2	6	11	0	1	0	5	1	0	5	2	0	0	0	0	8	0	4	1	0	0	0	0	3	4	0
gene10468_LOC110081124	0	0	0	0	0	0	0	0	0	0	0	0	0	0	4	3	0	2	0	0	1	0	3	0	1	0	0	0	14	11	6	0	0	0	0	0	1	0	0
gene1046_KLHDC8A	51	33	39	43	134	23	88	4	10	26	45	128	177	93	88	32	71	93	58	53	61	114	70	31	21	37	38	20	60	295	54	22	66	31	68	33	33	14	23
gene10470_LOC110081179	0	0	0	4	1	0	16	0	0	0	0	0	0	7	4	26	0	2	3	0	19	0	0	0	5	0	0	1	2	19	4	0	0	0	3	3	2	0	0
gene10471_LOC110081190	0	0	0	0	0	1	0	0	4	0	0	1	0	5	6	1	3	0	1	4	0	4	5	2	2	3	3	2	2	6	5	4	18	2	7	2	14	0	0
gene10472_LOC110081133	3	0	2	1	0	1	3	0	0	0	2	1	1	14	7	7	8	1	0	4	0	4	3	0	0	0	0	0	24	9	6	0	3	0	1	1	6	0	1
gene10473_LOC110081130	0	0	0	0	0	0	0	0	0	0	0	0	0	2	0	3	0	1	0	0	0	0	8	0	0	0	0	0	16	0	10	0	0	0	0	5	2	0	0
gene10474_LOC110081131	16073	10261	18952	12914	9025	11793	16820	5213	5616	8423	10030	9501	12011	18698	13113	14152	12983	9919	11596	21624	16292	18295	17657	16207	11426	14243	15526	14826	13135	20501	21308	14409	16047	19722	19471	13143	13003	5491	17200
gene10476_LOC110081132	20158	16358	26686	19654	18528	18098	24080	6992	5238	8151	12269	12884	13929	30721	22121	22287	25567	19941	19943	33515	27370	34646	18918	20311	13194	13514	17140	15033	17591	17828	36436	28000	15346	22164	18717	12687	14762	5291	15183
gene10478_LOC110081135	2	6	1	3	0	1	0	1	1	0	1	4	16	2	2	4	0	1	1	0	1	3	0	0	1	0	0	5	2	0	0	0	3	0	2	3	1	0	19
gene10479_ABT1	168	125	253	226	130	274	482	54	49	108	129	334	733	327	305	355	206	276	130	401	248	292	459	237	193	103	308	186	263	167	167	358	680	264	458	245	141	48	188
gene1047_LEMD1	184	144	221	78	39	106	226	41	40	103	150	59	106	397	250	366	120	110	90	349	128	206	308	125	117	376	220	200	686	244	585	133	541	272	479	353	491	323	69
gene10480_GRM6	17	19	6	12	5	4	8	10	4	2	8	16	38	48	43	46	37	33	24	16	18	19	135	30	58	42	65	58	108	112	66	20	55	54	81	51	24	45	22
gene10481_LOC110081178	563	322	543	349	293	358	343	165	99	199	244	214	275	543	409	588	292	296	353	507	390	451	301	200	183	200	291	296	453	232	604	426	546	225	514	249	332	148	138
gene10482_WDR13	558	597	791	583	341	558	1050	181	186	313	344	656	986	1050	661	773	771	665	535	839	715	650	885	588	529	462	596	416	778	930	946	584	696	684	654	550	424	349	414
gene10483_SUV39H1	167	100	191	174	95	161	204	122	110	146	169	206	253	185	141	154	133	135	144	219	168	155	183	91	127	69	157	132	181	247	585	118	278	128	222	128	208	41	115
gene10485_WAS	21	28	19	29	23	15	32	29	35	14	28	51	34	33	12	33	17	26	22	45	25	31	15	41	12	11	15	4	27	79	123	24	34	45	24	33	26	7	4
gene10486_SLC38A5	132	122	194	395	251	325	117	141	448	274	160	392	374	132	281	181	139	342	298	475	233	140	749	194	188	122	220	86	388	288	277	201	661	269	204	389	118	142	228
gene10487_TBC1D25	117	27	206	165	50	131	141	49	45	74	101	370	668	294	224	169	110	134	102	242	139	79	408	75	97	107	178	170	233	402	156	143	806	114	186	140	78	265	163
gene10488_EBP	23	0	36	51	9	82	42	30	14	22	37	143	218	40	108	240	54	93	24	109	75	16	340	69	80	47	67	57	86	30	29	56	171	29	50	54	23	4	53
gene10489_PORCN	345	388	289	462	266	483	275	85	95	152	246	943	1060	394	590	776	314	358	447	711	432	229	1081	476	395	136	447	366	461	731	925	380	766	206	331	253	280	291	529
gene1048_TRNAW-CCA	0	0	0	0	0	0	0	0	0	0	0	0	0	0	0	0	0	0	0	0	0	0	0	0	0	0	0	0	0	0	0	0	0	0	0	0	0	0	0
gene10490_LOC110081144	0	0	0	0	0	0	2	0	0	0	3	0	5	23	13	9	5	3	3	0	3	3	0	1	2	0	1	14	24	0	3	0	8	0	1	1	5	0	22
gene10491_FTSJ1	365	403	406	456	391	415	575	130	150	194	352	470	551	450	288	438	259	285	448	669	482	603	505	356	323	256	476	136	339	197	817	585	677	347	635	320	344	316	134
gene10492_GPKOW	880	816	1246	1089	666	1039	1179	344	287	364	645	761	981	1240	974	1219	722	722	942	1750	1287	1291	1109	704	551	493	878	886	895	1260	1567	1198	951	823	1006	564	601	538	770
gene10493_WDR45	813	582	762	563	491	552	670	273	241	429	520	510	587	871	534	613	491	412	490	975	703	676	939	629	406	561	716	574	627	610	908	623	849	802	833	546	623	350	498
gene10494_PRAF2	353	225	313	388	266	386	347	139	136	241	322	653	790	465	549	637	467	474	382	629	498	369	725	469	539	294	489	360	523	775	752	406	645	328	377	327	265	120	669
gene10495_CCDC120	66	72	134	140	43	187	134	17	33	47	58	273	268	320	415	251	67	166	117	354	214	169	665	153	105	66	227	80	324	94	239	187	499	138	179	196	121	18	179
gene10496_TFE3	352	344	513	592	345	637	645	184	231	258	293	886	1023	518	658	610	542	558	518	822	676	485	1075	566	478	286	579	445	660	590	494	649	883	558	669	435	331	167	519
gene10497_GRIPAP1	319	313	431	573	437	459	454	167	213	304	416	337	499	382	411	379	277	350	490	519	497	386	636	396	316	336	450	243	504	342	411	299	601	354	483	490	380	136	328
gene10498_KCND1	5	0	1	13	0	16	15	0	4	6	8	89	124	62	12	19	0	7	30	10	9	11	95	23	28	20	27	7	83	20	24	24	32	15	18	33	26	23	14
gene10499_LOC110081202	159	195	151	242	143	214	269	71	58	157	177	225	337	245	155	216	123	166	168	273	265	150	177	115	101	88	202	158	152	415	408	173	279	121	300	143	193	68	100
gene104_SCAF8	890	993	1141	1473	779	1114	1220	360	509	579	756	1200	1851	1536	1314	1396	873	983	1086	1872	1377	977	1875	1230	766	527	1073	625	1377	1723	1997	1123	2115	1134	1278	1041	779	538	842
gene10500_OTUD5	487	424	564	521	375	416	489	181	166	248	350	458	459	725	618	612	532	435	470	721	548	540	713	460	364	348	567	414	561	631	773	654	610	430	503	441	492	413	349
gene10501_PIM2	184	135	398	817	919	444	434	931	1476	921	467	53	38	80	54	133	50	35	53	41	47	256	82	138	64	168	29	51	482	280	196	133	32	440	90	236	64	63	16
gene10502_PHYH	43	13	44	58	67	80	48	25	18	39	35	63	121	66	38	58	16	27	18	87	44	13	119	22	18	17	57	24	76	2	4	26	138	43	34	56	10	2	18
gene10503_UCMA	5	9	3	7	3	5	9	9	14	27	10	8	8	10	7	6	9	14	17	16	10	6	8	15	43	6	19	23	11	10	16	3	17	11	26	46	53	18	5
gene10504_LOC110081232	255	187	200	202	89	157	178	124	95	110	234	245	274	217	257	218	165	266	150	242	204	215	154	166	104	68	210	172	219	324	527	237	415	160	410	132	198	51	102
gene10505_LOC110081242	160	145	179	208	57	212	198	118	94	111	156	459	582	270	219	255	91	222	124	277	220	172	464	126	87	74	228	225	289	193	303	233	997	127	314	104	177	153	101
gene10506_OPTN	586	701	723	794	548	637	616	246	337	533	1253	756	715	755	602	545	663	534	649	981	695	444	1367	716	701	980	1005	608	597	1800	1091	1186	1252	680	1279	652	594	1215	783
gene10508_CCDC3	7	19	42	83	18	63	19	47	2	22	40	320	205	39	52	54	21	79	41	171	19	7	245	25	145	12	108	38	66	83	66	95	928	10	169	31	27	4	104
gene10509_CAMK1D	31	42	42	74	40	79	55	27	63	33	50	117	244	166	128	52	63	112	89	146	74	24	271	45	65	43	166	72	144	99	83	77	514	103	181	101	97	37	72
gene1050_CDK18	171	92	253	544	58	435	265	27	28	67	116	531	537	274	107	113	170	152	170	662	304	284	548	286	141	95	315	237	121	81	85	474	471	216	371	211	111	44	520
gene10511_CDC123	341	250	436	283	182	221	313	103	88	88	212	146	300	442	243	358	219	230	171	366	290	310	296	175	109	167	181	185	315	255	333	240	381	200	256	150	111	42	130
gene10512_NUDT5	887	727	920	668	516	537	834	291	216	425	980	395	589	1013	521	756	764	707	413	992	990	1137	530	584	378	478	626	632	645	654	1459	733	1196	479	1124	555	551	307	487
gene10513_SEC61A2	589	766	415	420	615	329	247	248	209	365	625	529	855	407	555	676	344	601	1046	700	551	358	919	767	763	427	584	643	471	1503	1449	502	703	415	480	461	522	463	710
gene10514_DHTKD1	70	59	155	265	148	278	138	104	124	130	170	478	727	237	233	277	117	188	139	298	291	103	576	212	205	77	211	222	305	170	183	209	697	170	178	162	73	34	287
gene10515_UPF2	2607	2835	2441	2391	2215	1655	2212	1844	2215	2110	2698	1459	2246	2602	2399	2409	2541	1845	3134	3077	2266	2226	2311	2199	2288	2530	1862	2691	2325	7663	5410	2102	2313	3043	2457	2137	2502	6420	1848
gene10516_LMNTD1	16	33	25	84	1	15	11	2	1	8	2	28	17	13	10	12	10	7	83	130	13	10	12	6	6	3	6	3	18	103	109	597	18	0	7	7	10	11	12
gene10517_RASSF8	419	666	620	312	262	212	423	261	386	423	660	358	539	625	523	345	705	269	594	401	514	488	419	381	444	616	423	582	309	1567	1061	444	471	465	615	299	559	1038	273
gene10518_LOC110081231	0	0	1	0	0	0	0	0	0	1	0	0	0	8	0	2	0	0	0	0	0	0	0	1	0	0	0	0	2	0	2	0	3	0	1	0	1	0	0
gene10519_BHLHE41	32	68	25	32	17	23	32	1	2	3	9	40	41	71	52	37	45	25	54	64	49	53	72	13	25	25	73	17	112	94	167	74	59	25	48	37	44	14	13
gene1051_MFSD4A	21	6	40	57	51	28	32	18	9	31	69	115	146	119	67	58	109	57	141	67	95	98	300	176	221	49	328	193	111	303	234	120	223	92	90	57	166	95	365
gene10520_SSPN	10	7	13	20	3	22	24	20	25	22	42	212	241	25	46	33	17	25	27	32	42	10	173	47	36	31	52	56	63	67	17	32	132	28	25	30	31	74	24
gene10521_ITPR2	356	497	316	591	496	407	306	175	235	282	332	589	1052	241	299	313	414	249	503	483	346	198	465	309	257	199	298	287	386	732	596	304	467	267	235	354	239	502	353
gene10524_INTS13	780	617	914	899	630	719	1156	429	509	734	919	794	1126	1176	802	1059	582	584	650	1202	970	891	1007	1001	762	862	762	1045	1081	1351	1807	769	1252	1050	1227	909	972	859	865
gene10525_FGFR1OP2	347	332	593	624	256	548	544	210	223	252	330	352	595	860	490	601	422	404	459	783	588	460	706	489	281	364	542	204	733	681	1096	446	581	587	609	422	414	159	300
gene10526_TM7SF3	264	195	250	320	219	259	282	153	258	212	219	544	693	284	470	581	298	332	366	347	396	310	736	526	342	194	331	250	596	879	954	254	1021	386	286	298	254	271	446
gene10527_MED21	535	308	1006	884	526	723	416	237	318	272	485	416	839	1040	708	843	613	879	820	1541	678	446	737	670	454	803	666	576	588	708	1374	935	1071	612	1078	401	357	196	331
gene10528_STK38L	207	197	314	222	145	160	367	177	214	190	224	274	466	335	141	171	177	128	132	234	183	155	224	207	148	181	191	308	224	347	233	141	413	248	358	198	143	135	301
gene10529_ARNTL2	93	114	110	209	86	94	216	102	45	125	402	265	270	133	122	70	119	186	219	168	172	97	327	199	105	67	179	52	111	316	180	46	385	67	179	132	109	76	278
gene1052_ELK4	22	40	80	110	55	137	98	27	23	15	34	229	426	54	85	50	19	47	31	85	81	31	214	31	14	8	62	16	116	62	60	52	318	43	37	67	20	16	40
gene10530_LOC110081224	24	16	4	2	4	3	6	6	5	3	3	3	2	58	29	35	1	5	11	2	6	5	3	14	3	11	6	14	155	11	8	2	10	42	10	15	16	19	7
gene10531_HSPA14	606	404	521	504	321	393	583	164	199	265	552	253	475	741	499	639	366	451	528	963	670	592	709	350	324	478	466	241	672	1016	1057	514	781	436	597	387	425	349	266
gene10532_DCLRE1C	248	274	239	201	131	161	166	146	111	174	255	185	298	282	250	283	186	183	234	465	262	146	298	290	186	151	256	191	347	423	574	209	520	279	379	357	381	349	216
gene10533_MEIG1	20	7	35	5	7	9	21	3	2	10	24	9	3	78	32	58	17	11	11	13	10	41	24	3	8	19	15	17	67	67	121	25	21	9	32	64	81	54	7
gene10534_TMEM243	123	85	86	59	32	73	84	31	15	49	52	49	74	179	139	171	135	81	116	142	127	213	156	134	110	103	105	91	133	124	361	117	160	75	181	113	148	57	62
gene10535_DMTF1	1572	1604	895	1246	1031	790	787	680	560	680	1430	494	531	731	1601	1138	1257	1374	1733	1399	1125	1008	1057	1054	915	695	768	313	1301	1838	2796	748	975	749	725	797	1052	1021	649
gene10536_CSMD1	11	4	28	11	21	20	47	3	2	7	21	34	69	40	60	26	1	16	162	54	79	15	34	7	12	4	13	8	170	29	49	27	111	12	29	19	26	7	8
gene10538_MCPH1	48	35	35	49	29	44	81	34	17	53	59	45	91	72	53	85	39	43	54	73	57	57	77	40	30	37	39	22	84	84	137	32	137	25	82	45	54	27	36
gene10539_ANGPT2	36	40	38	56	33	38	32	15	8	51	79	139	358	69	86	164	48	80	59	157	57	47	198	105	144	56	102	63	88	353	269	56	166	10	86	56	55	37	151
gene1053_LOC110081134	46	21	81	69	17	33	81	18	21	46	84	53	48	68	27	45	32	58	37	82	40	39	32	28	23	63	25	76	32	76	111	74	62	46	74	58	15	19	31
gene10540_AGPAT5	323	222	412	361	216	267	457	118	154	432	345	1589	2052	269	316	432	241	319	424	505	288	189	627	462	435	316	444	1006	356	765	629	252	1467	319	544	389	271	389	2070
gene10541_TMEM14A	156	135	304	347	81	218	209	62	112	139	96	370	395	319	222	247	216	238	121	229	238	191	181	331	181	136	182	194	240	371	416	201	339	319	311	139	94	59	511
gene10543_LOC110081254	1711	1064	3330	3733	1201	1450	3901	1311	2277	1070	5982	700	1134	1234	540	558	1686	1691	825	1771	1557	1684	796	1156	683	1403	549	1011	1247	978	1042	975	1159	2368	1681	1285	704	184	1775
gene10545_LOC110081252	973	1185	1177	1039	665	952	1623	276	261	256	388	582	860	1760	1011	1206	1072	404	1208	1868	1452	1098	901	1467	180	228	249	356	726	1136	1217	1480	676	1780	858	250	395	316	314
gene10546_ADGRG1	369	180	522	766	972	1301	578	473	1083	874	798	4041	4307	224	346	704	175	617	1266	816	1145	389	1080	654	557	425	843	3008	809	2242	1298	479	4900	526	1457	541	577	766	6105
gene10548_CCDC102A	532	525	655	680	370	563	755	186	160	373	394	1225	1152	492	714	509	630	803	603	1094	647	759	1177	668	603	235	541	713	369	449	617	673	1104	578	1016	670	348	568	684
gene10549_DOK4	121	92	137	124	33	204	145	12	26	64	46	179	240	222	254	114	141	169	143	226	192	161	330	103	92	24	231	46	199	124	121	159	310	99	162	86	63	78	13
gene1054_SLC45A3	43	61	49	61	57	52	71	19	9	33	106	163	209	71	61	72	28	54	32	72	40	23	181	55	55	27	54	207	183	87	122	16	764	53	183	33	46	40	235
gene10550_COQ9	1299	1019	1563	1343	1321	1295	1436	498	438	632	1392	817	936	1342	1259	1182	1407	1159	1490	1851	1489	1477	1315	907	848	1176	1179	1276	1292	1728	2123	1783	1209	1059	1469	858	1238	990	862
gene10552_CIAPIN1	2113	1287	2538	2906	2814	2090	2772	1893	1964	1580	1575	1136	1302	2181	1265	1981	1281	992	1025	2026	1528	2821	1784	1466	1294	3562	1510	1479	1793	861	1659	2100	1659	3029	2142	1504	1195	703	814
gene10553_LOC110081264	32	20	55	48	105	9	40	61	58	31	39	4	8	13	42	13	41	32	51	5	11	28	9	8	4	65	10	58	127	86	14	38	17	92	49	23	35	122	6
gene10554_TMEM170A	451	535	768	610	638	466	771	491	635	576	722	749	831	646	623	539	711	605	555	619	500	788	1182	883	679	630	909	852	454	550	660	658	675	1042	825	596	484	365	536
gene10555_CFDP1	777	606	1065	944	684	1047	1186	376	493	543	673	901	1041	889	920	865	999	730	818	1560	1216	1439	1080	760	986	669	978	740	842	1150	1655	1091	974	840	1340	858	642	484	589
gene10556_BCAR1	709	588	1026	943	471	1037	1140	209	171	295	503	1028	1136	1060	936	884	629	788	923	1226	1038	890	1213	618	449	321	884	537	682	860	1208	1006	1165	595	1235	543	503	426	800
gene10557_LDHD	121	116	170	122	106	143	104	48	28	90	199	194	199	109	214	127	100	97	236	199	202	97	262	165	190	75	159	255	117	87	59	207	200	155	237	148	86	312	212
gene10558_ZNRF1	601	644	1119	606	571	705	717	235	156	337	200	601	540	741	964	579	822	658	676	1098	757	929	567	537	667	309	444	445	549	556	657	989	306	578	524	576	278	431	491
gene10559_WDR59	793	843	954	858	490	858	925	467	399	464	788	946	963	1101	1101	1075	637	947	929	1299	882	769	1668	938	684	526	1087	687	1074	935	789	853	1530	806	1149	795	801	851	657
gene1055_NUCKS1	5021	6201	9505	9835	4417	7763	11186	2787	3293	4046	5633	9367	13853	9598	7001	6583	7729	6459	5796	8319	8493	6178	8496	7453	5159	3614	6955	7680	5496	16706	12878	8438	11431	8350	9320	4341	4206	3074	9823
gene10560_FA2H	3	0	6	12	5	23	14	7	0	0	4	4	6	11	40	40	5	41	33	11	17	5	11	17	3	0	7	1	19	26	26	19	1	1	0	3	3	0	2
gene10561_MLKL	194	200	249	92	93	180	138	120	78	79	205	214	254	221	200	181	127	186	111	128	104	97	351	219	165	158	234	238	157	125	201	109	386	180	332	156	224	144	87
gene10562_RFWD3	1077	779	853	1239	892	1191	1165	949	761	1044	1385	909	1106	1049	1599	1203	714	1230	1851	2235	1750	775	2361	806	1025	930	1365	778	914	1964	3309	1358	2740	797	2061	1196	1780	946	1146
gene10563_GLG1	307	130	399	894	440	1063	272	379	483	436	547	6749	7795	415	1604	2259	213	1064	816	1444	735	255	4703	1130	1106	212	1305	1701	1722	606	634	613	7425	636	721	625	594	187	1411
gene10564_PDPR	347	270	305	449	249	594	372	302	249	168	200	905	1125	512	805	774	254	590	660	805	622	315	947	616	296	192	420	279	630	466	842	659	1443	403	499	372	371	139	344
gene10566_LOC110081278	69	15	32	38	52	23	9	7	3	6	24	25	39	110	237	238	136	151	106	141	137	119	148	126	82	27	85	58	112	79	181	182	33	66	55	88	42	27	27
gene10567_CEBPA	5	16	17	6	4	6	3	4	3	3	19	2	5	56	25	37	42	60	16	47	44	41	108	30	35	44	73	7	35	24	24	100	5	36	5	65	24	2	0
gene10568_CEBPG	981	921	1413	1220	711	1036	1632	363	422	621	727	932	1389	1753	1133	1186	1142	1089	1059	1740	1434	1529	1397	972	796	965	1169	614	1297	1300	1649	1243	993	1166	1055	1000	888	293	664
gene10569_PEPD	298	215	520	444	226	396	775	173	119	240	616	893	898	645	374	462	277	217	213	755	436	605	992	424	372	235	642	386	422	331	352	435	851	425	606	483	385	105	391
gene1056_RAB29	16	10	43	70	37	53	83	16	10	7	4	99	155	71	31	37	17	34	26	56	39	18	199	35	13	19	46	16	59	29	2	37	176	29	29	32	11	0	19
gene10571_CHST8	8	16	18	7	5	0	12	8	8	7	10	233	228	13	3	1	4	9	3	10	15	7	16	13	6	8	16	121	4	3	10	13	18	25	5	7	4	31	39
gene10574_KCTD15	229	247	274	339	119	327	210	59	31	88	145	159	163	580	347	304	236	323	272	569	479	302	423	178	332	105	272	92	329	213	253	272	322	204	288	258	165	117	95
gene10575_LSM14A	1526	1803	2506	2640	1282	2190	2138	863	1108	1079	1250	1944	2516	2774	2109	2331	1511	1683	1720	2959	2464	1629	2589	1617	1010	1090	1809	1099	2254	2995	3042	2185	2902	1859	2155	1826	1305	1032	1602
gene10576_UBA2	1944	1512	2779	2582	1392	2424	2816	1034	772	1133	1457	2965	3017	3078	2243	3375	2235	2325	1804	3723	2899	2879	3499	2573	1651	1412	2210	1841	2493	1563	3094	3132	3170	2371	2496	1875	1413	562	1686
gene10577_WTIP	70	83	247	203	80	412	302	133	352	65	162	439	557	301	360	179	178	243	189	422	308	214	439	169	203	36	284	148	265	226	335	186	788	161	320	247	201	241	353
gene10578_GPI	3863	3524	5187	3123	2163	3178	4343	1159	1014	2743	4261	3721	3676	8185	7575	6593	4569	4070	3440	8152	5317	5911	5670	2311	2738	2691	5679	5517	6274	5213	13300	6562	10775	3522	9457	4433	5656	4446	4339
gene10579_KIAA0355	285	324	832	1081	718	1055	896	445	747	469	390	1159	1392	873	870	682	365	754	524	1295	959	625	1184	553	256	245	599	291	1061	794	853	923	1483	779	747	908	302	117	391
gene1057_SLC41A1	66	43	62	111	63	113	125	22	40	53	94	362	476	162	154	183	114	145	118	162	142	111	425	181	143	57	167	147	222	307	352	141	497	118	162	109	89	53	311
gene10580_LOC110081313	215	203	225	227	298	275	159	248	299	388	240	74	64	215	84	109	108	74	88	117	190	78	249	165	197	242	154	103	168	32	129	195	114	326	164	279	94	58	112
gene10581_KATNB1	304	250	486	441	378	660	698	221	342	253	223	478	560	511	447	471	317	402	332	814	499	598	575	274	244	264	466	200	573	361	440	461	544	370	480	433	263	109	173
gene10582_KIFC3	205	119	306	116	340	177	304	106	57	177	297	676	674	598	386	382	284	209	166	333	279	360	739	110	282	205	542	1194	385	302	713	272	2062	247	2002	306	438	861	698
gene10583_CNGB1	33	31	19	14	4	16	16	0	2	20	33	69	67	46	75	65	41	20	35	22	12	24	26	6	21	26	26	510	66	126	196	27	657	21	375	27	65	1229	640
gene10584_LOC110081259	6	27	8	11	13	23	20	0	4	14	14	21	17	19	67	25	17	19	45	67	14	62	32	9	60	12	56	31	26	50	122	43	15	27	21	81	12	32	15
gene10585_TEPP	4	6	0	1	0	0	1	0	5	1	1	0	0	10	13	9	3	3	5	19	2	8	0	1	0	7	3	12	5	6	14	0	2	4	5	10	6	10	7
gene10586_ZNF319	291	197	368	326	125	476	386	63	90	100	128	354	401	463	404	448	172	292	222	466	407	302	534	243	137	117	290	154	426	193	425	432	614	269	567	221	277	156	287
gene10588_USB1	313	258	253	251	246	256	260	112	163	141	152	186	206	335	246	321	272	194	303	386	285	411	249	277	234	232	232	274	254	203	413	339	293	347	303	247	233	168	229
gene10589_CFAP20	4013	2839	4381	2133	2401	2774	3566	1498	1335	2647	2580	2497	2894	5103	4131	3619	4193	3059	2603	5812	3661	4803	3090	3129	2876	4083	3204	4372	3341	1629	5241	4020	3891	4083	5247	2789	3192	1814	2670
gene1058_PM20D1	283	103	277	201	132	198	216	86	82	157	226	214	322	351	270	344	135	186	220	230	266	263	365	195	160	222	227	442	433	293	329	296	725	256	489	199	267	114	303
gene10590_CSNK2A2	1623	1509	1997	1487	932	1481	2060	504	442	820	1009	1312	1454	3525	2622	2604	2166	1887	1794	3085	2051	2405	2308	1681	1582	1246	1949	1262	2651	1085	2866	2317	2742	2047	2667	1900	1442	539	1022
gene10591_CCDC113	128	132	153	87	117	74	160	89	63	123	353	63	62	205	208	180	253	243	163	194	139	175	299	158	309	215	267	178	155	186	405	158	246	174	278	254	363	306	108
gene10592_PRSS54	56	47	66	38	14	37	37	13	10	9	24	22	24	71	53	64	20	35	66	10	45	13	55	19	21	11	36	36	77	9	90	58	73	12	41	22	22	18	47
gene10593_GINS3	612	579	906	538	434	260	718	165	167	248	267	503	665	844	701	724	465	425	490	557	306	748	473	516	272	241	375	427	659	549	956	598	600	427	536	327	333	168	291
gene10594_NDRG4	31	14	29	55	41	53	29	3	14	9	16	120	109	93	75	26	81	97	63	52	81	171	89	13	28	6	46	23	48	67	58	37	96	6	48	26	45	82	12
gene10595_SETD6	529	460	633	305	353	384	407	229	229	396	388	268	295	603	460	521	453	326	287	569	446	480	652	354	475	377	464	402	602	571	569	414	307	576	521	516	358	445	268
gene10596_CNOT1	3077	3141	3978	4703	2871	3948	3817	1896	2051	2414	3058	5738	6414	4982	5406	4644	3247	3972	5375	6035	5095	3445	5739	4317	3462	1971	4170	3948	5602	6471	8120	5015	8645	4068	5772	4041	3809	4794	4519
gene10597_SLC38A7	733	873	590	511	578	597	380	368	353	323	447	407	409	557	887	1004	510	732	794	755	572	450	1047	592	570	349	587	128	754	975	686	582	338	367	393	540	468	182	187
gene10598_GOT2	2130	1811	2861	2115	1563	2539	2492	693	620	724	1432	2290	2182	3776	2526	2790	2491	2367	2087	4204	3158	3345	2331	1788	1534	1125	1864	1750	2429	1578	4057	3642	2597	2040	2437	1479	1290	428	1541
gene10599_CALB2	41	10	41	64	32	48	27	4	2	6	18	4	8	150	100	95	76	40	99	64	43	89	62	10	53	151	51	30	173	73	130	56	27	58	41	45	446	16	5
gene1059_SLC26A9	27	2	36	14	101	24	14	61	15	16	28	1	9	14	5	11	8	16	7	8	12	2	39	0	7	1	6	4	35	26	24	5	68	19	29	9	23	6	3
gene10600_HYDIN	259	371	134	616	238	325	120	71	35	63	157	89	117	321	562	328	173	511	1924	189	366	228	500	233	205	170	344	97	619	827	1343	415	376	174	199	151	1123	301	49
gene10601_VAC14	688	500	1000	808	599	916	944	271	292	443	511	1049	1075	985	972	1063	460	680	652	1547	830	907	1351	494	557	361	869	669	1108	531	1140	893	1271	591	886	697	493	345	370
gene10602_MTSS1L	342	333	417	511	344	519	426	141	124	232	415	622	723	685	755	530	241	613	754	836	470	372	1469	383	368	206	836	182	754	761	830	564	1001	344	634	506	423	387	363
gene10603_SF3B3	2246	1474	2663	2973	1906	3346	3420	1087	955	1377	1871	4472	4749	4159	2705	4366	1943	2557	1780	5125	3131	2677	5311	2765	1777	1244	3310	2072	2780	1856	2668	3199	6443	2610	3817	2383	1796	671	1489
gene10604_COG4	928	673	774	905	744	1028	713	422	365	324	424	1133	1028	860	865	1153	830	977	976	1495	1188	1057	1257	1002	673	321	788	743	846	750	1012	1172	848	908	784	749	427	332	810
gene10605_FUK	1597	1286	1495	1546	1381	1989	1322	882	934	920	1795	1549	1257	1490	1846	1903	1045	1439	2559	2701	2175	1016	3043	1935	1903	812	1957	886	1699	2191	2503	2146	1469	1467	1335	1748	1388	1535	930
gene10606_ST3GAL2	432	298	472	813	287	861	619	109	94	133	286	977	1026	906	827	1079	358	785	396	950	633	446	1828	571	473	173	993	150	658	396	200	571	673	301	382	275	281	54	87
gene10607_LOC110081325	6	4	0	5	9	4	5	0	0	3	3	1	3	7	4	1	12	4	9	9	7	7	5	0	0	4	3	3	3	4	4	10	5	2	6	1	3	0	0
gene10608_LOC110081327	4	0	0	1	0	0	3	0	1	1	1	0	1	13	1	7	6	4	1	9	4	9	3	0	1	2	1	0	5	7	2	0	11	0	7	2	5	5	0
gene10609_LOC110081326	2	1	6	0	0	0	0	58	22	1	2	0	0	2	31	4	1	5	0	0	2	70	0	1	0	8	5	0	4	3	24	0	6	22	6	0	3	2	1
gene1060_RAB7B	72	76	178	152	113	201	179	45	25	51	62	183	247	274	197	202	102	212	111	223	266	74	262	145	58	43	152	61	236	66	75	175	258	153	132	99	64	31	107
gene10610_KCTD19	121	95	131	107	213	43	91	42	24	62	103	44	46	100	150	56	98	79	188	189	90	96	143	62	87	71	126	59	72	220	106	75	66	109	70	29	116	67	38
gene10611_PLEKHG4	620	516	752	813	564	786	694	195	146	266	649	525	645	1011	959	1059	449	654	961	1293	984	586	1351	459	469	442	984	427	1480	1711	2290	613	2468	359	1454	682	1137	929	841
gene10612_FHOD1	2693	2425	1130	2184	3081	1442	1257	857	643	599	1506	1354	1632	1853	4778	3599	1910	3841	6422	5283	2844	2144	3284	3006	2143	875	2285	540	2953	10309	5466	3394	1684	2379	1677	2472	2483	1658	1004
gene10613_LOC110081292	640	596	485	313	402	244	241	97	58	157	502	171	156	916	598	733	1083	686	828	630	496	531	1023	678	798	704	544	147	402	1387	670	951	179	572	538	876	612	145	320
gene10614_ATP6V0D1	803	632	1254	1206	846	1185	1399	294	371	440	535	1165	1116	1530	1325	1331	1331	1320	1120	1813	1486	1684	1529	1189	1027	498	1182	697	1224	553	1308	1821	1174	1237	1251	912	534	207	565
gene10615_AGRP	0	0	0	0	0	2	2	0	2	2	2	0	1	3	6	0	0	2	17	0	7	3	0	0	4	10	0	8	4	20	32	1	0	0	21	4	4	0	0
gene10616_LOC110081322	107	70	112	213	98	187	91	27	33	33	111	194	184	234	318	272	115	253	438	329	384	164	453	233	115	70	284	76	270	352	384	436	309	153	178	155	180	87	155
gene10617_LCAT	769	602	779	618	667	648	631	540	337	483	1299	615	543	406	669	717	679	549	564	879	783	775	592	423	309	161	346	360	295	505	354	593	492	191	341	183	209	110	159
gene10618_KIAA0895L	174	126	300	404	140	455	304	116	63	103	243	622	700	387	342	279	192	354	383	572	494	293	972	273	216	77	401	60	318	259	388	450	498	212	254	386	146	85	297
gene10619_LOC110081268	21	11	25	11	4	3	4	37	34	7	485	15	13	220	53	23	195	181	163	12	266	122	60	21	64	50	40	38	38	94	68	22	20	28	21	44	93	84	10
gene1061_CTSE	0	0	2	1	4	0	0	0	0	0	2	0	0	7	5	8	9	6	3	6	4	0	6	1	3	0	2	2	0	5	7	3	4	0	2	8	3	4	3
gene10620_FAM96B	3315	2340	3308	1702	2231	1825	2532	1339	1279	2190	2146	1678	1865	2968	2541	2540	2420	1657	2060	3751	2303	3988	2460	2386	3051	3892	2667	4064	1918	1941	5330	3089	2660	2988	4352	2382	2749	2056	2147
gene10621_CUNH14orf132	15	34	19	4	31	7	12	4	8	2	11	6	8	68	26	43	34	24	15	67	40	34	27	21	6	31	21	20	26	57	121	12	56	13	30	22	18	36	10
gene10622_BDKRB2	6	0	2	1	0	4	2	0	0	1	5	10	20	8	4	23	8	14	6	38	13	8	74	5	4	0	7	0	22	8	24	11	27	7	8	6	6	0	0
gene10623_ATG2B	431	427	531	796	525	572	739	231	299	338	426	986	1382	999	723	838	340	511	745	1079	692	461	1255	741	455	295	772	330	1129	803	1510	536	1689	780	742	741	562	320	416
gene10624_GSKIP	118	101	126	133	75	130	246	32	27	42	37	151	161	242	104	213	91	92	79	260	192	108	191	100	60	59	153	46	219	87	141	109	319	132	239	114	73	53	60
gene10625_AK7	43	39	68	42	23	25	142	10	18	40	37	35	72	111	76	64	101	71	65	74	76	125	159	42	69	53	100	54	159	167	246	44	74	42	78	141	153	158	11
gene10626_PAPOLA	1549	1908	2590	2411	1295	2149	2866	915	1032	1210	1335	1963	2747	3580	2638	2330	1653	1712	1754	3424	2649	2115	2686	1849	1167	1297	1834	1049	2634	4496	4925	2297	4004	2483	2634	1849	1777	860	1453
gene10627_VRK1	456	351	469	287	263	239	407	163	212	298	369	345	570	726	515	670	303	252	265	548	458	479	749	469	346	417	511	591	535	436	960	258	1202	518	1049	560	728	435	344
gene1062_AVPR1B	0	0	0	0	0	0	0	0	0	0	0	0	0	4	0	0	0	0	0	0	0	0	2	0	0	0	0	0	0	5	0	0	0	0	5	0	0	0	0
gene10630_LOC110081364	0	0	0	1	0	0	0	1	1	1	3	0	0	0	1	1	0	0	0	0	0	0	0	0	6	0	2	0	2	3	10	0	3	0	0	1	1	4	0
gene10631_LOC110081351	1	0	1	3	0	2	12	10	0	1	16	0	2	1	9	2	1	2	3	13	6	2	14	0	3	1	6	0	19	8	104	0	5	0	1	11	4	1	0
gene10632_LOC110081359	17	15	9	11	11	1	10	0	4	3	14	0	2	21	19	32	11	9	18	35	7	6	2	0	0	7	2	0	69	8	13	4	6	2	9	2	5	3	0
gene10633_ITGB3	148	22	109	85	107	81	72	166	109	88	263	95	136	109	110	180	61	67	88	131	92	104	205	75	47	43	85	55	253	187	197	89	220	132	126	320	107	86	18
gene10634_LOC110081357	0	0	4	1	0	0	2	0	0	0	0	0	1	18	20	18	14	11	6	13	3	2	106	0	2	9	3	7	415	5	62	6	5	14	4	72	142	16	0
gene10635_GOSR2	416	390	427	439	376	359	441	204	185	274	385	254	358	541	460	546	450	362	541	735	569	496	432	436	366	582	469	514	437	258	517	610	532	609	580	480	438	207	189
gene10636_WNT9B	4	0	3	4	0	0	0	0	0	1	0	1	5	1	5	2	2	3	2	0	0	0	5	6	0	0	0	0	4	0	0	3	9	0	2	2	0	0	0
gene10637_WNT3	19	0	14	2	0	3	0	1	6	8	8	0	0	14	18	15	0	5	6	0	6	5	21	6	4	7	15	12	34	5	18	6	21	26	17	12	13	16	1
gene10638_NSF	402	350	486	499	348	419	614	190	193	205	350	604	790	588	557	561	339	446	541	721	614	456	733	472	247	274	412	500	616	833	883	552	818	498	516	424	318	418	641
gene10639_PSMD11	1431	1326	1950	2099	1177	1801	2619	578	646	797	973	1890	2851	2395	2039	2080	1344	1527	1574	2601	2150	1628	2126	1682	1232	690	1623	1323	2015	2679	2693	1866	2605	1729	2098	1187	1038	582	1169
gene1063_FAM72A	233	222	365	306	158	270	716	138	119	122	160	168	225	214	158	250	197	163	239	276	177	193	89	111	101	102	137	205	128	205	363	181	298	132	299	87	144	105	67
gene10640_FMNL1	80	75	81	73	33	71	101	40	24	25	83	133	100	122	86	130	68	117	82	130	81	124	274	156	99	39	113	30	134	139	103	66	144	123	110	70	70	36	24
gene10642_MAP3K14	59	75	177	404	97	221	229	61	90	88	156	314	610	164	318	105	48	290	385	522	256	106	724	176	67	67	230	83	280	233	164	194	942	145	191	154	108	27	287
gene10643_RDM1	370	246	308	228	193	141	229	149	146	158	173	114	103	682	467	574	143	210	329	467	371	553	346	336	125	197	223	287	574	228	1200	576	482	289	501	185	456	181	152
gene10644_LOC110081378	0	0	2	1	0	0	0	0	0	1	0	0	0	1	0	3	0	0	0	0	0	0	0	0	0	0	0	1	0	19	0	0	0	0	2	0	4	1	0
gene10645_CD79B	9	0	1	6	0	2	11	9	0	3	0	3	18	24	25	51	3	1	7	28	9	15	7	8	9	16	9	31	25	8	35	3	45	36	9	16	17	27	1
gene10646_SCN4A	9	0	2	3	0	2	0	1	1	2	3	14	9	14	39	13	0	6	37	46	14	4	26	14	17	8	10	0	93	51	90	16	13	11	1	18	21	8	1
gene10647_ADAM11	15	22	32	42	21	44	29	1	4	19	3	269	310	52	101	89	19	63	49	37	33	26	275	75	61	11	103	69	110	51	101	56	455	15	108	56	28	27	31
gene10648_DBF4B	103	62	89	60	36	57	128	50	44	53	79	51	81	171	147	176	82	76	98	125	90	136	131	54	34	53	130	103	207	134	515	114	242	58	184	110	152	132	27
gene10649_CCDC43	552	687	820	525	397	564	568	293	335	452	547	427	513	872	654	657	625	528	525	933	731	729	667	547	505	683	615	742	543	871	1013	666	765	746	934	639	638	675	667
gene10650_MEIOC	26	50	54	40	1	47	74	3	6	24	31	30	29	319	155	327	26	70	69	85	74	48	160	25	29	42	97	27	458	79	447	62	122	34	56	139	178	55	14
gene10652_FZD2	1059	888	918	1722	1614	1876	581	684	538	1085	1304	4174	4297	550	1798	2149	483	1649	1984	2234	1549	529	3435	1641	2264	516	2127	1735	1480	2017	2295	725	3425	543	1082	779	914	770	5070
gene10653_GPATCH8	1927	1987	1377	1944	1275	1361	1323	2324	1850	1982	5770	2744	2669	1501	2051	1717	1130	2378	3793	3000	2394	1235	3070	3192	2333	1469	2411	1891	1913	5151	5242	1712	5781	1716	3551	2989	3330	11895	7112
gene10654_ITGA2B	150	42	159	143	355	88	92	681	643	457	394	59	86	68	48	64	72	36	78	174	92	247	249	271	234	360	232	140	66	390	113	126	673	356	705	1288	207	145	96
gene10655_FAM171A2	138	186	192	253	171	334	191	122	108	142	162	1306	1939	374	731	849	255	366	318	553	445	228	1944	358	493	65	640	402	882	357	331	285	2668	146	436	190	136	138	526
gene10656_GRN	4298	4211	2777	10897	7498	7696	4466	2898	2009	3050	2644	11877	18270	1792	7584	9202	1740	5849	8538	4892	4511	2622	7334	5422	5447	1524	5247	7732	6044	10012	15480	3119	16035	2827	2612	2034	1849	1492	7744
gene10657_GJC1	143	154	109	57	74	52	40	42	37	82	200	72	106	423	453	524	202	195	242	241	249	290	356	137	160	222	289	292	491	273	1718	263	703	128	346	255	464	515	77
gene10658_EFTUD2	1756	1731	1940	2051	1290	1821	2107	722	632	1199	1386	2079	2384	2231	1547	2370	1462	1484	1604	3151	2075	1746	2593	1564	1466	1096	1698	1874	1847	2755	2886	2235	2979	1687	2259	1537	1534	1078	1409
gene10659_CCDC103	181	99	179	203	81	132	288	27	32	57	85	158	185	222	127	97	115	81	147	247	127	159	112	85	70	44	87	112	163	184	347	128	160	137	169	95	90	85	140
gene1065_API5	884	711	1363	1411	575	1447	1971	372	358	473	575	1340	2247	1992	980	1354	639	848	636	1926	1530	952	1628	823	598	451	973	561	1703	2119	2357	1094	2280	1148	1156	904	520	452	918
gene10660_LOC110081368	0	0	2	0	0	0	0	0	0	0	0	0	1	0	0	0	0	0	3	0	0	0	0	0	0	0	0	0	0	0	0	0	1	0	0	0	0	0	0
gene10661_GFAP	2	20	0	0	1	1	5	0	0	2	2	1	0	11	15	14	10	2	3	11	8	4	13	1	2	5	3	0	52	1	17	7	21	0	13	4	11	3	0
gene10662_KIF18B	421	206	296	288	179	342	351	224	188	272	286	284	284	407	515	490	172	279	296	553	205	204	355	194	156	174	327	233	378	289	821	351	838	199	558	207	355	266	188
gene10663_C1QL1	0	0	22	9	2	0	8	0	4	1	7	0	6	20	4	17	11	23	12	13	7	2	92	8	8	30	21	16	21	20	26	11	17	2	16	23	46	1	7
gene10664_DCAKD	101	55	55	60	50	103	118	35	42	55	117	72	138	119	105	81	43	44	46	135	85	122	100	85	56	136	85	59	120	96	209	90	204	87	115	161	144	51	50
gene10665_NMT1	1771	1598	2319	1846	1940	1375	1913	2150	3016	2573	2368	1362	1729	2135	1660	1866	1861	1321	1454	1964	1602	2085	2203	1852	2026	2867	1654	2456	1867	2743	3115	1761	1797	3409	2216	2042	1687	2382	1433
gene10666_PLCD3	35	56	66	65	20	93	91	18	17	30	98	115	161	68	72	54	26	98	119	111	135	56	221	100	46	55	89	39	91	166	225	74	153	66	52	68	64	49	33
gene10667_ACBD4	413	493	231	291	242	168	274	138	145	190	345	144	233	206	293	244	213	289	436	388	272	199	368	306	235	340	216	196	235	814	457	209	242	324	259	360	328	389	152
gene10668_LOC110081385	1360	1400	1710	1687	1328	1154	1343	1131	1542	1445	1336	843	1191	1088	860	1152	979	854	1049	1379	1198	1286	1225	1070	915	1035	964	821	865	1680	1810	1294	833	1377	1283	1032	880	636	664
gene10669_CDK5R1	13	4	19	20	49	20	11	6	8	4	14	12	14	21	16	3	14	45	5	12	22	3	28	10	13	3	19	5	18	19	3	6	41	7	21	6	3	6	7
gene1066_TTC17	234	304	305	444	222	315	255	207	184	197	223	676	1000	389	408	577	184	316	402	624	312	196	847	479	318	235	394	339	727	606	549	285	1038	368	340	312	218	133	434
gene10670_MYO1D	298	307	561	735	222	737	831	80	89	145	268	1222	1661	746	427	567	401	509	499	911	711	333	1280	605	407	318	521	510	594	1073	926	567	1226	542	610	546	370	375	1952
gene10671_CHCHD6	673	284	477	302	355	300	565	161	191	480	506	530	822	705	767	464	974	604	303	535	454	801	630	877	648	1176	612	908	728	364	1018	711	584	1097	641	765	549	379	650
gene10672_TPRA1	288	343	225	369	200	271	282	272	314	324	394	707	947	287	452	554	216	420	467	464	342	198	775	772	520	266	371	352	494	739	619	223	900	447	398	402	358	300	393
gene10673_MCM2	916	537	1308	1442	426	1557	1676	300	313	555	721	2158	2458	1474	1084	1554	586	757	683	2536	1739	1242	2025	845	492	477	1209	1339	1614	550	1858	1793	3565	762	1742	712	753	350	819
gene10674_PODXL2	73	55	55	61	95	57	26	55	65	50	50	724	629	101	176	154	106	108	85	125	87	52	1438	252	279	90	138	169	172	458	279	53	513	78	135	111	81	119	68
gene10675_ABTB1	119	80	243	406	318	197	206	116	137	177	277	261	243	114	157	83	51	117	142	260	202	152	249	113	47	96	201	111	404	153	239	125	468	230	156	258	168	116	111
gene10678_DNAJB8	0	0	0	0	0	0	0	0	0	0	0	0	0	0	0	2	2	0	0	0	0	0	0	0	0	0	0	0	7	0	0	0	0	0	0	0	0	0	0
gene10679_GATA2	96	42	80	118	57	125	83	61	48	56	65	129	238	235	243	113	283	184	136	151	195	196	374	125	80	100	249	161	179	373	116	92	460	211	211	172	172	81	18
gene10680_LOC110081403	2	5	8	20	1	21	9	1	0	3	4	28	54	10	19	25	4	10	5	4	16	8	37	1	14	12	25	3	80	3	14	9	22	6	5	10	3	1	2
gene10681_RPN1	1260	795	1175	1811	1282	1497	900	739	988	1241	1510	3204	4658	1083	1814	3265	1006	1588	1604	2165	1511	1004	3522	2207	2223	925	1837	2510	1896	2388	3915	1078	4550	959	1044	1010	838	688	2728
gene10682_RAB7A	2273	2102	3465	2886	1516	2453	3355	837	1004	1472	1885	2140	3031	3280	1984	2322	2559	2065	1946	3866	3317	3457	2945	2227	1692	1599	2152	1826	2152	3365	4729	2969	2547	2491	2758	1964	1635	801	2628
gene10683_LOC110081420	5580	4026	7740	6404	6334	6706	6115	5377	6568	6921	5720	10628	10243	6627	5981	6355	4957	4317	5728	8243	7072	6521	10451	9614	6510	5119	8895	13002	4815	4299	8036	5915	10118	9542	12749	6472	5706	2703	8559
gene10684_LOC110081409	102	179	164	181	123	205	213	46	49	89	145	207	227	460	361	293	334	334	255	318	331	507	415	239	193	157	349	228	392	484	717	331	649	255	378	226	361	213	113
gene10685_HMCES	909	332	822	393	565	377	543	297	258	343	647	461	574	594	747	543	859	580	782	1341	1022	614	1149	761	639	661	711	594	1074	1047	1584	547	1137	852	1016	835	873	397	458
gene10686_COPG1	485	449	792	1253	511	1100	1429	194	220	350	414	1464	1681	1073	608	987	479	674	654	1634	1226	914	1510	451	494	269	683	545	716	1142	1200	1271	1465	528	848	698	304	137	694
gene10687_COL7A1	2476	1579	558	1031	276	530	228	1847	1340	2183	7188	1106	860	1142	5957	1881	2566	3989	5643	3084	1721	1228	4040	10770	4287	4503	3048	2482	4432	7614	6143	3460	2557	3424	2203	3965	8023	22220	4786
gene10689_LOC110081406	1672	1609	2262	2003	1761	1986	1964	1082	961	1644	2766	2505	2979	2980	1643	3050	1327	1683	1765	2883	2183	2863	2914	2018	1810	1877	2457	3341	2248	2000	4621	2367	3697	1942	2959	1932	2175	928	2851
gene10690_CELSR3	8	8	11	9	12	19	12	2	4	5	22	32	94	95	54	50	38	89	51	27	28	86	107	12	25	15	95	33	95	125	178	22	31	25	38	20	87	31	21
gene10691_NCKIPSD	473	395	518	555	336	488	544	167	136	233	346	438	713	684	704	599	503	501	543	684	596	552	683	597	392	218	548	334	633	651	651	594	631	468	479	345	413	282	334
gene10692_IP6K2	1354	1670	1408	1464	1351	1001	1375	705	771	730	1288	605	841	1379	1111	1138	1256	1114	1605	1584	1425	1614	961	1287	1007	1186	1101	960	1019	3585	2874	1178	757	1401	1083	1077	1188	1144	849
gene10693_LOC110081423	129	27	52	49	45	59	21	31	23	35	41	87	67	70	85	89	56	66	104	93	94	32	244	437	171	73	132	75	140	213	101	77	217	209	112	89	107	33	116
gene10694_NTRK1	442	396	355	697	670	581	358	194	168	414	1121	429	374	393	873	563	573	1130	1113	1000	886	803	1374	434	819	310	880	219	428	1419	1129	843	806	348	741	1074	809	606	756
gene10695_PEAR1	1757	1754	826	1345	1791	1176	744	927	748	749	1753	1010	939	1296	2770	2472	1511	1799	4212	2519	1449	1478	2542	1743	1434	1204	1830	526	1887	4697	9039	2406	1772	1114	2055	1563	3109	3614	946
gene10696_INSRR	868	683	546	992	935	926	406	511	409	446	955	672	693	651	1321	976	512	1103	1911	1467	836	482	1428	1055	874	406	1062	499	956	1298	2590	1098	1050	722	965	742	1183	1589	725
gene10697_MRPL24	2650	2230	2396	1510	2216	1645	1693	1418	1352	2063	2150	953	913	2479	2046	1936	2558	1597	1724	2674	2121	3101	1911	1429	2280	2715	1837	2403	1365	1636	3477	2255	919	2100	1631	1499	1368	848	1370
gene10698_RRNAD1	34	30	51	84	53	63	7	17	42	23	51	51	71	33	128	35	19	107	133	169	97	15	209	66	30	18	111	8	78	39	31	39	165	52	31	76	21	12	50
gene10699_ISG20L2	502	421	489	533	309	551	551	183	169	250	273	444	491	545	450	480	375	479	465	661	362	564	490	420	410	193	492	320	343	414	768	549	499	415	487	348	276	121	316
gene1069_HSD17B12	408	474	367	567	478	431	293	333	265	365	601	1186	2010	314	525	881	444	539	726	737	528	361	1134	754	587	319	426	1103	626	1444	1323	376	2049	359	812	338	533	868	2303
gene106_CNKSR3	575	546	850	776	300	556	822	174	103	183	463	903	1321	1891	1039	1328	1082	883	817	1419	1300	936	1698	1182	790	438	958	673	1105	1144	1542	1306	1134	918	882	974	537	281	515
gene10700_LOC110081556	389	309	381	405	233	474	443	101	88	114	175	303	424	801	671	716	373	470	352	925	730	551	381	247	244	114	359	254	589	258	209	550	332	273	285	242	170	68	229
gene10702_NES	1869	2408	3423	1416	8020	1359	1495	1258	2071	1476	3272	2069	2383	2742	4239	4040	3350	4885	2911	1898	3352	2123	3290	1388	1566	2628	3747	8465	2030	6071	3045	3319	1485	1456	2145	895	1790	910	688
gene10703_HDGF	3428	3333	4457	2343	3988	2253	2176	1931	2201	2765	2187	2219	2135	3225	2934	2787	4260	2637	3728	3961	2644	3752	2812	3036	2236	3838	2852	3314	1875	2447	3958	4355	1485	4380	2606	1610	1653	2064	2289
gene10704_PRCC	786	509	1146	879	1081	1015	1293	346	499	587	423	1183	1138	1432	1336	1127	819	1030	786	1621	1148	1412	1606	683	648	587	1179	702	1109	452	457	1508	1294	1023	1449	873	496	244	724
gene10705_LOC110081510	1084	771	1091	1654	1443	1912	1712	733	909	1250	2660	1145	1176	1663	1386	1180	1454	1288	3464	3203	1467	1839	2895	1985	2210	917	1923	601	1311	2175	3003	3514	1554	1425	1832	2385	2079	1298	1609
gene10706_LOC110081531	38	29	28	11	29	11	32	15	14	33	32	13	15	27	31	20	35	22	48	29	13	52	57	31	43	31	19	41	46	51	103	40	34	64	50	43	49	132	18
gene10707_ETV3	161	125	243	292	182	346	168	113	155	117	167	311	394	311	368	352	129	232	272	383	237	160	358	178	165	152	284	171	295	268	312	287	526	228	283	194	177	320	148
gene10708_LOC110081425	22	42	6	17	47	15	19	8	11	3	7	5	1	15	25	28	30	20	45	27	14	31	4	10	0	7	1	4	16	40	58	31	5	9	4	3	11	13	17
gene10709_ARHGEF11	1333	1168	1023	1657	1363	1577	893	731	661	889	1974	1296	1177	1396	2264	1571	928	1783	3070	2847	1825	1070	2852	1538	1618	636	1833	607	1671	3391	4490	2150	2920	882	1906	1782	1986	1684	1199
gene1070_ALKBH3	323	334	604	793	286	510	714	142	99	186	263	445	764	678	470	464	206	515	428	772	539	462	569	372	311	229	471	319	595	505	1004	432	836	381	403	367	250	193	264
gene10710_LRRC71	661	433	146	290	163	265	169	265	79	133	287	114	120	422	375	271	208	256	251	402	392	235	258	373	144	198	240	152	474	312	435	164	158	414	270	188	322	317	96
gene10711_PEX19	1638	941	2393	1686	1399	1992	1665	515	524	702	975	1686	1642	2594	2418	2520	1953	1864	1650	2514	2158	2055	1989	1275	1528	918	1732	1353	1670	802	924	2763	1304	1482	1862	1299	992	242	1216
gene10712_DCAF8	1522	1053	1814	1870	1433	1861	1904	613	783	714	907	1647	1748	2712	2503	2428	1187	1974	1509	3133	2097	1930	2853	1534	1120	860	1768	937	2606	1269	2012	2230	2834	1647	2341	1618	1311	533	996
gene10713_PEA15	19	19	24	62	37	42	11	0	14	11	19	58	78	111	103	124	16	59	34	172	66	63	290	69	48	18	96	19	137	49	43	46	225	107	111	63	66	10	5
gene10714_CASQ1	10	19	43	7	105	12	6	12	15	7	1	7	11	27	35	35	13	9	3	34	16	15	23	8	0	7	17	54	34	5	62	13	32	28	15	20	14	10	1
gene10715_LOC110081459	420	337	191	314	785	285	163	90	41	88	198	259	304	553	946	1420	639	811	743	1011	484	513	2484	1163	1690	590	835	154	811	730	1379	1000	684	386	302	1023	584	254	56
gene10717_IGSF8	70	48	106	104	175	99	97	87	54	71	83	367	508	185	278	358	167	235	302	296	203	268	803	206	321	62	342	152	286	160	328	373	411	166	177	197	88	62	240
gene10718_LOC110081426	60	0	97	77	98	83	64	92	126	409	130	17	34	36	39	50	26	28	22	55	28	63	124	46	49	95	64	16	25	89	21	49	30	103	117	324	40	32	5
gene10719_KCNJ9	20	9	11	10	14	12	16	5	17	14	6	7	6	25	16	8	51	26	10	3	24	24	57	6	12	15	54	21	8	35	5	14	11	10	26	13	12	27	5
gene10720_KCNJ10	616	490	169	322	464	178	147	237	194	120	351	159	184	260	833	581	104	610	580	574	187	328	253	228	294	371	249	58	492	1130	1822	386	555	222	550	552	1046	426	133
gene10721_LOC110081553	209	196	206	268	216	280	338	71	47	102	155	248	322	250	225	330	255	201	357	420	227	329	381	225	291	163	321	325	222	357	367	509	301	165	272	245	154	118	297
gene10722_LOC110081536	208	164	322	574	345	722	257	195	150	186	279	1773	1893	223	754	684	228	650	704	1003	545	158	1482	451	390	94	742	275	456	392	549	532	1184	197	367	225	235	82	505
gene10724_LOC110081504	12	7	11	11	2	3	3	1	2	3	1	2	5	8	2	7	4	4	7	20	5	0	2	9	5	0	11	0	6	13	36	2	4	8	4	5	0	1	4
gene10725_LOC110081537	15	115	26	34	23	44	21	4	10	25	81	33	29	30	98	71	123	49	113	100	65	57	61	15	93	31	48	36	27	91	8	25	144	1	100	51	63	14	162
gene10726_LOC110081503	3	0	0	0	9	0	8	0	10	0	272	2	5	6	1	0	129	27	1	4	3	41	8	22	1	15	1	10	3	11	12	0	2	11	5	1	60	25	0
gene10727_HFE2	2	0	1	0	39	3	0	14	5	3	0	2	0	0	0	0	0	2	0	6	0	4	1	7	0	33	0	33	4	0	0	0	5	16	2	1	4	3	5
gene10729_LOC110081499	0	0	0	1	0	0	0	0	0	1	0	5	2	3	1	2	8	0	1	0	0	2	0	1	0	0	0	3	8	6	0	2	7	0	7	4	17	7	0
gene1072_CUNH11orf96	62	12	79	28	98	56	26	39	23	21	170	30	37	103	45	46	138	54	83	92	105	224	74	38	28	85	52	52	75	129	162	122	42	59	72	62	120	17	39
gene10731_LOC110081518	187	401	235	73	1504	120	185	198	89	238	322	187	254	986	919	97	1795	707	577	127	1077	1383	196	148	124	465	475	212	101	1351	426	204	108	240	337	216	441	224	30
gene10732_BOLA1	531	489	648	214	387	258	538	281	225	369	527	354	408	721	518	529	792	452	385	535	431	856	553	489	482	641	538	697	356	639	818	505	271	613	468	376	321	340	489
gene10733_SV2A	5	4	44	39	22	32	26	15	32	15	10	25	31	90	80	68	116	133	33	101	101	142	124	55	18	27	63	36	90	211	89	42	73	62	66	28	47	27	8
gene10734_SF3B4	2457	2869	3392	2519	2169	2583	3280	944	821	1332	1735	1949	2044	3206	2443	2254	2283	1846	1843	4047	2822	3841	2066	1539	1518	1602	2126	2137	1925	3524	6629	3506	2386	1907	3388	1743	1873	959	2230
gene10735_MTMR11	567	514	658	859	394	725	867	488	311	492	869	758	847	1094	841	564	694	731	1091	1149	1527	893	1091	1157	419	391	703	437	985	6220	4741	635	1498	825	1067	656	1053	1100	1269
gene10736_OTUD7B	262	314	521	581	198	669	483	159	187	242	423	1147	1346	688	791	510	204	495	473	645	475	370	913	330	295	212	565	273	798	643	949	465	1548	352	631	460	307	399	388
gene10737_VPS45	817	1078	1527	1280	785	1205	1309	627	576	524	645	1239	1267	1077	890	1064	1147	699	831	1681	1017	1060	1240	1052	640	681	874	684	695	600	1185	1179	1010	1204	1137	704	637	324	804
gene10738_PLEKHO1	546	641	890	458	552	449	619	137	196	188	414	302	474	449	506	396	581	549	443	496	416	503	726	348	498	456	699	368	189	535	592	426	393	206	520	348	396	316	251
gene10739_LOC110081519	1	0	1	0	0	1	0	0	0	2	3	0	1	156	16	113	15	3	6	0	1	0	113	0	3	105	4	8	375	14	79	6	20	18	17	180	353	5	4
gene10740_ANP32E	774	844	1094	1348	872	875	911	969	1418	893	978	805	1228	755	767	509	808	622	775	945	845	751	1043	636	703	1141	597	848	862	4437	1023	635	745	1241	474	496	514	1038	326
gene10741_LOC110081427	40	37	25	28	44	8	24	14	60	49	16	12	12	28	40	40	33	19	25	25	29	36	75	104	68	51	19	7	43	123	107	31	20	103	19	32	23	4	24
gene10742_LOC110081428	60	64	20	21	21	22	37	27	37	73	25	17	12	51	93	99	49	28	57	46	24	35	72	54	26	57	48	36	197	51	261	36	68	46	50	73	308	391	2
gene10743_APH1A	754	843	903	866	632	924	814	271	257	377	496	1271	1366	1096	1333	1502	939	810	917	1058	885	868	1394	1055	1098	460	901	1016	1061	638	1333	1105	1148	618	688	708	772	344	769
gene10745_CA14	11	18	10	4	21	9	1	0	10	6	98	4	4	13	2	6	14	3	14	21	6	9	16	4	7	18	3	8	10	8	9	7	11	14	14	17	50	54	4
gene10747_CIART	338	307	378	152	71	191	245	18	50	72	177	68	131	594	537	418	413	318	330	430	408	479	309	156	210	234	425	216	607	662	1494	469	575	409	533	286	419	241	35
gene10748_MRPS21	1079	1013	1262	746	629	663	1018	357	406	601	922	727	852	1161	738	881	775	552	800	1209	742	1136	801	938	701	827	814	1034	630	822	2278	1113	919	1167	1081	684	699	457	997
gene10749_PRPF3	1561	1594	1532	1527	1348	1578	1291	886	1028	964	1362	1350	1442	1472	1751	1941	1158	1599	1589	2581	1614	1586	2223	1389	1078	996	1438	1094	1713	2093	2171	1697	2020	1492	1684	1494	1234	1326	1284
gene1074_LOC110082450	87	111	115	110	43	115	124	60	44	83	96	182	196	165	149	114	65	104	195	220	170	131	309	107	141	83	197	38	157	223	298	121	341	84	158	209	192	97	119
gene10750_RPRD2	120	190	384	330	209	491	323	104	128	131	112	718	770	578	540	407	105	339	172	798	461	188	1291	232	160	82	391	110	770	213	297	356	1209	338	312	353	117	102	150
gene10751_TARS2	238	228	417	380	258	416	375	142	129	171	305	441	454	461	527	486	453	524	476	560	431	363	608	309	326	250	450	242	444	371	575	620	663	277	432	384	356	209	172
gene10752_ECM1	479	516	174	131	246	106	133	343	332	203	326	167	207	307	869	889	554	544	370	532	398	355	1185	520	849	502	487	436	483	977	1238	420	244	391	321	488	361	658	287
gene10754_LOC110081541	46	60	56	45	20	41	30	14	11	13	30	54	66	41	199	94	25	88	144	165	68	47	307	38	66	20	107	11	108	72	385	55	72	16	32	86	65	110	5
gene10755_ADAMTSL4	827	1071	380	540	655	457	379	252	169	404	882	477	517	495	1640	1405	633	1208	1307	1398	925	730	1501	674	1342	554	1067	356	944	2159	5237	831	708	294	774	1094	1288	1500	141
gene10756_PI4KB	1001	991	1639	2012	968	2234	1856	597	693	807	1137	2670	2965	2020	1780	1785	1401	1539	1528	3017	2252	1596	4036	1371	1479	843	2300	637	1701	2432	1654	1961	2671	1304	2153	1722	1266	703	1037
gene10757_LOC110081511	253	110	231	127	156	186	191	96	83	76	138	222	302	653	515	631	249	299	222	401	252	207	851	193	158	145	481	267	863	168	336	282	944	383	460	256	237	116	61
gene10758_ZNF687	216	107	441	503	247	620	518	46	116	118	98	622	762	440	409	258	154	456	282	573	416	311	802	302	134	80	409	123	445	198	284	448	775	288	363	314	116	80	139
gene10759_LOC110081514	16	28	32	14	10	13	23	0	1	8	26	5	12	128	54	84	57	26	18	42	28	35	61	23	44	36	49	1275	131	23	120	31	976	13	316	84	97	160	1784
gene1075_EXT2	80	100	177	339	101	297	84	108	105	118	177	1013	1818	143	363	437	78	267	218	351	235	57	989	283	239	45	302	99	426	200	163	122	1359	138	148	135	86	37	305
gene10760_PSMD4	3359	2679	3625	2463	2296	2357	2701	1421	1502	1652	1932	1831	1912	3249	2670	3108	2935	1927	2176	3743	2921	3629	2421	2492	2145	2205	2197	2554	2193	2050	3513	3240	2047	3197	3197	1899	2080	1748	1872
gene10761_PIP5K1A	1451	1477	1903	1768	1254	1600	1866	827	788	1188	1591	1876	2017	2071	1902	1597	1821	1898	1557	2480	1981	1796	2510	1729	1489	1208	1902	1556	1595	2508	2220	1966	2408	1924	2270	1486	1555	1620	1668
gene10762_VPS72	289	264	489	525	213	519	512	164	171	190	375	383	468	477	399	437	215	401	332	827	569	497	490	193	299	138	384	277	383	266	549	520	625	208	507	468	244	199	188
gene10763_TMOD4	1025	850	1570	2988	3478	2088	1569	1310	2468	1990	1333	556	596	573	505	588	565	409	588	994	468	1117	506	1034	712	1135	456	729	1050	1221	1211	905	418	3091	822	1073	488	488	542
gene10764_SCNM1	348	242	284	194	390	215	391	214	189	223	350	105	140	291	162	240	364	126	376	396	327	668	257	299	269	290	229	270	227	704	593	493	259	442	420	303	327	456	176
gene10765_LYSMD1	580	509	791	497	451	538	596	230	242	482	463	415	371	594	548	524	732	492	494	863	650	814	563	494	525	457	618	519	349	434	772	859	410	723	833	437	356	343	397
gene10766_TNFAIP8L2	100	125	68	42	33	39	39	31	24	27	104	43	25	179	104	89	50	49	57	111	110	96	85	94	60	29	60	18	70	57	65	99	71	81	70	54	43	36	14
gene10767_SEMA6C	481	486	364	429	341	458	273	303	221	306	630	1021	1298	585	994	779	546	710	979	1007	815	500	1732	747	1046	386	930	457	764	1247	825	487	1545	364	710	824	722	494	832
gene10769_GABPB2	230	317	417	551	349	435	298	89	206	327	365	505	552	295	449	363	245	338	504	744	361	294	993	338	380	245	565	242	402	388	713	379	595	366	436	507	250	225	211
gene1076_ALX4	5	0	6	8	2	3	8	0	5	0	1	0	3	32	15	15	13	12	1	25	25	1	38	3	5	0	6	7	27	10	22	18	10	5	7	11	6	13	0
gene10770_CDC42SE1	175	202	333	515	234	423	386	230	286	258	221	381	481	490	367	312	200	207	220	407	351	299	481	344	126	106	350	177	435	166	258	356	658	422	402	355	135	97	351
gene10771_CUNH1orf56	115	66	99	120	64	120	132	21	33	23	62	35	52	165	240	256	135	70	107	275	253	255	118	24	125	143	79	110	244	468	832	141	152	30	174	111	232	284	131
gene10772_BNIPL	18	5	29	20	32	30	12	40	19	24	52	3	5	25	32	21	15	26	19	46	17	43	67	7	20	49	79	28	27	38	70	14	9	23	25	32	42	30	3
gene10773_PRUNE1	395	191	323	402	530	334	283	150	104	332	469	545	594	915	551	502	1277	814	597	515	838	781	836	401	489	501	697	585	524	1762	991	618	550	459	691	358	524	247	318
gene10775_MINDY1	733	821	1535	1298	659	1768	1178	365	320	459	488	1480	1906	1481	1260	1237	648	1044	946	1976	1714	880	1655	711	542	356	1083	667	1020	1801	1155	1978	1538	759	1121	746	325	359	1176
gene10776_ANXA9	252	297	159	89	223	68	106	158	119	132	256	138	143	207	284	237	362	334	303	162	195	240	248	202	205	240	270	368	235	508	240	174	381	164	385	192	280	317	403
gene10777_CERS2	838	1129	1073	1233	1183	1235	809	566	961	1509	1296	1783	1958	948	1541	1445	1236	1262	1599	1738	1489	1041	2457	1741	1739	1157	1602	1304	1113	3081	1867	1266	1876	1979	1353	1436	1017	1113	2069
gene10779_SETDB1	1506	1906	1948	1826	3037	1885	1544	616	742	779	1121	1897	1679	1837	2090	2198	1237	1505	5459	2505	1693	1517	2305	1411	1090	793	1426	1044	1615	1998	3201	3125	1968	1250	1538	1398	1212	877	1707
gene1077_CD82	760	858	647	1175	764	1305	458	214	266	525	557	1324	1982	1252	2245	3612	1216	1573	2302	3616	1928	1093	4853	2117	1993	829	1406	1241	2658	2785	3943	1614	3520	716	1349	1258	1242	656	1611
gene10780_ARNT	1242	1296	1775	1833	1319	1780	1659	761	731	896	1300	1889	2020	2012	1741	1659	1254	1533	1702	2650	2060	1477	3603	1662	1369	1040	1868	1050	1605	1555	1599	2016	2226	1621	2070	1550	1254	926	1046
gene10781_CTSK	164	58	117	270	406	203	95	122	107	124	151	108	139	233	329	591	324	362	420	458	302	301	615	179	250	242	273	883	259	552	1450	358	396	122	347	352	298	80	214
gene10782_CTSS	36	50	41	38	60	29	32	35	14	34	41	54	65	123	176	212	56	63	134	234	136	131	120	43	52	64	219	193	203	148	493	111	910	19	196	75	106	21	10
gene10783_HORMAD1	0	0	6	2	0	0	0	0	3	0	7	1	5	144	29	168	8	22	7	11	11	5	236	12	2	61	22	3	667	18	54	4	51	8	33	105	216	24	6
gene10784_GOLPH3L	881	904	1284	939	655	852	1280	429	405	571	612	646	745	1154	887	997	900	643	553	1346	1032	1182	1093	821	662	684	793	607	1056	799	1211	934	743	933	821	736	603	455	390
gene10786_ENSA	1029	636	2291	2964	2111	2994	2738	1178	1631	1450	1193	2972	3705	2868	2226	1948	1549	1486	1502	3319	2455	2028	3747	2237	1287	1174	2345	1369	2691	730	1333	2792	3611	3169	2642	2207	977	501	895
gene10787_MCL1	2417	2177	3092	3578	2156	3276	3275	1009	1230	1856	1495	1945	2996	3923	2888	2852	2563	2276	2501	3435	2777	2648	2772	2197	2014	1763	2725	2033	2605	3609	3762	2500	3482	2689	3302	1989	1686	982	1565
gene10788_RFX5	933	720	1166	946	744	933	1435	418	471	618	817	566	678	1164	1253	877	705	762	734	1131	787	966	1138	580	588	606	895	451	1010	1133	2390	1095	1334	946	1432	903	625	592	503
gene10789_LOC110081435	2	0	1	2	7	0	4	0	0	0	2	0	0	13	4	3	8	5	18	12	7	7	1	1	3	0	1	1	4	46	13	6	3	2	9	3	7	1	0
gene10791_LOC110081523	879	911	1736	1380	1204	1444	1267	738	608	543	1188	794	818	1881	953	1311	1261	1119	1333	1621	1503	1579	1747	918	882	938	1325	754	1086	1216	1600	2235	1033	1349	1232	1413	1145	235	687
gene10793_POGZ	982	970	1166	1575	954	1339	979	956	969	1018	1700	2094	2074	1525	1750	1620	635	1185	1451	2000	1304	731	3156	1605	1344	796	1780	571	1734	1333	2714	1317	3203	1055	1910	1942	1540	1063	1379
gene10794_PSMB4	5280	4010	5176	4039	4036	4214	4868	1865	1580	2473	3010	2331	2310	6050	4022	4913	4220	3126	3864	6997	4719	6557	3345	2585	3317	3117	3301	4097	3813	3618	8068	6405	3223	3334	4915	2838	2924	1509	2281
gene10796_CGN	59	166	196	248	79	183	98	61	95	136	345	400	658	153	339	215	119	587	451	365	392	88	515	340	189	118	434	208	135	633	421	272	1681	164	564	155	454	323	352
gene10797_TUFT1	525	530	667	761	516	655	770	195	190	327	323	431	579	1175	1164	819	680	936	1144	1159	1121	631	732	338	290	315	781	304	977	907	1462	910	560	513	439	561	424	327	216
gene10798_SNX27	737	562	611	783	629	722	776	315	302	494	688	623	810	1076	736	704	507	670	968	1238	859	1075	1078	730	770	589	816	619	982	1461	1856	1008	1116	988	1088	836	733	617	575
gene10799_LOC110081449	219	191	197	313	181	364	142	214	154	92	138	392	496	247	334	213	103	259	332	289	182	168	432	276	106	90	222	117	304	402	620	235	350	187	188	162	164	370	215
gene107_IPCEF1	86	96	150	171	50	118	117	18	7	86	72	93	167	114	69	66	87	67	91	205	128	60	86	45	81	34	80	51	73	148	130	74	86	36	89	48	45	31	108
gene10800_CELF3	11	17	9	20	11	13	5	1	5	4	9	37	52	35	44	9	32	48	25	15	17	38	56	10	3	8	16	2	14	74	29	9	37	8	11	11	12	10	16
gene10801_RIIAD1	205	145	211	87	101	80	100	40	35	168	154	110	182	159	104	101	109	154	78	232	124	172	281	199	225	519	248	371	94	119	172	125	176	229	313	133	137	112	519
gene10802_MRPL9	1554	1391	1694	916	794	982	1383	491	522	826	1093	999	1024	1841	1508	1658	1682	1203	1148	1805	1246	2214	1188	1200	1094	1156	1125	1449	1346	1041	1808	1742	915	1347	1398	958	768	355	1191
gene10803_OAZ3	0	0	0	0	0	0	0	0	0	0	0	0	0	2	1	2	0	1	0	0	0	0	0	0	0	0	2	0	7	1	4	0	0	0	0	0	0	2	0
gene10804_TDRKH	270	286	299	183	247	218	249	28	61	227	226	165	263	1013	1123	1289	360	470	598	920	550	592	898	129	284	293	696	735	1132	329	2070	554	2223	187	1117	585	754	1303	85
gene10805_LOC110081495	19	7	24	92	145	66	48	29	48	152	84	39	104	31	18	11	37	80	18	26	70	81	116	20	15	29	52	38	29	216	16	29	23	76	52	146	8	21	9
gene10806_LINGO4	25	41	14	13	6	2	30	6	2	11	17	7	4	28	38	21	21	50	17	21	32	30	9	0	17	9	14	4	34	108	77	39	7	2	33	9	21	12	2
gene10807_RORC	2	0	3	1	0	1	7	0	1	0	1	3	13	24	14	7	6	7	4	9	0	5	17	7	1	0	12	3	6	13	24	6	3	2	8	4	1	0	1
gene10808_C2CD4D	13	34	64	44	5	41	85	8	3	28	32	27	17	4	11	7	2	10	8	23	32	21	13	0	0	1	7	174	1	6	16	7	357	1	462	2	21	176	199
gene10809_LOC110081550	3	0	0	0	0	0	0	1	3	0	2	0	0	1	0	0	5	0	0	0	0	0	0	0	0	2	1	3	3	0	0	1	1	0	0	2	0	8	2
gene1080_TSPAN18	171	102	188	143	267	224	269	61	108	91	217	366	719	286	291	380	420	211	389	529	520	373	1147	510	253	162	297	94	235	1527	1301	236	536	191	295	219	321	185	506
gene10810_LOC110081520	191	273	377	226	209	210	295	157	213	199	271	178	206	286	221	242	315	269	143	295	235	249	265	163	128	267	283	250	263	293	316	187	275	204	362	200	165	196	210
gene10811_S100A10	3730	5358	3701	2630	4229	2392	2751	4543	2621	5316	8160	3336	3655	5222	5139	5168	4805	4720	5767	5538	6101	8515	5278	3974	4763	8259	6476	9009	3215	6568	10593	9666	4033	6484	10162	6143	6764	3694	6404
gene10812_S100A11	5082	5683	6714	2059	2482	2063	8171	3988	2128	2784	7283	2643	3486	5345	3462	4017	6560	3614	3849	4800	7191	13101	3202	5103	4511	4653	3185	3994	3401	10493	7035	5718	4031	8327	9811	5440	8031	3067	5723
gene10813_LOC110081563	0	0	6	3	0	3	0	3	2	2	2	6	24	7	2	3	4	3	3	0	0	5	12	0	0	0	2	1	0	4	0	0	1	0	4	0	2	0	0
gene10815_FAP	51	50	143	217	32	24	188	104	49	13	52	530	147	13	29	180	25	23	247	38	193	73	6	33	9	12	13	194	123	461	62	285	130	33	68	12	27	80	1279
gene10816_GCG	11	5	54	235	64	41	149	43	112	911	44	11	6	17	4	10	15	8	20	6	13	50	44	18	128	298	18	19	38	50	24	40	33	349	55	308	18	46	3
gene10817_DPP4	772	682	1461	2183	1302	900	811	911	2054	2082	1250	2097	1059	242	220	281	177	152	247	206	132	530	334	389	308	404	156	780	1439	244	213	362	1570	1697	861	1483	257	301	1039
gene10818_SLC4A10	13	6	9	6	4	6	13	13	6	10	21	67	61	67	47	42	11	45	30	35	23	11	86	15	18	7	30	9	134	58	74	14	126	20	50	27	31	81	1
gene10819_TBR1	2	0	0	0	0	0	0	0	0	0	1	0	1	0	0	1	0	0	0	6	2	0	0	2	5	0	1	0	0	0	3	3	2	0	2	1	0	0	0
gene1081_TP53I11	373	465	238	641	225	280	380	117	94	466	350	723	872	1901	1190	1367	1608	977	1291	1267	1189	1308	4814	4173	2324	1571	2197	930	975	1422	1572	2259	2595	2770	2240	1894	1380	1167	2609
gene10820_PSMD14	869	680	1224	1085	627	894	1331	273	279	397	636	898	1273	1198	744	922	860	815	748	1469	1203	843	976	680	547	438	765	538	854	1111	1044	811	1299	711	1045	619	540	197	979
gene10821_TANK	730	579	683	452	520	466	878	436	459	777	791	818	1042	1138	953	820	843	663	393	1002	818	881	1604	1091	892	1214	1218	946	970	1251	1313	433	1515	1178	1273	1030	986	617	721
gene10822_RBMS1	396	603	846	717	272	578	921	212	257	355	462	763	1227	905	593	571	750	661	410	910	908	627	1065	553	283	277	630	348	588	1200	877	664	1220	644	842	531	392	465	638
gene10823_ITGB6	0	0	5	3	6	2	5	0	0	2	0	0	1	2	4	2	6	4	0	4	5	1	1	2	0	11	4	12	6	1	11	2	0	0	1	7	7	0	0
gene10824_PLA2R1	138	131	139	134	175	107	60	187	129	110	433	216	211	71	188	320	154	238	292	176	113	111	314	485	218	165	177	86	216	253	597	86	164	71	91	198	293	75	51
gene10825_LY75	243	232	190	352	117	198	216	107	103	100	348	361	1253	291	869	579	94	477	507	308	332	240	478	273	268	115	370	287	797	1011	1942	252	2189	78	379	178	468	361	72
gene10826_CD302	68	27	81	77	26	50	137	7	32	30	44	122	257	179	106	122	63	70	56	90	95	56	161	140	44	65	75	153	176	85	22	121	278	167	93	55	48	31	57
gene10827_MARCH7	876	790	1221	1520	911	1293	1472	402	549	532	613	906	1205	1536	1095	1316	765	975	991	1943	1561	993	1412	992	452	524	847	397	1352	2416	1486	1033	1276	1004	810	898	603	264	657
gene10828_BAZ2B	860	1266	869	1016	815	784	688	513	571	705	1454	650	875	1182	1440	1008	897	1033	1893	1564	1187	746	1413	1189	1106	1165	1144	882	1071	5598	4261	918	1370	1000	1139	1134	1636	2471	883
gene10829_WDSUB1	159	101	133	110	147	94	146	100	147	62	95	64	95	179	142	134	136	107	257	162	141	116	149	275	101	104	83	107	226	351	316	180	149	247	193	120	170	250	120
gene1082_PRDM11	79	144	252	432	132	377	287	140	123	138	173	641	1359	289	339	217	156	262	213	452	354	139	619	214	136	134	260	112	386	556	433	221	790	201	191	198	130	144	183
gene10830_TANC1	974	859	1137	1351	588	1051	1051	346	313	598	936	1998	2434	1073	1339	1097	785	1485	2361	1956	2033	661	1884	1309	754	338	1230	831	1358	4649	2932	985	3075	760	1321	802	844	957	2112
gene10831_GLI3	90	98	214	379	92	348	260	70	37	49	99	474	835	236	246	154	108	241	264	415	288	72	470	94	99	67	186	69	353	245	287	204	511	96	144	72	121	17	47
gene10833_CUNH7orf25	547	668	531	402	276	423	446	254	235	369	439	377	506	537	761	604	492	735	900	679	725	580	732	1080	399	356	640	282	698	826	946	478	856	397	794	383	493	262	498
gene10834_PSMA2	1695	1564	1965	1471	787	1224	1862	440	473	909	1028	977	1365	1878	1074	1604	1044	982	777	2113	1507	1784	1292	887	854	848	1195	1201	1235	1278	2212	1441	1229	1128	1516	1035	1033	316	1143
gene10835_MRPL32	719	573	655	541	345	448	728	143	223	342	593	327	420	612	434	560	561	429	399	871	609	763	541	400	444	380	399	392	433	876	733	517	470	385	640	475	570	191	614
gene10836_LOC110081584	113	44	71	103	47	88	136	42	31	50	106	69	185	154	84	115	33	99	85	182	110	80	135	77	61	46	105	101	208	110	145	102	329	147	183	124	137	115	63
gene10837_HECW1	45	44	30	52	18	48	18	13	21	22	24	48	132	92	117	60	38	77	55	59	74	59	111	57	63	44	79	22	126	177	167	22	89	37	62	35	52	59	19
gene10838_STK17A	224	363	263	196	307	295	352	118	82	78	166	169	395	410	361	331	180	295	372	269	338	173	600	479	189	163	323	139	525	1495	1194	127	305	270	139	227	272	256	138
gene10839_LOC110081587	53	13	16	42	83	52	10	95	124	48	71	41	26	6	34	51	8	39	206	26	87	1	62	62	36	30	56	20	42	25	14	5	52	55	58	41	34	19	11
gene1083_SYT13	0	0	0	0	0	2	0	0	2	1	1	9	12	15	10	4	4	11	4	0	0	6	0	6	0	0	7	9	12	1	0	1	0	2	1	0	1	0	3
gene10840_FIGNL1	249	230	201	127	200	219	208	84	111	182	244	144	178	246	153	186	117	202	265	289	289	194	258	198	147	174	187	167	202	229	532	148	425	176	346	172	267	120	74
gene10841_BLVRA	107	88	338	446	568	314	246	369	519	362	313	194	271	117	57	70	43	76	20	85	112	142	582	237	60	251	67	90	328	57	58	112	238	673	164	679	100	49	58
gene10842_VOPP1	161	120	226	284	210	267	241	102	83	134	181	382	361	303	427	606	337	291	306	428	349	381	924	410	348	229	317	163	413	394	770	312	364	316	269	370	274	62	366
gene10844_LANCL2	1262	1152	2019	1510	856	1302	1942	410	616	808	895	1468	1997	3039	2196	2301	1375	1339	1090	2092	1608	1451	2183	1466	864	890	1605	798	2308	3467	5620	1618	2282	1583	1742	1221	1154	1096	1162
gene10845_EGFR	133	125	121	115	72	106	69	86	75	94	307	583	1058	231	510	452	129	346	431	420	446	168	1107	297	357	115	607	691	403	965	1313	225	2292	105	305	168	226	133	569
gene10847_DHX35	191	256	319	327	118	302	326	140	118	128	272	679	871	376	318	309	201	334	247	445	332	235	733	426	139	138	390	228	443	355	385	267	1033	331	422	336	205	146	382
gene10848_FAM83D	231	106	280	246	147	297	341	130	102	171	211	328	382	328	402	491	119	164	183	488	276	301	346	181	157	110	317	257	333	180	835	268	806	151	564	203	269	66	106
gene1084_LOC110082493	11	0	2	1	0	4	0	0	0	1	0	3	10	3	0	1	0	2	0	8	2	0	0	0	3	0	2	7	2	2	16	1	1	2	11	0	0	0	0
gene10850_PPP1R16B	0	10	10	11	10	8	9	3	3	1	14	6	27	24	28	2	19	16	18	27	17	15	52	13	5	4	28	10	43	32	14	3	30	11	15	12	16	4	2
gene10851_ACTR5	206	323	317	303	172	378	379	150	133	169	242	326	494	388	268	411	207	190	190	527	308	432	433	303	229	201	317	255	308	339	618	351	511	288	419	320	221	74	250
gene10852_ADIG	1	0	1	0	0	0	0	0	0	1	1	0	3	5	0	1	1	1	0	0	0	1	7	0	4	0	3	0	3	4	0	0	6	4	0	1	0	0	0
gene10853_ARHGAP40	101	133	132	149	101	66	168	50	34	75	45	147	216	359	347	360	167	113	180	300	266	179	492	296	207	123	373	57	292	350	695	141	204	100	138	114	212	88	67
gene10854_SLC32A1	0	0	0	0	0	0	0	0	0	1	0	0	0	0	0	0	2	0	0	0	0	1	0	0	0	0	1	0	0	3	1	0	0	6	0	0	0	0	0
gene10855_PTPRT	154	257	98	136	124	125	60	194	121	172	351	506	711	59	157	180	63	61	141	188	86	55	217	113	148	59	170	327	124	264	175	128	894	68	294	50	78	380	429
gene10859_ISY1	422	390	552	426	224	319	527	121	197	222	395	407	618	633	445	446	275	384	397	658	500	436	478	345	339	264	463	399	412	680	862	401	751	382	724	369	389	327	420
gene1085_CHST1	194	179	366	514	236	510	285	84	75	107	154	527	646	119	149	217	126	128	200	337	227	113	461	286	86	57	77	456	180	589	381	165	778	211	500	138	167	102	767
gene10860_LOC110081618	148	263	203	308	114	296	477	59	104	99	122	200	368	453	348	210	306	184	204	309	250	306	409	194	245	138	349	155	267	370	436	209	333	195	276	129	168	104	93
gene10861_RAB43	68	43	113	144	66	82	59	48	95	74	78	125	212	90	89	47	18	61	57	74	61	50	217	77	30	70	90	57	171	53	76	40	289	118	85	99	42	53	36
gene10862_LOC110081619	202	132	331	605	625	366	497	819	1210	1065	325	19	36	73	29	54	42	25	34	72	66	280	98	155	153	385	33	72	238	58	64	104	45	768	143	444	57	75	9
gene10863_LOC110081625	45	10	16	15	36	10	13	81	51	43	24	3	4	33	16	10	12	1	13	22	15	36	16	27	7	39	8	8	20	40	7	11	13	60	29	83	17	32	6
gene10864_EFCC1	461	619	531	538	231	588	835	139	113	251	461	691	1494	716	584	647	579	641	369	653	562	469	221	191	121	211	337	400	443	771	685	286	644	227	590	157	176	359	516
gene10865_KIAA1257	155	123	94	73	160	68	86	82	64	95	287	190	405	134	285	173	95	76	148	177	150	44	119	118	54	56	82	188	333	214	318	78	446	105	294	116	129	385	222
gene10866_ACAD9	317	203	263	300	163	224	296	78	140	148	299	130	217	394	376	482	214	333	380	309	279	305	309	324	193	216	207	128	315	976	929	256	257	161	204	235	183	186	136
gene10867_IQSEC1	216	393	387	497	212	445	562	127	121	266	427	964	1205	488	555	383	410	419	323	363	415	400	942	412	330	269	399	464	564	711	718	284	1420	344	828	455	373	220	675
gene10869_NUP210	170	219	274	561	462	252	213	218	432	272	329	178	175	415	221	186	156	94	216	148	229	305	376	286	246	202	119	138	569	416	266	180	356	742	320	466	229	214	15
gene10870_FBLN2	41	40	167	137	63	152	44	72	93	41	119	1161	4312	165	271	612	54	473	74	86	143	47	969	127	130	36	386	139	479	365	209	75	3277	59	138	110	69	32	570
gene10871_WNT7A	9	11	21	18	7	3	10	8	13	8	35	4	8	11	4	5	10	11	9	16	17	9	20	7	34	24	8	68	11	52	33	9	18	16	28	2	5	6	6
gene10872_FBXW12	834	812	604	551	534	468	474	232	203	332	522	278	371	594	712	758	654	767	915	1117	776	616	612	512	410	434	498	317	563	1597	1442	686	404	346	430	491	539	430	494
gene10873_LOC110081615	0	0	0	0	0	3	0	0	0	0	0	0	0	0	0	0	0	0	0	0	0	0	0	0	0	0	0	0	0	0	0	0	0	0	0	0	0	0	0
gene10874_PTPDC1	220	263	228	153	140	152	222	91	60	128	215	132	184	594	424	504	324	319	352	409	318	251	389	231	217	225	393	200	878	762	1248	233	489	297	376	392	476	279	243
gene10875_BARX1	1	0	55	16	34	9	17	97	13	26	32	6	3	1	2	3	9	3	3	0	7	4	0	4	2	6	8	13	2	2	7	0	0	14	0	2	4	1	0
gene10876_LOC110081670	18	34	20	13	19	10	25	21	17	35	85	37	29	163	52	43	51	30	42	34	40	38	113	44	39	20	47	55	49	27	22	26	14	50	11	14	29	59	22
gene10877_PRRC2C	2937	3733	3353	3718	2293	3165	2740	1684	2622	2631	3554	5167	6196	3227	3877	3133	2762	2866	4507	4349	3613	2378	4819	3324	3146	3162	3252	3728	3302	10891	8372	3225	6689	3248	4050	2927	3241	7473	3360
gene10879_MYOC	0	0	0	2	0	1	0	1	2	1	1	0	0	0	0	0	0	0	9	13	2	10	0	0	0	4	0	0	2	4	73	0	0	10	1	2	0	0	0
gene1087_SLC35C1	384	357	387	428	316	451	362	216	232	327	253	450	669	427	406	665	354	338	355	698	469	268	671	525	427	255	457	330	692	722	1374	396	645	401	361	297	367	232	433
gene10880_VAMP4	455	459	347	382	242	246	404	218	226	357	494	228	339	381	413	356	332	380	549	545	304	482	565	569	476	445	367	306	337	615	751	356	373	462	494	427	574	239	324
gene10881_ITPA	851	522	689	524	706	413	492	337	369	576	772	370	470	720	626	655	616	508	544	923	613	743	510	670	428	781	446	655	477	583	971	597	457	796	575	556	620	329	410
gene10882_METTL13	417	270	475	406	237	371	371	82	129	156	305	477	496	460	391	439	276	385	323	692	463	412	572	359	282	240	317	372	390	244	471	399	565	237	482	374	416	106	274
gene10883_UAP1	221	200	259	238	99	221	287	44	60	59	153	228	324	287	277	317	142	268	172	461	301	269	295	155	125	92	161	106	268	170	310	256	379	141	216	137	126	40	151
gene10884_DDR2	29	11	49	43	19	28	18	13	12	16	59	49	112	35	122	66	39	76	30	156	43	13	381	35	57	22	92	11	178	58	110	29	335	7	99	63	50	25	44
gene10885_HSD17B7	3911	2284	5986	2208	694	2972	4114	1099	912	1750	2751	8067	11952	3379	2720	4070	2109	2457	2920	7765	5890	4978	5761	5051	3920	2525	3517	12187	1776	10560	14479	5379	9568	3596	7982	3281	2637	6985	25632
gene10886_LOC110081665	0	0	3	0	3	2	4	1	0	6	10	8	15	7	2	12	2	3	5	0	6	1	3	5	0	3	10	5	3	10	15	5	9	0	6	5	3	3	20
gene10887_OLFML2B	1101	615	666	694	431	856	439	187	182	289	426	2262	3650	468	1547	1933	255	1294	823	1799	1357	298	3446	4262	1706	539	1017	3239	1074	1929	2149	943	3601	382	710	756	459	262	6486
gene10888_ATF6	394	431	551	911	1009	670	390	277	510	276	250	1132	2030	565	905	884	296	614	1212	1374	840	681	1890	840	837	169	523	663	1056	530	1345	468	2229	726	886	772	546	417	1479
gene10889_LOC110081669	14	29	20	11	10	6	21	17	8	13	20	11	17	43	65	51	31	29	8	11	25	24	30	21	29	14	34	14	100	77	68	13	100	4	33	30	30	24	0
gene1088_CRY2	165	120	301	452	90	281	395	66	56	110	126	567	740	534	441	408	212	351	215	646	446	209	847	444	212	186	488	141	502	265	329	419	744	496	421	378	172	64	333
gene10890_LOC110081633	14	0	16	13	48	33	25	10	1	0	4	3	30	210	349	172	322	366	118	64	212	229	660	81	70	101	162	37	116	1229	119	91	232	80	99	101	50	10	15
gene10892_TADA1	798	683	963	800	417	866	1285	187	312	418	550	568	707	1103	641	735	847	758	550	1307	921	929	779	649	451	544	639	439	668	1223	1365	1127	711	598	839	666	542	476	696
gene10893_PRDX6	3099	2567	3843	4662	2280	3660	3391	1271	1579	1427	1619	2200	2828	3564	2852	2603	1930	1762	1556	3886	3012	2546	1944	1863	1121	1311	1981	1648	2875	2923	2976	2025	2623	3041	2950	1988	1405	984	1774
gene10894_ANKRD45	261	205	353	179	122	187	288	67	91	141	132	169	277	265	180	216	208	163	154	244	256	238	401	209	162	181	322	137	247	198	308	251	259	275	274	172	114	73	253
gene10895_KLHL20	82	44	167	258	107	257	170	64	80	101	147	347	549	213	177	235	110	143	104	359	216	207	386	102	77	77	137	90	210	156	297	138	376	152	176	178	127	45	58
gene10896_CENPL	179	73	102	118	83	108	118	42	54	82	98	79	191	206	106	214	56	79	74	110	117	128	107	56	53	69	105	110	120	180	296	147	320	54	220	95	83	23	40
gene10897_DARS2	169	145	191	183	104	167	201	118	126	189	197	330	495	166	224	167	66	194	110	215	150	87	366	191	142	97	232	96	265	174	146	161	381	237	126	200	138	79	205
gene1089_MAPK8IP1	165	99	179	222	78	166	218	58	72	203	145	622	787	262	272	161	305	290	277	231	307	460	488	157	170	126	341	1189	204	296	339	364	947	278	872	255	191	221	1098
gene10900_ZBTB37	17	34	43	53	47	53	36	13	20	20	32	76	108	26	47	23	15	25	26	38	32	24	64	14	24	19	43	62	32	92	44	28	117	43	37	57	22	76	45
gene10901_SERPINC1	18	0	20	43	26	19	36	57	51	13	1399	21	13	97	80	49	392	393	32	76	218	271	132	39	123	192	111	26	94	43	244	21	249	75	58	67	404	137	1
gene10902_RC3H1	582	799	1039	1245	746	902	993	345	590	612	684	1488	2221	1127	998	836	756	878	933	1063	947	671	1495	1164	868	449	952	638	1102	1709	1830	777	2133	1065	1210	903	839	669	762
gene10903_LOC110081654	0	0	0	0	0	0	0	0	0	0	0	0	0	2	0	0	0	0	0	0	0	0	0	0	0	2	0	0	0	0	0	0	0	0	0	0	0	0	0
gene10904_RABGAP1L	619	797	783	719	363	583	806	382	451	403	748	609	918	1549	1068	1054	779	795	789	1264	1221	728	931	769	410	469	676	354	970	1277	1525	594	1058	860	741	653	722	367	622
gene10905_GPR52	0	0	0	2	0	0	0	0	0	1	0	0	0	0	0	0	0	0	0	0	0	0	0	2	0	0	2	2	0	0	0	0	0	0	2	0	1	2	0
gene10908_CACYBP	948	616	956	557	492	455	975	596	759	1057	1046	718	1215	1165	614	861	671	415	461	1208	815	1153	1274	1359	1072	1173	1084	1258	867	1553	1896	698	1330	1490	1671	932	1081	751	1122
gene10909_MRPS14	1249	1011	1340	962	1073	871	1384	614	642	906	1238	815	966	1375	982	1267	1177	741	943	1612	1244	2123	1149	1263	1019	1594	1238	1606	897	588	1577	1223	1151	1564	1346	999	1014	580	775
gene1090_CUNH11orf94	0	0	0	2	0	0	1	0	0	1	0	1	0	0	0	0	0	0	0	0	0	0	3	0	0	0	0	0	0	0	0	0	0	0	0	0	0	0	0
gene10910_TNN	7	20	10	27	16	4	31	4	8	8	14	12	19	33	82	115	18	68	37	178	25	21	26	69	12	23	36	54	22	68	26	39	111	3	20	54	16	55	0
gene10911_KIAA0040	6	17	38	177	30	86	52	19	9	15	21	90	228	85	42	68	39	84	97	158	83	51	118	33	53	32	62	23	67	34	29	54	276	53	76	37	18	20	86
gene10912_TNR	15	20	19	51	25	75	13	15	17	13	32	444	742	34	70	34	23	59	18	10	35	10	131	33	13	11	20	25	93	19	32	40	42	26	23	21	34	10	20
gene10916_RNF144B	208	79	242	148	63	85	412	96	88	120	242	464	1081	321	165	175	172	202	42	70	123	126	317	271	164	129	122	565	280	155	176	86	681	161	545	185	148	100	1281
gene10917_DEK	1677	1976	2232	1830	1489	1360	2459	1215	2096	1914	2078	1198	2687	2050	1301	1453	1835	1298	1516	2108	1803	1683	1406	1913	1617	2245	1532	2361	1086	8860	3930	1708	1414	3092	2064	1482	1398	3029	1705
gene10918_KDM1B	66	39	203	262	89	195	184	52	56	44	107	278	398	148	133	124	68	179	166	280	161	83	280	100	41	33	120	22	169	244	145	113	400	119	90	105	69	42	96
gene10919_TPMT	220	116	189	236	196	170	245	52	59	148	131	107	143	331	83	75	108	85	159	392	189	268	195	138	117	77	127	121	218	401	450	133	431	123	424	140	120	25	152
gene1091_PEX16	402	353	382	364	273	318	352	190	174	222	362	220	248	430	286	425	342	279	399	535	405	517	341	318	327	336	314	266	311	711	945	435	274	383	388	311	301	186	339
gene10920_NHLRC1	20	26	45	43	24	20	43	16	20	27	56	21	28	57	35	40	33	53	52	47	47	36	31	65	31	25	56	32	24	86	25	51	56	36	60	33	30	39	28
gene10921_KIF13A	601	680	634	955	406	778	707	322	262	473	705	1101	1763	575	865	635	558	879	1335	1051	1075	486	1077	877	452	260	660	561	727	2770	1900	615	2300	531	1092	506	530	541	840
gene10922_SIRT5	649	564	690	622	418	532	671	239	241	393	512	442	551	848	603	719	625	573	451	1001	663	816	905	590	670	553	679	474	765	772	842	575	479	696	603	636	454	243	431
gene10923_NOL7	1165	1063	1291	749	529	495	1172	573	653	1288	1356	462	768	1036	711	827	914	680	485	1184	787	1197	903	976	1059	1319	1213	1126	714	2721	2614	733	1002	1064	1590	1072	1320	926	970
gene10924_RANBP9	629	595	678	624	370	488	665	267	287	357	619	444	621	774	726	669	406	568	569	1141	737	681	866	592	391	372	548	325	802	1521	1590	531	1106	555	738	645	662	534	620
gene10926_MCUR1	85	29	169	136	75	154	217	29	53	86	104	151	272	367	131	138	123	155	127	279	227	131	321	125	87	143	224	121	197	232	474	191	238	168	244	197	134	51	175
gene10927_RNF182	26	0	4	7	6	5	39	3	5	4	6	2	1	49	20	22	11	8	10	24	31	20	10	11	6	18	6	30	36	95	111	49	53	16	49	22	31	68	14
gene10928_CD83	0	0	0	1	0	0	0	0	0	0	0	0	1	2	1	3	0	1	2	0	6	1	5	3	0	3	1	2	7	10	1	0	0	0	2	3	2	1	0
gene10929_JARID2	1359	1660	1179	3363	1465	2330	1492	4149	2931	5062	11057	3383	3346	1842	4527	2388	1224	3872	5084	6401	3673	1143	12462	13795	9657	4907	7946	1232	3949	7133	6004	2228	5927	3724	5032	10983	12078	5905	7298
gene1092_LARGE2	182	321	323	466	94	325	298	132	67	278	258	3402	4841	277	444	435	184	432	450	362	355	146	1750	373	283	53	460	851	727	198	259	257	5020	194	672	230	203	392	1935
gene10930_DTNBP1	378	316	600	482	393	437	484	190	226	265	351	438	574	559	337	370	420	303	319	617	352	587	387	250	269	305	330	335	376	379	603	359	461	383	435	350	220	208	299
gene10931_MYLIP	258	299	438	581	390	288	566	162	195	214	274	361	701	382	244	311	214	199	218	384	324	307	286	322	152	195	248	258	403	592	643	274	627	327	485	285	231	184	430
gene10933_GMPR	142	60	120	51	51	68	88	61	60	112	139	29	50	303	319	245	112	82	121	330	95	188	170	53	116	123	136	134	326	87	569	138	226	115	153	233	349	243	35
gene10934_ATXN1	44	96	103	125	79	136	93	34	56	38	56	117	247	119	131	74	51	84	75	143	90	35	201	48	58	17	91	50	163	196	128	83	462	88	100	107	48	102	47
gene10936_LOC110081706	903	841	1082	2134	750	1921	1188	975	1350	1828	5174	3375	6607	6360	2375	5502	1965	3344	3113	6549	6272	4237	2951	2806	3136	1881	3802	3442	5270	7779	6318	10968	8499	4320	6667	4746	3603	654	6538
gene10937_ANXA1	448	589	636	211	276	313	313	406	98	184	570	72	110	273	348	281	298	169	222	233	428	461	519	253	37	172	249	181	95	579	510	315	155	158	273	157	180	48	32
gene10938_LOC110081713	158	91	137	144	61	211	83	72	44	193	246	185	393	129	292	256	80	172	412	323	264	48	374	232	169	105	201	65	363	244	365	156	720	173	157	81	258	17	168
gene10939_LOC110081707	1209	1282	1863	1218	336	1743	1045	237	147	280	275	575	964	1206	1110	1203	808	920	2410	2425	1262	371	1034	1034	584	253	803	133	1000	1954	1364	2568	691	726	530	683	622	44	130
gene1093_PHF21A	861	1211	1326	1204	662	1327	1554	227	228	468	668	984	1363	1925	1737	1696	1117	1319	1296	1838	1572	1301	2183	1052	894	708	1663	479	1726	2242	2150	1427	1832	1446	1144	1211	1141	525	600
gene10940_TMC1	5	17	12	6	11	3	0	3	7	4	3	0	5	26	22	14	15	16	20	22	13	4	21	10	5	16	4	29	30	33	37	35	20	19	15	14	20	55	3
gene10941_ZFAND5	2452	2845	4610	3931	1850	3524	5428	744	944	1491	1569	2137	3168	4922	3014	3010	3082	2678	2390	5129	3888	3424	3484	2923	1812	1989	2540	1333	2677	5664	5083	3509	2345	3023	2670	2167	1614	663	2145
gene10942_GDA	0	0	1	2	0	3	1	0	0	0	0	3	4	1	6	3	4	0	2	3	1	2	9	1	1	0	0	2	68	14	0	1	6	2	5	11	10	4	0
gene10943_CUNH9orf85	87	96	105	172	138	143	135	80	87	113	133	199	210	138	105	88	97	119	78	242	180	141	176	127	127	118	103	148	99	196	119	112	227	155	162	112	95	81	227
gene10944_ABHD17B	322	283	386	450	191	424	513	67	82	185	308	731	696	574	360	402	306	338	276	576	414	301	450	282	248	164	319	279	411	759	662	316	781	251	606	251	175	284	443
gene10945_TMEM2	485	617	435	926	636	706	432	305	266	344	609	2592	3980	385	835	975	240	568	896	875	754	266	1821	969	761	252	893	505	828	1312	1294	252	2503	330	577	528	431	556	1105
gene10946_TRPM3	11	4	17	21	8	30	1	0	2	7	12	41	35	24	19	12	2	8	8	4	8	7	21	4	8	11	9	11	43	35	15	10	67	4	24	15	36	89	32
gene10947_KLF9	14	9	6	2	2	5	12	17	8	8	9	10	13	42	38	23	38	14	8	22	12	23	159	19	32	30	51	11	77	48	56	51	19	42	20	60	17	20	4
gene10948_SMC5	312	207	355	406	179	329	315	333	268	302	394	420	759	441	509	572	268	428	689	625	463	291	692	756	494	358	363	334	556	1429	1272	331	698	436	357	535	604	586	424
gene10949_LOC110081703	80	102	68	42	42	20	28	30	21	41	39	90	106	29	50	58	33	50	63	30	32	16	50	157	48	18	30	180	57	106	53	12	82	44	40	40	46	52	80
gene1094_CREB3L1	553	731	575	537	199	372	510	120	73	174	352	492	411	1274	1470	1365	941	1139	922	1414	1164	978	1323	605	573	480	1054	191	1287	1986	1626	957	738	560	670	627	701	87	221
gene10951_LOC110081722	5	7	17	31	0	25	21	5	0	0	0	29	57	46	96	83	7	53	36	90	54	16	93	45	58	6	41	7	94	41	22	28	31	27	3	13	4	2	5
gene10953_LOC110081716	14	17	12	29	11	35	15	1	0	2	8	18	17	42	101	71	19	84	75	82	78	23	52	76	85	16	62	17	77	103	101	39	42	34	17	25	18	3	13
gene10954_SMARCAD1	605	835	726	863	547	519	787	395	298	499	614	680	991	675	539	708	459	519	794	774	695	525	872	673	460	495	638	523	767	2343	2093	496	1035	524	682	628	746	521	543
gene10955_LOC110081715	56	16	25	16	20	20	20	7	19	18	25	36	53	56	30	46	25	20	37	27	37	13	76	43	20	21	33	61	187	117	63	29	44	14	20	38	51	58	58
gene10956_PDLIM5	882	845	1133	1023	275	982	1395	175	127	338	568	1215	1902	1464	1124	1197	706	1390	1043	2107	1832	502	2684	1503	1209	722	1306	307	1477	1230	512	932	757	795	358	970	789	114	249
gene10957_BMPR1B	10	12	22	36	38	33	20	2	20	19	12	28	183	64	200	97	30	46	29	45	52	21	203	26	29	14	93	36	285	47	78	29	743	19	63	30	37	24	12
gene10958_UNC5C	162	67	211	160	189	162	122	104	99	86	205	499	633	80	68	120	45	96	160	152	143	56	147	65	46	47	96	47	272	39	102	30	166	70	48	20	54	16	32
gene10959_DENND1C	72	101	56	38	32	25	23	24	29	5	12	54	24	116	76	98	31	104	54	53	51	48	41	37	28	43	32	33	285	57	354	66	130	36	78	100	67	32	13
gene1095_DGKZ	337	422	387	568	415	442	478	308	164	248	372	621	586	687	606	519	507	505	852	668	727	485	902	601	311	235	542	209	762	1145	1097	503	990	307	451	423	455	562	257
gene10960_CRB3	43	37	36	43	48	34	42	16	17	5	33	11	13	79	72	77	86	86	151	55	89	79	77	77	68	38	83	47	58	158	255	97	41	62	43	56	85	37	10
gene10961_LOC110081743	87	118	76	76	50	48	86	29	11	58	65	87	131	187	154	214	106	165	111	134	136	162	289	145	107	139	223	87	136	166	172	158	349	112	291	124	129	71	109
gene10962_KHSRP	2446	2322	3077	2604	1469	2623	3090	1064	826	1630	2147	3089	3445	4253	3093	3438	2588	2491	2528	4779	3412	3573	4401	2426	1881	1786	2959	2637	3222	3776	5523	4053	4724	2701	4354	2730	2494	1293	2604
gene10963_LOC110081756	4	15	20	32	21	29	40	1	7	11	20	21	18	24	25	38	21	17	11	14	43	47	6	9	8	29	23	27	20	18	60	1	18	13	51	14	13	24	20
gene10964_GTF2F1	3072	3467	2243	2355	3159	1925	1907	1384	1530	1631	3437	1389	1457	2126	3030	3004	2713	2751	3968	3380	2737	3222	2788	2599	2338	1906	2309	2807	1984	4783	6201	2932	2562	2189	3022	1777	2815	5389	2215
gene10965_ALKBH7	130	104	184	137	113	156	214	73	83	82	167	211	202	251	152	161	105	166	153	248	191	278	278	145	72	87	198	107	240	125	351	117	277	221	325	102	181	129	65
gene10966_LOC110081750	16	8	6	223	225	179	8	7	4	5	16	7	8	37	30	37	18	12	12	102	59	37	8	2	7	12	3	18	34	26	74	38	23	1	18	21	40	37	17
gene10967_CLPP	599	584	760	775	765	842	791	306	261	472	836	834	937	704	527	580	646	540	629	981	936	1108	956	599	480	689	762	958	551	564	1433	934	682	753	941	619	757	554	1060
gene10969_MISP3	47	58	163	384	290	357	226	162	181	285	143	2420	4587	69	77	83	26	60	23	85	32	70	224	79	28	35	162	368	80	34	65	51	1329	111	567	95	46	25	905
gene1096_MDK	16131	19131	13028	25727	39038	28389	16916	10310	8308	17696	17484	35058	40702	8942	20726	30878	11824	16973	27343	23113	13094	8390	30390	19903	26973	13666	19936	27071	12202	26276	17479	15268	19964	10776	12327	12075	8675	2352	26437
gene10970_PALM3	642	421	562	317	256	332	378	388	192	335	904	687	754	1277	461	477	584	581	318	478	587	745	1294	407	426	438	717	420	598	533	767	464	982	735	887	565	640	530	455
gene10971_IL27RA	212	299	319	304	322	266	279	832	1373	772	629	744	770	116	282	299	222	151	199	273	164	204	411	462	312	385	277	535	408	406	331	312	384	1144	555	714	296	376	731
gene10972_RLN3	0	0	0	0	0	1	0	5	0	1	2	0	0	0	0	1	0	0	1	0	0	3	0	0	0	2	0	0	0	0	4	0	0	0	0	0	0	1	0
gene10973_RFX1	128	136	293	461	249	468	313	76	136	122	177	746	932	333	350	272	138	320	294	473	308	187	754	174	144	81	288	100	495	254	216	193	979	219	263	284	157	98	160
gene10974_DCAF15	787	769	966	806	567	696	984	366	279	487	598	855	1068	1164	861	1102	663	628	699	1355	982	931	1248	651	499	577	841	517	893	590	1740	827	1645	744	1236	731	766	373	390
gene10975_PODNL1	40	49	194	13	3	28	61	19	11	22	64	237	466	100	59	43	18	20	26	17	33	16	783	36	75	43	205	39	77	28	129	38	199	20	73	119	106	32	11
gene10976_CC2D1A	1302	860	1963	1113	796	1159	1695	497	520	737	1075	1495	2231	1387	1096	1133	1151	1482	1188	1813	1293	1208	2497	1526	1036	924	1860	786	1419	2003	2363	1708	2005	1450	1550	1532	1376	879	1265
gene10977_CUNH19orf57	38	14	9	5	13	5	20	0	0	10	5	5	19	202	62	154	27	17	14	44	17	24	157	26	26	49	27	30	554	32	125	19	61	41	42	234	213	37	4
gene10978_NANOS3	448	278	361	67	80	129	296	19	22	96	179	34	155	125	70	63	79	83	76	75	114	90	94	86	59	39	62	78	96	237	293	70	157	93	209	59	140	44	11
gene1097_CHRM4	14	7	16	7	42	92	15	4	5	3	9	33	72	64	33	59	26	33	38	94	282	10	113	148	158	40	247	37	53	67	65	17	22	62	71	45	75	15	25
gene10981_ZSWIM4	353	498	424	439	252	472	548	95	97	180	412	605	704	679	644	515	376	448	524	911	500	463	973	405	313	152	578	322	576	1720	1218	526	866	286	565	421	485	392	216
gene10982_CUNH19orf53	1102	765	944	353	443	431	671	503	511	720	890	466	639	1053	852	779	1028	656	532	1089	586	1026	797	1335	809	1604	984	854	627	443	1024	1073	718	1951	1178	859	956	354	799
gene10983_CCDC130	348	266	349	285	256	289	311	126	127	179	178	221	170	382	289	353	254	255	357	519	365	404	333	272	191	207	247	280	289	355	580	323	277	292	326	231	257	358	264
gene10987_LOC110081766	310	115	245	265	293	245	235	108	153	218	265	479	599	303	416	730	256	289	384	445	326	275	643	386	515	252	447	816	396	790	1051	262	691	211	264	261	318	214	627
gene10988_LOC110081767	39	36	42	30	28	48	44	13	10	26	26	22	40	86	66	61	23	31	44	89	38	54	60	31	13	19	41	37	106	91	109	101	153	22	84	29	61	31	44
gene10989_LOC110081765	225	139	238	150	83	149	164	32	38	65	140	126	132	479	312	360	203	225	224	398	316	369	487	191	271	106	215	169	302	310	775	292	243	214	310	199	211	116	86
gene10990_MAST1	318	221	249	439	289	324	199	530	439	346	1070	617	498	324	457	282	198	712	793	674	516	352	1610	1009	669	285	1077	682	465	833	900	314	1424	912	1154	488	1208	1506	699
gene10992_SPC24	693	354	542	367	344	379	629	404	270	369	414	382	419	516	449	684	411	264	315	630	419	601	582	310	303	391	446	673	452	242	961	488	854	429	885	411	480	241	240
gene10993_KEAP1	1221	1390	1817	1611	1201	1405	1484	967	1016	894	1010	1185	1120	1778	1498	1558	1355	1170	1300	1667	1535	1694	1893	1341	1066	909	1161	800	1358	1187	2027	1413	1572	1714	1674	1223	885	774	792
gene10994_PDE4A	196	246	351	426	442	458	564	195	326	222	203	710	1015	414	333	314	143	261	445	295	265	245	834	244	165	139	393	199	524	336	328	512	669	472	312	311	179	152	222
gene10997_CDC37	2426	2393	3051	2158	2064	2037	2662	1801	2063	2668	3248	2599	3333	3234	2331	2990	2626	1861	1972	3970	2788	3583	4138	3496	3139	4432	3486	3628	2131	3839	3967	3070	3324	5231	3950	3118	2927	3020	2831
gene10998_TYK2	537	540	612	711	431	583	627	320	319	337	677	807	1140	585	570	663	481	500	718	843	703	558	1197	786	507	411	593	411	619	925	1057	528	1077	765	706	569	632	442	482
gene10999_RAVER1	1197	1010	1893	1453	728	1067	1422	469	551	582	776	1213	1165	1357	900	957	764	913	825	1537	1118	1101	1870	1029	882	595	944	525	1120	1273	1416	917	1399	963	1011	747	617	332	614
gene1099_AMBRA1	788	779	1081	1127	586	1182	1313	338	360	534	460	1362	1449	1112	1017	982	731	871	887	1562	1308	750	1609	1002	663	485	971	605	966	887	1148	1066	1507	1001	954	787	603	318	752
gene109_OPRM1	40	28	5	1	14	1	37	4	6	0	16	1	7	61	47	66	8	4	39	129	34	19	129	1	36	7	26	0	41	6	15	47	37	19	16	11	33	13	0
gene10_PRDM1	9	4	17	20	1	15	11	2	1	3	10	16	44	44	38	15	10	29	24	40	18	17	131	26	4	7	72	17	76	27	59	15	168	22	41	30	28	3	2
gene11000_FDX1L	245	247	302	181	207	228	271	101	102	157	195	210	246	284	226	252	265	201	253	361	265	352	317	251	165	269	261	218	243	252	311	245	229	297	408	237	270	120	230
gene11001_ZGLP1	9	18	13	1	3	3	5	2	0	3	8	6	4	118	17	71	11	22	6	9	19	4	41	8	21	33	14	6	396	47	19	4	3	22	15	106	126	15	11
gene11002_ICAM5	7	0	0	0	0	5	11	0	0	0	2	1	3	19	4	3	2	9	5	0	5	10	25	1	11	3	4	0	22	9	22	4	11	9	9	12	5	0	0
gene11003_BICDL2	1	9	9	10	19	6	12	5	1	0	9	9	5	54	45	47	15	14	38	39	19	19	30	8	8	4	17	8	46	26	162	46	10	23	13	25	60	22	1
gene11004_LOC110081831	1116	1470	1516	1561	1267	1248	1638	572	486	951	1077	1474	1519	2279	2119	1985	2477	2049	1976	2648	2346	2167	2731	2841	1975	1227	2233	891	1561	2431	2370	2568	1688	2612	2373	1785	1477	692	1321
gene11005_HCFC1R1	204	238	388	291	179	277	463	71	62	110	184	163	238	572	436	445	404	333	263	508	386	483	379	306	215	222	300	139	477	267	415	448	287	497	401	301	166	51	126
gene11006_THOC6	780	654	834	559	390	537	977	177	160	395	472	479	561	1139	809	971	464	540	581	1106	836	1291	710	454	487	512	658	772	808	682	2027	933	1074	441	1075	546	837	324	564
gene11007_LOC110081828	1825	1939	1943	1923	818	2482	1505	731	347	715	1555	1323	2673	885	1436	1274	558	1237	2153	2706	1292	746	1626	1328	984	449	1058	922	1140	1503	1675	983	2094	1026	1154	781	937	704	877
gene11008_LOC110081778	0	0	0	0	8	2	1	0	0	0	1	6	2	13	8	4	12	1	1	4	0	0	1	2	0	0	3	22	16	1	0	0	13	2	3	9	12	14	71
gene11009_TNFRSF12A	385	272	386	248	443	307	266	140	92	211	245	284	662	343	441	485	267	384	364	469	401	267	420	369	459	270	532	423	398	467	1193	276	305	237	205	198	305	169	172
gene1100_HARBI1	136	133	162	105	79	121	131	55	55	88	126	105	116	186	136	161	127	119	104	172	168	219	183	166	136	100	142	69	160	269	368	135	141	151	187	136	123	60	114
gene11011_LOC110081839	5	10	4	0	0	0	8	2	1	2	3	8	1	16	43	19	4	2	6	4	4	4	5	1	3	2	5	0	63	9	10	5	9	0	6	4	9	4	0
gene11012_SPN	100	117	154	874	505	462	119	131	168	56	149	289	131	61	42	154	48	17	25	116	20	130	103	99	28	14	12	66	119	29	106	56	54	324	34	76	25	53	12
gene11013_LOC110081806	425	334	782	882	228	994	1187	139	228	343	318	3041	2982	1044	846	574	516	698	545	926	681	449	1154	573	445	243	774	692	649	533	787	570	2606	307	1711	458	307	569	1449
gene11014_ZG16	13	0	18	6	3	11	8	2	3	5	7	24	7	1	6	7	3	5	7	0	6	0	2	0	8	1	6	8	5	6	9	5	8	0	13	4	5	13	124
gene11015_DOC2A	0	0	6	2	2	20	18	3	2	10	2	46	109	9	8	7	0	10	3	9	13	1	53	6	1	6	8	26	68	0	9	0	362	4	104	4	1	10	271
gene11016_INO80E	1162	1615	1272	774	918	847	1058	670	733	1442	1425	959	787	1072	930	728	1035	752	822	1820	984	1652	925	1097	1187	1271	1129	1469	740	1537	2084	1126	1289	1467	2717	939	1013	1171	2700
gene11017_HIRIP3	3492	4444	3426	1796	1750	2045	3019	1346	1721	2408	3278	1697	2351	4814	4395	3567	3720	2159	2591	4357	2644	3081	2501	2198	2481	2981	2582	4322	3221	8533	9805	2889	3895	3186	5614	2334	4375	12390	2461
gene11018_LOC110081816	219	224	398	361	135	324	725	63	84	181	151	457	817	479	313	319	350	319	302	535	376	278	462	329	227	166	385	203	414	972	928	352	589	366	436	212	169	268	562
gene11019_SEZ6L2	63	57	69	83	65	113	43	28	19	78	87	192	211	86	90	113	39	62	93	133	89	98	88	41	64	70	62	195	73	166	344	80	276	34	200	61	107	346	272
gene1101_ATG13	409	431	607	740	401	627	744	200	247	257	270	582	957	843	631	672	442	523	467	1023	885	579	1001	717	320	277	558	283	929	739	689	568	1097	767	637	452	306	210	388
gene11020_ASPHD1	35	24	34	14	20	19	51	2	10	14	25	44	29	67	70	31	169	93	54	16	93	101	10	9	11	27	24	58	27	248	80	31	49	21	40	15	40	108	4
gene11021_PAGR1	755	907	862	569	615	591	564	468	423	662	879	662	733	767	814	756	819	665	661	1144	722	769	949	882	770	815	776	1103	656	701	1378	838	1068	875	1278	772	910	2221	740
gene11022_KIF22	1411	677	1429	1062	707	1425	1587	877	777	1101	1029	1378	1529	1562	1263	1626	701	728	612	1883	897	1093	1280	650	555	396	1319	861	1132	709	3714	1094	2973	716	2372	700	865	285	581
gene11023_KCTD13	347	425	726	744	326	682	1059	226	226	267	354	859	1092	1054	795	750	493	603	577	1136	745	783	757	543	373	285	558	565	941	942	1208	683	1153	500	907	520	404	381	572
gene11024_LOC110081820	1851	2212	2122	1508	1310	1545	1842	788	773	1201	1642	1346	1352	2349	1862	1722	2103	1623	1637	2441	1997	2612	1956	1612	1631	1508	1643	1637	1619	2925	3439	2139	1610	1843	2648	1663	1722	1552	1884
gene11025_TMEM219	502	328	428	306	392	264	363	285	365	378	405	432	474	334	398	591	217	210	386	441	386	428	478	427	295	395	262	595	309	630	790	283	395	388	393	229	360	266	359
gene11026_TAOK2	849	1069	1626	2209	847	2390	2027	417	670	651	660	2369	3144	2076	2215	1564	1155	1683	1766	2434	1915	1500	2858	1357	811	461	1466	574	2442	1651	2601	2178	2883	1313	1339	1180	669	331	899
gene11027_LOC110081871	1	0	0	0	1	0	0	0	0	13	20	0	0	1	4	0	0	3	0	2	1	0	12	0	0	47	0	0	1	0	23	0	0	0	0	4	103	2	0
gene11028_CDIPT	81	65	197	245	158	189	122	85	157	165	149	572	682	150	182	351	116	168	92	246	203	108	753	217	158	113	192	194	294	139	64	196	289	187	146	196	90	32	244
gene11029_PRRT2	15	0	13	32	2	31	18	1	2	3	4	22	30	29	16	14	8	21	3	6	9	22	39	7	12	2	31	4	12	29	9	10	24	0	6	7	4	2	2
gene1102_ARHGAP1	198	134	499	814	154	823	680	95	103	86	178	1135	1803	950	594	672	262	587	219	1021	839	330	1548	752	212	74	612	130	852	234	177	554	1579	408	337	318	135	33	192
gene11030_MAZ	1681	1835	2665	1915	1450	2100	3145	926	1029	1405	1357	1824	1889	2385	2139	1865	1839	1605	2091	3311	2154	2361	2322	2230	1715	1399	1933	1655	2052	2061	3305	3256	2388	2570	2986	1929	1679	1107	1593
gene11031_MVP	803	709	1159	956	492	814	1007	330	215	482	848	1103	1288	2115	1889	1981	915	1071	1114	2232	1535	1278	2433	984	1169	598	1800	1306	2086	1007	2567	1585	3300	1125	2403	1436	1145	1768	984
gene11032_CUNH16orf92	0	0	0	0	0	0	0	0	0	0	0	0	0	0	0	0	1	0	0	0	0	1	0	0	3	0	0	0	0	6	0	0	1	0	0	0	0	0	2
gene11033_FAM57B	45	6	27	15	12	17	42	6	15	13	24	18	13	57	57	24	83	70	37	19	39	145	99	18	39	32	56	28	53	113	142	45	30	24	60	67	55	33	5
gene11034_LOC110081800	350	373	345	194	141	213	271	99	94	300	343	217	302	522	434	447	351	198	251	513	284	358	414	286	251	506	364	401	362	407	1505	414	559	396	637	305	633	302	219
gene11035_LOC110081775	1120	1279	1185	959	637	897	1197	538	407	872	1231	810	853	1395	1053	1048	1191	941	1115	1060	1227	1390	1292	1321	1209	941	1219	959	765	2459	3073	1231	1401	1333	1962	959	1479	1075	822
gene11036_ALDOA	1790	1350	1797	1788	1137	1595	2308	821	448	1241	1898	2705	3211	2333	1309	1821	1316	1211	1006	2332	2032	2117	3116	1638	1547	1545	2268	2682	1525	1703	2432	2115	2965	2059	3447	1803	1359	393	2266
gene11037_PPP4C	600	677	1174	1180	325	1257	1632	198	247	360	494	1450	1534	1449	999	1028	792	788	527	1503	1240	831	1638	650	580	408	982	635	1080	459	514	1039	1492	680	1113	702	373	77	813
gene11038_TBX6	11	12	3	12	4	6	29	0	0	10	28	2	6	61	25	48	14	15	24	24	26	30	61	3	13	39	24	14	212	34	138	24	32	11	51	112	151	53	1
gene11039_YPEL3	702	809	761	656	822	718	881	353	517	655	691	492	693	786	516	451	820	461	545	1140	800	1220	724	734	556	642	548	752	387	1192	794	663	363	813	626	619	578	476	528
gene1103_ZNF408	255	218	228	180	185	188	263	149	179	87	277	158	182	226	214	194	232	202	273	318	164	208	423	645	212	145	183	157	260	364	480	236	338	258	322	209	292	235	140
gene11040_GDPD3	1	10	0	2	2	2	3	3	0	2	0	0	0	3	2	3	1	1	1	0	0	1	1	1	0	4	0	5	7	8	8	0	0	6	1	6	1	0	1
gene11041_MAPK3	1642	1342	2550	2383	2287	2287	3156	1142	1649	1354	1359	1622	2353	2586	2146	2215	1981	1938	2232	3001	2614	2246	2406	1723	1642	1355	1905	1709	2076	2209	2390	2782	1876	2228	2033	1560	1263	851	1365
gene11042_CORO1A	178	188	198	128	98	67	188	126	111	88	241	205	109	331	217	316	183	125	90	209	140	162	260	114	94	112	141	109	242	124	525	157	289	166	225	249	162	129	22
gene11043_BOLA2B	1190	1004	1190	607	837	568	701	674	610	893	967	458	454	787	656	781	896	540	755	1264	615	1195	670	945	953	1282	824	1055	460	919	1308	864	624	1342	915	746	856	813	781
gene11044_SLX1A	124	129	249	200	115	194	188	134	115	111	133	231	244	264	172	253	170	198	182	202	250	170	277	196	137	128	196	131	210	245	187	192	270	156	233	152	119	44	157
gene11045_LOC110081850	183	185	258	225	105	207	293	88	72	112	190	224	324	371	300	306	228	221	169	321	318	275	507	342	228	196	326	180	355	202	260	241	525	343	392	217	197	92	172
gene11046_LOC110081779	470	383	694	999	1654	1042	760	411	820	836	753	318	351	628	659	736	336	355	548	956	632	885	705	320	419	712	599	557	710	1137	2033	781	1317	526	1104	598	744	924	334
gene11047_LOC110081852	327	265	464	332	248	359	355	131	178	197	312	333	424	763	578	677	273	288	253	492	313	339	593	250	252	210	392	315	552	169	552	377	702	354	447	295	320	145	200
gene11048_TBRG1	227	379	386	329	261	357	483	155	103	154	201	305	391	588	438	413	390	336	237	520	431	388	412	285	266	206	322	335	402	471	535	406	574	429	536	298	299	153	322
gene11049_LOC110081845	135	64	210	150	58	119	106	30	22	41	33	248	202	204	138	181	66	140	135	161	134	82	184	99	69	25	116	58	141	95	166	173	167	84	112	81	61	29	150
gene1104_F2	71	73	52	74	68	48	68	63	84	90	1220	42	88	155	133	116	358	457	149	116	240	298	115	256	248	276	177	67	62	161	206	88	84	162	91	157	446	362	97
gene11050_LOC110081780	0	0	0	0	1	0	0	2	2	0	0	0	0	0	1	0	0	0	0	0	0	0	0	0	0	0	0	0	0	0	1	0	0	0	1	0	0	0	0
gene11051_LOC110081856	42	0	13	8	4	21	1	14	10	15	1	80	12	0	7	15	0	5	3	5	1	11	6	0	4	7	15	23	16	6	42	5	21	0	10	14	3	5	8
gene11052_LOC110081858	8	0	0	0	0	3	3	0	2	1	1	2	0	2	1	1	0	1	0	0	1	1	1	1	2	1	0	1	0	0	1	2	0	1	3	2	0	1	1
gene11053_LOC110081860	18	22	10	17	22	17	21	29	42	19	11	2	2	8	1	3	14	1	8	3	1	10	0	6	4	8	3	11	4	32	5	7	1	29	8	5	11	16	2
gene11054_LOC110081861	22	60	16	5	8	13	17	41	48	36	50	15	0	25	12	3	51	22	25	0	12	17	0	8	38	37	8	45	2	29	47	26	3	9	43	4	34	21	11
gene11055_LOC110081857	3	0	0	0	0	0	0	0	3	1	0	1	3	0	0	0	0	0	0	0	0	1	0	0	0	0	0	1	0	0	2	0	1	0	0	1	0	0	0
gene11056_LOC110081855	7	0	14	7	4	0	13	0	13	3	0	0	0	16	3	10	14	0	3	7	0	0	0	11	0	0	0	0	0	3	3	0	0	28	0	0	0	0	0
gene11057_LOC110081859	26	35	74	17	19	21	40	32	36	32	94	83	70	7	14	15	100	7	9	0	18	16	22	12	13	39	12	384	1	126	49	28	0	16	23	10	33	233	11
gene11058_FIZ1	199	120	316	250	140	213	272	96	134	113	160	315	320	381	310	280	229	205	169	298	231	204	404	216	210	159	271	122	320	207	421	257	465	291	356	243	158	70	226
gene11059_LOC110081843	8222	7955	8174	20640	3942	13031	12580	2694	2061	3193	6220	20283	35901	6459	9772	8362	3101	12673	20473	17477	11890	4972	11485	9169	12695	1546	10681	6444	5414	14159	16107	4196	34179	5836	10531	3567	4337	4607	5878
gene1105_CKAP5	1063	909	1531	1816	865	1616	2012	542	493	760	1132	2412	3573	2383	1928	2456	945	1511	1523	2755	2072	1184	2510	1345	892	640	1486	1255	2600	2782	3618	1535	5787	1334	2279	1300	1357	930	1161
gene11061_LOC110081847	1066	873	1213	841	288	375	866	181	166	344	446	696	634	864	489	855	545	511	527	897	685	808	733	691	631	512	498	537	314	686	1097	940	560	549	816	497	361	427	1382
gene11062_ZNF865	121	81	270	355	97	383	312	85	69	65	77	686	845	333	312	219	63	221	69	380	249	99	701	156	99	43	217	63	404	101	76	169	753	198	156	191	52	13	118
gene11063_LOC110081846	263	180	360	373	213	372	434	77	64	126	115	399	348	424	320	483	233	249	256	500	394	293	531	282	282	144	364	182	410	205	314	367	528	290	421	216	154	80	379
gene11064_LOC110081854	197	260	316	332	199	407	523	90	79	152	127	470	414	368	275	260	229	241	245	497	390	306	512	330	247	185	293	200	211	203	242	452	310	325	329	221	151	75	244
gene11065_CCDC106	295	229	334	318	202	330	266	67	48	103	149	249	246	379	321	413	275	446	357	601	378	251	436	252	218	161	251	94	209	396	347	357	208	178	188	215	196	83	272
gene11066_U2AF2	3368	3316	3499	3201	2598	2983	3646	1848	1556	2358	3483	3047	3140	3760	3466	3388	2888	2739	3319	5113	3597	3876	4293	3102	2656	2539	3366	2801	3148	5590	7726	3820	4038	3282	4063	2822	3375	2403	2576
gene11067_EPN1	1149	1179	1494	1532	1041	1808	1758	581	596	828	1061	2088	2231	1744	1588	1573	1332	1315	1347	2292	1625	1602	2537	1467	1216	782	1690	1206	1503	1871	2354	1835	2021	1633	1813	1378	1016	755	1067
gene11068_LOC110081777	0	0	2	0	2	0	0	0	0	5	1306	0	0	41	18	92	2	4	12	26	6	21	108	0	4	283	8	0	61	1	159	6	20	7	18	113	269	39	0
gene11069_IZUMO3	0	0	2	0	2	0	1	0	1	2	4	0	1	9	9	13	0	0	3	4	4	5	6	0	0	14	7	17	44	0	32	7	21	8	16	19	43	24	0
gene1106_LRP4	107	145	141	604	81	421	165	116	103	253	346	2618	3171	155	353	169	78	276	894	377	397	61	471	328	93	18	277	771	561	1138	738	232	4218	198	546	62	231	810	1688
gene11070_IZUMO2	6	0	8	0	3	5	0	0	5	4	7	1	0	63	19	35	5	9	8	58	16	20	13	2	7	33	3	28	26	36	63	8	11	5	7	13	32	42	0
gene11071_LOC110081836	11	15	17	6	55	33	14	6	9	18	8	4	2	19	25	15	16	8	22	27	16	11	8	6	9	10	20	60	28	18	37	16	38	6	60	11	31	27	3
gene11072_LOC110081888	228	158	513	667	147	626	501	115	92	106	227	1219	1269	560	658	531	256	415	528	1096	698	294	1022	386	227	62	584	221	612	757	829	496	1755	256	459	324	237	615	377
gene11073_ISOC2	297	270	334	329	299	443	416	101	77	169	239	160	324	553	388	376	334	391	279	692	484	464	363	212	252	252	383	353	416	279	476	485	532	316	603	319	174	99	292
gene11074_DBP	285	286	285	398	170	342	310	128	61	197	297	172	282	355	344	371	182	228	639	618	595	352	411	324	291	248	471	242	857	670	860	656	509	344	676	441	515	230	395
gene11075_SPHK2	201	125	310	363	226	405	428	115	145	145	163	349	394	433	293	304	199	216	197	633	343	276	455	178	143	132	279	147	388	349	447	343	544	221	388	273	228	118	175
gene11076_RPL18	27337	24787	30103	19677	28081	19408	20690	18117	14988	25581	24508	15205	13566	33394	24405	21124	29120	19946	21487	32074	27112	44353	21872	26029	27081	45050	25615	29670	18867	20145	32635	32102	13062	43019	27106	22940	21653	11811	23380
gene11077_LOC110081824	62	37	39	56	43	25	52	10	8	26	128	52	65	45	46	47	42	51	75	76	33	55	129	19	42	85	81	44	44	73	171	82	152	49	126	229	108	46	53
gene11078_SULT2B1	7	3	5	5	12	1	7	0	0	1	5	38	4	52	41	66	9	16	10	40	7	13	23	9	3	14	4	18	51	22	38	11	82	2	48	41	29	17	19
gene11079_CA11	660	473	677	757	1026	1203	766	423	554	536	710	861	712	970	478	681	574	544	875	1276	915	523	1465	1501	1288	745	1311	392	385	720	413	996	1372	567	1503	837	979	121	352
gene1107_CUNH11orf49	40	29	65	107	78	126	139	51	17	220	166	65	161	103	141	168	159	327	124	173	178	197	141	61	126	104	197	100	209	354	588	123	197	109	188	156	142	133	76
gene11080_NTN5	7	0	7	3	6	2	4	0	0	0	1	1	3	11	12	36	5	7	16	11	4	10	4	0	0	0	4	0	71	7	58	10	7	4	1	9	17	6	0
gene11082_IZUMO1	4	0	0	1	0	0	0	0	0	2	0	0	0	14	17	21	11	1	11	5	3	4	17	2	0	6	2	7	35	9	28	7	3	0	6	11	39	16	0
gene11083_MAMSTR	16	0	39	13	95	23	16	0	12	12	8	22	39	139	69	56	37	33	18	61	51	28	314	29	12	28	96	29	216	3	70	53	181	44	84	92	47	19	6
gene11084_RASIP1	202	216	176	94	180	68	109	94	26	109	143	104	104	676	583	563	308	289	354	541	460	566	679	414	301	276	561	93	559	282	1092	605	482	271	445	388	464	163	45
gene11085_LOC110081782	972	1228	892	1231	978	948	814	627	687	833	1468	725	736	961	1473	1281	816	1316	1884	1477	1200	827	1617	948	752	728	731	642	1369	2262	2856	1290	1347	768	991	1019	1075	1522	951
gene11086_TMEM238	37	73	59	13	33	28	17	50	16	32	33	6	7	50	115	60	38	59	74	23	27	16	44	62	55	48	62	18	83	15	244	53	39	54	64	44	48	53	30
gene11087_IL11	0	0	0	0	0	0	0	0	0	0	0	0	1	4	1	2	0	0	1	0	0	3	0	0	0	0	0	1	6	0	8	0	4	3	0	0	0	0	0
gene11088_LOC110081876	0	0	0	6	2	1	5	2	0	0	2	7	9	1	14	5	0	3	4	3	11	0	0	6	0	5	1	0	15	1	23	17	6	2	1	2	4	3	0
gene11089_RPL28	14896	12432	15966	12552	16152	10355	13746	11027	8372	14267	14529	10726	10197	18248	15050	12437	21967	13354	13667	20209	16771	27323	13342	19006	19663	25238	17630	31247	11514	13049	18999	19531	10648	26740	21202	17367	15741	10000	18459
gene1108_ARFGAP2	1074	1005	1516	2154	898	2120	2316	554	608	666	780	1781	2203	2019	1669	1781	1228	1267	1436	2669	2022	1501	2374	1381	968	786	1408	936	1613	1291	2081	2234	2562	1486	1577	1396	1004	563	876
gene11090_RCVRN	0	0	0	0	0	0	0	0	0	0	0	0	0	27	6	2	0	1	2	0	0	2	21	0	15	11	1	0	207	0	1	2	0	4	0	9	38	3	0
gene11091_UBE2S	650	348	795	548	538	575	740	769	1066	833	597	776	751	765	632	718	404	343	386	814	520	774	701	549	474	559	652	1115	674	518	1368	621	1446	780	1553	570	576	496	437
gene11092_SHISA7	0	6	0	0	0	0	0	0	0	0	0	15	0	4	6	1	0	1	0	0	1	3	0	0	0	0	0	0	3	0	2	0	2	1	0	0	0	0	0
gene11093_FAM83E	13	4	36	9	18	6	9	13	15	10	9	17	3	52	136	63	33	19	28	54	10	25	44	7	13	11	38	72	118	16	81	11	135	21	88	46	80	99	2
gene11094_SPACA4	0	0	0	0	0	0	0	0	0	0	0	0	0	0	0	0	0	0	0	0	0	0	0	0	0	0	0	0	0	0	0	0	4	0	0	1	0	0	0
gene11095_LOC110081792	147	118	176	36	20	87	69	9	23	52	46	100	94	277	127	303	53	99	61	153	113	134	140	44	48	49	91	94	282	177	321	63	320	34	168	62	152	52	10
gene11096_NDUFA3	1097	1097	909	758	1735	686	935	1068	846	1285	1161	604	757	1158	921	845	1095	774	933	1369	949	1630	943	1834	1850	1487	1399	2023	828	1650	2699	1235	1083	2000	1425	906	1253	1139	1363
gene11097_TFPT	247	371	464	334	204	380	415	240	126	179	258	470	488	321	365	338	127	219	178	588	371	318	582	505	228	263	423	178	355	174	252	317	492	368	403	380	253	59	292
gene11098_PRPF31	1007	1538	1448	1777	913	1191	1837	470	274	690	919	1386	1673	1564	1258	1236	1050	1032	1187	1575	1412	1219	1391	955	811	747	902	915	1245	1437	1939	1580	1127	1647	1105	796	750	503	752
gene11099_CNOT3	1489	1499	2110	1738	1149	1464	1837	674	710	1278	1475	1688	1815	2743	2224	2186	1368	1455	1849	2677	2169	1967	2421	1601	1630	1473	2286	1495	2241	2205	4331	2300	3981	2119	3612	2163	2552	1582	1661
gene1109_LOC110081984	0	0	0	0	19	0	0	113	0	0	0	0	0	0	0	0	0	0	0	4	3	0	0	103	0	20	0	21	0	6	0	0	0	157	0	0	0	6	0
gene110_RGS17	32	40	52	54	4	34	61	11	29	36	50	50	101	124	70	99	90	120	62	58	92	85	316	400	250	236	224	13	111	262	219	98	67	254	39	317	78	12	42
gene11100_LENG1	370	420	426	306	170	287	499	107	61	246	282	343	420	455	340	349	352	299	318	547	388	306	319	285	246	214	414	200	270	278	439	341	361	325	375	265	271	142	287
gene11101_TMC4	14	0	8	3	1	3	11	4	6	14	8	2	1	42	51	98	14	15	19	31	11	41	46	3	5	46	15	35	144	27	295	47	26	5	14	48	80	38	1
gene11102_MBOAT7	512	494	449	544	277	395	416	145	133	269	395	1026	1093	418	912	1201	312	544	614	478	455	409	1369	558	606	315	780	456	757	329	1228	491	1192	334	365	358	372	119	380
gene11103_TSEN34	176	52	221	161	49	104	215	44	47	67	91	143	144	253	113	186	142	140	135	131	185	227	200	76	78	82	130	74	124	125	181	222	149	103	176	134	104	40	69
gene11104_GRWD1	415	464	420	606	431	617	659	154	160	278	425	498	627	547	595	480	524	478	456	1053	749	565	678	368	396	306	439	561	511	570	561	697	724	495	754	349	351	250	385
gene11106_GRIN2D	39	46	28	31	9	32	21	4	9	25	53	44	91	74	94	38	34	97	58	42	54	33	223	99	228	59	150	23	141	60	102	32	264	44	124	105	77	82	38
gene11107_KDELR1	900	914	936	778	778	616	930	599	500	869	1255	1395	1567	1163	857	1054	1011	774	1110	1163	988	996	1618	1596	1357	1156	1269	1673	748	2109	1763	921	1140	1554	1236	1041	1079	1329	2153
gene11108_SYNGR4	2	0	5	3	1	10	7	0	5	4	4	3	18	173	62	370	29	26	23	24	17	22	329	19	47	82	35	30	1058	35	452	30	109	45	82	223	320	61	1
gene11109_TMEM143	215	285	265	258	164	222	316	136	111	165	353	179	432	200	326	330	83	237	294	357	269	196	504	377	231	143	260	92	476	435	597	228	354	315	222	291	290	144	143
gene1110_LOC110081963	987	622	1459	1186	1083	980	1085	398	611	666	733	648	756	1585	1040	1122	1157	860	890	1551	1423	1303	968	522	676	661	1004	962	1259	992	965	1313	796	907	1033	873	660	412	789
gene11110_EMP3	451	415	489	417	386	387	342	145	210	462	495	1492	2240	428	595	601	305	454	424	568	436	496	728	446	502	264	524	1827	462	1075	1192	439	2178	354	950	279	350	338	4502
gene11111_HDAC4	463	357	543	736	322	579	518	215	269	334	480	949	1583	650	599	488	451	517	528	588	658	408	869	607	440	397	534	405	619	1679	1054	464	1357	574	577	468	469	487	523
gene11112_LRRFIP1	1439	1849	1787	1375	731	1614	2000	335	242	326	668	882	1506	1694	1091	1172	885	884	1082	2296	2076	1059	1137	1198	698	618	860	822	835	3761	2119	1365	1329	1187	1124	797	590	999	1141
gene11113_RBM44	102	98	117	103	36	69	191	10	11	57	61	80	138	742	314	670	54	129	149	304	126	119	323	69	72	144	142	180	885	212	1334	117	731	137	371	279	430	258	18
gene11114_RAMP1	47	22	24	15	15	9	35	19	3	25	28	106	19	24	16	25	17	10	2	10	19	9	45	10	20	26	27	76	77	48	37	8	13	15	21	19	34	22	24
gene11115_UBE2F	812	911	942	617	648	639	909	326	398	516	665	439	688	1233	751	863	805	566	716	1045	765	872	784	755	609	956	652	516	862	1476	2139	674	842	1036	1013	698	996	766	555
gene11116_MREG	241	166	230	137	119	195	202	61	16	66	89	521	848	401	213	182	230	119	122	248	159	117	265	116	139	150	137	364	180	144	162	154	306	184	263	106	85	116	436
gene11118_FN1	898	1355	1451	2241	2239	1423	800	943	802	760	3478	4681	6367	2953	5696	10436	3482	8046	5579	8450	4906	3939	30940	8354	16678	3355	6254	8146	8527	26531	25807	6150	8454	2511	2999	9853	5030	1261	5525
gene11119_ATIC	3070	2336	3404	2856	1282	2394	2591	795	631	1011	4098	3237	3197	6466	1917	2172	2587	2369	1227	2999	4327	2943	2617	1863	1154	1340	1590	2063	1825	2044	1872	1455	3398	1924	3133	1250	1811	560	1744
gene1111_DDB2	218	292	205	68	71	63	288	87	65	156	128	94	216	432	205	302	203	175	193	151	122	137	478	143	311	228	394	312	609	300	389	131	512	330	413	484	418	381	144
gene11120_ABCA12	10	8	9	19	16	13	8	2	0	11	32	12	16	21	54	58	17	29	14	31	30	30	73	13	34	21	46	24	178	25	29	18	92	29	35	26	33	12	6
gene11121_BARD1	162	165	165	206	170	287	211	60	95	164	186	370	414	292	267	324	144	228	184	477	366	219	655	272	190	136	374	216	309	277	484	227	915	255	534	185	286	120	96
gene11122_VWC2L	0	0	0	0	3	1	0	0	2	1	2	0	1	8	0	1	3	6	1	0	3	0	5	3	0	4	3	1	9	9	10	2	1	1	8	2	12	1	0
gene11123_LOC110081904	29	38	39	13	16	13	28	11	2	16	12	5	7	54	37	26	18	14	11	41	21	20	26	4	20	20	26	42	97	17	52	18	28	19	39	28	43	22	17
gene11125_TBL1XR1	123	94	258	376	116	567	293	38	82	115	138	1011	1627	418	576	369	107	237	171	646	228	171	954	169	152	127	395	195	724	450	325	288	1734	207	227	237	128	245	275
gene11128_KCNMB2	0	2	0	1	1	3	0	0	0	3	3	2	0	2	23	1	4	15	16	3	8	27	0	1	0	2	9	0	4	32	36	0	0	0	27	4	14	0	0
gene1112_ACP2	138	103	152	233	121	174	122	62	62	114	106	330	465	141	229	185	64	173	194	320	203	133	438	186	216	72	191	91	207	205	187	163	288	81	104	117	73	37	149
gene11130_ZMAT3	51	68	57	58	28	39	32	8	12	16	39	41	62	47	58	51	56	20	42	90	55	30	161	94	53	48	54	15	78	12	46	33	65	77	68	58	34	15	25
gene11132_PIK3CA	186	219	255	342	237	281	319	83	131	139	253	242	508	315	311	266	213	283	383	348	365	186	508	346	177	149	245	164	383	734	670	199	603	358	276	264	217	164	158
gene11133_LOC110081918	4	0	1	1	0	0	0	1	0	2	1	0	1	0	2	4	1	3	0	0	4	0	2	0	0	0	3	3	7	0	1	3	7	0	0	0	1	6	0
gene11134_ZNF639	535	406	514	485	291	352	588	178	127	196	266	309	368	636	484	540	535	492	434	741	561	475	582	402	271	319	453	389	574	443	694	535	567	489	638	420	402	141	256
gene11135_MFN1	1091	1805	1560	1445	952	1004	1817	690	640	980	1641	1367	1334	1493	1668	1630	782	1341	1637	1463	1523	1339	2177	2208	1512	1158	1302	1293	1933	2907	3006	1150	2313	1654	1776	1472	1315	1948	2482
gene11136_GNB4	104	168	270	374	64	379	331	55	66	69	95	777	1150	351	277	267	138	178	152	447	311	115	680	147	62	73	247	174	408	174	165	222	1028	181	254	131	86	99	302
gene11137_NIFK	1598	1626	2149	1506	1337	1191	1737	945	1037	1384	1778	1460	1185	2347	1356	1431	1828	1333	1332	2134	2404	2520	1739	2298	1415	2726	1609	2019	1431	1777	1840	1690	1471	4005	2476	1642	1461	1094	3176
gene11138_ACTL6A	1144	1074	1355	1228	625	1043	1461	467	336	595	741	1059	1163	1067	738	1019	691	674	801	1463	1220	1184	845	839	615	476	909	865	753	912	1501	1122	826	685	956	607	615	279	1135
gene11139_MRPL47	579	361	705	528	374	380	674	176	182	347	405	380	498	931	586	643	525	498	363	811	606	722	557	596	409	538	470	466	564	414	1082	588	590	572	807	472	455	332	377
gene1113_NR1H3	48	15	58	155	61	117	115	28	30	43	52	142	321	134	68	89	66	46	110	185	92	85	209	55	33	40	66	74	132	162	133	78	499	56	153	61	109	60	127
gene11140_NDUFB5	1765	1268	1909	1465	1626	1250	1376	763	631	986	1515	889	1136	2029	1370	1882	1381	1112	1303	1905	1626	2127	1171	1255	1185	1202	978	1754	1310	1659	2739	1686	1285	1264	1348	1011	1157	489	1593
gene11141_USP13	296	247	335	174	293	208	233	116	165	133	177	229	336	439	439	534	231	223	246	479	302	209	663	239	213	193	328	465	504	325	753	267	739	359	436	317	343	411	208
gene11142_PEX5L	12	0	1	5	3	3	9	1	3	6	7	24	44	59	27	30	19	14	12	64	16	16	15	0	25	11	23	13	123	33	62	21	80	14	20	17	24	17	7
gene11145_RTN4R	4	12	5	17	24	7	3	2	6	3	19	4	22	18	46	27	51	43	29	3	40	82	50	11	47	18	41	22	15	341	136	11	13	13	35	17	21	11	6
gene11146_LOC110081942	902	575	928	933	1062	848	962	578	499	861	953	691	467	1655	1124	1314	943	906	652	744	1115	1151	1013	768	887	545	781	667	1047	1383	1366	1163	771	1083	1017	1147	322	182	297
gene11147_SCARF2	491	294	357	529	528	527	138	285	284	188	462	1071	785	387	736	1187	402	545	652	1088	474	308	1146	1248	677	214	710	885	654	523	963	554	1249	328	507	388	254	348	973
gene11148_LOC110081945	358	318	382	324	279	324	597	121	159	236	309	284	389	579	359	353	436	362	422	627	416	531	473	228	378	485	410	203	255	520	534	460	288	337	479	273	332	320	394
gene11149_SLC7A4	6	0	0	11	4	10	10	3	4	3	1	12	14	17	6	4	4	8	22	40	10	3	22	6	0	0	4	1	14	13	16	8	12	7	9	5	0	2	0
gene1114_MADD	319	334	345	578	313	431	505	123	150	251	350	446	714	508	531	436	273	570	665	628	564	336	542	366	267	197	421	205	538	1310	869	370	709	319	356	306	322	286	306
gene11150_LRRC74B	62	67	111	146	88	80	145	16	21	27	33	82	95	87	61	66	40	34	142	155	41	51	69	44	26	47	60	105	66	36	400	46	73	38	98	26	68	101	37
gene11151_P2RX6	11	9	0	4	1	3	0	0	1	5	5	3	3	11	3	9	17	5	14	12	11	6	3	20	2	5	6	0	12	12	49	0	3	8	1	58	6	15	0
gene11152_LOC110081947	1	0	0	0	0	0	0	0	0	0	0	0	0	0	0	0	1	0	0	0	0	0	0	0	0	0	0	0	0	0	0	0	0	0	0	0	0	0	0
gene11153_AIFM3	20	9	19	6	11	6	12	8	9	2	0	2	4	184	9	18	8	11	119	129	49	23	17	69	4	0	2	4	100	5	13	50	14	53	5	4	7	6	0
gene11154_SIRT4	137	107	98	103	79	63	108	57	43	52	63	78	87	128	93	75	127	96	124	176	119	149	132	140	99	51	96	68	109	81	128	123	98	136	132	79	80	30	59
gene11155_LOC110081926	114	115	36	29	48	55	17	55	56	29	572	22	47	260	57	41	176	129	46	94	139	37	184	78	84	148	63	41	71	89	61	91	21	67	44	43	86	95	13
gene11156_LOC110082000	6	17	6	1	0	7	4	3	0	3	9	4	2	10	23	20	9	6	5	13	11	16	7	1	9	12	6	6	7	31	39	5	4	8	13	15	3	27	3
gene11157_PLA2G1B	0	0	0	0	0	0	0	0	0	0	0	0	1	0	1	0	0	0	0	0	0	0	5	0	1	3	0	0	0	0	1	0	1	0	0	0	0	0	0
gene11158_MSI1	174	78	297	375	119	404	306	66	58	63	139	576	735	385	297	187	232	336	164	417	237	115	566	180	209	67	357	74	228	220	132	207	468	127	278	188	112	94	213
gene11159_LOC110081979	2987	3227	3571	2261	3269	2447	3422	1975	1444	3426	3944	2575	2366	2601	2950	2982	3342	2642	3137	4276	2793	5624	3599	2521	3742	4068	3068	4642	2133	4190	8315	3677	2572	2930	3912	2498	3427	2011	3998
gene1115_MYBPC3	38	58	85	22	140	53	105	26	17	17	27	119	1229	48	49	35	14	29	28	52	36	36	22	3	16	15	10	250	106	63	120	23	173	10	124	13	16	1710	1712
gene11160_GATC	178	219	291	286	281	186	198	145	82	169	240	181	260	247	273	247	219	220	278	467	273	254	358	398	260	265	319	300	203	163	138	336	233	432	318	228	197	157	356
gene11161_SRSF9	3434	3011	3303	2216	2344	2142	2820	1192	891	2050	2355	2169	1930	3431	2528	2638	2726	1850	2675	4084	2707	3390	1998	2209	1834	2130	2250	3960	1927	2817	5090	3373	2541	2443	4050	2048	2512	2021	3803
gene11162_DYNLL1	4407	5142	5913	2970	3889	3428	5135	2694	1751	4689	5135	3548	3258	4746	4718	4932	3682	3154	3894	6383	4270	7294	4385	3919	4713	7198	4872	6693	3898	4485	10462	5230	5175	5040	9439	5534	4274	2771	4446
gene11163_COQ5	183	221	283	314	173	221	310	171	118	148	196	164	258	204	306	320	184	221	293	412	277	332	243	303	165	192	179	159	270	353	418	326	280	309	303	182	216	213	172
gene11164_RNF10	3902	3804	6031	6770	6554	5547	6482	2834	4889	4784	4226	4943	5292	6538	6391	6552	4851	4911	5922	7122	6369	6153	7792	3951	4367	3573	5916	3255	6966	6792	8191	7409	6872	5344	6571	5392	4404	3090	3498
gene11165_POP5	459	218	458	422	366	432	410	200	169	229	429	408	477	676	391	580	626	322	483	638	559	624	416	426	446	552	536	486	340	341	604	682	447	469	619	396	363	256	510
gene11166_CABP1	229	107	72	82	78	76	97	15	19	63	47	16	36	130	133	94	148	47	114	134	146	97	68	37	86	83	144	27	27	129	163	67	329	29	530	81	148	215	42
gene11167_MLEC	233	200	246	288	128	342	175	93	89	195	264	1149	1438	492	654	585	239	339	239	348	251	261	1179	428	515	127	564	592	630	494	708	347	1790	205	556	248	257	285	489
gene11168_UNC119B	830	559	1391	1740	630	1559	1659	337	416	446	366	2092	2680	1994	1474	1360	861	975	766	2351	1149	1142	1974	892	697	387	1327	540	1356	358	676	2009	2466	935	1293	982	358	109	435
gene11169_ACADS	901	621	760	572	638	676	448	290	295	433	898	750	794	1285	852	1071	1054	873	1038	860	1020	1229	909	827	841	731	927	885	630	1207	1150	1546	659	729	717	606	655	516	891
gene1116_SPI1	24	34	35	17	12	7	35	10	8	3	51	43	26	72	24	67	35	13	19	36	19	32	20	47	38	3	21	13	62	54	36	40	49	37	52	17	32	6	20
gene11170_SPPL3	572	782	683	1026	648	899	640	459	476	507	709	1580	1787	752	1065	1138	658	866	1204	1263	929	634	1814	1139	1235	672	1029	1334	1013	1207	1473	1035	1647	738	921	741	723	447	1530
gene11172_HNF1A	2	3	2	1	0	1	3	1	5	1	89	3	5	120	26	10	51	33	33	0	63	34	14	4	4	12	5	5	16	6	19	10	6	8	1	9	27	21	1
gene11173_CUNH12orf43	336	355	283	144	190	127	142	110	159	260	247	81	99	244	237	213	274	145	184	221	161	308	193	221	170	232	160	251	157	352	469	218	150	321	325	125	295	745	177
gene11174_RNF185	392	261	598	617	455	614	787	188	145	308	303	512	535	580	622	639	571	525	647	942	847	717	682	488	383	317	478	441	484	730	1092	892	556	492	521	325	461	465	446
gene11175_LIMK2	429	552	679	494	441	628	549	248	93	244	353	750	629	721	842	962	549	832	850	873	871	639	951	505	587	264	659	326	636	851	827	918	602	448	657	438	392	232	368
gene11176_PIK3IP1	480	539	563	467	558	422	331	158	195	442	353	1816	1094	419	737	752	415	384	626	826	459	310	782	533	653	431	416	3253	792	526	997	516	1715	480	906	474	394	1055	4869
gene11177_PATZ1	1212	1684	2878	1938	1171	2389	2501	510	427	987	905	2015	1778	2048	1963	1620	1148	1338	1878	2710	2072	2033	1779	1363	1179	579	1518	1921	1515	1837	1765	2231	2568	1507	3002	1173	875	821	2096
gene11178_DRG1	940	499	1060	759	572	809	1085	476	353	597	575	707	819	1159	1001	1124	932	649	542	1297	938	1322	1308	736	1067	970	1074	1002	798	468	1090	1107	1031	1112	1260	826	673	481	490
gene11179_EIF4ENIF1	1039	1207	1332	1404	1012	1229	1252	516	523	696	812	1130	1155	1454	1375	1484	1016	1132	1382	2138	1527	1353	1527	962	701	617	970	792	1530	1675	2021	1618	1633	922	1355	1056	948	756	841
gene1117_SLC39A13	243	209	213	198	146	184	233	64	56	101	201	300	456	395	511	609	326	316	263	494	338	200	604	317	262	236	299	371	461	331	634	330	629	266	382	266	206	324	565
gene11180_SFI1	586	462	535	528	853	737	417	200	410	458	450	411	444	419	1019	918	381	534	659	643	824	483	813	446	479	346	674	353	537	1252	2024	464	1022	362	933	733	579	777	267
gene11181_PISD	744	691	705	667	556	621	785	354	310	564	793	912	1131	727	675	696	667	661	840	965	785	884	925	785	763	492	736	608	769	1171	1116	833	1363	508	1151	559	605	740	971
gene11182_LOC110081932	794	629	372	594	860	785	599	376	262	368	843	754	427	552	290	365	453	394	977	473	886	793	978	413	601	470	782	1252	776	1582	1560	544	901	344	560	528	940	1248	4262
gene11183_PRR14L	770	599	878	1266	773	981	858	458	441	333	689	1528	1748	1085	1191	1035	732	1070	1198	1644	984	669	1639	1099	755	329	977	487	1002	1194	1361	943	1431	1218	754	641	597	502	443
gene11184_DEPDC5	1141	1054	1018	1372	1010	1144	1108	713	511	675	1263	1326	1120	1237	1299	1197	658	1118	1584	2038	1142	866	1995	1193	1082	727	1298	1268	1383	1425	2590	1227	2518	1012	1690	1423	1136	1653	707
gene11185_ANHX	47	24	38	15	2	19	19	9	5	12	14	23	42	68	234	141	23	55	53	128	64	70	252	45	59	46	197	83	157	34	140	47	475	57	204	97	180	38	3
gene11186_YWHAH	1367	1682	1773	1653	1281	1360	1866	922	1023	1225	1659	1341	1406	1823	1814	1581	1575	1378	1448	2537	1868	2566	1797	1388	1417	1456	1716	1293	1333	1918	3897	2096	1507	1858	1949	1434	1471	1009	1164
gene11187_SLC5A1	11	1	7	2	3	4	8	0	5	1	97	1	4	29	39	41	8	12	26	13	12	12	5	2	6	6	12	19	28	10	87	24	49	5	12	4	28	141	0
gene11188_RSPH14	47	40	29	6	25	7	12	2	23	14	76	4	15	21	36	33	36	21	32	0	25	40	31	11	40	41	59	27	34	68	131	27	95	22	175	80	29	214	1
gene11189_GNAZ	186	245	208	132	103	130	202	45	18	44	167	122	265	399	274	235	349	299	179	235	212	259	243	111	70	73	127	149	277	240	375	201	371	140	289	125	142	139	33
gene1118_LOC110082466	23	10	34	11	14	26	19	4	10	14	5	25	95	51	37	28	59	43	16	24	29	64	5	17	26	27	35	52	23	94	27	14	11	13	15	23	9	29	137
gene11190_RAB36	37	44	21	28	13	10	4	16	6	1	16	5	10	46	17	19	12	13	32	22	14	19	48	21	6	9	9	6	57	10	24	29	13	25	24	17	12	6	2
gene11191_BCR	91	80	133	199	111	259	170	70	35	43	93	367	618	184	189	110	117	161	80	244	268	121	471	355	97	49	146	37	195	216	106	64	345	275	93	117	45	24	74
gene11193_SPECC1L	1030	1608	1323	1447	1013	1248	992	773	563	771	1000	1507	2159	1335	1693	1197	951	1254	1648	1857	1815	918	2314	1896	1190	690	1288	536	1523	2389	1509	1358	1760	1737	1101	1429	967	466	691
gene11194_ADORA2A	26	21	46	14	23	18	16	9	9	5	24	13	69	100	71	102	78	71	37	46	50	53	301	107	75	26	111	43	92	81	60	67	72	86	82	41	14	19	15
gene11195_UPB1	763	593	729	573	439	470	449	448	174	112	1285	278	474	1139	485	448	1217	905	1220	1279	1233	1005	927	1271	965	798	975	223	485	1091	1182	1409	359	1218	570	563	696	176	236
gene11196_GUCD1	440	365	505	416	409	363	494	230	270	282	380	337	342	497	541	441	491	349	295	553	439	506	432	390	349	394	363	341	372	370	501	532	301	466	414	359	290	197	312
gene11197_SNRPD3	3895	3350	3562	2257	2547	2114	2676	1367	1311	2297	2801	1560	1934	2883	2247	2671	3095	1927	2123	4036	2675	4817	1995	2423	2189	3265	2371	3905	1863	3736	5330	2999	1827	2757	3037	2273	2285	2055	2785
gene11198_LRRC75B	101	75	90	16	14	32	66	19	15	52	54	83	60	153	279	211	177	175	223	72	223	323	200	222	177	77	84	56	101	544	297	293	46	118	99	121	90	38	38
gene11199_GGT1	7	5	6	12	25	13	6	3	4	4	22	5	2	17	17	13	15	7	38	25	44	22	10	11	5	5	5	10	17	13	104	41	34	7	24	15	5	47	0
gene1119_PSMC3	2907	2457	2917	2507	1732	1974	2828	1121	1038	1635	2162	1852	2364	2974	2183	2757	2159	1848	2166	3482	2405	3309	2362	1801	1634	1696	2032	2444	2151	2296	4697	2827	2791	2369	2841	1888	1779	1192	1844
gene11200_GGT5	385	249	704	463	1005	871	507	817	3103	1484	685	689	621	191	443	714	135	438	525	409	409	332	568	502	318	361	297	245	840	303	130	404	187	898	262	502	198	77	47
gene11201_SMPD4	1154	905	1402	1084	941	1110	1121	567	488	596	864	604	1079	1194	1179	1279	830	1032	1201	1638	1260	1201	1319	872	711	588	941	713	1222	1391	2205	1318	1140	796	1075	809	816	896	508
gene11202_LOC110081971	248	241	328	169	170	179	321	110	107	148	277	377	163	326	306	280	213	264	558	432	508	704	331	270	217	306	268	756	315	654	697	747	337	256	400	327	555	1050	513
gene11203_MED15	1049	1124	1215	1198	910	1090	1231	391	417	619	683	699	743	1592	1452	1330	1108	999	1357	2057	1157	1379	1174	888	792	699	930	604	1252	1303	2426	1598	1045	797	1287	874	1030	648	501
gene11204_KLHL22	523	392	555	491	442	502	509	161	208	258	306	342	402	490	450	585	441	472	454	715	515	467	454	326	387	318	410	336	438	492	649	572	398	349	551	417	374	248	336
gene11205_CRKL	322	235	916	983	515	1000	978	220	329	292	287	1077	1261	1124	661	603	422	632	295	1214	822	632	1329	479	251	218	661	261	905	182	239	880	1359	688	745	564	211	51	295
gene11206_LOC110081995	12	14	4	7	1	5	10	4	2	3	4	0	2	17	2	5	6	1	2	0	5	4	6	2	6	1	9	1	10	18	14	2	2	0	5	18	11	15	1
gene11207_CABIN1	2210	2078	2119	2053	1914	2206	1692	1108	1265	1527	1938	2235	2115	2307	4044	3254	1800	2632	2625	2848	2221	1647	3827	2166	1764	968	2240	1639	2722	3680	6248	2053	2746	1713	2196	1842	2567	2463	1734
gene11208_LOC110081974	16	14	4	16	25	15	11	12	22	14	150	6	9	74	43	24	85	88	178	16	96	149	151	25	61	86	62	36	23	367	58	55	55	13	32	59	130	49	12
gene11209_LOC110081961	196	137	241	213	464	208	279	260	179	168	980	134	55	1722	305	127	771	388	505	460	836	785	286	396	271	515	312	489	192	312	444	325	279	712	559	372	391	294	85
gene1120_RAPSN	154	97	154	158	187	84	130	51	78	45	94	118	189	48	68	64	35	72	117	117	65	48	31	55	36	21	37	46	64	124	191	111	97	21	77	23	22	86	155
gene11210_LOC110081962	133	224	122	106	118	86	197	184	121	61	1333	65	97	1104	295	212	570	451	173	73	371	668	81	69	100	362	58	157	96	137	253	49	32	252	85	54	248	207	51
gene11211_DDX51	967	914	890	741	637	854	745	401	377	581	1018	1059	1382	967	1109	1002	1090	1127	934	980	904	1087	1699	751	988	683	843	861	886	1621	1974	937	831	614	612	560	1063	1063	899
gene11212_MIF	1093	1974	1379	791	981	744	1375	1006	471	1685	2370	652	698	1195	1341	1085	1289	1064	752	1681	718	1713	1232	1302	1862	2723	1655	2203	735	1387	1982	1044	1166	1717	2942	1294	1889	1724	1708
gene11213_LOC110082006	22	33	14	11	25	19	22	9	4	9	75	14	21	53	28	28	37	49	49	38	65	51	80	41	16	32	63	31	10	74	53	39	48	42	37	22	61	146	22
gene11214_LOC110081990	0	12	3	4	6	3	5	0	0	0	17	1	0	7	10	8	2	6	8	7	9	6	7	2	0	12	0	3	11	7	20	5	12	1	13	8	15	34	0
gene11215_LOC110081993	44	18	15	48	30	39	48	16	8	20	30	63	23	25	39	21	31	34	107	29	105	27	90	53	50	27	45	30	33	95	42	38	18	33	43	15	55	44	31
gene11216_LOC110081965	0	0	0	0	0	0	0	0	0	0	0	0	0	0	0	0	0	1	0	0	0	0	0	0	0	0	0	0	0	0	0	0	0	0	0	0	0	0	0
gene11217_LOC110081992	9	6	12	6	26	5	10	2	4	2	6	1	4	34	13	6	21	12	16	0	35	14	21	23	12	5	8	3	18	36	42	17	8	16	7	4	36	33	0
gene11218_LOC110082001	87	43	18	18	31	48	19	12	7	7	73	60	41	88	29	28	107	75	124	50	125	55	92	102	174	66	112	102	66	206	200	86	51	91	38	107	110	121	81
gene11219_LOC110081966	416	464	242	322	439	267	212	243	166	202	477	217	200	299	692	686	353	417	823	555	335	402	470	429	483	358	344	351	361	933	1511	608	379	238	351	271	345	543	296
gene1121_CELF1	1089	1100	1618	2111	1256	1596	2002	634	1148	1056	1257	1469	2170	2132	1896	1522	1354	1677	1925	2226	1994	1354	1873	1737	1043	713	1403	849	1906	3607	4370	1432	2377	1643	1533	1418	1151	809	1189
gene11220_SMARCB1	2415	2851	3239	2430	2333	2622	2942	1159	929	1269	1738	2533	2349	2890	2913	3201	2227	2332	3023	4022	2996	3249	2902	2259	1934	1802	2070	2913	2439	3850	2900	3553	2395	2262	2273	1690	1581	1599	1684
gene11221_LOC110082016	2128	2826	2604	4817	3205	4350	2883	1552	1230	1797	2711	14226	19190	1727	3918	5476	2219	3043	3595	4453	2921	1539	7450	3437	3156	1494	2746	4444	3050	6341	3452	1782	8349	1106	1946	1338	1378	623	5174
gene11222_LOC110082014	12	6	32	84	7	55	18	18	17	8	35	438	514	18	54	78	6	48	20	78	27	10	271	34	48	6	34	11	70	30	34	18	238	8	13	19	6	5	19
gene11224_DIAPH1	110	88	241	325	241	258	185	148	191	367	214	375	595	144	181	204	88	178	224	270	229	161	558	231	227	131	235	103	348	374	372	186	577	208	270	280	230	115	121
gene11225_HDAC3	810	729	1121	836	655	769	1038	462	406	507	628	834	1361	1024	895	1048	542	706	881	1253	875	657	928	707	468	471	638	541	953	1614	1446	759	1568	781	1130	638	644	320	812
gene11227_RELL2	171	77	330	189	178	250	266	427	654	500	253	371	490	80	63	95	66	64	45	134	62	198	367	215	107	302	80	207	579	176	101	198	321	1140	557	1013	179	197	129
gene11228_FCHSD1	342	191	368	277	259	227	186	134	129	216	261	342	348	255	210	263	155	204	265	357	233	324	401	193	123	128	253	213	455	384	345	151	400	172	364	209	242	227	237
gene11229_ARAP3	211	141	91	49	49	37	50	43	44	66	137	111	136	332	419	410	230	331	245	472	348	431	742	578	263	233	446	30	439	665	852	374	171	270	228	368	352	45	40
gene1122_PTPMT1	1012	838	1212	877	720	754	1299	648	671	826	716	652	684	1117	820	859	1083	813	810	1022	937	1323	896	1037	842	1147	870	740	837	793	1370	1103	706	1424	1060	847	593	313	841
gene11230_LOC110082018	7	1	5	2	3	0	2	2	0	9	1	1	2	159	37	23	62	7	3	0	10	11	10	4	15	8	17	4	5	27	10	11	5	11	5	5	9	1	2
gene11233_PCDH1	174	98	162	164	192	147	90	67	47	82	196	332	950	252	459	551	220	307	308	307	324	264	854	322	326	115	396	127	696	584	589	207	369	124	220	227	194	97	283
gene11234_KIAA0141	330	393	387	393	334	334	377	182	184	202	376	518	705	427	382	516	463	474	454	816	458	551	483	414	373	277	298	602	400	706	615	516	652	480	470	341	285	394	683
gene11235_PCDH12	36	26	45	55	40	67	29	48	29	37	97	22	45	53	98	136	51	79	111	130	140	42	191	80	73	61	112	2	82	221	212	82	108	25	46	49	77	9	27
gene11236_POLR3F	22	17	48	232	74	192	102	57	28	19	34	192	391	129	77	104	29	45	264	218	224	51	161	130	23	33	107	31	155	127	111	118	250	96	68	35	17	11	39
gene11237_TDRD12	7	14	9	25	12	34	30	4	3	3	5	24	54	62	66	24	4	32	40	55	26	9	68	25	16	4	27	2	83	46	121	17	143	25	21	21	14	23	12
gene11238_NUDT19	44	26	62	53	14	39	47	1	4	19	17	78	88	182	106	161	49	47	52	99	66	39	114	45	24	29	78	28	171	36	86	42	178	56	105	63	54	7	42
gene1123_KBTBD4	225	203	332	261	144	340	275	108	115	157	140	304	402	324	225	263	230	239	115	395	312	284	329	224	214	207	325	200	289	257	329	224	514	297	388	306	194	123	203
gene11240_RGS9BP	14	4	46	38	7	47	91	10	8	15	21	58	127	33	32	31	14	44	18	32	25	33	79	28	20	8	27	19	44	53	17	28	109	24	37	27	8	6	8
gene11241_ANKRD27	789	543	1093	998	356	756	1284	165	209	405	543	1001	1084	976	903	841	430	603	699	1105	841	740	1076	769	483	357	703	278	930	3150	1563	889	1202	601	769	664	545	329	726
gene11242_PDCD5	871	747	1270	962	724	761	1405	328	469	639	739	751	1266	1458	937	1096	968	761	660	1259	971	1058	1103	1036	818	959	874	868	994	1235	1143	840	946	1296	1254	795	705	408	742
gene11243_LOC110082029	57	50	30	25	10	25	34	13	6	29	31	64	194	125	313	213	53	76	87	51	70	40	212	58	57	26	78	21	393	228	365	55	357	59	52	49	66	99	8
gene11244_DPY19L3	20	33	22	88	55	57	19	24	14	16	52	109	324	49	56	44	25	42	89	97	54	9	211	24	17	32	69	33	45	226	63	34	146	21	39	30	57	77	126
gene11245_ZNF507	54	30	123	372	107	267	153	34	53	41	124	243	468	207	252	138	43	246	252	399	162	88	389	114	35	74	128	46	372	184	294	115	784	128	125	94	77	45	124
gene11247_TSHZ3	476	652	1030	1464	312	1245	1454	97	108	180	295	1157	1330	1536	916	825	443	818	684	1619	969	547	2176	895	684	303	1178	88	783	532	350	548	521	558	371	602	342	15	122
gene11248_LOC110082030	0	7	11	6	3	8	11	6	4	13	5	14	14	6	2	4	7	4	7	6	8	7	11	3	10	5	8	4	9	16	9	6	10	2	18	2	4	5	14
gene11249_LOC110082042	654	855	850	412	579	429	550	94	116	264	500	229	682	1498	1107	1036	899	807	468	1352	562	600	967	616	599	461	785	506	1075	1018	1010	705	545	959	684	737	697	310	642
gene1124_NDUFS3	1483	1107	1460	1080	949	924	1299	650	468	887	1342	900	1075	1361	848	1083	1276	742	870	1579	1071	1302	956	1344	999	1141	1021	1595	729	1657	2013	1115	970	1554	1447	805	885	809	1217
gene11250_FKBP10	2037	1657	2053	2598	1762	2105	2138	877	637	1166	1427	4512	6132	2066	3759	5015	2069	2432	2583	3239	3306	2647	4951	2706	2296	1098	3219	2771	3405	5090	4602	3184	4637	1731	2073	1550	1223	357	5330
gene11251_CUNH17orf53	76	75	138	126	41	119	167	35	33	63	81	108	158	201	197	246	69	100	105	188	124	109	155	89	44	71	112	90	239	115	186	122	329	134	197	63	97	56	50
gene11252_ASB16	67	91	201	65	45	66	185	40	11	39	127	105	130	316	104	115	133	182	85	155	105	150	158	82	41	107	82	58	94	140	166	83	45	79	102	138	160	64	50
gene11253_TMUB2	124	120	132	208	204	161	134	97	132	171	194	348	496	165	232	336	124	176	254	333	176	134	349	258	246	141	187	180	229	443	477	185	351	195	164	139	122	94	380
gene11254_ATXN7L3	646	611	1021	1133	555	988	1253	338	298	381	527	1037	1256	1389	1136	1063	869	1074	992	1539	1115	872	1513	940	641	451	968	381	890	1363	1259	1132	1323	788	1023	785	565	328	650
gene11256_UBTF	2945	3463	4606	4402	2674	3965	4463	1362	1620	1930	2635	3698	4639	5822	5169	5164	3940	3681	3158	6429	4804	3973	4881	3562	2848	2119	3883	2961	4838	6235	5308	3939	6173	3594	5087	3069	3004	2872	2912
gene11257_SLC4A1	3090	2780	19081	24786	32011	14472	9826	21591	40346	28058	12711	1069	1419	1750	815	1234	494	824	577	2587	946	6048	2687	4669	1284	3966	718	793	10794	2499	373	1912	1763	21873	4827	11266	1440	1063	70
gene11258_RUNDC3A	20	14	39	58	66	45	67	124	118	160	96	9	20	38	24	26	57	31	19	29	49	59	133	9	49	17	37	17	66	73	54	29	43	44	83	44	37	12	2
gene11259_SLC25A39	787	614	1050	1299	937	1028	1682	849	1067	1207	949	1124	1286	1143	792	900	821	764	624	1299	907	997	1312	1125	918	858	1041	816	909	884	997	983	1253	1584	1383	1012	617	457	1068
gene1125_FAM180B	0	5	1	3	0	0	3	3	0	1	18	0	2	1	5	2	2	17	4	5	0	0	3	0	0	0	1	5	6	15	4	1	9	1	2	1	12	0	0
gene11260_LOC110082048	178	191	384	627	833	504	472	540	1087	624	633	64	104	445	446	243	470	534	525	302	537	898	293	380	263	241	253	168	544	2278	836	224	387	681	379	547	608	265	229
gene11261_KANSL1	953	1078	1707	1791	1077	1600	1870	609	746	890	1097	1731	1972	1854	1888	1365	1152	1604	1806	2404	1615	1339	2474	1835	1050	860	1586	644	1711	2774	3451	1604	2546	1749	1721	1435	1078	925	812
gene11262_CDC27	558	651	827	801	464	721	956	325	386	379	571	742	1168	770	593	858	480	631	574	946	771	469	978	802	389	359	644	426	795	1002	956	624	1222	725	730	564	551	472	431
gene11263_LOC110082051	27	26	124	44	524	37	69	28	89	18	100	87	33	67	26	81	7	5	8	7	10	21	14	5	2	14	3	22	68	4	30	5	13	10	13	13	15	6	2
gene11264_CACNB1	70	99	150	78	187	75	81	125	152	55	89	43	54	164	175	117	80	158	443	122	279	178	297	89	79	82	109	134	294	662	992	223	204	244	147	143	195	134	45
gene11265_RPL19	18225	12216	19211	14300	24258	11224	15648	11822	10037	16585	21468	10683	11210	19692	14152	14058	22941	13603	15442	21195	19247	33614	17270	19580	18003	37115	17387	22421	13145	15907	26283	22262	10684	31261	17003	18316	19668	11279	17820
gene11266_STAC2	16	42	28	44	25	63	16	94	77	19	28	10	11	30	26	32	6	16	6	31	6	23	82	25	13	18	21	5	59	18	4	12	6	70	15	13	7	13	1
gene11267_LOC110082037	8	8	6	16	5	7	2	4	26	8	9	6	2	45	58	37	26	23	22	24	17	9	13	4	5	6	7	5	54	14	65	15	1	9	3	18	15	3	0
gene11268_FBXL20	422	414	462	482	410	472	420	211	364	361	403	462	637	481	507	559	297	366	463	647	408	443	738	557	494	359	450	432	533	939	1050	446	863	584	515	505	420	487	568
gene11269_MED1	601	736	837	1484	692	1154	704	255	369	377	632	1100	1475	815	1412	639	386	1078	1939	2208	1292	479	1661	497	424	342	733	256	1512	2749	2134	860	2191	695	722	781	546	591	651
gene1126_C1QTNF4	21	26	6	28	4	10	16	14	6	13	2	24	43	36	23	47	28	35	25	9	22	32	61	11	19	22	29	50	36	114	30	11	181	14	70	13	13	31	14
gene11270_CDK12	1121	1040	1524	1680	877	1609	1528	582	659	736	707	2132	2436	1828	1592	1822	836	1120	1061	2412	1486	1136	2442	1382	974	758	1518	1079	1840	1210	1807	1465	3398	1673	1819	1228	909	632	802
gene11271_NEUROD2	0	0	0	0	0	0	3	0	0	0	0	0	1	8	3	2	3	2	0	0	0	0	0	0	0	0	2	3	6	9	3	1	1	0	2	0	1	3	0
gene11272_PPP1R1B	180	27	75	115	37	127	194	11	5	37	68	66	156	354	148	226	126	157	114	307	407	171	693	398	368	1210	229	92	388	117	209	312	223	329	136	1406	254	46	53
gene11273_STARD3	410	387	355	652	472	549	331	220	279	270	408	828	1483	464	640	743	402	549	810	937	592	324	1688	780	730	405	668	847	621	962	883	548	1183	455	509	654	538	1922	1482
gene11274_LOC110082060	7	21	15	13	1	18	18	1	0	2	8	1	9	68	22	23	7	7	12	24	20	14	6	1	3	11	4	1	11	11	13	13	8	0	8	18	19	13	0
gene11275_TCAP	21	23	25	14	68	10	1	5	17	12	5	0	0	3	8	7	1	3	6	0	6	6	13	5	2	13	4	34	3	35	16	0	15	16	16	0	2	19	1
gene11276_PNMT	24	138	211	13	667	112	93	65	2	32	11	10	13	1416	1326	619	3730	2177	602	5	1804	2494	261	71	61	417	300	526	94	1840	132	133	6	67	786	29	342	69	9
gene11277_PGAP3	39	29	72	88	44	69	66	20	25	44	65	334	440	88	104	112	15	76	49	132	74	36	372	73	97	37	121	54	104	40	152	66	366	47	42	71	43	14	102
gene11278_ERBB2	268	238	334	409	285	477	125	334	278	233	369	1480	2273	443	1608	1445	354	1144	1323	1098	502	195	2643	1537	726	148	885	436	1181	1055	1243	451	1777	414	352	357	516	485	1056
gene11279_MIEN1	629	569	1431	731	469	743	1296	317	313	578	627	847	1157	2158	1208	1272	1171	942	755	1547	935	1344	1113	869	705	905	888	1163	1555	880	1899	1004	1445	1182	1732	897	910	854	765
gene11280_GRB7	61	68	49	57	13	87	114	5	6	35	17	34	55	163	177	129	76	125	224	116	200	121	158	115	89	33	165	39	129	168	375	156	222	81	131	61	92	20	9
gene11281_LOC110082071	0	0	2	4	0	0	0	0	1	0	0	0	0	4	12	10	3	3	2	15	7	5	2	3	3	0	1	0	53	0	20	2	0	0	0	4	5	3	0
gene11282_IKZF3	19	4	4	11	3	0	9	3	0	1	2	4	13	53	57	58	7	9	14	75	29	11	23	7	4	3	14	8	96	3	50	28	120	4	29	12	9	7	54
gene11283_ZPBP2	0	0	0	1	0	0	0	0	0	3	0	0	1	9	5	13	4	0	2	7	4	2	0	0	1	7	1	12	44	24	17	3	14	4	4	10	1	6	48
gene11284_LOC110082065	1	18	6	4	0	1	8	2	4	0	0	5	3	13	8	25	11	8	7	6	7	6	26	6	2	6	6	0	66	33	64	7	14	7	8	5	11	16	5
gene11285_LRRC3C	144	109	143	153	145	112	112	39	39	78	105	435	318	362	463	187	832	521	232	181	347	825	238	78	89	157	201	182	139	1295	345	79	129	123	257	70	214	216	552
gene11286_ORMDL3	103	166	166	229	191	214	195	39	50	88	216	616	742	260	338	360	278	253	215	456	285	209	577	275	178	90	254	253	365	436	330	257	640	189	282	215	132	104	406
gene11289_GSDMA	53	46	100	50	18	92	66	18	3	21	9	62	109	82	77	82	40	86	8	112	47	27	87	93	30	22	98	34	96	19	65	18	445	33	174	46	27	9	6
gene11290_PSD2	11	0	10	19	7	7	23	4	2	3	13	7	5	20	17	18	20	36	55	79	24	87	93	49	32	11	34	1	40	65	37	39	15	59	7	40	19	3	4
gene11291_NRG2	51	50	34	9	14	23	25	5	7	23	31	13	29	101	88	71	94	41	40	112	45	74	135	42	104	46	70	57	110	170	124	73	65	79	120	72	71	51	18
gene11292_PURA	582	582	835	707	379	650	741	245	315	425	407	491	580	707	627	575	678	618	573	1023	796	795	627	413	336	290	457	313	709	1313	1270	823	728	504	660	479	334	134	563
gene11294_CYSTM1	295	177	286	228	171	290	400	55	37	156	238	185	188	653	165	270	456	191	233	312	344	395	251	84	302	270	323	243	180	518	317	247	111	139	273	146	201	76	221
gene11295_PFDN1	1077	1113	1131	658	695	675	1056	616	556	1011	1289	556	781	924	653	673	908	643	601	1080	997	1243	895	1156	1134	1493	1036	1617	617	1713	1240	947	853	1451	1266	890	999	653	1126
gene11296_HBEGF	76	103	44	20	32	22	30	38	30	42	51	20	35	99	88	57	119	55	61	50	70	197	129	46	105	107	107	85	45	157	186	42	70	79	171	99	93	64	28
gene11297_SLC4A9	0	0	9	9	2	3	4	0	2	0	2	6	12	8	17	2	4	12	4	13	7	2	11	7	6	3	15	5	27	16	1	1	18	6	1	2	3	6	0
gene11298_LOC110082094	2733	3688	3079	3640	2591	2783	2925	1479	1944	2092	2861	3361	4187	3246	3440	3017	2504	2550	3929	4293	3407	2247	3640	2650	2409	2337	2764	3332	3478	9055	8010	2983	4682	2874	3508	2577	2773	5419	3018
gene11299_SRA1	356	362	475	321	173	310	581	148	98	179	246	171	281	522	313	357	344	306	217	425	391	483	271	432	276	257	337	95	335	634	536	474	155	339	260	229	142	38	125
gene1129_FUT8	204	102	191	226	143	176	122	50	47	150	121	443	716	248	361	572	186	253	170	374	270	168	630	234	286	130	318	242	428	706	698	119	682	139	223	207	153	61	260
gene112_MTRF1L	274	229	486	513	193	414	452	116	98	148	267	271	454	379	395	343	255	555	281	445	337	264	545	416	225	139	411	95	528	678	605	291	452	240	305	348	227	79	285
gene11300_APBB3	5	13	6	4	8	5	6	8	1	6	5	10	14	29	32	12	41	36	30	24	22	74	56	6	23	9	22	15	4	247	53	15	24	4	37	5	24	12	4
gene11301_SLC35A4	710	584	1174	805	397	906	1239	362	350	628	657	994	1108	1104	1027	798	579	751	577	874	921	550	1268	741	629	496	1020	676	1079	882	1016	769	1347	842	1233	625	502	266	756
gene11302_LOC110082121	2	9	3	6	11	8	3	4	3	1	4	2	14	7	1	1	2	2	9	0	4	14	13	4	1	5	0	0	1	3	17	0	1	8	2	5	3	12	3
gene11303_LOC110082123	31	27	18	13	20	21	7	14	7	11	25	68	131	15	22	25	16	15	15	19	10	17	30	23	27	23	17	26	33	22	21	10	29	20	26	11	19	19	42
gene11304_TMCO6	355	314	320	383	306	340	393	228	226	260	269	307	387	328	313	325	185	203	396	519	403	283	435	264	321	284	407	292	341	448	410	280	467	379	394	211	212	169	217
gene11305_NDUFA2	899	636	692	364	583	350	556	419	417	641	778	314	354	654	468	580	598	380	384	746	402	850	450	435	558	763	478	864	437	464	1088	459	381	482	650	459	497	535	442
gene11306_IK	2943	2696	3685	3332	2386	2763	3305	1234	1283	1717	2122	2179	2765	3938	2999	3764	2878	2256	2421	5165	3537	3530	3049	2273	2264	2351	2366	2301	2827	4913	4407	3605	2741	3308	2995	2514	2001	1805	2142
gene11307_WDR55	160	124	258	294	133	254	431	75	108	133	120	209	290	218	161	178	143	171	179	388	247	250	280	134	129	102	272	91	184	133	213	195	237	286	252	159	93	40	185
gene11308_DND1	1313	1415	1392	1355	456	1639	3459	187	199	343	496	956	1885	2145	1357	1394	1199	962	789	2090	1295	1264	2317	957	1179	366	1405	767	1811	2092	3669	1183	1547	1408	1253	935	597	612	351
gene11309_HARS	556	579	786	779	637	781	836	374	456	469	630	719	768	928	599	838	477	453	505	1056	869	949	1139	1167	676	656	823	616	854	649	529	749	461	1017	572	705	412	169	372
gene1130_GPHN	540	566	897	768	491	823	1190	300	250	385	509	941	1274	1005	675	859	623	763	693	923	808	817	917	726	515	415	644	555	887	1137	998	730	724	779	671	651	424	226	576
gene11310_LOC110082091	506	435	558	610	533	376	414	140	216	246	265	404	389	705	491	678	460	321	659	948	612	543	437	426	334	324	417	548	499	619	789	397	455	543	417	324	326	450	310
gene11311_ZMAT2	1935	1991	2182	1392	1457	1239	2012	888	1092	1452	1737	1018	1360	1774	1332	1366	1670	1129	1310	2209	1726	2289	1558	1600	1700	1795	1752	1826	1230	3960	3118	1837	1386	2422	2045	1488	1575	1403	1475
gene11312_LOC110082127	1	0	5	0	5	0	1	0	0	1	3	2	12	16	8	17	11	11	6	6	5	1	25	7	11	4	42	0	10	0	17	6	5	1	1	2	0	0	3
gene11313_LOC110082095	31	7	38	25	31	33	26	12	27	13	63	66	177	79	97	132	126	156	92	95	142	85	320	93	103	66	123	122	81	312	151	85	335	58	136	117	84	48	99
gene11315_LOC110082097	0	4	0	0	1	0	0	0	0	0	1	2	5	0	3	6	0	3	2	0	0	0	0	0	0	0	0	0	1	0	0	4	0	0	0	1	1	0	0
gene11316_LOC110082098	0	0	0	1	0	0	0	0	0	0	0	0	2	0	0	0	0	0	2	0	0	0	0	0	0	0	1	0	0	0	0	0	0	0	0	0	0	0	0
gene11317_LOC110082099	2	0	0	0	0	0	0	2	0	0	0	0	0	0	0	9	0	4	0	0	3	0	0	2	0	0	1	0	3	6	6	1	13	0	3	5	4	0	2
gene11319_LOC110082082	0	8	3	4	7	3	3	5	3	0	0	5	15	2	16	10	2	3	2	0	3	1	30	5	3	0	4	2	6	4	5	1	9	2	6	5	0	0	8
gene1131_FAM71D	8	20	0	4	5	0	3	0	0	1	5	0	2	1	4	3	3	6	5	0	5	11	0	4	0	1	2	4	1	3	8	2	1	2	6	3	1	3	0
gene11321_LOC110082080	9	0	6	1	2	1	0	0	1	2	4	7	8	4	16	15	1	7	0	8	0	0	17	10	2	5	5	8	4	14	2	5	31	3	1	5	1	5	2
gene11322_LOC110082079	28	34	44	26	24	33	29	44	52	16	93	53	81	49	65	66	60	54	34	81	56	30	175	54	55	68	62	93	44	138	114	49	82	31	35	45	48	55	87
gene11323_LOC110082081	0	0	6	8	3	5	3	11	4	1	14	19	33	2	18	13	9	14	4	43	8	5	68	11	16	4	23	2	32	6	19	7	26	3	2	5	1	2	5
gene11324_LOC110082103	0	0	2	3	0	3	0	2	0	0	1	1	1	1	0	3	0	3	1	0	1	3	9	0	0	0	0	2	0	2	0	0	5	3	2	1	0	0	0
gene11325_LOC110082104	0	0	6	7	0	4	0	1	4	5	11	18	39	6	9	9	1	5	2	9	5	0	27	3	0	0	8	0	2	1	3	0	19	0	0	2	0	0	1
gene11326_LOC110082117	0	0	6	4	0	0	0	6	5	1	11	6	32	3	3	11	6	4	2	0	3	0	28	1	0	0	2	0	5	10	0	0	12	0	0	1	2	2	1
gene11328_LOC110082089	12	0	15	33	0	7	0	9	1	0	10	4	78	0	0	3	5	0	0	24	0	5	36	5	0	0	2	0	3	12	1	0	10	0	0	0	0	0	0
gene1132_MPP5	435	555	706	887	462	618	1010	275	255	335	404	753	1445	962	697	713	498	634	806	753	761	483	813	674	417	266	544	367	806	1677	1229	565	872	667	489	424	338	288	368
gene11330_LOC110082106	3	0	2	5	0	6	2	0	0	0	1	28	56	0	0	6	0	1	3	0	3	0	20	0	6	0	2	0	5	0	0	3	12	0	0	0	0	0	0
gene11331_LOC110082107	6	0	13	15	0	21	1	0	1	4	14	76	120	4	15	28	3	10	2	11	4	0	88	5	10	0	11	4	10	5	3	2	34	0	3	2	0	0	0
gene11332_LOC110082087	0	1	18	11	4	15	5	0	2	3	17	85	127	1	18	18	1	15	7	39	14	0	87	11	4	0	15	2	18	15	10	2	49	0	3	2	2	0	5
gene11333_LOC110082108	5	31	26	42	16	51	3	18	3	8	19	168	235	17	41	104	2	30	14	44	28	2	171	11	33	3	28	12	38	22	0	1	74	0	3	6	7	0	2
gene11334_LOC110082109	5	0	6	12	0	4	7	11	8	7	9	109	98	9	14	36	1	6	6	14	4	2	69	8	5	1	17	6	14	10	19	1	60	0	3	4	3	0	5
gene11335_LOC110082110	0	6	9	18	10	38	13	20	3	13	21	257	275	7	36	110	16	29	14	34	9	5	130	15	34	0	37	3	36	34	5	14	74	1	7	6	3	2	8
gene11336_LOC110082111	4	0	1	12	2	7	0	0	5	7	3	46	72	3	7	12	0	5	8	9	9	0	37	3	0	7	11	6	4	9	8	0	17	0	0	5	4	7	2
gene11337_LOC110082113	8	8	21	99	6	86	16	17	3	7	16	389	486	14	64	87	2	19	40	68	38	9	219	43	36	10	14	20	40	47	29	26	123	5	0	13	7	8	10
gene11338_LOC110082096	3	0	0	14	0	14	6	6	5	1	10	65	135	1	15	16	8	3	11	8	5	0	19	7	5	7	9	2	10	10	5	1	40	0	5	5	3	2	12
gene11339_PUS7L	112	159	184	154	190	87	164	48	22	94	27	116	139	213	195	227	145	96	162	158	239	190	134	134	93	41	119	47	198	275	519	95	174	92	110	184	186	67	114
gene1133_ATP6V1D	883	907	1443	1344	651	1095	1400	299	391	543	689	821	1139	1143	757	1148	864	876	608	1613	1226	1175	900	817	614	562	771	676	805	1392	1325	969	751	905	709	754	503	192	686
gene11340_ADAMTS20	23	42	20	45	18	15	41	59	26	29	68	490	716	59	149	203	72	172	108	210	155	52	279	192	128	46	214	190	190	217	220	58	373	52	87	118	82	37	145
gene11341_PRICKLE1	732	1005	1265	1849	437	1342	1607	125	115	302	600	595	989	1319	1004	945	539	939	809	1778	1480	785	1296	588	474	318	954	278	967	1254	1228	551	1020	518	730	492	348	139	331
gene11342_PPHLN1	405	413	484	553	342	446	481	322	327	464	641	430	452	493	318	410	287	317	337	733	516	395	610	559	428	283	467	371	457	463	987	344	598	452	517	549	606	482	656
gene11343_ZCRB1	548	546	777	567	708	422	700	337	531	528	648	303	392	549	423	494	484	461	637	816	586	680	390	608	483	702	385	706	370	2002	1603	452	332	708	549	408	511	1221	516
gene11346_YAF2	421	498	518	395	359	369	525	214	298	393	507	318	341	562	389	421	546	394	394	528	513	549	425	491	463	565	406	502	401	1207	983	421	282	565	393	463	392	476	420
gene11348_GXYLT1	48	38	75	171	68	116	90	53	72	66	94	271	387	123	158	182	51	116	145	124	96	53	226	214	130	44	145	38	155	307	198	61	230	114	60	97	90	22	178
gene11349_PDZRN4	77	127	80	311	259	267	90	26	27	88	55	190	124	229	231	94	191	172	497	190	317	115	104	36	62	42	89	63	187	247	120	58	125	95	165	83	114	121	248
gene1134_EIF2S1	1427	1038	1616	1159	1089	1128	1784	497	496	663	870	934	1302	1855	1150	1551	1230	942	878	2156	1501	1724	1156	1080	832	948	1137	1382	1194	1494	2183	1364	1404	1356	1316	926	1012	525	1084
gene11350_CNTN1	2	0	7	32	3	40	3	10	6	55	1	885	1295	32	44	18	30	36	26	22	28	39	55	15	12	2	23	255	84	257	81	13	224	16	19	14	20	137	2632
gene11351_NRCAM	17	52	127	87	15	78	48	21	8	34	56	1060	2920	148	282	196	9	207	29	46	42	10	91	25	16	9	25	151	227	5	73	16	3722	13	180	22	25	71	547
gene11352_PNPLA8	440	413	457	697	585	516	589	302	349	525	628	588	995	573	460	516	321	417	682	923	681	445	817	649	466	338	454	256	549	999	1278	292	762	583	384	577	530	391	648
gene11353_LOC110082143	0	0	0	0	0	0	0	0	0	0	0	0	0	3	1	4	0	3	0	8	2	0	3	1	0	0	0	0	5	2	12	0	13	0	7	2	1	2	0
gene11356_STT3B	1270	1606	1352	2789	1401	2229	1377	625	650	859	1557	3287	5088	1076	1880	2245	759	2458	2935	1571	1770	643	3298	1955	1101	508	1916	619	2063	4818	4022	1087	2867	1324	626	834	909	321	1117
gene11357_OSBPL10	154	209	254	424	113	365	360	88	76	97	182	471	762	465	448	394	259	375	308	541	425	228	808	416	181	83	309	138	845	933	686	309	449	360	259	333	278	90	358
gene11358_GPD1L	117	71	380	575	157	498	498	74	125	80	99	721	1207	573	384	389	186	327	158	493	505	171	836	234	133	100	353	140	510	245	174	355	562	283	199	229	82	41	124
gene11359_CMTM8	58	14	37	62	22	65	98	46	34	47	37	161	177	41	22	35	46	26	48	40	49	48	71	48	56	53	52	195	95	164	98	42	89	70	80	57	59	67	178
gene1135_PLEK2	14	0	16	9	33	20	0	26	7	8	17	1	0	6	7	5	11	3	4	1	5	8	0	2	2	13	3	3	15	4	8	1	3	5	5	13	3	1	0
gene11360_CMTM7	53	55	82	63	23	27	66	39	107	34	28	81	117	86	55	93	38	55	56	71	101	63	200	67	41	40	102	28	130	96	81	68	98	104	56	52	71	54	56
gene11361_CMTM6	1	0	5	14	1	12	10	6	0	1	5	27	53	12	19	8	0	6	10	20	16	3	38	14	11	1	19	2	15	10	4	3	38	6	7	5	1	0	9
gene11362_DYNC1LI1	546	463	562	543	374	494	722	209	210	299	368	391	506	785	469	639	521	422	503	765	671	595	539	619	472	536	669	421	617	1147	1227	549	614	694	646	452	594	301	435
gene11363_CNOT10	477	459	467	638	326	504	730	184	231	317	419	472	662	632	495	679	345	391	397	994	617	523	721	553	412	372	553	377	629	626	758	505	827	596	620	490	512	196	340
gene11364_TRIM71	6	4	5	7	5	16	11	1	4	1	15	37	57	44	49	23	3	26	8	79	9	12	101	13	2	3	20	4	77	15	41	26	300	8	20	9	10	18	2
gene11366_TCAIM	53	92	103	110	61	85	117	34	36	51	94	47	115	116	118	86	78	154	150	157	112	48	180	103	85	49	85	71	251	319	170	109	214	129	87	102	117	57	246
gene11367_TOPAZ1	193	354	280	103	69	74	218	89	129	180	361	107	224	797	755	731	308	239	155	185	179	143	447	220	189	275	344	451	800	867	1819	154	1314	266	779	328	483	1617	616
gene1136_LOC110082367	607	310	1297	1622	1921	1107	1277	2569	2914	2426	1014	120	102	250	89	201	99	52	53	142	83	457	195	228	177	1093	54	174	886	110	62	154	76	963	217	583	127	103	7
gene11370_ABHD5	168	209	303	311	100	226	284	65	97	138	166	218	274	369	308	290	213	219	166	365	345	280	255	180	98	218	245	131	295	370	482	195	325	204	275	207	186	51	137
gene11371_ANO10	116	109	86	120	75	59	97	50	64	93	148	217	324	201	204	321	100	141	157	175	138	142	317	155	169	96	206	114	313	430	958	118	388	107	168	148	171	77	94
gene11372_SNRK	235	215	329	354	158	260	345	109	175	180	257	291	486	926	605	711	736	792	671	935	836	520	1157	1480	655	578	888	253	824	2453	1256	774	527	1286	261	538	526	198	218
gene11374_POMGNT2	319	268	289	342	195	288	275	206	214	176	334	471	667	356	537	624	278	403	390	414	364	319	722	630	587	215	448	419	495	663	1137	391	885	366	438	417	467	208	418
gene11375_FAM198A	101	43	135	149	144	95	120	65	84	81	165	162	154	18	54	52	82	108	84	96	121	55	152	89	70	44	117	358	38	156	238	120	282	34	103	44	77	60	279
gene11376_RPL14	14830	10618	13619	8784	16896	8133	9872	7401	6659	11617	11112	4823	4696	13382	8357	9435	15832	7778	9043	15769	11669	20609	8273	10832	10289	17846	9794	14410	8024	11864	16656	13939	4776	17589	9619	8534	9452	6824	11206
gene11377_ENTPD3	110	16	56	53	34	51	91	53	83	56	71	130	216	132	53	65	121	68	59	98	72	95	198	69	64	64	73	229	331	133	96	31	228	93	172	117	152	120	449
gene11378_GGCT	220	149	175	82	100	81	134	81	86	150	97	156	194	134	108	183	170	150	115	157	139	171	105	113	197	170	122	219	101	280	378	91	201	73	139	82	69	64	158
gene11379_LOC110082166	114	66	253	276	148	361	403	52	31	53	126	599	954	275	156	283	73	163	141	261	281	142	788	185	101	72	318	170	237	148	51	194	824	106	255	156	94	45	193
gene1137_ZFYVE26	285	280	630	893	858	625	657	446	798	619	556	551	623	375	353	303	199	342	557	498	457	328	704	388	219	335	333	186	690	853	582	250	655	577	436	669	456	522	638
gene11380_LOC110082225	0	0	1	11	10	46	1	1	0	2	45	8	14	5	24	23	11	26	42	61	41	31	58	26	50	66	167	18	2	18	60	41	16	6	9	57	23	10	8
gene11381_NPTX2	0	0	1	3	0	8	4	1	0	1	2	6	6	9	25	23	7	9	11	27	30	4	90	8	23	6	52	2	10	59	22	40	4	3	9	33	10	5	6
gene11383_BAIAP2L1	6	0	51	76	23	84	87	7	4	4	8	105	151	86	53	45	33	38	17	68	104	26	216	29	9	16	54	7	119	56	40	33	97	27	35	41	5	6	14
gene11384_TECPR1	245	32	181	203	164	302	247	37	33	61	220	515	515	433	289	385	160	198	260	416	324	121	606	212	101	145	433	164	450	446	730	253	797	141	322	329	303	336	152
gene11385_BHLHA15	8	13	8	19	6	3	13	8	9	12	18	11	7	20	24	25	14	13	18	12	15	27	18	19	11	1	7	2	8	9	14	7	18	11	23	16	20	48	11
gene11386_LMTK2	23	10	76	129	102	128	39	26	66	35	47	177	297	64	157	88	26	103	86	107	76	23	293	83	39	23	82	28	137	87	97	41	362	94	66	58	23	13	28
gene11387_LOC110082211	31	9	41	6	440	17	45	16	11	16	18	18	8	14	18	10	22	14	7	15	13	15	18	15	2	124	5	410	5	18	19	8	1	14	0	3	4	21	0
gene11388_LOC110082217	0	0	1	0	0	0	0	0	0	0	0	0	0	0	0	0	0	0	0	0	0	0	0	0	0	0	0	1	5	7	0	3	0	0	0	0	0	2	0
gene11389_LOC110082201	285	213	164	83	108	94	134	332	188	168	52	132	39	163	119	130	102	44	143	243	73	129	60	396	66	159	143	97	113	244	345	95	42	176	51	37	47	489	95
gene1138_LOC110082355	18	24	74	280	42	233	149	24	23	32	46	386	580	181	414	394	133	320	232	329	320	54	943	208	215	15	514	57	416	155	53	194	248	113	59	158	65	0	71
gene11390_CCZ1	1273	863	1341	1823	1115	1029	1181	354	404	659	700	812	1045	1157	704	826	1089	883	1039	1348	1407	1017	1172	1109	655	887	886	693	1028	1224	1691	1374	515	1192	688	728	652	254	934
gene11391_LOC110082176	360	139	127	131	73	81	119	24	76	164	144	290	252	507	205	219	140	121	118	218	113	104	316	318	175	255	166	70	420	155	778	82	321	103	250	283	440	558	51
gene11392_PMS2	339	296	338	342	230	349	335	140	72	209	202	288	385	422	268	353	211	294	477	590	397	253	332	209	163	162	319	195	372	815	996	335	495	170	284	193	170	89	217
gene11393_AIMP2	965	842	1065	765	469	775	1018	514	424	749	877	919	967	1219	783	1044	786	627	629	1305	797	1331	942	846	637	1074	1110	1173	830	453	1423	907	1237	998	1397	842	960	772	860
gene11394_EIF2AK1	300	673	381	259	524	358	337	284	268	306	733	346	404	362	471	556	275	530	307	522	367	239	1021	605	269	650	688	429	776	1024	925	238	709	443	669	792	1191	251	431
gene11395_USP42	426	534	558	556	319	537	589	250	289	359	643	699	831	794	586	432	454	531	641	848	634	544	971	524	481	333	652	431	553	1330	1319	554	945	545	938	622	618	703	539
gene11396_CYTH3	148	118	171	180	174	191	213	81	97	130	139	276	333	345	260	266	376	202	243	242	277	259	288	201	163	100	155	359	417	933	807	199	277	204	310	161	203	257	254
gene11397_LOC110082189	55	78	114	77	51	71	88	14	37	70	58	81	149	150	100	99	61	39	65	137	111	128	154	49	57	69	80	73	145	62	369	127	249	102	143	80	99	45	34
gene11398_RAC1	3174	3361	5199	3231	1682	2888	5012	1103	1139	2074	2146	2618	3287	5931	3172	2792	3602	2820	2855	4839	3952	3688	3035	3509	2195	2428	3282	2387	2654	4290	4240	3828	2911	3979	4055	2088	2129	1115	2824
gene11399_DAGLB	316	139	159	176	198	197	163	98	105	78	185	166	198	164	155	194	146	194	301	300	171	88	336	320	176	118	183	62	209	628	713	126	193	161	152	138	175	192	132
gene1139_LOC110082559	410	629	440	942	723	302	381	43	87	189	120	152	311	751	1085	786	343	766	929	621	807	647	240	395	412	85	526	32	641	2981	1549	692	22	232	42	364	172	5	9
gene113_FBXO5	136	116	170	147	96	132	207	63	61	112	122	132	175	179	116	194	123	142	133	200	130	102	143	144	47	64	158	90	136	221	202	111	243	153	208	83	128	51	97
gene11400_KDELR2	1654	1709	1958	1887	1464	1458	1934	921	1095	1807	1811	3070	3617	2351	2633	3410	2463	2625	2803	2925	2653	2872	3870	3997	3296	1969	2544	2543	2360	3894	5449	3141	3950	3038	2558	2088	1787	715	3939
gene11401_OTOA	3	6	5	7	0	1	3	0	5	4	1	5	2	85	21	13	8	5	6	13	2	8	4	11	2	14	4	3	87	29	45	1	9	18	6	15	35	18	0
gene11402_METTL9	885	741	1044	949	1096	784	1172	288	350	575	831	728	958	954	808	870	875	768	981	1725	1084	1189	1112	1043	687	1228	874	853	682	1171	1692	1064	1263	1154	1228	747	894	411	747
gene11403_IGSF6	10	9	2	1	5	2	3	8	9	3	7	21	8	14	18	18	13	3	7	27	1	5	32	15	6	13	6	9	16	4	11	3	10	14	10	7	0	5	6
gene11404_LOC110082185	11	27	15	46	11	46	50	6	10	13	23	72	61	87	58	46	17	36	37	61	33	10	90	61	33	20	42	12	84	51	86	34	115	18	37	23	18	3	57
gene11405_CDR2	141	148	165	94	65	89	175	51	55	72	84	109	170	353	243	260	150	99	83	168	141	161	284	101	74	134	150	162	490	299	513	107	364	195	240	164	182	179	178
gene11406_POLR3E	913	682	1118	826	387	996	1148	248	186	258	501	1055	1286	1254	1242	1546	845	892	734	1643	1206	1141	1236	691	696	533	904	907	1162	425	861	1121	1564	676	1366	691	606	187	599
gene11407_TRNAL-AAG	0	0	0	0	0	0	0	0	0	0	0	0	0	0	0	0	0	0	0	0	0	0	0	0	0	0	0	0	0	0	0	0	0	0	0	0	0	0	0
gene11408_EEF2K	339	673	828	556	235	724	790	72	52	126	350	1019	1293	700	1290	1037	405	1069	497	711	544	529	1105	361	338	169	646	756	1124	688	1153	391	2156	236	919	545	482	227	470
gene11409_TRNAL-UAG	0	0	0	0	0	0	0	0	0	0	0	0	0	0	0	0	0	0	0	0	0	0	0	0	0	0	0	0	0	0	0	0	0	0	0	0	0	0	0
gene1140_VTI1B	187	101	267	282	139	296	247	35	80	188	220	305	495	249	209	249	227	220	182	334	305	170	466	221	184	196	279	139	275	212	195	236	371	182	228	205	184	87	89
gene11410_LOC110082215	41	0	7	3	1	0	6	5	0	1	17	1	0	52	25	28	23	9	3	14	6	1	36	0	12	11	5	2	39	29	46	4	20	3	19	21	24	14	0
gene11411_LOC110082216	10	9	22	9	18	6	9	2	1	0	7	1	3	391	204	369	30	39	52	76	60	91	76	3	23	75	61	55	322	26	725	82	175	24	113	107	210	118	2
gene11412_VWA3A	37	2	10	30	11	13	45	24	32	29	26	23	12	42	21	25	11	16	44	50	20	24	74	32	32	42	40	3	81	70	99	47	38	25	54	29	39	27	13
gene11413_CUNH16orf52	133	130	142	110	108	100	81	43	42	64	82	151	151	154	183	151	138	118	117	97	156	136	181	132	99	116	107	130	104	211	182	91	198	115	205	81	127	99	97
gene11414_LOC110082191	1695	1415	1870	1780	1300	1834	2100	794	886	1240	1870	2405	3054	2657	1832	2738	1467	1236	1330	2757	1971	2215	2936	1795	1536	1307	1961	2817	2101	1544	3252	1608	3875	1759	2380	1812	1453	878	2157
gene11415_CRYM	1023	1326	1393	590	472	756	928	371	203	606	683	685	574	1333	1373	1420	1341	794	645	967	1005	1722	780	503	676	832	868	919	750	636	830	880	717	645	1403	598	728	223	734
gene11416_ANKS4B	6	0	3	2	1	0	0	0	2	0	25	0	2	57	30	41	26	15	19	6	25	4	16	2	8	0	21	3	39	11	22	5	66	11	25	21	37	12	0
gene11417_ZP2	104	89	64	16	14	25	30	28	3	38	32	33	101	427	517	543	134	148	124	149	225	164	227	27	190	57	216	426	693	162	1066	122	577	93	198	164	193	428	22
gene11418_LOC110082226	0	0	0	0	0	0	0	0	0	0	0	1	0	0	0	0	3	0	2	5	4	0	3	0	0	0	0	0	1	0	0	0	0	0	0	0	0	0	0
gene11419_TMEM159	163	102	120	240	115	162	249	53	26	64	88	226	376	452	471	527	307	267	314	483	477	369	518	216	172	160	225	294	314	206	541	464	347	131	235	224	135	55	333
gene1141_ARG2	188	119	220	176	96	140	307	60	96	71	334	222	116	269	75	100	125	85	122	183	179	108	133	72	45	110	101	106	106	100	131	99	113	97	125	98	90	38	61
gene11420_DNAH3	9	22	8	18	5	19	5	0	3	11	254	6	11	85	143	97	50	105	127	140	93	59	185	8	6	115	137	16	145	221	552	147	234	20	69	160	224	15	7
gene11421_LYRM1	274	291	392	136	172	163	202	337	285	215	279	142	232	269	143	208	237	191	72	248	171	296	213	272	179	270	136	225	205	160	166	201	226	369	338	301	196	134	265
gene11422_DCUN1D3	290	376	550	505	244	386	606	167	161	239	288	528	694	620	555	480	353	355	329	603	497	367	514	343	329	178	401	435	569	622	976	402	945	451	839	344	388	365	591
gene11423_REXO5	197	157	136	167	80	114	159	72	149	78	127	120	112	220	183	131	115	111	173	311	162	161	217	175	80	111	149	87	172	154	245	173	282	227	207	151	134	174	121
gene11424_LOC110082213	17	5	39	31	4	25	42	3	4	8	10	30	28	33	19	26	2	24	13	51	34	12	20	8	5	5	12	8	29	1	27	16	46	5	14	4	18	5	1
gene11425_LOC110082212	117	82	178	86	58	58	157	24	44	46	80	55	80	166	118	125	39	111	168	151	88	125	78	50	39	35	60	26	136	125	235	65	83	50	106	55	69	27	29
gene11426_LOC110082218	270	287	700	936	1188	519	754	1025	1378	1767	1288	120	165	196	175	205	192	171	204	371	200	491	995	362	305	1139	470	140	585	191	314	270	434	794	657	1409	371	201	128
gene11427_THUMPD1	823	734	1223	1144	549	892	1411	221	156	450	376	910	904	1464	1110	1003	887	890	864	1748	1386	1298	955	448	571	613	973	644	1037	773	793	1155	1059	580	1135	633	467	304	870
gene11428_LOC110082214	0	0	0	0	5	0	0	0	0	0	0	0	0	5	0	1	0	2	0	0	0	2	0	1	0	2	0	1	6	0	0	5	1	0	0	0	0	0	0
gene11429_LOC110082224	0	0	2	0	0	0	0	0	0	0	73	0	2	151	23	4	44	11	8	2	32	11	1	0	0	0	1	13	1	5	3	2	8	1	2	1	10	4	1
gene11430_LOC110082173	3	1	1	0	0	0	0	0	2	0	50	1	0	988	113	0	114	35	171	0	327	26	6	0	0	2	1	15	3	27	19	6	6	4	2	5	10	6	0
gene11431_LOC110082181	141	165	96	188	86	246	116	16	25	21	75	252	231	257	209	254	136	180	397	602	286	103	474	332	106	105	212	190	212	830	552	376	335	194	148	186	210	258	180
gene11432_LOC110082183	331	316	104	423	255	479	398	76	52	130	576	300	326	327	301	380	452	429	660	1399	660	446	895	345	385	561	582	532	291	917	717	875	918	306	583	463	488	534	415
gene11434_LOC110082182	0	0	3	1	9	6	0	3	4	0	188	0	1	20	13	5	21	41	5	11	12	8	9	3	5	16	0	2	12	9	4	17	10	3	4	13	25	3	2
gene11435_SCP2	391	540	591	503	512	457	697	296	267	290	1053	457	623	950	305	442	635	471	489	856	870	793	845	495	338	461	554	423	410	959	963	608	477	626	526	619	390	128	365
gene11437_PODN	3	0	5	16	3	17	1	10	19	6	8	12	16	17	31	17	14	26	42	42	19	25	58	18	24	11	24	13	15	43	55	17	24	2	16	26	16	22	2
gene11438_SLC1A7	0	22	1	1	0	0	4	0	0	10	25	1	7	10	4	2	5	7	5	5	0	5	11	2	2	11	7	2	5	6	17	0	9	1	4	8	13	2	0
gene11439_CPT2	189	129	318	258	78	222	290	57	108	129	240	259	334	319	262	328	148	297	231	358	268	166	482	259	163	81	263	20	331	237	156	253	419	142	197	304	131	26	181
gene1143_PIGH	103	61	68	38	33	33	72	17	24	35	49	67	138	90	36	110	48	75	50	115	38	50	48	94	69	52	68	75	92	198	180	71	104	41	56	62	56	48	65
gene11440_CUNH1orf123	902	999	955	608	753	603	861	446	306	522	902	462	565	772	510	703	563	394	479	934	707	988	638	586	567	670	664	785	499	941	2010	701	708	695	775	730	742	587	554
gene11441_MAGOH	1375	978	1207	757	736	653	1166	330	322	638	757	461	695	1230	689	1050	859	587	527	1261	1082	1538	681	626	537	663	714	922	816	1185	2794	769	940	810	1054	663	783	425	642
gene11442_LRP8	6	7	9	45	12	40	1	8	3	4	25	124	144	12	50	54	9	36	72	33	34	19	88	18	28	7	23	9	83	52	54	23	48	19	14	24	24	6	4
gene11444_DMRTB1	127	121	244	93	28	63	173	0	23	129	100	79	122	1089	1318	1185	113	220	233	794	377	480	973	87	182	472	627	731	1507	257	2322	462	4845	385	1607	932	1000	808	15
gene11445_GLIS1	41	46	52	65	6	44	63	15	29	30	22	10	35	111	95	72	63	50	68	64	47	61	54	42	44	36	60	37	109	65	185	50	186	30	116	73	75	47	3
gene11446_NDC1	276	271	200	401	245	331	170	107	136	225	321	434	584	262	326	495	231	274	458	664	225	162	621	444	430	257	381	480	291	533	817	240	893	155	403	293	348	273	431
gene11447_YIPF1	79	66	73	126	90	113	119	41	61	75	77	79	134	172	130	172	83	94	78	120	120	105	201	96	65	39	102	121	187	256	280	50	174	133	89	111	79	50	90
gene11448_DIO1	2	6	2	4	6	0	9	2	26	5	196	4	0	83	12	5	32	32	28	0	79	28	10	7	1	39	11	22	19	6	12	1	2	8	7	12	24	8	2
gene11449_HSPB11	308	210	272	178	216	161	264	121	200	199	407	191	262	411	303	254	283	187	258	372	287	453	289	327	241	631	326	565	177	284	590	261	492	318	468	401	366	300	208
gene1144_PLEKHH1	226	290	248	329	52	193	341	103	51	75	122	285	451	66	118	63	47	122	80	112	168	35	131	98	51	25	103	40	85	57	168	23	429	51	126	45	34	69	210
gene11450_LRRC42	181	113	196	138	121	102	188	93	91	118	109	51	94	155	176	218	103	104	146	234	165	170	174	171	124	125	127	120	273	447	339	167	194	160	232	135	163	86	113
gene11451_LDLRAD1	5	0	7	18	9	6	4	5	8	20	29	4	2	4	10	11	6	10	18	1	4	11	3	12	5	13	6	0	22	10	5	11	3	5	15	14	8	6	2
gene11452_TMEM59	478	329	459	781	434	569	463	273	471	658	536	1586	2663	329	782	1377	345	536	862	791	664	543	1387	1153	901	341	730	637	983	4090	3877	395	1614	457	470	435	399	278	1982
gene11453_TCEANC2	268	203	394	361	183	283	365	134	121	137	174	188	383	464	285	311	266	260	213	361	329	241	385	326	221	194	295	118	237	170	186	348	240	492	335	296	199	39	166
gene11455_CDCP2	0	11	0	0	7	0	4	0	5	0	3	0	0	1	0	2	0	1	0	0	0	1	0	0	0	4	0	0	12	1	7	0	1	0	1	6	0	0	0
gene11456_LOC110082265	10	14	12	12	6	23	29	4	9	9	14	31	35	12	6	19	9	15	11	18	17	9	32	11	6	5	17	26	24	19	22	9	37	8	39	27	19	3	23
gene11457_MRPL37	1489	1296	1775	1402	1402	1389	2070	768	891	1092	1339	1090	1309	2309	1684	2226	1684	1321	1335	2197	2023	2140	1715	1552	1347	1749	1441	1928	1801	1236	2302	2102	1477	1915	1639	1388	1057	624	1265
gene11458_SSBP3	2565	3536	4365	4525	2737	3523	4689	1693	2080	2002	2130	2589	3134	3676	2520	2575	2392	2478	2396	4912	3285	3124	3444	2396	1986	1445	2656	1090	2569	5465	3480	2795	2312	3448	2638	2475	2025	857	1594
gene11459_LOC110082237	0	0	0	0	0	0	0	0	0	0	0	0	0	0	0	0	0	0	0	0	0	0	0	0	0	0	0	0	0	0	1	0	0	0	0	0	0	0	0
gene1145_TMEM229B	30	41	30	12	33	14	45	20	19	33	32	141	429	39	76	50	50	43	26	48	25	29	64	62	31	37	32	72	44	66	97	39	113	35	54	43	33	43	61
gene11460_ACOT11	373	489	409	314	137	280	489	208	100	167	243	246	416	556	531	425	267	357	332	395	443	333	576	364	237	112	337	140	525	461	463	360	455	387	314	212	241	150	263
gene11461_FAM151A	0	0	0	1	0	0	6	0	0	0	0	0	1	4	5	4	7	4	1	4	2	1	2	0	3	4	3	0	5	2	0	5	1	0	1	3	0	0	0
gene11462_LOC110082262	12	16	32	12	8	11	22	8	13	7	22	10	3	85	57	63	28	41	42	33	17	13	29	13	12	13	28	0	63	25	161	40	11	8	11	30	58	0	1
gene11463_TTC4	264	209	419	329	186	268	337	121	64	161	278	273	303	458	266	514	276	359	296	419	382	338	310	314	243	238	307	208	372	650	475	346	315	326	352	288	269	106	212
gene11464_MROH7	0	0	0	0	5	0	3	0	0	1	0	0	0	3	6	2	2	1	9	7	0	0	0	0	0	0	0	0	20	1	1	0	0	0	0	1	6	0	0
gene11465_PARS2	192	100	206	149	103	138	257	81	75	86	125	187	195	179	169	180	83	135	115	237	202	152	245	128	85	116	128	213	164	211	258	149	164	198	166	139	122	83	203
gene11466_LOC110082269	0	0	0	1	5	3	0	0	0	0	0	3	0	0	0	0	2	0	1	0	0	4	0	1	1	0	0	0	5	0	0	0	0	1	0	2	1	0	0
gene11467_LOC110082270	0	0	2	0	0	1	0	0	0	1	0	0	0	0	9	2	3	3	0	0	1	1	0	0	4	0	3	0	11	7	3	0	2	1	0	2	4	9	1
gene11468_TTC22	4	0	8	7	24	1	1	9	2	5	7	0	0	5	12	24	2	2	1	3	2	6	4	2	0	1	2	4	52	19	3	5	3	3	0	2	11	7	0
gene11469_LEXM	0	6	1	4	1	2	4	0	2	4	3	8	2	11	9	11	2	2	7	16	16	7	4	2	0	0	7	15	38	14	22	4	1	1	3	4	5	12	4
gene1146_RAD51B	17	17	17	22	15	22	8	13	1	5	8	30	37	44	16	39	7	22	9	48	27	29	16	19	15	19	35	11	31	41	38	17	60	4	36	33	26	2	15
gene11470_DHCR24	100	241	104	199	98	149	197	55	76	139	188	529	704	243	250	281	213	168	162	163	121	140	338	163	134	92	192	296	244	294	337	129	977	98	335	126	230	178	246
gene11471_TMEM61	331	607	304	218	224	201	388	189	78	165	274	81	104	281	311	724	326	506	331	353	381	136	422	447	401	437	208	74	411	970	1857	344	149	528	125	454	266	343	54
gene11472_BSND	37	17	22	9	26	21	17	3	5	1	20	0	0	40	23	26	18	23	11	45	27	22	7	50	16	14	5	31	22	77	178	13	5	14	4	22	17	57	2
gene11473_PCSK9	118	89	138	146	148	177	155	159	125	104	232	847	899	45	110	232	35	105	45	95	81	32	395	94	121	51	109	34	218	176	100	56	203	26	28	34	41	34	7
gene11474_USP24	467	548	627	843	419	716	603	277	312	347	508	1266	1903	785	804	644	399	591	729	995	931	381	1385	599	565	295	726	277	822	1198	1362	552	1724	521	728	576	470	327	585
gene11475_PTPRU	126	137	159	286	109	181	158	72	67	64	148	789	919	400	593	542	206	422	452	636	316	121	909	222	430	129	477	127	377	898	595	374	700	121	216	278	162	165	198
gene11476_MECR	222	292	191	385	313	246	439	117	117	150	158	235	393	233	193	229	97	165	255	386	355	300	324	268	140	170	181	251	265	543	446	257	388	228	355	143	146	80	251
gene11477_TMEM244	64	74	25	99	56	99	42	118	87	8	123	16	37	55	36	82	302	29	114	137	60	13	16	141	107	45	139	46	158	21	61	123	36	271	44	149	20	22	29
gene11478_SRSF4	5659	6192	4939	4445	4850	3391	3416	3791	4341	6703	7426	2771	3572	4980	5579	5740	5858	5349	7616	6579	5890	5645	5138	6010	5345	7306	5102	6319	4819	12377	10820	5450	4721	7177	6897	5065	6761	12262	4493
gene11479_LOC110082283	88	97	114	186	75	187	120	71	70	89	169	244	374	186	129	190	86	128	172	249	166	97	428	167	78	100	172	82	447	253	200	96	458	147	184	175	162	100	138
gene1147_KLF6	101	101	151	239	158	198	226	84	61	57	134	237	410	512	575	334	230	357	337	476	583	185	691	193	168	102	346	102	588	535	322	342	450	243	249	230	163	106	79
gene11480_TMEM200B	19	3	34	14	19	19	30	11	8	2	19	54	125	60	71	55	13	33	18	6	31	23	125	27	15	11	37	63	80	32	79	42	101	27	57	21	37	22	54
gene11482_EPB41	635	686	1732	3322	2913	2117	1504	1742	2492	2151	1499	1715	3862	805	771	806	662	1030	1015	974	789	1052	1772	1185	854	1134	874	834	1853	2230	884	920	1768	2858	1115	2587	667	764	553
gene11483_LOC110082286	18	15	79	12	11	3	41	4	8	42	12	46	19	155	93	135	62	72	6	1	54	138	90	8	104	59	131	34	42	222	50	24	97	19	54	98	91	33	15
gene11484_TRNAU1AP	1081	1072	1096	688	645	637	823	386	355	658	765	511	565	1129	842	1075	1124	819	912	1198	977	1283	773	854	693	1061	701	782	964	1047	1853	912	720	1052	1028	656	848	617	776
gene11486_LOC110082371	24	5	8	6	15	10	3	27	23	12	48	8	8	38	29	34	41	37	55	53	28	6	41	19	48	35	39	17	33	32	308	62	38	20	47	50	96	240	8
gene11487_LOC110082398	419	254	629	526	282	575	592	122	95	250	380	695	782	665	555	590	341	560	461	834	732	504	1008	501	381	219	753	346	383	307	348	774	891	327	700	428	392	189	462
gene11488_BCL6B	70	24	71	16	11	16	68	5	8	15	28	43	57	367	368	307	220	198	124	262	291	186	499	238	125	109	264	14	391	126	383	295	100	142	128	207	106	65	31
gene11489_LOC110082374	57	28	77	109	18	142	127	91	139	367	93	415	810	154	110	147	58	87	104	193	90	49	400	78	132	26	149	96	124	63	65	189	513	50	164	144	35	47	102
gene11490_LOC110082373	0	9	0	0	0	0	0	0	0	1	7	0	0	4	17	3	1	2	1	4	1	3	0	1	0	0	1	3	7	0	0	2	1	0	0	1	0	10	0
gene11491_LOC110082304	1	0	0	0	0	0	0	0	1	0	46	0	0	15	20	10	2	10	9	0	10	2	0	1	3	1	1	0	15	0	3	3	7	1	0	1	2	13	0
gene11492_ACAP1	246	291	185	248	250	126	225	106	62	117	199	367	480	347	451	538	244	306	773	361	381	369	460	302	142	112	362	281	367	314	1046	436	572	282	481	249	356	562	471
gene11493_CLDN7	5	8	14	10	17	16	9	15	18	11	118	3	16	40	17	58	31	68	64	9	21	42	124	149	25	19	85	43	29	126	227	11	44	67	35	39	72	14	12
gene11494_SLC2A4	10	25	17	33	35	36	16	17	7	19	24	47	85	38	77	73	27	48	50	100	36	30	115	38	39	23	56	63	66	71	177	56	175	37	72	44	45	59	61
gene11495_YBX2	500	642	423	91	49	230	348	52	16	305	381	98	222	1577	1289	879	738	442	439	893	644	616	1637	127	917	642	1162	793	1643	1392	3307	620	1344	855	1830	1429	1405	1531	199
gene11496_EIF5A	10018	13631	13512	8133	7966	7731	10443	4985	4415	7344	9187	6741	6695	13849	12623	9389	11804	8673	10873	14281	11448	13907	9424	10186	9199	9170	11024	9882	8981	10379	15851	15101	7561	13961	14126	8052	9155	5142	8121
gene11497_GPS2	2731	2539	3631	2101	2159	2183	3311	1825	1506	2409	2169	1159	1154	3033	2732	2653	2283	1779	2598	3478	2523	5068	2417	2598	2106	2680	2299	2093	2138	2763	5355	3668	1934	2813	3086	2198	2272	1872	2119
gene11498_NEURL4	825	549	1356	1669	814	1714	1393	482	606	638	838	2059	2111	1620	1825	1578	756	1319	1295	2283	1454	1131	2549	893	899	478	1556	664	1858	1173	1559	1470	2985	1014	1647	1305	931	498	1014
gene11499_ELP5	336	179	377	263	134	207	374	205	145	148	373	357	280	340	307	410	306	321	322	531	288	184	457	337	273	316	445	284	323	136	369	269	453	276	446	335	383	152	278
gene1149_FZD8	109	166	155	142	238	141	129	90	90	197	202	210	219	186	285	177	233	190	204	115	205	212	356	84	125	114	236	216	159	252	696	97	480	60	305	109	181	61	151
gene114_VIP	0	0	0	0	0	0	1	1	0	4	9	1	6	26	17	19	4	5	12	19	13	4	58	6	17	5	27	37	29	40	19	12	9	23	27	15	7	23	22
gene11500_CTDNEP1	464	554	598	516	524	557	581	516	388	583	595	668	735	707	606	626	505	403	605	685	684	722	954	611	817	681	776	1127	500	821	1286	670	1003	907	979	745	617	630	768
gene11501_GABARAP	2937	3842	4170	2774	3021	2557	3357	1945	2076	2696	2691	1718	1951	5129	4060	2775	3930	2566	2481	4311	3378	5023	4420	3025	3586	4538	3444	3276	4222	3086	6221	3914	3294	5557	5663	4533	3470	1432	2672
gene11503_PHF23	378	491	728	488	270	583	520	162	243	223	316	454	445	782	784	632	444	482	390	680	578	563	659	456	363	228	539	248	662	406	529	564	556	467	670	414	455	198	325
gene11504_DVL2	1004	641	1978	1687	824	1918	1516	396	337	545	757	1725	1686	1664	1301	1396	1335	1395	1086	2339	1762	1361	1881	916	764	583	1447	950	1249	1125	1244	2377	2135	1183	2077	1236	1074	511	979
gene11505_ACADVL	1648	1728	2379	2090	1692	2531	1584	721	695	1090	2282	2079	2237	3983	2914	3500	2442	2378	1799	3284	2960	2039	3335	1775	1866	1310	2619	1292	2542	1320	1460	3252	3060	1700	2433	1729	1689	522	1530
gene11506_DLG4	81	80	160	130	95	206	186	20	22	28	37	87	187	398	304	231	204	225	178	372	134	259	309	45	85	69	197	71	234	235	429	222	353	150	174	143	110	186	14
gene11507_ASGR1	13	38	7	7	1	3	29	10	7	7	248	17	8	63	31	42	75	53	26	11	27	46	25	14	31	24	12	17	17	8	80	21	48	12	41	18	60	39	18
gene11508_KCTD11	18	14	27	30	23	18	21	5	9	16	17	32	36	39	25	19	24	26	37	37	33	37	46	18	43	19	50	47	22	23	110	40	69	46	70	19	31	25	14
gene11509_TMEM95	0	0	0	0	4	0	0	1	0	1	2	1	0	0	1	2	5	1	2	0	2	0	0	0	0	0	0	2	0	5	2	0	3	3	1	0	0	0	0
gene1150_GJD4	3	22	9	13	17	7	22	12	11	3	4	26	29	2	15	4	3	4	29	10	20	15	10	8	4	1	19	56	5	45	8	6	80	4	44	8	12	37	36
gene11510_TNK1	16	44	40	41	49	19	33	21	21	30	21	7	11	79	88	35	62	81	274	101	109	50	70	61	47	39	39	61	91	81	164	87	54	85	71	34	37	42	25
gene11511_PLSCR3	414	288	610	444	179	666	630	108	144	123	256	638	823	922	629	653	326	459	468	1353	573	475	1034	464	277	222	810	201	569	195	422	1291	986	658	574	364	252	56	193
gene11512_TMEM256	559	559	657	548	681	553	693	407	235	613	630	411	432	411	350	359	381	224	773	825	672	638	424	428	448	725	598	427	241	465	788	1061	293	1202	606	330	459	293	482
gene11513_LOC110082343	26	48	28	36	14	38	27	6	9	7	20	30	40	90	108	67	31	48	42	98	29	35	163	46	42	15	57	8	74	98	78	58	87	22	45	33	25	25	2
gene11514_NLGN2	52	123	62	129	45	184	63	16	18	41	31	201	182	205	302	160	25	134	119	304	114	80	410	106	150	15	141	11	224	194	247	151	289	55	83	72	40	25	15
gene11515_TMEM102	19	22	9	8	9	8	14	0	4	3	3	5	13	24	19	16	11	17	38	26	10	17	40	19	11	7	32	9	27	17	57	22	37	29	24	17	8	3	3
gene11516_FGF11	17	3	23	7	3	10	18	15	4	3	26	32	35	26	14	24	7	4	15	22	9	25	17	4	8	5	29	4	9	15	44	15	70	15	41	18	23	44	1
gene11517_CHRNB1	43	217	78	37	248	43	106	132	56	140	63	38	47	131	185	67	187	162	42	65	40	98	57	103	59	125	84	91	114	70	170	53	83	44	118	83	63	31	5
gene11518_LOC110082346	62	643	41	13	18	5	13	33	90	17	584	12	19	10979	969	107	2159	448	1474	26	2630	409	27	22	36	46	24	373	53	63	136	33	60	43	67	43	51	194	9
gene11519_LOC110082289	914	460	922	473	612	318	296	289	518	87	356	331	303	656	410	542	782	459	552	301	708	535	388	522	224	400	277	1138	302	192	495	433	480	463	920	352	288	419	864
gene1151_CCNY	116	53	205	256	88	281	359	33	57	59	63	537	791	316	327	275	147	201	176	295	219	96	384	116	60	61	162	142	394	94	127	155	754	141	318	113	84	67	183
gene11521_LOC110082299	0	0	3	2	8	0	2	13	7	1	323	0	0	24	15	19	116	160	7	17	64	62	0	1	7	73	4	2	4	4	45	9	7	26	5	2	77	69	0
gene11522_LOC110082384	62	10	49	20	17	8	116	9	20	7	247	84	74	115	39	116	62	124	42	22	134	233	290	77	78	92	55	197	23	43	120	48	598	246	607	157	104	135	519
gene11523_LOC110082383	12	0	5	30	67	70	13	33	46	4	12	0	1	24	39	36	23	13	32	59	8	31	34	7	4	10	14	9	25	33	127	76	50	5	41	24	26	138	3
gene11524_SENP3	1404	1288	2168	1873	1028	2013	2096	381	390	584	746	1731	1815	2608	1924	1631	1302	1470	1248	3130	1944	1809	1939	1212	809	605	1406	801	2277	896	1879	2177	2143	1325	2036	1206	1060	482	979
gene11525_EIF4A1	6064	5815	8124	7455	4361	7791	8957	2367	1683	3106	4529	7848	8462	9516	6705	7520	4994	4930	3158	10740	8406	8190	9272	4306	4471	3472	6874	4688	6069	5198	5496	6512	8985	4958	7603	4691	3568	1482	2935
gene11526_LOC110082316	77	81	123	97	33	115	132	18	12	19	33	74	60	203	152	159	82	100	69	146	149	90	123	52	53	40	87	71	129	39	101	161	164	45	163	71	56	16	50
gene11527_MPDU1	293	283	304	320	260	276	390	167	153	155	261	361	380	407	651	483	588	467	330	415	358	495	545	440	344	287	359	624	484	302	566	352	381	369	392	337	277	165	533
gene11528_FXR2	970	757	1317	980	675	965	948	294	354	541	706	1075	1102	1567	1627	1790	894	943	812	1646	1157	1230	2284	749	980	916	1517	1262	2312	1351	1986	1211	2023	1342	2284	1522	1388	854	973
gene11529_NPPC	2	8	2	2	0	0	0	0	0	0	1	0	0	14	4	15	2	1	4	0	0	2	9	2	12	0	1	4	8	15	25	0	16	1	25	5	3	16	0
gene1152_CREM	289	198	438	383	366	318	365	248	410	352	290	213	264	284	247	244	176	152	146	256	247	328	291	198	162	281	205	179	336	262	470	241	467	493	437	475	243	119	152
gene11530_EPHB4	1504	1175	1449	2078	2305	1856	1017	1121	609	1030	1486	5881	6218	1363	2586	3139	1149	2080	2642	3283	2525	1509	4833	2843	2886	1151	2847	2314	1748	2335	4521	1793	6007	1311	1721	1116	1701	1769	2904
gene11531_PPP1R35	194	194	225	152	154	146	175	162	169	213	269	103	105	132	152	144	214	145	242	164	136	201	353	235	294	258	183	208	149	340	383	178	188	220	346	226	240	232	219
gene11532_MEPCE	484	443	673	752	525	714	705	193	334	253	256	681	608	779	993	844	553	604	880	1013	789	603	944	654	369	283	592	522	846	286	1059	1079	1105	617	1023	544	385	345	541
gene11533_ZCWPW1	37	23	37	29	16	24	57	1	1	13	9	7	14	447	136	669	54	31	100	141	56	100	243	34	22	91	43	35	1286	52	912	126	173	80	175	302	398	86	14
gene11534_LOC110082359	1612	1369	1060	1343	1211	1163	1066	531	519	730	1009	1656	1540	2118	2526	2104	1308	1789	2424	2767	2234	2281	3287	2141	2151	878	1967	838	1965	2426	3253	2972	2184	1732	1976	1685	1568	984	936
gene11535_TFR2	191	154	501	1131	1624	978	658	1415	2490	1883	1682	60	47	249	143	160	110	194	121	317	268	861	279	348	277	1106	112	100	1122	554	273	475	338	1345	869	1571	446	535	22
gene11536_EPO	11	2	11	3	6	9	5	6	15	3	55	4	3	20	14	10	30	17	9	25	12	29	8	1	19	18	1	2	10	18	22	14	19	14	16	5	8	32	2
gene11537_POP7	579	678	623	285	312	356	620	214	262	473	414	308	286	759	517	488	616	398	275	515	348	969	803	443	671	684	581	664	512	412	755	426	464	452	956	709	458	182	425
gene11538_LOC110082320	6	0	2	0	0	6	1	0	1	1	5	3	3	14	52	39	10	26	30	39	2	2	15	6	5	5	12	1	44	2	92	23	24	1	9	9	25	10	0
gene11539_LOC110082298	13	20	21	3	0	11	1	2	18	8	18	3	0	30	48	47	14	26	29	27	5	24	23	7	13	22	11	7	43	77	176	34	37	13	44	22	59	196	0
gene1153_CUL2	676	768	790	680	425	615	819	255	290	526	531	600	852	807	592	773	594	533	681	1167	777	767	796	570	467	507	546	448	852	1001	1016	712	606	689	694	565	543	430	494
gene11540_ACTL6B	9	73	15	29	57	24	6	9	17	10	17	4	9	55	114	17	68	62	56	20	91	205	44	49	34	50	49	23	57	85	44	13	17	28	44	28	39	37	12
gene11541_LOC110082376	1461	921	2244	1685	1396	1717	2151	815	758	1020	1166	1810	1887	2540	2381	2286	1844	1486	1289	2680	2264	2513	2956	1540	1547	1366	2361	1506	1654	842	1282	2645	1872	2207	2473	1898	1515	328	868
gene11542_GIGYF1	283	339	393	478	510	476	244	243	423	289	394	458	525	479	632	435	267	447	523	605	422	289	869	473	377	298	536	272	546	649	756	497	1018	639	711	521	438	795	562
gene11543_LOC110082321	14	82	21	29	26	25	30	5	27	5	11	7	9	106	206	58	37	45	29	82	29	47	29	97	18	10	40	6	196	64	168	25	103	19	45	36	95	75	0
gene11544_SLC12A9	729	1215	687	867	930	786	574	455	528	686	1110	1054	1049	920	1551	917	1312	1406	968	1267	807	771	2406	720	908	597	1203	620	939	1260	2534	845	1512	581	1185	809	947	1205	809
gene11545_UFSP1	136	155	167	107	75	100	179	52	92	44	78	62	52	161	168	103	150	74	106	137	114	158	93	103	63	94	79	54	155	133	413	163	152	102	149	94	129	104	82
gene11546_LOC110082395	18	25	8	11	3	6	4	12	2	3	15	32	14	18	26	24	30	26	12	10	11	12	24	25	3	8	8	13	8	17	22	5	7	4	18	13	24	6	67
gene11547_SRRT	4978	4292	3863	3666	3833	3549	2873	2130	2148	2901	5178	3193	3358	3615	5024	5313	2944	4336	5872	6239	4128	3716	5500	4187	3462	2589	3693	3370	4210	7664	9251	4534	5133	3385	4826	3696	4162	5345	3394
gene11549_LOC110082322	1230	715	1170	1129	1038	1035	1037	601	359	935	1124	1781	1721	1100	1657	1861	885	1959	3636	2818	1247	801	3252	1136	1894	657	1512	839	1374	1281	4495	2326	2482	1012	1363	1225	1174	586	1446
gene11551_LOC110082380	137	363	220	134	156	156	157	85	63	120	132	108	76	343	329	228	347	229	274	360	251	275	269	188	298	137	247	151	193	225	235	340	130	256	276	169	213	96	116
gene11552_NYAP1	193	155	118	155	79	123	128	19	33	66	47	78	106	275	363	250	139	224	250	295	145	133	342	322	193	85	234	52	321	196	288	175	90	100	75	97	140	161	16
gene11553_AGFG2	569	665	905	838	459	997	956	275	207	329	545	671	715	1394	1203	993	670	975	830	1305	1067	935	1204	657	547	304	893	324	1292	699	1318	1553	1273	590	1165	759	618	349	515
gene11554_LOC110082324	0	0	1	2	0	0	0	0	0	0	0	0	0	4	1	6	0	3	0	0	0	2	0	0	0	3	0	2	2	0	4	1	6	0	0	4	3	0	1
gene11555_LOC110082325	136	110	124	189	243	236	113	97	63	172	346	67	65	298	374	338	220	170	272	190	311	261	299	101	163	234	394	202	317	378	1584	227	648	192	486	254	814	1770	19
gene11556_LOC110082381	0	5	0	0	0	0	0	0	0	0	0	0	0	0	0	0	0	1	0	0	0	1	0	0	0	0	1	0	0	0	0	0	1	0	0	0	2	0	0
gene11557_LOC110082370	61	47	41	28	21	34	45	8	15	19	32	11	17	110	68	160	39	50	64	92	27	112	69	21	38	61	112	42	67	65	479	56	136	40	159	85	156	183	3
gene11558_CAMTA2	318	269	429	692	399	739	568	161	163	174	304	830	746	578	763	571	290	613	796	1154	822	395	1335	562	311	140	673	229	682	480	720	693	1043	325	639	513	351	243	337
gene11559_INCA1	42	28	37	18	15	21	51	0	6	14	21	6	9	534	141	461	40	32	98	80	18	77	205	19	45	98	68	27	639	28	693	82	145	60	109	283	389	207	3
gene1155_PARD3	290	334	405	530	203	565	503	220	272	223	370	962	1430	351	308	344	288	357	274	533	482	206	1106	315	323	421	421	567	494	1197	423	335	1506	434	477	172	284	730	338
gene11560_KIF1C	899	512	1197	1240	984	1515	1344	419	554	608	1064	1915	1799	1554	1637	1469	805	1346	1310	2380	1402	1344	2962	1267	782	519	1785	710	1627	1197	1235	1946	2820	1070	1400	1177	892	516	587
gene11561_PCOLCE	1229	701	985	1229	3020	1856	820	856	467	1071	1530	2675	2230	928	2079	2330	1366	1388	1850	2452	1721	1498	2079	956	1643	789	1198	4572	897	2241	2530	1916	3530	613	1774	818	877	1061	2296
gene11562_FBXO24	105	91	80	56	54	48	103	26	21	14	37	20	32	195	153	182	66	75	111	120	59	139	114	35	24	39	65	51	228	82	387	100	131	39	82	79	133	203	24
gene11563_LRCH4	416	603	559	587	461	704	612	277	315	338	431	398	395	776	875	527	495	713	850	1124	598	454	749	509	400	272	542	163	845	406	1215	881	548	490	487	446	434	216	171
gene11564_SPAG7	1486	1377	1511	826	958	939	1127	687	827	1209	1019	774	800	1286	1223	1110	1260	849	986	1715	1090	1650	1295	1533	1575	1334	1169	1172	1058	1386	2178	1331	980	1308	1688	1067	1028	621	1241
gene11565_ENO3	154	90	422	93	1341	71	117	130	210	68	80	14	9	277	245	231	148	96	110	108	76	276	107	94	42	721	90	1050	411	163	751	86	78	921	87	268	377	256	4
gene11566_PFN1	13461	12489	13779	7762	7011	7716	11193	6859	4993	8233	10649	8080	7031	13317	11137	11362	14050	7961	9791	15420	10468	16882	10720	9972	10165	12333	10520	11308	7483	13245	24536	15120	7489	12093	14189	9109	9836	6063	6291
gene11567_RNF167	549	293	531	638	627	600	462	308	290	282	384	864	1033	844	1114	1206	601	709	784	1066	818	671	1570	827	651	421	791	627	912	789	1002	859	1228	737	686	652	453	204	590
gene11568_SLC25A11	1055	774	1583	921	1005	982	1151	641	704	837	1292	900	818	1424	957	860	1368	892	848	1468	1144	1480	1179	869	978	1288	1185	1321	893	960	1426	1283	857	1290	1503	1100	1002	540	1037
gene11569_CHRNE	36	51	71	19	206	28	22	23	55	27	27	3	2	166	163	97	82	112	73	72	135	82	49	19	31	67	34	277	89	68	337	55	86	39	76	64	116	157	5
gene11570_GP1BA	121	0	59	22	76	15	27	91	74	61	59	28	40	27	35	28	13	8	5	62	9	41	46	32	8	27	37	4	16	49	20	23	26	73	61	134	12	7	1
gene11571_MINK1	1259	1020	1233	1333	1363	1211	939	761	850	801	1182	1627	1544	1171	1615	1424	837	1299	1895	1557	1336	1105	2286	1134	1100	637	1452	1097	1576	1907	2304	1507	2325	1361	1844	1296	1219	1775	1258
gene11572_PLD2	513	577	698	462	494	456	479	846	1197	678	584	572	547	744	836	622	808	827	892	394	650	590	687	469	585	483	554	482	702	653	1717	557	774	770	1048	803	701	874	484
gene11573_PSMB6	3486	2380	3538	2529	3013	2588	2953	1688	1610	2234	2455	2087	1941	3087	2638	2957	2815	1978	2108	4212	2700	4462	2600	2284	2282	2909	2542	3704	2169	1419	4541	3474	2150	2643	3414	2226	2078	980	1984
gene11574_GLTPD2	1	0	0	2	3	10	2	5	11	1	105	0	3	14	5	14	17	18	2	0	11	23	20	3	11	12	5	4	5	3	15	1	29	12	12	20	24	24	0
gene11575_VMO1	25	33	17	10	9	11	8	15	12	1	12	1	5	33	25	19	30	17	31	23	43	16	15	17	12	5	12	6	15	11	54	10	16	14	28	21	22	66	5
gene11576_TM4SF5	13	0	3	5	12	5	8	24	45	8	211	3	4	20	14	15	53	49	3	9	11	66	9	7	17	38	10	15	5	51	30	9	32	52	43	9	59	35	0
gene11577_ZMYND15	12	20	10	28	27	42	8	1	6	8	33	8	2	109	37	25	48	16	19	41	39	64	9	4	19	9	3	17	18	33	22	32	28	5	52	19	27	26	1
gene11578_LOC110082391	124	79	111	62	105	95	87	61	48	27	70	39	58	169	162	196	78	119	228	263	150	134	134	112	84	41	84	56	95	202	269	267	198	89	199	120	128	96	87
gene11579_MED11	1178	1275	1318	565	1029	680	1253	596	640	1002	988	662	618	1123	868	738	1234	640	1133	1241	850	1353	777	1086	901	1713	844	1036	597	1404	2195	1274	598	1724	1315	740	1045	669	929
gene1157_NRP1	120	133	106	406	114	363	134	48	44	66	122	472	743	117	362	417	194	435	528	716	493	117	1793	437	210	135	602	136	337	1264	437	351	288	126	81	205	219	47	169
gene11580_LOC110082349	225	155	221	169	192	145	171	60	79	169	281	132	125	225	244	286	210	232	349	273	218	342	362	234	248	258	270	275	360	272	640	312	277	155	402	223	402	237	113
gene11581_ARRB2	564	477	723	488	541	575	736	271	270	358	820	655	569	760	689	670	485	633	705	940	615	765	1270	824	804	520	839	434	527	499	864	979	721	749	1074	909	792	335	585
gene11582_PELP1	2031	1574	1874	1868	1777	1803	1565	1542	1096	1216	1570	1709	1696	2301	2669	2929	1588	1916	2916	2939	2014	1908	2489	1921	1914	1193	1933	1953	2029	2574	4173	2502	2202	2393	2544	1485	1993	3941	1299
gene11583_RNASEK	1184	1251	1274	1112	1176	1010	1130	623	638	953	1090	1267	1352	1629	1482	1473	1766	1362	1365	1676	1238	1624	1497	1381	1480	1065	1236	1607	1040	1519	2551	1626	1374	1198	1376	1018	1015	938	1662
gene11584_CUNH17orf49	994	1182	1358	792	1024	933	1289	388	415	712	875	949	805	1377	1209	851	1305	832	1074	1619	1063	1718	1214	1036	1095	1227	1081	1244	738	676	1536	1832	786	1331	1416	974	840	568	716
gene11586_ACHE	78	17	252	214	284	120	152	606	1328	652	212	33	25	83	101	53	170	134	80	80	102	259	163	113	88	371	76	72	579	172	76	184	123	907	304	933	133	129	7
gene11587_LOC110082405	116	91	222	354	55	520	281	72	29	72	84	2314	2150	150	186	204	32	102	100	334	176	37	188	33	27	12	97	268	225	74	25	48	1624	22	290	52	28	60	465
gene11589_ERC2	63	19	45	12	2	29	32	15	47	44	59	21	33	88	49	29	61	15	18	59	39	32	54	21	43	87	53	51	69	419	163	37	48	62	75	55	60	237	24
gene11591_CCDC66	536	495	411	510	402	403	448	361	331	396	777	317	568	510	496	582	373	502	1001	818	608	450	669	801	548	571	602	472	401	1760	1389	467	816	603	699	644	731	1197	588
gene11593_FAM208A	775	930	1141	1512	876	932	1178	508	680	729	1071	1214	2003	1154	1203	1177	662	1196	1622	2082	1364	735	2043	1331	794	730	1237	754	1280	2761	2326	757	2338	1015	1195	1071	1117	704	941
gene11594_ARHGEF3	26	31	80	93	39	79	61	14	9	16	23	128	184	140	145	132	55	118	104	152	183	65	277	84	19	23	119	19	224	104	191	112	231	58	45	109	35	9	63
gene11595_IL17RD	27	65	29	42	22	33	38	3	19	36	45	68	165	78	109	138	37	38	63	92	55	33	114	50	38	30	122	58	119	132	251	29	348	25	108	70	95	54	54
gene11596_HESX1	7	16	9	8	5	1	5	0	1	1	5	0	0	63	87	60	2	5	17	30	38	37	4	2	0	2	3	29	51	16	219	6	14	17	24	2	10	3	1
gene11597_APPL1	178	188	362	486	203	324	284	235	177	196	350	327	503	323	390	311	158	410	381	627	429	220	853	414	420	153	484	155	428	1040	567	245	869	270	493	390	415	225	330
gene11598_ASB14	0	3	0	0	3	0	1	0	0	0	7	2	2	0	2	2	6	0	2	0	0	1	2	0	1	2	1	5	1	6	0	0	0	3	0	0	0	1	3
gene11599_DNAH12	170	89	65	98	120	50	93	61	24	54	83	65	129	174	250	163	70	86	227	225	145	51	150	104	97	58	115	80	372	574	613	41	243	90	148	114	193	111	86
gene1159_ITGB1	1172	981	1137	2979	1647	2433	928	1147	1083	1589	2272	9484	13686	856	2606	5165	1064	2609	3211	3237	2527	1004	8118	4063	3809	1082	2878	4671	2919	7984	8241	1456	8900	1275	1494	1923	1320	896	5491
gene115_MYCT1	39	47	26	20	19	15	17	35	19	20	34	32	53	64	71	82	72	57	36	90	70	50	185	84	72	69	119	15	42	55	44	89	64	53	59	73	43	12	4
gene11600_PDE12	236	195	308	273	163	269	393	44	116	145	169	227	355	427	306	303	218	217	252	516	369	343	234	250	128	157	194	205	347	430	810	300	291	324	237	245	109	69	279
gene11601_ARF4	1686	1575	2135	2944	887	2586	3852	498	479	948	1046	2060	2993	3154	1943	2393	1938	1855	1329	2681	2666	2904	2230	1582	1405	920	2129	1419	2222	2325	4170	2327	2285	1566	1894	1494	1145	321	2039
gene11602_DENND6A	236	242	262	340	194	277	333	122	123	170	300	328	505	372	309	400	194	294	473	484	461	216	516	488	249	187	326	134	315	884	704	250	407	330	203	367	248	96	280
gene11603_SLMAP	460	375	806	1018	347	784	965	247	336	464	528	1136	1671	1006	827	869	460	660	530	920	872	575	1313	765	409	413	685	502	1026	1484	1256	629	1555	713	822	715	491	378	637
gene11605_FLNB	1171	1254	1357	1073	893	898	595	502	404	881	1229	3228	3595	1009	1248	1926	1078	1842	1535	1463	1511	1185	3470	2893	1098	1002	1564	2903	1324	3156	4326	1896	6270	1050	1432	1242	1499	1749	5105
gene11606_LOC110082410	39	0	88	5	4	2	20	6	2	8	12	47	46	10	11	11	3	8	5	31	16	5	24	37	6	21	20	72	96	12	21	11	21	29	36	12	41	12	123
gene11607_DNASE1L3	1	0	0	0	3	0	4	0	12	0	2	0	0	12	4	15	9	7	7	4	12	7	12	3	7	0	4	17	6	8	21	5	11	11	7	4	9	0	0
gene11608_VPS13D	835	968	1033	1097	908	907	882	443	632	584	860	1399	1666	1161	1099	1021	841	1085	1023	1533	1167	979	2026	929	925	897	1256	1102	1233	1451	1835	1048	1689	1214	1233	1049	872	1348	1169
gene11609_DHRS3	624	502	659	1056	535	1134	573	110	97	176	276	301	479	583	596	852	664	766	951	1332	809	599	1122	512	750	561	1007	327	349	590	507	485	187	266	215	382	419	141	177
gene1160_CCDC7	109	107	117	54	80	50	37	142	70	133	148	54	54	208	236	311	43	36	102	135	115	76	285	86	50	158	73	132	897	234	986	99	390	237	278	312	449	400	33
gene11610_LOC110082457	0	8	0	2	0	0	0	0	0	0	0	1	0	0	1	0	0	3	4	0	3	0	0	0	2	0	0	0	0	1	0	0	0	0	0	4	0	0	0
gene11611_LOC110082429	3	7	0	0	0	0	0	0	0	0	0	0	0	4	0	0	0	0	0	0	0	2	0	0	2	0	0	0	1	3	0	0	0	0	0	1	0	0	0
gene11612_LOC110082438	0	0	0	0	0	0	2	0	0	0	0	0	0	3	0	4	1	0	0	0	2	0	0	0	0	1	0	0	2	0	5	1	0	0	0	1	1	0	0
gene11613_LOC110082439	0	0	0	0	0	0	0	0	0	0	0	0	0	3	0	0	0	2	5	0	0	0	2	0	0	0	0	1	0	0	3	2	0	0	0	0	0	0	0
gene11614_LOC110082426	0	0	0	1	3	0	0	0	0	0	0	0	0	0	0	0	0	0	0	0	0	0	0	0	0	0	0	0	0	0	4	3	0	0	0	1	0	1	0
gene11615_LOC110082440	0	0	0	0	0	0	0	0	0	0	0	0	0	0	0	1	0	0	0	0	0	0	0	0	0	0	1	0	0	0	0	0	0	0	0	0	0	0	0
gene11616_ERRFI1	119	77	112	50	26	89	55	18	22	48	94	55	94	192	129	149	159	139	73	101	95	162	145	125	99	63	145	36	107	97	249	225	164	114	126	130	117	42	37
gene11617_LOC110082441	0	0	0	0	0	0	0	0	0	0	0	1	0	1	2	0	0	1	1	0	1	0	0	0	0	0	0	0	2	0	0	1	0	0	0	0	3	0	0
gene11618_LOC110082442	4	0	6	1	4	2	3	0	2	0	6	0	2	10	21	5	4	8	0	1	5	1	11	2	5	5	29	2	20	0	26	10	9	3	8	5	9	7	3
gene11619_PARK7	2778	2280	3072	1865	2211	1945	2089	1406	1070	1905	2412	1792	1765	2875	2208	2537	2902	2219	2173	3674	2715	3956	2851	2851	2971	3674	3118	3399	2007	1860	3837	3951	2451	3682	3843	2532	2750	1269	2459
gene1161_EPC1	584	561	845	889	620	622	942	390	515	489	533	581	917	953	807	681	502	584	759	1119	862	681	961	806	407	586	620	405	924	1230	1275	682	1088	918	916	613	588	416	546
gene11621_TNFRSF9	0	13	0	3	0	2	1	1	0	0	2	4	5	2	2	1	2	0	0	1	2	1	10	12	4	0	2	5	5	0	3	0	2	0	10	1	3	0	3
gene11622_LOC110082468	136	92	111	58	148	93	71	141	31	43	195	59	68	176	228	172	176	136	125	210	121	279	509	247	346	283	385	92	265	366	309	149	88	248	148	125	146	135	25
gene11623_LOC110082456	3	0	0	1	0	1	1	10	0	2	1	0	0	4	2	4	6	2	1	0	0	5	0	6	3	4	2	6	4	0	1	3	2	3	1	6	3	10	0
gene11624_PER3	1042	841	985	1089	783	1131	803	145	180	276	426	178	168	1593	2394	1687	626	1230	1877	2212	1477	1181	917	419	385	381	787	254	2440	1821	2073	1620	1170	361	849	510	884	1686	498
gene11625_VAMP3	1468	1772	3151	1760	1161	1387	2630	569	896	1454	1025	1206	1807	2820	1354	1791	1678	1574	1908	2558	2062	2007	1476	2164	1311	1870	1705	1410	1402	3200	5048	2180	2072	2881	3023	1389	2178	858	1636
gene11626_CAMTA1	257	419	311	227	207	195	134	100	191	154	187	196	176	436	348	262	306	203	264	261	259	293	268	218	216	184	253	169	251	391	496	239	141	306	216	175	247	220	146
gene11627_DNAJC11	1105	759	1590	1640	1508	2198	1644	655	1355	1299	1170	2079	2095	1727	1604	1528	1450	1394	1481	2412	1766	1888	2415	1375	1541	789	1870	1452	1892	925	1858	2514	2616	1534	2311	1269	1147	835	1732
gene11628_PHF13	295	233	470	271	246	276	310	114	181	196	156	407	342	351	340	328	357	287	243	387	336	354	323	386	273	170	316	283	254	211	324	375	320	407	421	181	204	124	321
gene11629_KLHL21	268	258	648	770	382	649	920	267	284	352	364	1164	1246	578	498	506	405	384	556	765	776	604	1326	841	596	359	763	644	747	610	765	767	1664	751	993	621	525	516	777
gene1162_KIF5B	1146	1010	1584	1761	725	1353	2197	510	729	832	882	1944	3391	2622	1557	2152	1107	1256	1120	1888	1823	1073	2147	1528	1208	880	1499	1136	2245	3348	3352	1109	2635	1587	1591	1260	980	800	1286
gene11630_ZBTB48	438	284	385	333	410	357	312	262	272	396	411	390	381	369	417	440	295	365	462	460	407	396	669	425	370	420	500	442	281	423	544	431	674	434	691	513	391	405	370
gene11631_LOC110082447	0	4	0	3	0	0	7	1	0	3	1	4	5	2	8	1	4	6	28	6	0	1	8	9	12	0	29	0	2	23	0	4	13	5	2	13	7	0	1
gene11632_LOC110082448	0	12	7	3	6	5	10	3	1	1	4	2	8	6	9	12	8	6	22	0	8	5	14	0	7	0	20	3	14	8	35	1	11	3	15	4	8	2	3
gene11633_NOL9	1620	1387	1645	1361	1332	1661	1612	497	422	861	935	998	1062	2085	1698	1564	1592	1090	1748	2572	1888	2209	1654	917	1203	884	1612	1189	1799	1240	2244	2479	1530	1116	1866	1144	1309	1243	740
gene11634_PLEKHG5	220	198	371	543	329	174	302	126	134	223	230	232	247	462	464	314	495	439	272	294	361	582	454	225	168	202	495	170	417	581	378	231	635	233	492	246	267	420	74
gene11635_TNFRSF25	0	0	0	2	0	2	0	1	0	2	0	0	1	1	1	2	0	0	3	0	1	1	0	0	0	0	1	0	1	0	1	0	17	0	5	0	1	0	0
gene11636_ESPN	20	14	23	31	47	15	31	8	12	13	68	15	28	120	68	32	56	68	26	26	30	46	178	35	63	36	86	25	40	47	53	25	113	57	120	28	42	69	9
gene11637_LOC110082453	0	0	0	0	0	0	0	0	0	0	0	0	0	0	0	0	0	0	0	0	0	0	0	0	0	0	0	0	0	0	0	0	0	0	0	0	0	0	0
gene11638_HES2	0	0	8	0	15	8	0	20	28	0	0	0	0	0	0	0	6	0	0	0	0	3	3	3	0	0	0	0	4	0	3	0	0	16	0	0	1	0	0
gene11639_ACOT7	138	190	214	130	101	127	156	78	100	129	114	110	177	284	219	173	191	156	137	297	202	242	374	131	139	138	251	157	299	196	445	167	340	211	352	202	200	144	99
gene1163_ARHGAP12	224	220	333	345	157	247	478	71	104	105	233	368	511	435	303	338	245	285	287	459	353	247	486	368	167	125	265	107	325	599	641	225	450	276	233	309	182	187	141
gene11640_GPR153	47	30	125	175	55	288	137	34	19	15	69	550	753	134	116	164	29	210	242	271	155	30	366	140	35	5	139	20	119	96	42	153	142	83	42	44	31	14	30
gene11641_HES3	0	0	0	0	0	0	0	0	0	0	0	0	0	0	2	0	0	0	0	0	0	0	0	0	0	0	0	0	0	0	0	1	0	0	0	0	1	0	0
gene11642_ICMT	228	286	580	667	313	734	582	159	247	331	301	1244	1404	639	534	696	435	596	435	912	649	455	1439	520	607	347	805	435	560	322	599	682	1588	410	627	534	246	130	662
gene11643_RNF207	52	24	28	45	63	51	39	25	36	34	32	4	18	101	55	65	66	116	49	25	67	26	73	39	59	46	86	26	73	89	105	54	71	38	93	63	101	66	14
gene11644_RPL22	15850	12433	13913	8302	14267	6596	7878	7961	7474	11212	12400	5327	5775	11608	9585	9434	14487	8230	8724	14170	10879	17859	8528	11088	10024	18879	10149	16546	7143	10082	14699	11766	4973	16504	10151	8827	10235	8458	12231
gene11645_CHD5	28	16	23	1	6	16	11	17	22	7	5	5	13	42	40	13	50	51	29	9	21	95	89	39	12	25	26	9	28	228	73	15	23	33	41	15	25	87	15
gene11646_KCNAB2	299	442	330	214	108	381	278	86	77	96	84	345	404	422	423	352	320	201	306	435	169	212	396	208	185	93	243	163	260	219	278	400	419	226	298	149	126	149	56
gene11647_NPHP4	421	308	583	575	252	719	523	70	113	213	352	1499	1552	870	452	761	318	584	472	891	612	464	1450	275	320	210	617	411	1120	279	406	721	941	254	625	565	465	305	411
gene11648_MMP2	1597	1293	1049	3122	4094	2844	815	1093	546	1444	2030	6728	8484	1047	2829	7215	1623	3468	3340	4730	3092	1019	11808	5946	4485	1165	3045	2127	2880	3466	6006	1961	3884	1100	1348	3261	1740	507	4007
gene11649_IRX6	0	0	0	1	0	0	0	1	3	0	2	2	0	4	0	0	2	2	0	5	0	0	20	0	9	1	10	2	6	0	0	1	0	14	8	4	4	5	0
gene1164_ZEB1	886	719	817	1005	819	675	780	313	561	518	829	638	1024	2833	2185	2166	1899	2302	1998	2922	2056	1993	4336	2526	2571	2252	2174	694	2026	6397	5535	2215	1854	2767	1460	2367	1529	1723	842
gene11651_IRX5	157	293	169	358	303	308	257	65	93	152	165	147	241	215	275	254	225	471	888	859	457	214	472	176	281	89	434	76	238	2245	1088	563	9	226	51	163	279	14	11
gene11653_IRX3	24	37	65	42	115	47	17	32	52	19	17	26	26	51	37	18	48	48	34	91	55	76	79	25	32	65	103	34	16	157	37	89	7	12	15	35	36	4	0
gene11654_FTO	134	134	216	186	134	149	166	105	82	61	106	151	197	151	145	157	285	197	124	224	187	171	147	159	65	107	56	239	175	78	200	201	87	190	60	95	115	126	154
gene11655_RPGRIP1L	217	250	327	322	154	280	226	123	131	176	203	438	488	352	426	316	181	307	339	504	387	230	370	318	188	130	263	233	499	214	420	260	535	276	340	243	182	194	190
gene11656_AKTIP	644	557	1027	619	290	551	791	182	237	405	449	575	754	1205	860	858	895	732	458	861	706	612	840	527	443	412	618	571	858	424	754	730	882	621	917	558	414	174	690
gene11657_RBL2	672	616	1064	985	615	822	753	307	462	401	476	873	1357	1080	964	840	589	722	764	1310	900	542	1348	764	543	476	900	431	1106	880	1052	812	1544	1073	1169	825	487	337	767
gene11658_CHD9	633	721	908	1203	631	763	918	430	655	626	806	1230	1968	731	880	564	470	850	1084	1212	1064	509	1201	905	745	582	854	582	850	3366	2266	549	1753	1079	851	987	679	1470	908
gene11659_TOX3	183	210	393	380	46	336	372	32	52	146	166	614	809	171	151	128	97	155	203	308	255	115	358	196	171	46	375	223	152	265	222	350	581	133	499	211	105	123	239
gene11660_SRRM1	5639	6242	5892	5501	3903	4741	4407	3355	2873	4323	7408	4618	5197	6595	7130	5957	4111	5818	7147	8742	6121	5381	9001	5914	4633	4303	6029	3714	6449	12930	12133	6192	9180	5061	7114	6779	7185	10018	5452
gene11661_NCMAP	3	8	4	3	0	11	16	0	0	7	9	5	3	13	2	29	5	10	13	47	11	11	18	2	7	8	14	12	29	6	74	9	34	0	30	14	8	20	14
gene11662_RCAN3	453	382	686	508	259	508	873	97	122	200	336	553	662	814	623	539	846	543	519	808	662	813	668	430	324	234	471	392	668	808	699	796	764	306	631	375	359	261	626
gene11663_NIPAL3	5	5	44	108	60	62	57	38	30	38	23	220	297	39	75	54	6	34	34	77	101	34	178	53	14	17	60	19	82	139	27	45	257	20	34	38	11	12	57
gene11664_STPG1	4	6	11	5	5	7	16	1	0	1	2	2	2	52	9	19	30	14	10	4	10	19	30	3	18	15	17	0	103	19	19	9	11	31	25	16	19	16	1
gene11665_GRHL3	25	41	104	38	128	48	6	59	8	20	35	4	9	39	17	22	11	27	17	54	23	41	101	13	7	16	25	54	37	19	47	22	68	7	49	23	27	6	126
gene11666_LOC110082505	161	182	313	246	152	205	157	80	113	194	160	1359	1026	161	280	283	52	404	466	314	265	44	477	584	69	76	137	553	159	414	309	139	1792	131	537	46	101	609	1461
gene11667_IL22RA1	28	1	17	15	8	15	9	6	7	2	8	184	16	12	19	33	4	24	59	30	1	4	7	18	4	4	16	26	43	11	44	8	102	14	39	7	7	59	103
gene11668_MYOM3	58	23	118	99	49	188	76	20	14	16	26	279	175	269	272	232	174	365	564	616	211	121	537	167	74	52	119	141	115	702	386	255	457	54	170	301	343	367	592
gene11669_LOC110082496	0	4	1	0	0	1	0	0	2	0	33	0	0	2	0	0	0	6	5	0	0	0	0	0	2	2	0	4	1	0	13	0	1	6	0	0	7	12	0
gene1166_SVIL	6004	6056	4049	6527	3306	5282	3005	1170	1005	3501	6135	4948	6625	4182	6419	6571	3538	6880	4738	6778	3814	2960	8936	4810	5799	3204	6226	908	4668	13411	9733	3328	5809	1723	4547	5447	4227	2372	4068
gene11670_SRSF10	1201	969	1423	1497	939	1228	1783	758	879	1038	1385	1586	2042	1540	1170	1531	1013	1261	1328	1963	1487	1318	1878	1783	1260	1188	1712	981	1255	2829	3174	1300	2184	2001	1990	1373	1446	723	1317
gene11671_PNRC2	1213	1573	2305	2554	1431	2143	2983	1236	1969	1711	1511	2316	3187	2296	1714	1716	1692	1500	1448	2984	2151	1677	2688	2389	1776	2114	2318	1892	1785	2688	2799	2287	3500	3699	3238	2062	1157	2221	1522
gene11672_CNR2	0	0	0	1	0	0	3	0	1	0	0	3	0	1	1	2	0	0	0	7	14	0	2	1	0	0	0	0	0	0	1	14	5	0	1	0	2	0	0
gene11674_HMGCL	192	156	375	402	224	284	404	145	154	173	327	296	292	410	259	299	322	254	325	589	444	447	281	307	227	276	254	445	181	247	535	476	323	410	451	210	188	225	330
gene11675_LOC110082508	30	69	133	155	141	70	163	167	147	205	184	47	117	85	69	111	190	126	159	206	153	289	184	259	99	218	114	194	124	216	86	220	97	312	207	105	198	89	201
gene11676_GALE	526	357	564	471	278	370	553	137	128	203	433	398	376	566	527	485	639	484	378	644	466	490	543	342	638	223	573	479	421	529	839	538	480	462	599	485	363	172	340
gene11677_LYPLA2	877	878	1583	1558	815	1572	1918	511	462	583	614	1622	1967	3160	2311	2143	1947	2374	1741	3263	2020	1815	2514	2439	1919	1219	2369	1113	2198	1133	1363	2899	1880	1908	1965	1371	1084	622	857
gene11678_PITHD1	737	763	823	635	647	633	1064	293	377	462	509	590	759	1217	761	869	652	438	745	1145	780	980	947	1005	630	766	797	1087	1070	472	1359	871	1089	1033	1184	695	728	659	697
gene11679_ELOA	581	603	1047	945	479	918	1040	340	325	384	616	1232	1523	948	824	937	621	668	748	1327	873	603	1271	776	635	370	820	646	946	969	947	785	1752	803	1024	725	465	390	661
gene11680_LOC110082491	21	4	46	44	80	33	53	7	15	6	20	16	16	17	20	29	13	9	15	15	18	34	5	12	7	15	10	19	10	2	21	36	49	9	21	7	9	2	1
gene11681_RPL11	20700	16246	25116	15177	18598	12297	15857	15589	14382	18596	21802	11844	11927	23185	18620	19190	30688	16807	20498	30028	19715	37257	17982	25651	21851	35816	19384	35563	13795	14912	26814	25826	10039	39117	21734	19656	19776	9785	22371
gene11682_LOC110082523	23	18	22	11	23	27	16	0	3	16	58	0	24	71	52	131	65	67	42	195	89	75	152	19	62	42	102	114	218	36	301	61	297	28	185	131	163	48	10
gene11683_PPT1	610	547	554	646	908	772	576	363	592	742	754	1394	2122	422	905	1573	455	581	480	456	739	404	1080	712	1074	399	867	1335	1036	1564	1858	371	2131	410	673	536	555	475	1598
gene11684_CAP1	2661	2372	3627	3020	1895	3469	3736	1074	828	1580	1941	4727	4880	3628	2587	2835	2114	2394	2094	4608	4217	3704	4312	2254	2412	1546	3203	3756	2846	2663	3843	4133	4795	2674	4608	2319	1684	1232	3572
gene11685_MFSD2A	286	274	290	350	216	240	195	194	144	419	926	816	739	173	329	411	144	298	667	567	197	104	298	186	387	121	390	1153	187	694	707	199	1394	137	733	227	366	597	1018
gene11686_COL9A2	271	137	204	336	169	203	26	85	77	55	163	684	632	80	282	151	41	61	155	195	193	80	120	44	20	37	81	551	207	111	338	131	190	71	82	83	261	140	219
gene11688_CSMD2	36	11	6	53	20	30	12	2	9	5	10	44	93	50	40	52	18	37	32	90	39	26	94	16	39	17	77	6	129	25	72	21	153	11	50	20	37	19	10
gene1168_KIAA1462	1064	1285	1415	2771	633	2757	2473	454	260	574	1348	2814	5587	2771	1966	2029	1678	2010	1122	2351	2439	1448	3219	1091	807	606	1968	419	1795	2685	2078	1456	1334	768	839	958	1009	340	353
gene11690_CUNH1orf94	5	0	3	0	0	1	0	0	0	0	0	0	0	5	2	1	6	2	2	3	2	4	7	0	0	1	8	3	4	11	4	5	0	0	6	2	7	4	0
gene11691_PRB3	0	0	0	0	0	0	0	0	0	0	0	0	0	0	0	0	0	0	0	0	0	0	0	0	0	0	0	0	0	0	0	0	0	0	0	0	0	0	0
gene11692_GJB5	5	0	7	2	0	0	1	0	0	0	7	1	0	5	6	6	15	11	11	6	5	8	1	10	2	4	2	5	6	15	15	6	7	5	7	8	12	3	0
gene11693_LOC110082489	0	0	11	0	0	1	0	0	0	2	4	0	0	3	3	0	2	1	0	4	1	0	0	1	1	0	0	4	0	1	0	4	0	0	4	7	2	1	3
gene11694_GJA4	37	0	27	31	29	20	49	83	29	113	13	15	6	62	63	140	50	40	11	74	37	71	246	70	99	71	97	4	124	55	49	37	80	134	95	129	31	19	14
gene11695_ADGRL2	1190	1271	1286	1948	941	1711	999	572	438	798	1362	3635	4897	854	1897	1819	701	1773	2144	2080	1509	575	2908	1688	1438	587	1203	1768	1316	3981	3701	1220	4399	493	958	718	612	1295	4518
gene11698_LOC110082588	0	0	0	0	3	0	0	0	0	3	7	1	2	2	4	2	2	6	6	8	16	4	2	2	4	0	5	2	5	1	1	25	8	4	0	1	4	2	0
gene1169_MTPAP	554	431	869	703	534	614	700	306	242	429	498	608	810	1087	691	849	573	475	488	903	794	687	760	607	509	594	581	501	759	647	889	736	857	933	835	663	430	327	657
gene116_SYNE1	753	694	885	1328	736	922	777	261	213	539	955	1453	2351	697	1095	785	810	1295	1933	1960	1377	629	1199	1274	812	496	958	734	1057	2984	2262	971	1450	649	935	739	672	726	1069
gene11700_LOC110082587	25	49	43	40	14	47	41	15	2	13	71	268	252	61	168	285	61	190	59	253	117	53	333	82	195	31	95	69	195	49	66	64	276	13	47	51	47	42	146
gene11701_LOC110082600	0	0	0	0	0	2	0	0	11	1	29	0	0	1505	101	4	437	28	269	0	471	64	0	0	0	3	0	10	2	4	1	5	4	0	0	1	6	24	1
gene11702_LOC110082605	177	86	117	37	62	87	88	838	887	73	417	144	23	67	24	46	75	8	13	11	32	64	13	63	37	106	18	183	19	10	31	37	37	55	45	44	48	10	16
gene11703_LOC110082603	0	0	10	1	0	0	0	0	0	0	4	0	2	5	1	4	3	3	11	0	6	10	3	0	1	3	2	3	2	0	4	0	4	2	5	3	10	4	0
gene11704_LOC110082607	134	85	162	134	81	138	112	46	56	64	69	125	136	199	180	200	104	116	84	208	133	151	233	150	97	53	157	103	169	91	275	195	176	106	154	103	88	50	101
gene11705_LOC110082538	337	302	338	318	183	319	390	135	106	168	224	323	316	576	340	374	421	270	311	556	415	469	714	382	461	316	595	235	332	328	486	611	424	505	556	354	315	154	235
gene11706_LOC110082539	810	946	1477	2189	1072	2691	1273	422	555	529	631	2954	3921	2643	3331	2941	1428	2830	2073	4288	2136	1635	8788	1871	1483	538	3284	822	3498	1543	1650	2730	4064	1423	1668	2314	938	581	686
gene11707_CDC25A	502	565	596	543	275	512	607	203	193	238	299	680	866	1169	1056	1012	652	534	687	878	753	477	1425	681	500	393	852	639	947	565	1093	600	1682	670	1105	509	658	369	367
gene11708_IMPAD1	518	709	764	1048	692	815	634	448	571	737	702	1646	1997	560	891	1350	482	770	853	1193	807	516	1591	1017	1019	616	870	944	927	1690	2248	697	1632	692	711	704	554	428	1648
gene11709_LOC110082541	344	365	351	426	264	318	342	177	211	299	341	1004	1618	363	571	850	288	369	336	569	428	245	922	459	393	159	468	367	589	504	722	304	1314	316	370	284	236	131	656
gene1170_MAP3K8	346	359	382	607	233	380	304	115	54	127	243	267	233	345	377	348	224	289	527	887	484	231	316	500	181	113	262	167	282	500	620	281	519	132	338	215	314	180	226
gene11710_HIGD1A	1803	1348	2510	1585	1862	1668	2789	969	907	1142	1360	1080	1578	2671	1428	1613	2391	1670	1343	2348	1548	3290	1634	1785	1171	1111	1148	1185	1199	1993	2338	2225	1084	2354	1794	1251	1116	672	1234
gene11711_LOC110082565	459	573	618	468	371	420	549	281	250	298	581	674	731	1248	802	633	1356	531	487	527	883	936	1039	535	504	376	666	565	667	730	876	472	867	652	673	480	472	716	603
gene11712_LOC110082606	4464	4660	3429	2722	3335	2859	3135	2778	2480	3914	5207	3300	4169	4277	3900	4962	3961	2837	3797	5380	3328	5925	4991	4689	5250	5615	4116	9534	3316	7267	11893	4053	4566	4016	5780	3685	4730	4473	7172
gene11713_ADIPOR1	413	343	590	704	536	572	575	237	376	371	499	1004	1126	653	693	764	401	575	528	734	563	577	1256	616	749	430	682	485	770	865	1275	566	987	433	530	473	341	342	617
gene11714_TBRG4	719	789	1074	791	540	783	986	429	401	601	859	1015	934	1026	941	950	803	815	844	1302	1118	1056	1317	874	1041	679	1054	797	801	802	1486	1099	1257	986	1206	888	648	746	632
gene11715_LOC110082542	0	0	3	0	0	0	0	0	0	2	2	15	11	6	9	10	6	8	4	12	6	3	33	1	4	0	2	0	7	0	2	2	12	1	3	6	0	3	1
gene11716_LOC110082570	142	137	197	80	65	99	243	22	23	59	120	189	159	589	521	425	486	441	247	539	383	463	646	77	260	130	359	133	392	384	797	406	307	189	329	226	222	328	15
gene11717_CCM2	613	528	730	656	647	663	793	327	342	383	580	741	785	960	1020	1020	843	698	814	1216	1024	928	954	733	681	476	902	608	844	775	1334	1145	786	755	808	575	649	449	391
gene11719_MYO1G	9	28	25	11	5	6	27	12	7	9	10	23	9	34	49	29	28	11	7	22	23	23	30	9	8	0	7	10	22	33	30	18	16	9	22	22	10	21	1
gene11720_LOC110082610	8	2	11	2	6	2	21	0	3	0	3	0	10	15	23	7	14	16	12	5	5	37	50	5	21	3	25	9	12	12	51	12	8	12	17	16	10	23	1
gene11721_PTPN23	1379	940	1319	1847	1608	1962	1483	650	775	755	954	1993	2243	2420	2014	2020	1377	1670	2222	2508	1898	1412	4502	1717	1233	494	1683	1290	1950	1544	2430	2338	2824	1458	2018	1451	1124	1101	1090
gene11722_SCAP	682	498	656	846	836	824	450	383	450	794	862	5694	5074	763	2272	2166	512	1326	1225	1377	915	622	4966	1887	1937	510	1776	2411	1958	880	2153	999	8578	636	1603	1091	779	1335	3952
gene11723_ELP6	392	350	264	448	394	379	435	129	108	239	384	409	388	477	423	635	568	326	541	647	471	437	577	345	367	347	460	509	490	346	704	460	748	277	635	347	441	269	360
gene11724_CSPG5	170	246	113	107	191	113	131	114	81	52	139	437	234	237	265	243	241	170	228	270	280	277	315	95	137	94	195	271	166	302	627	170	302	157	232	101	117	272	270
gene11725_SMARCC1	1707	1589	2803	2547	1267	2947	2793	754	1070	1085	1622	4063	4642	4266	3657	3845	2489	2892	2720	6077	3971	2749	5164	2147	1591	1144	2745	1327	4739	3498	3028	5575	3584	2186	1874	1896	1484	2026	1079
gene11726_LOC110082563	668	719	827	658	562	605	561	399	353	523	724	637	844	1051	1169	1088	744	1122	1235	1641	1021	788	1609	1061	885	689	1060	535	1326	1254	1858	1105	1486	1049	1114	971	1003	619	695
gene11727_DHX30	1333	973	1235	1381	895	1338	1462	408	472	716	1035	1779	2070	1690	1876	1949	1117	1550	1908	2313	1725	1086	2756	1543	1352	626	1494	1136	1610	2179	2982	2068	2581	1202	1842	1369	1052	1153	1106
gene11728_LOC110082573	704	649	627	570	468	573	505	254	271	454	719	555	602	695	833	880	650	654	1141	1382	772	706	916	791	736	408	630	345	668	1301	1749	1241	696	617	687	720	600	522	516
gene11729_LOC110082529	372	284	448	464	331	572	911	92	77	159	246	352	306	514	321	461	703	622	438	969	551	655	708	268	186	195	367	149	270	432	519	641	411	260	530	242	281	98	115
gene1172_BAMBI	5919	6509	6324	5887	3284	5244	6186	1076	676	2469	3117	3906	4579	4078	3610	5263	2967	4178	4145	7989	4925	4318	4483	3323	4501	2080	3185	4584	2816	9528	8040	5243	4555	1881	3440	2524	2204	1890	4520
gene11730_LOC110082549	462	427	620	587	460	650	577	270	366	281	455	606	592	798	697	755	470	631	740	990	722	626	1221	682	510	416	701	466	697	883	1031	882	1054	794	890	673	598	452	471
gene11731_LOC110082577	1173	1384	1459	1316	1091	1252	1386	739	846	1035	1284	1170	1259	1373	1209	1193	995	1046	1187	2080	1293	1136	1789	1288	1322	989	1300	940	1143	1664	2240	1542	1441	1302	1696	1166	1204	1152	983
gene11732_LOC110082581	221	182	261	319	222	294	274	78	96	107	195	215	314	320	298	350	178	207	324	558	292	224	422	178	243	160	342	48	356	387	447	262	332	173	213	214	145	95	109
gene11733_LOC110082579	306	282	306	315	292	250	257	156	223	295	363	272	254	289	287	328	385	323	451	578	388	405	698	300	365	377	505	471	331	616	724	483	455	370	599	396	576	533	375
gene11734_LOC110082550	97	52	161	238	82	297	186	35	42	50	82	276	286	244	228	249	100	242	149	388	278	143	365	154	90	34	178	57	241	146	132	213	367	133	131	162	89	25	52
gene11735_KRBA1	163	244	234	184	132	211	197	66	38	55	109	135	111	227	385	320	123	355	317	474	255	207	524	212	202	74	233	40	281	647	671	253	126	99	116	165	176	82	10
gene11736_LOC110082575	1402	2607	3482	2409	597	2826	1977	552	417	773	1025	2645	3806	1957	2836	2044	851	2862	1645	2840	1953	838	2434	1623	1599	569	2404	1350	2211	2096	2885	1320	5837	1438	1691	1210	1080	401	150
gene11737_LOC110082574	3732	7700	6096	8218	2883	8078	3965	870	769	1264	2618	4674	6971	2958	6038	3828	1067	6675	5837	7124	4593	1956	3134	2361	2933	556	2978	1257	3981	5896	8867	2177	6258	1952	1452	1126	1728	837	362
gene11738_LOC110082584	2	0	1	2	0	4	9	0	6	1	80	3	1	9	2	3	9	28	7	0	29	14	0	1	9	23	5	11	1	0	18	0	10	6	3	3	50	28	15
gene11740_LOC110082580	795	745	786	846	691	966	842	313	236	464	687	820	759	924	1290	1337	924	1009	837	1040	888	679	1520	845	1182	499	1120	566	990	1037	873	934	982	637	931	827	732	289	408
gene11741_SSPO	128	198	140	242	170	217	111	66	32	56	163	132	115	310	356	332	174	252	266	127	190	191	557	170	183	125	230	66	1198	460	1039	197	257	80	188	255	515	975	82
gene11742_ZNF467	1315	1495	1790	1868	2126	1672	1557	993	1352	1277	1094	737	637	1307	1639	1576	1089	1450	1784	2181	1486	1734	1673	1384	1413	1429	1390	624	1945	2776	2957	1753	1158	1591	1522	1557	1180	1614	870
gene11743_LRRC61	860	656	990	585	625	579	854	400	527	600	520	399	435	928	856	810	699	507	483	899	574	796	962	975	703	694	777	467	740	516	823	989	448	1086	889	645	585	664	448
gene11744_RARRES2	90	85	57	161	234	141	125	93	142	54	1190	5	9	140	78	86	596	443	65	97	308	641	47	81	264	490	51	77	140	80	130	119	45	219	111	109	422	360	14
gene11745_LOC110082553	491	722	782	1335	788	1204	645	297	478	388	559	1015	1282	963	1409	996	318	1059	1209	1691	959	564	2229	731	643	298	1034	157	1294	844	1124	934	1754	593	742	798	475	452	509
gene11747_LOC110082568	426	236	584	1005	193	945	541	114	135	193	190	1339	2210	756	557	656	189	298	572	1065	462	192	1147	549	141	194	688	577	967	156	421	566	3909	248	1541	187	727	404	429
gene11748_LOC110082531	89	53	77	20	15	16	5	4	11	3	14	8	13	87	52	79	15	8	36	42	21	31	12	14	11	11	5	29	57	13	240	33	18	7	15	43	37	106	8
gene11749_LOC110082592	5	14	10	10	14	7	3	0	2	4	4	3	1	8	8	4	4	1	8	0	2	9	13	6	35	14	16	4	6	5	13	6	4	7	4	4	5	13	2
gene1174_WAC	1554	1573	1899	1994	985	1649	2120	877	959	1201	1533	1610	2047	2292	1761	1782	1600	1590	1786	2476	2084	1775	2761	2182	1209	1111	1675	1164	1967	3546	3369	1735	2645	2321	2235	1872	1547	926	1777
gene11750_LOC110082591	1236	918	1151	1242	1062	1249	1287	404	364	517	830	922	794	1172	1155	1128	1144	947	1213	1545	1098	1495	1114	1155	1051	729	1166	736	780	1321	1502	1530	724	1018	1104	808	803	861	892
gene11752_LOC110082593	837	617	536	610	481	544	596	253	268	336	528	293	288	803	593	773	786	462	609	624	404	700	512	513	413	386	417	283	657	590	1141	696	396	469	545	408	578	537	271
gene11753_MRPS12	380	586	608	287	551	331	778	358	394	688	641	412	279	498	618	498	568	355	336	496	324	1234	369	462	817	776	521	883	483	549	996	516	279	738	777	580	438	334	701
gene11754_LOC110082590	1460	1179	857	923	1066	869	708	522	567	832	1719	654	651	1028	1529	2267	1191	1143	1349	1745	1050	841	1461	1024	1316	581	1044	525	1224	1365	1646	1437	886	797	1007	1367	1098	1705	612
gene11755_ABCB8	793	712	709	670	700	785	589	315	347	809	1154	1819	1737	869	1459	1235	599	795	1124	1196	681	897	2281	961	1609	982	1548	2521	1325	1302	3108	1068	2694	537	1634	1121	1616	2013	1705
gene11756_ATG9B	659	850	702	640	639	768	762	356	440	565	633	869	857	742	1159	1080	744	790	995	1255	754	853	1368	723	803	462	805	800	949	915	1177	1214	1203	731	1083	716	622	714	880
gene11757_NOS3	165	255	161	50	79	109	131	78	50	75	210	113	111	482	538	376	415	453	269	352	336	391	387	139	154	331	617	160	259	572	929	274	491	163	540	337	649	348	37
gene11758_KCNH2	110	223	106	160	92	221	96	92	52	75	169	454	544	208	280	277	118	268	272	401	281	98	449	267	226	70	229	220	227	240	287	160	1125	120	360	124	116	298	486
gene11759_AOC1	182	43	15	91	52	92	13	36	8	19	65	138	41	244	124	577	173	34	75	26	27	8	102	165	15	16	9	63	351	33	25	27	29	124	64	44	96	2	50
gene1175_SSNA1	1168	950	1203	744	1085	606	732	999	1045	1204	1379	538	539	1356	956	1000	1262	629	966	1042	1185	1730	692	1720	976	1914	716	1149	985	1527	1652	977	573	2299	1154	870	925	705	937
gene11760_LOC110082536	1209	781	890	1147	1255	1108	976	662	702	674	1486	638	577	1194	1277	1542	965	1214	1623	1282	1035	1266	1728	1280	959	877	1183	1318	1340	1759	2343	1373	1442	1160	1730	1239	1541	1880	1062
gene11761_ASIC3	30	47	16	20	10	9	28	0	1	0	7	10	15	178	131	311	89	74	58	50	44	50	105	110	125	93	87	34	94	47	54	28	30	25	36	41	26	120	84
gene11762_CDK5	1124	1232	982	802	1080	773	872	647	505	651	1163	592	531	1122	1199	1156	1097	1087	1420	1174	1094	1340	1271	999	1111	953	1178	840	832	1190	2039	1334	696	991	1279	974	1244	1024	824
gene11763_SLC4A2	1047	1324	704	1068	1049	1026	809	578	486	715	1523	1027	1104	1027	2314	1986	921	1576	2036	1786	1250	1039	2383	1138	1401	706	1441	679	2081	2746	3646	1605	1439	865	988	1283	1672	2078	811
gene11764_FASTK	520	413	466	374	439	393	396	401	413	493	581	254	234	439	484	511	566	542	579	597	421	562	628	602	457	427	490	424	486	1140	1230	616	468	584	571	471	547	606	454
gene11765_TMUB1	505	306	586	469	458	458	471	282	278	291	329	557	520	660	664	708	596	501	534	762	438	551	767	570	528	422	494	636	578	382	622	705	618	606	588	437	341	282	586
gene11766_AGAP3	1185	1388	958	904	1076	1083	782	743	520	1078	2285	973	756	1101	1549	1531	1309	1602	2126	1553	1231	1147	2428	2002	1979	1126	1251	957	1302	2381	3393	1656	1119	1277	1531	2046	2174	1658	1188
gene11767_GBX1	0	10	2	0	0	0	0	0	0	0	0	3	0	0	0	0	0	0	2	0	0	0	0	0	0	0	0	1	2	0	0	0	0	0	2	0	0	2	2
gene11768_ASB10	2	130	1	11	49	3	3	3	5	3	5	0	6	11	193	98	7	5	11	9	18	13	21	18	13	15	6	223	96	27	27	13	3	51	11	7	1	12	2
gene11769_IQCA1L	1	54	1	7	14	8	3	1	3	4	13	2	2	3	241	79	0	4	11	0	2	3	32	12	15	14	9	6	79	13	17	5	1	1	0	1	18	12	0
gene1176_MPP7	32	15	37	31	25	32	37	38	22	24	66	22	55	95	71	75	30	28	24	64	38	33	43	22	25	46	38	25	160	104	185	28	138	46	49	55	57	62	21
gene11770_ABCF2	1337	1215	1333	1172	1027	1255	1373	551	509	601	988	814	1047	1565	1591	1549	1126	1341	1407	2090	1571	1358	1777	1305	1254	826	1408	869	1365	1594	2758	1605	1232	1014	1314	946	1053	1678	853
gene11771_CHPF2	565	429	523	638	724	671	300	276	314	393	361	1001	954	474	795	1123	558	605	650	915	648	410	1008	659	723	357	532	1475	637	732	768	599	928	496	595	485	399	368	1351
gene11772_SMARCD3	505	441	381	591	318	522	359	218	214	367	869	741	600	510	606	448	449	890	818	812	693	428	1117	837	919	309	808	227	488	1060	1000	662	925	480	635	828	655	432	756
gene11773_SUSD2	0	0	4	0	0	0	0	0	0	0	12	0	0	216	42	4	96	8	62	0	117	19	0	3	13	12	4	9	2	10	3	0	0	1	3	13	7	7	0
gene11774_CIB3	3	9	4	1	0	1	15	0	1	0	2	1	1	16	5	9	25	3	8	4	6	5	0	8	16	6	6	7	17	19	42	6	7	10	7	6	1	2	5
gene11775_LOC110082620	18	34	10	28	12	19	19	15	11	8	27	54	51	31	50	24	64	73	49	22	12	35	59	18	27	6	39	20	38	165	37	13	57	10	39	13	24	43	9
gene11776_LOC110082612	1	30	4	7	1	11	5	3	6	0	2	42	52	19	48	27	5	37	13	17	0	5	38	8	5	2	10	3	10	21	13	6	24	8	8	4	3	1	3
gene11777_LOC110082614	3	90	4	10	12	14	0	1	12	0	6	18	18	18	112	51	5	54	13	4	3	7	25	2	7	1	4	0	4	36	23	5	21	6	7	2	6	6	0
gene11778_CHCHD3	1888	1332	2437	1649	1291	1727	2657	740	531	1030	1297	1640	2247	2626	1787	2061	2140	2193	1412	2828	1652	2734	2694	2077	2237	2218	2497	2085	1600	1134	1850	2618	2114	2624	2469	1763	1055	319	1399
gene11779_EXOC4	192	118	341	472	180	606	386	80	100	143	131	1022	1265	638	519	740	230	389	168	679	529	268	1808	263	299	127	542	231	849	122	147	451	2125	278	444	423	164	75	198
gene1177_ARMC4	22	12	40	26	12	34	28	7	1	19	29	18	31	92	94	129	34	49	65	111	49	80	138	14	16	52	57	75	159	48	283	56	317	37	153	110	173	107	7
gene11780_LRGUK	122	82	155	90	68	100	135	16	28	155	71	78	117	200	102	132	74	93	47	112	35	122	133	21	71	58	71	73	361	85	232	76	135	22	143	233	115	65	56
gene11781_SLC35B4	72	48	71	140	60	184	86	31	24	55	43	265	246	153	272	216	45	121	154	239	138	70	318	90	120	41	156	148	220	136	267	79	413	36	126	79	80	141	204
gene11782_LOC110082618	76	56	136	39	137	65	38	276	151	183	457	14	6	22	41	28	31	53	29	61	19	99	35	69	76	850	29	1106	27	27	58	17	23	98	50	41	63	75	17
gene11783_LOC110082619	15	9	27	5	44	18	5	76	54	53	118	3	1	9	5	6	3	11	11	26	3	22	11	18	16	221	12	363	34	8	23	6	9	37	14	6	29	34	1
gene11784_LOC110082622	67	98	122	105	86	111	64	81	68	57	86	534	897	56	79	71	60	94	70	72	65	43	143	54	51	63	62	174	221	155	139	44	391	34	89	32	58	86	174
gene11785_ONECUT2	16	13	37	21	3	18	52	2	19	11	96	6	27	35	1	1	60	39	8	0	34	33	17	1	22	13	2	9	7	56	3	9	2	23	7	8	38	15	3
gene11786_ST8SIA3	0	12	0	3	0	0	1	0	0	0	0	0	0	1	0	1	0	1	1	0	0	0	0	0	3	0	3	0	0	1	11	1	2	4	3	3	2	3	0
gene11788_WDR7	140	191	229	316	174	252	263	185	165	169	158	373	463	308	287	256	170	217	304	314	280	205	463	264	207	122	260	142	397	461	384	216	559	297	276	211	189	164	222
gene11789_TXNL1	995	1066	1096	699	607	583	869	534	581	855	857	562	803	1133	660	763	890	544	636	1199	930	1227	758	1080	641	1000	754	1179	761	1747	1565	867	916	1608	1301	755	844	850	1145
gene1178_MKX	3	0	19	12	0	6	27	3	4	0	3	1	8	25	11	22	5	10	14	23	19	7	4	1	0	0	1	1	20	24	2	4	8	5	4	1	1	1	0
gene11790_TCF4	164	129	373	455	191	442	403	58	72	77	147	587	944	535	386	305	220	336	229	422	413	254	680	260	153	109	367	138	434	558	201	283	664	228	214	213	124	139	118
gene11791_CCDC68	4	16	9	5	0	2	6	8	3	1	3	2	5	15	15	5	27	17	5	20	17	4	13	13	4	6	8	9	8	62	27	5	7	20	16	3	4	11	2
gene11792_RAB27B	36	26	105	148	154	139	32	30	27	24	52	49	93	109	75	170	79	37	35	222	224	13	194	75	33	15	69	44	248	75	118	88	266	67	67	106	73	40	54
gene11793_DNAJB1	1053	833	1597	1295	748	1183	1889	531	503	702	741	1352	2271	2168	1455	1764	1226	940	906	2158	1597	1534	1829	1220	802	709	1385	976	1732	994	1717	1515	1967	1622	1771	1132	870	364	948
gene11794_GIPC1	1076	1130	1421	1178	744	1158	1726	387	433	626	738	1360	1461	1798	1101	1141	1369	1060	1355	1742	1503	1486	1546	1424	863	705	1323	987	1195	1072	1529	1910	1194	1289	1538	1010	909	554	1057
gene11795_PTGER1	90	188	176	214	194	114	172	79	41	147	181	400	623	225	332	516	250	244	371	220	263	229	636	240	334	118	205	165	368	311	364	322	99	202	155	221	281	101	55
gene11796_LOC110082643	2025	1910	2802	2053	1983	2273	2336	924	1019	1500	2129	3009	2982	3319	2407	3084	2921	2418	2444	3626	2870	3292	4237	2173	2102	1730	2874	3695	2729	3654	5883	3350	4604	3091	4041	2486	2251	2533	3587
gene11797_PKN1	945	951	1688	2353	755	1610	2397	538	359	640	1026	2597	4403	1834	1562	1651	1102	1553	1125	1830	1409	773	2305	1116	624	502	1357	1038	1657	1928	1358	1345	3818	982	1772	803	772	1036	1484
gene11798_CUNH19orf67	1	0	3	0	9	0	6	5	4	1	1	0	1	7	3	6	1	4	1	0	3	1	0	2	0	4	2	0	2	9	9	3	5	2	11	0	4	3	2
gene11799_DDX39A	1155	916	1384	1075	674	881	1182	339	298	570	814	482	620	1911	1413	1698	1325	890	896	2174	1250	1688	951	669	476	621	1013	924	1106	1263	2319	1291	1288	760	1285	589	911	646	575
gene1179_LOC110083036	20	4	28	19	6	19	35	6	0	10	13	58	139	36	72	80	8	43	23	77	46	38	32	30	34	6	69	21	100	54	232	23	297	5	30	15	37	26	13
gene117_ESR1	76	74	132	166	56	149	173	30	51	270	263	439	1650	202	179	142	134	276	232	280	301	96	371	332	190	63	303	1384	246	158	256	336	4184	228	1509	155	124	137	2304
gene11800_ADGRE5	92	73	88	80	47	120	41	20	10	19	87	50	109	135	202	280	65	221	197	134	205	71	313	66	81	49	107	27	189	200	154	103	176	15	78	118	132	28	13
gene11802_ADGRL1	129	155	227	251	148	205	137	82	70	139	204	1082	1462	423	477	412	185	260	267	390	230	168	1067	316	178	78	498	187	449	313	663	193	811	144	249	192	277	248	165
gene11803_LOC110082646	0	0	1	0	0	0	0	0	2	0	3	0	0	2	0	2	0	0	1	6	0	2	3	0	0	1	0	1	1	0	0	2	0	0	0	0	1	1	0
gene11804_ASF1B	805	482	717	469	297	411	765	165	175	356	428	765	830	1038	715	854	598	454	444	909	841	653	776	393	297	341	524	667	1106	625	980	725	1120	465	1013	402	521	213	581
gene11806_PRKACA	5327	4616	7862	5962	4540	5687	8276	2336	2578	3810	4198	5762	6164	10570	8257	7537	7811	6150	5847	11399	9048	9247	9543	5459	5113	4752	6615	4631	7450	5136	10467	9344	6748	6862	6939	6260	4676	2295	5423
gene11807_LOC110082672	487	469	673	518	301	470	688	147	143	396	409	469	549	774	714	571	576	406	403	824	550	620	619	342	405	390	553	674	719	516	800	609	896	489	1237	430	531	490	464
gene11808_PRR36	140	89	196	70	192	117	139	58	61	51	94	108	228	509	480	559	297	282	136	223	448	510	504	35	181	90	341	374	717	344	1032	211	705	172	406	197	334	463	14
gene11809_LOC110082636	8	0	7	6	13	13	5	0	1	2	1	9	30	26	24	22	9	13	9	8	8	7	46	24	1	9	12	36	58	20	67	12	81	11	54	14	30	25	6
gene1180_LOC110082623	8	0	2	16	14	13	5	6	2	7	8	2	14	22	22	33	9	7	37	9	28	14	41	5	19	13	24	11	38	21	198	28	62	4	63	15	44	31	7
gene11810_LOC110082668	47	48	34	13	13	21	30	5	11	13	24	14	54	130	103	123	60	62	61	62	82	49	245	45	56	26	142	103	103	206	403	51	158	77	110	68	73	129	108
gene11811_LOC110082673	0	0	0	0	0	2	0	0	1	0	0	0	0	4	1	12	0	1	5	0	1	0	36	1	1	5	4	6	137	0	18	0	0	12	3	32	27	0	2
gene11812_MAP2K7	59	40	184	220	170	173	122	72	113	73	98	296	468	82	123	90	19	93	62	131	88	61	251	112	60	57	105	81	161	179	62	58	386	175	97	145	39	75	57
gene11813_TGFBR3L	28	11	21	23	27	20	36	12	27	9	77	1	12	282	158	247	200	215	307	154	390	192	294	1244	172	157	417	24	323	658	450	230	91	438	34	182	318	42	8
gene11814_EVI5L	496	412	715	1006	437	773	878	186	175	272	463	1015	1372	1005	905	752	822	914	735	1325	984	822	1521	782	684	376	787	470	1274	885	1040	982	1262	729	1009	695	510	361	470
gene11815_LOC110082674	0	0	1	3	5	0	1	0	0	0	0	9	2	3	1	9	4	5	2	0	1	0	0	2	1	0	2	2	1	1	0	6	5	5	10	3	1	0	0
gene11816_CACNA1A	126	69	28	117	64	56	35	26	42	62	117	88	98	107	139	80	107	93	165	86	98	115	109	88	53	47	95	24	156	347	313	97	116	50	92	65	77	79	86
gene11817_MAN2B1	1172	876	438	972	1421	1011	479	621	506	707	901	4364	3922	886	1364	2817	983	2074	2228	1833	1531	763	5730	3568	3502	1246	1411	5270	1149	3004	3063	1585	3729	700	686	1758	1095	741	2448
gene11818_TRMT1	1077	981	1011	764	694	744	604	364	359	559	931	690	873	1329	909	1200	801	943	982	1262	1018	996	1518	718	875	761	984	988	871	1422	2191	1015	1215	763	1252	846	849	1242	806
gene11819_NACC1	203	143	271	539	113	617	533	92	104	109	183	1205	1777	455	404	263	134	262	198	485	341	252	1036	278	178	72	462	128	459	228	214	258	1136	280	328	328	139	60	147
gene1181_LOC110083051	20	38	16	4	3	2	16	5	4	9	9	12	26	23	23	39	9	29	32	20	52	59	28	28	12	12	35	49	42	24	278	30	210	10	82	15	33	30	2
gene11820_STX10	525	472	666	438	264	298	719	219	158	230	297	777	898	766	621	772	512	810	458	510	442	401	616	616	516	418	470	704	520	1054	528	586	931	487	742	484	506	373	872
gene11821_IER2	1482	1323	2109	1261	670	1510	1793	481	472	1192	1350	2224	2685	2163	2045	1784	1581	1589	1564	2119	2056	1783	2180	1550	1395	916	1858	2783	1485	3403	4323	2135	4297	1236	4367	1377	1524	1193	3819
gene11822_WDR83OS	765	548	820	460	420	408	681	567	416	896	883	740	857	703	515	597	638	410	415	771	547	807	733	729	795	903	741	1059	447	513	1042	572	894	754	1316	669	668	454	915
gene11823_WDR83	401	227	218	139	195	202	249	164	125	105	158	220	287	341	293	256	230	164	225	181	247	225	190	288	257	176	172	338	294	188	444	263	402	253	438	200	242	241	230
gene11824_FBXW9	310	229	288	268	243	412	384	137	329	258	224	253	264	402	556	537	235	329	434	490	371	341	341	252	237	206	249	227	595	240	636	346	474	218	290	271	245	157	170
gene11825_TNPO2	1256	1117	1745	2050	973	1784	2236	480	515	672	1182	2673	3307	2229	1792	2153	1732	1853	1787	2777	2273	1579	3083	2132	1447	754	1879	1469	1879	1930	2046	1911	2837	2033	1929	1385	1193	649	1422
gene11827_LOC110082678	116	77	211	232	103	126	262	92	106	98	83	118	130	128	163	133	66	100	51	120	119	155	119	91	56	104	111	49	132	39	66	172	145	241	128	166	46	12	29
gene1182_LOC110083044	7	2	0	3	12	3	3	1	1	0	0	0	0	11	7	11	9	9	9	18	9	1	21	2	0	4	4	0	123	24	21	5	8	8	4	13	11	5	0
gene11830_LOC110082647	382	314	501	271	311	392	457	158	76	351	368	309	649	363	223	294	222	257	195	505	523	337	311	193	349	210	305	197	243	376	707	380	580	200	477	206	262	28	194
gene11831_GNPTAB	265	168	226	271	412	224	288	177	187	302	263	680	675	197	299	350	145	342	331	387	500	258	645	400	308	125	383	126	388	731	1547	112	602	181	215	355	174	255	421
gene11832_SYCP3	7	9	7	4	6	9	7	4	1	4	13	4	3	328	26	240	8	7	14	26	6	28	265	4	18	125	8	4	1326	18	189	16	58	99	34	267	438	10	0
gene11833_CHPT1	91	39	56	130	58	108	72	49	52	75	111	263	537	84	126	177	39	104	128	123	132	62	240	175	94	103	117	127	193	277	220	76	508	114	138	107	115	111	215
gene11834_MYBPC1	20	2	100	32	297	34	60	43	47	12	38	4	15	93	46	54	23	33	16	57	41	16	77	39	5	95	17	528	136	43	36	6	42	100	27	17	45	33	3
gene11835_SPIC	3	0	0	0	0	0	0	0	0	3	1	0	0	1	0	0	1	2	1	0	4	0	3	0	0	6	1	0	2	0	0	5	0	2	7	1	4	2	0
gene11837_ZC3HAV1	1406	1185	1333	2459	496	2298	1222	346	309	361	662	2109	3130	1209	1653	1272	448	1632	1279	3049	1617	405	2996	1526	938	383	1158	363	1139	1582	1109	746	3698	1429	1297	667	669	549	635
gene11838_TBXAS1	26	24	149	154	72	206	165	36	47	32	68	264	290	104	85	100	34	43	76	131	73	34	106	47	15	33	49	39	138	52	27	92	136	70	47	142	31	12	21
gene11839_HIPK2	1081	1753	1837	1607	1175	1501	1451	824	1265	946	1178	1609	2052	1205	1007	734	1251	450	1377	1012	890	951	933	657	502	1011	571	873	966	3285	1582	1206	820	1320	915	695	686	1361	644
gene1183_YME1L1	801	829	1240	1476	712	1232	1583	420	473	608	738	1507	2282	1649	1406	1521	812	1051	1068	1744	1330	850	2016	1112	862	580	1169	803	1722	1314	1612	962	2257	1067	1303	980	726	379	890
gene11840_KIAA1549	1317	1630	1104	2063	953	1637	920	396	338	608	1022	2736	3055	609	1635	1585	791	1536	3762	3228	1899	563	3291	2009	1679	628	1619	305	1200	7126	3877	1252	1274	602	435	1293	1118	433	544
gene11841_TMEM213	4	0	3	0	0	0	0	0	1	1	2	2	0	6	0	1	5	0	0	0	0	1	0	0	0	0	0	2	6	1	6	4	0	2	0	0	3	0	0
gene11842_ATP6V0A4	0	0	0	1	2	0	0	5	0	0	0	0	2	7	2	7	2	7	3	0	3	0	16	1	0	0	5	0	13	4	0	0	0	1	0	1	1	0	0
gene11843_SVOPL	0	0	3	0	0	0	2	0	0	0	0	0	0	6	3	1	2	0	8	0	2	3	0	1	0	0	0	0	0	10	10	0	3	0	0	3	1	5	0
gene11844_TRIM24	1450	1495	1377	1848	1618	1286	1415	339	509	1201	1021	1277	1639	2683	3583	3410	1546	2757	4436	3499	3042	2036	4766	2636	1863	1215	3022	599	3936	7043	6172	2915	1307	2349	1034	2930	1765	826	877
gene11845_AKR1D1	6	1	29	19	14	16	26	25	10	5	4	4	10	33	44	29	51	51	37	21	46	46	964	67	43	54	324	8	204	43	31	85	137	52	50	234	182	5	5
gene11846_PARP12	65	100	85	93	82	92	61	23	6	23	84	24	65	55	53	32	41	127	170	73	129	24	243	88	65	72	183	5	57	59	7	106	28	29	12	32	130	5	1
gene11847_LOC110082703	0	0	0	0	0	5	0	0	0	1	3	0	3	1	3	3	1	2	3	0	3	0	0	3	3	5	2	0	6	0	0	3	15	0	6	1	22	0	0
gene11848_LOC110082709	7	18	2	3	2	6	1	6	5	4	124	0	15	31	20	2	44	54	5	9	25	65	3	9	7	11	18	21	27	19	15	1	14	20	12	12	117	46	0
gene11849_KDM7A	20	28	55	85	26	57	70	7	18	19	41	77	137	135	79	56	27	131	38	70	81	58	190	80	19	19	70	37	203	112	114	45	260	67	80	113	42	18	58
gene1184_MASTL	193	177	220	219	94	163	199	69	70	107	162	226	416	237	194	299	126	184	185	301	208	148	198	139	112	56	193	139	248	306	433	262	453	92	274	134	159	61	123
gene11850_SLC37A3	37	16	98	149	50	96	83	94	72	49	134	323	401	40	110	102	29	105	75	83	85	29	360	112	91	57	157	58	162	65	147	28	800	114	183	69	104	23	103
gene11851_RAB19	13	48	27	15	11	14	22	13	2	11	14	9	26	52	33	38	47	22	15	19	25	7	43	21	37	12	41	33	32	16	37	23	62	33	35	38	25	29	7
gene11852_MKRN1	1015	1057	1413	1284	753	1119	1413	457	575	760	877	1203	1597	1856	1224	1352	1158	1103	1057	1588	1511	1314	1736	1413	860	898	1147	960	1320	1813	1792	1581	1651	1582	1427	1147	871	442	1178
gene11853_LOC110082704	3	20	5	2	4	6	13	1	0	9	79	3	3	13	23	10	15	33	18	10	12	15	8	13	9	6	5	18	25	25	46	1	30	26	17	2	25	17	8
gene11854_DENND2A	718	772	701	830	535	590	639	281	176	313	680	722	894	886	614	725	1017	764	1051	1800	911	740	1548	986	968	681	927	387	865	1761	1404	883	618	672	683	779	835	482	298
gene11855_ADCK2	114	68	118	194	66	166	153	61	31	68	63	289	344	175	187	217	138	159	227	235	244	149	342	208	133	75	168	98	250	181	168	171	532	140	223	167	99	62	154
gene11856_LOC110082698	0	0	2	8	6	4	12	17	2	5	10	22	4	20	15	10	2	20	29	4	10	7	9	23	8	2	5	1	7	51	51	16	11	4	13	8	13	51	15
gene11857_NDUFB2	1303	989	1361	794	1181	818	1101	1337	1148	1852	1731	1018	875	1570	917	1187	1346	838	967	1575	1114	1927	1537	1595	1647	2260	1485	1721	956	738	2657	1294	1005	1893	1724	1329	1341	651	1311
gene11858_BRAF	20	23	104	167	82	96	53	48	66	35	87	106	329	65	85	32	26	56	49	137	54	38	125	75	56	33	56	51	107	69	83	40	211	131	85	84	59	57	24
gene11859_MRPS33	991	959	927	515	716	475	752	599	542	950	1076	410	441	927	604	662	1064	331	564	1004	781	1568	697	795	1035	1485	670	1043	529	934	1550	778	493	1361	869	788	801	747	715
gene1185_ACBD5	219	275	399	396	154	357	392	94	155	165	313	431	589	517	302	545	389	361	218	546	393	316	840	288	220	177	305	225	587	279	328	345	648	449	401	418	207	121	319
gene11860_KIAA1324L	119	166	55	345	139	230	106	115	74	151	325	405	1431	300	738	788	367	955	2811	681	926	198	3346	1652	1910	449	1786	98	903	2495	1344	681	112	602	96	523	500	50	85
gene11861_GRM3	0	2	0	0	0	6	0	0	2	0	2	0	2	13	4	18	16	3	11	0	11	5	15	0	0	4	11	0	6	20	9	6	6	0	11	1	5	1	3
gene11863_SEMA3D	392	459	606	1854	949	1698	512	190	123	339	499	984	3025	581	1456	1669	412	1376	2579	1692	1126	394	1231	1509	1279	234	1044	407	1401	3506	2273	893	213	565	145	547	488	129	604
gene11864_SEMA3A	97	109	120	199	175	179	81	88	123	67	158	218	87	65	119	166	55	118	84	140	74	74	165	84	200	33	97	53	137	222	275	51	52	23	47	80	88	11	25
gene11865_ABCG5	1	0	1	1	0	0	0	0	0	0	1	0	0	8	8	2	3	3	5	0	4	2	4	0	0	0	6	0	17	14	15	1	2	4	3	1	5	3	0
gene11866_ABCG8	0	0	4	2	0	0	0	0	0	0	0	0	0	0	0	0	0	0	0	5	2	2	2	3	6	0	0	0	1	3	6	0	0	0	0	0	0	0	0
gene11867_LRPPRC	443	600	705	979	637	798	1007	258	243	396	597	1286	2070	1655	1143	1853	565	802	626	1413	1095	775	1726	928	592	471	961	603	1895	1236	2559	841	2997	771	891	636	644	368	826
gene11868_PPM1B	927	955	1633	1618	793	1400	2027	465	709	770	902	1150	1845	2115	1474	1550	1118	1103	923	1971	1556	1125	1597	1070	832	688	1232	875	1966	2238	1854	1028	2223	1211	1327	1234	1023	669	1056
gene11869_SLC3A1	0	0	2	2	1	0	5	3	6	2	2	2	2	55	9	2	8	4	23	7	39	5	2	3	2	9	2	102	1	10	5	1	84	9	7	8	2	6	23
gene1186_ABI1	705	593	822	1176	517	890	862	213	241	343	669	1085	1564	1039	1054	997	604	1419	1250	2124	1392	916	1944	770	509	416	976	401	1058	2192	1824	1227	1669	735	955	958	656	257	732
gene11870_PREPL	146	103	97	68	80	77	108	180	85	96	290	91	151	209	256	227	160	125	146	123	102	152	228	184	162	181	201	187	258	409	404	84	329	182	231	216	290	260	108
gene11871_CAMKMT	137	88	147	115	68	71	133	59	41	38	38	101	125	227	147	118	133	126	118	109	133	151	90	191	83	46	126	66	135	201	313	99	95	171	87	77	77	69	94
gene11873_SIX3	4	0	6	3	0	0	0	0	3	1	0	1	1	1	0	0	0	1	0	7	0	0	0	0	0	1	6	3	0	0	0	3	0	0	0	1	0	0	0
gene11874_SIX2	7	0	30	4	44	4	0	26	28	9	2	0	1	5	1	0	0	3	1	1	2	6	0	5	0	6	3	23	3	0	0	6	3	6	1	2	3	0	1
gene11875_SRBD1	436	280	626	554	237	551	769	132	205	300	437	774	1140	736	597	780	313	569	436	829	648	509	1169	421	392	337	611	425	835	614	1060	589	1016	484	509	599	364	302	399
gene11876_LOC110082730	12	10	17	35	15	39	36	1	1	2	11	40	56	10	17	7	12	15	10	51	20	16	81	10	5	3	20	2	11	15	14	29	44	7	11	14	6	2	4
gene11877_TMEM39B	651	563	457	528	612	636	514	345	380	434	627	805	846	479	775	1003	579	648	890	859	637	564	1361	859	1037	571	890	901	728	1089	1987	764	834	536	883	747	637	584	1043
gene11878_MARCKSL1	1372	1211	1309	1197	1039	1286	1006	157	221	408	462	1361	1173	1858	1741	1079	1175	975	932	2927	1817	2062	1904	695	894	658	1290	716	832	1885	2754	1679	1583	959	2156	923	680	333	2407
gene11879_HDAC1	1156	1161	1870	2330	862	2344	2099	384	491	519	923	1944	1849	1974	1490	1796	1378	1658	1957	2910	2212	1437	1759	1515	1081	571	1678	881	1390	1895	1929	2311	2131	1273	1780	1086	809	788	1243
gene1187_PDSS1	397	212	372	260	142	225	348	117	148	186	269	186	240	392	323	440	248	273	254	281	287	288	356	245	209	260	319	218	372	402	443	282	344	222	358	228	253	172	184
gene11880_LCK	125	108	87	117	85	152	292	54	24	550	1089	65	73	106	67	74	149	119	100	245	157	402	671	237	93	82	101	24	74	798	191	109	43	218	57	442	705	37	18
gene11881_FAM167B	229	126	172	301	288	281	235	1	6	18	19	99	178	464	357	354	259	257	337	917	776	418	178	143	96	33	183	18	300	375	407	663	22	117	66	117	113	10	28
gene11882_LOC110082731	891	1244	684	1262	887	814	661	516	140	302	553	409	527	499	658	698	586	901	1391	919	880	341	649	941	666	381	612	131	413	1148	947	675	105	1036	221	394	439	114	72
gene11883_EIF3I	5194	4031	4952	3740	4117	3471	5201	2351	2186	3347	5013	3182	2891	5386	3660	4216	5975	4119	2692	6690	4791	8109	5666	4808	6241	6694	6714	5849	4181	2906	5079	5850	3920	7032	6081	5905	5030	1464	3598
gene11884_TMEM234	188	237	207	176	225	165	213	135	136	174	224	102	171	192	170	220	161	156	191	252	210	277	308	199	186	208	133	215	208	300	339	248	223	237	257	216	209	127	183
gene11885_DCDC2B	14	17	13	0	0	0	4	18	10	62	32	63	11	27	30	31	26	28	26	6	3	15	95	18	32	102	32	90	10	13	29	5	59	39	79	42	43	170	62
gene11886_IQCC	191	118	221	222	165	210	313	56	109	130	104	93	122	398	276	293	181	157	189	331	278	338	221	150	144	152	170	110	222	189	223	247	254	173	359	141	108	111	111
gene11887_CCDC28B	336	457	880	605	313	576	750	146	110	191	350	392	462	960	829	652	725	653	675	1080	691	716	605	551	471	366	736	127	388	412	415	854	517	713	604	469	402	107	190
gene11888_TXLNA	926	585	1487	1436	600	1629	1696	259	270	375	384	1636	2000	1696	1221	1656	893	1124	736	2358	1425	1144	1560	783	608	283	1020	554	1361	596	821	1244	1856	879	1249	781	453	151	542
gene11889_KPNA6	936	1118	1684	1226	786	1470	1856	493	368	742	806	1569	1836	2016	1660	1587	1142	1193	999	2146	1452	1240	2105	1140	904	791	1487	1194	1860	1221	2264	1629	2780	1512	2394	1297	1091	686	1277
gene1188_LOC110083104	84	52	27	25	33	33	24	33	34	26	69	30	45	43	62	69	29	76	103	61	79	71	72	85	26	26	48	39	101	98	262	55	80	62	62	49	99	79	39
gene11890_FAM229A	0	0	2	3	1	1	1	0	0	1	0	1	0	2	1	1	0	1	3	0	1	2	0	1	0	9	0	3	1	11	27	0	19	0	18	1	4	7	0
gene11891_TSSK3	5	0	1	2	0	0	1	0	0	0	0	3	0	8	2	5	5	1	6	0	0	5	5	0	0	2	1	2	1	0	28	4	6	1	12	1	1	3	0
gene11892_BSDC1	135	164	251	355	211	404	306	96	137	201	120	498	685	395	393	338	163	272	251	422	268	192	678	180	125	185	323	221	424	157	282	299	845	255	484	288	149	212	126
gene11893_ZBTB8B	91	103	93	150	62	154	214	42	15	26	89	213	304	116	75	90	74	101	109	162	157	110	205	84	68	35	126	36	129	105	52	174	260	96	141	70	63	39	63
gene11894_ZBTB8A	2021	1498	1917	1454	983	1644	1817	570	394	646	1301	998	1128	1838	1602	1574	2066	1784	1700	2805	2035	2231	1637	1661	1356	721	1576	1235	1323	2490	3066	2213	1529	1282	2081	1092	1299	1456	1250
gene11895_ZBTB8OS	421	312	391	350	211	185	274	135	137	222	356	262	249	373	245	299	316	289	496	633	261	341	478	363	279	303	294	316	393	217	590	453	349	354	429	338	372	239	330
gene11896_RBBP4	2922	2864	4627	4507	1855	4135	5914	1168	1093	1819	2191	4206	6319	5499	3479	4307	3018	2722	3168	6875	4697	3516	4277	3146	2262	1786	3674	3518	4098	3738	5486	4385	6072	3458	4923	2748	2720	2136	2755
gene11897_SYNC	117	187	239	123	110	153	157	61	24	75	152	80	112	234	186	187	276	225	120	230	210	416	259	264	153	162	240	146	122	159	151	360	193	350	200	197	272	81	73
gene11898_KIAA1522	607	402	1204	1340	648	1858	1553	249	130	205	309	1967	2237	1363	1285	1032	558	1075	758	1863	1142	1168	2418	1572	428	133	782	479	1282	780	669	2306	1433	1345	556	661	355	185	461
gene11899_YARS	954	862	1149	1011	855	1298	1896	451	648	809	838	1213	1180	1420	1110	1442	997	897	1081	2260	1611	2083	1913	1410	977	999	1443	1102	1049	1132	2179	1926	1351	1547	1604	1234	993	700	883
gene1189_APBB1IP	112	136	180	110	77	69	113	95	79	96	89	72	73	304	289	288	111	60	75	100	102	187	150	181	96	90	136	88	447	142	324	141	217	260	197	192	127	133	50
gene118_CCDC170	113	84	82	93	26	101	28	14	17	202	157	70	135	147	87	104	62	83	51	109	91	23	163	105	42	46	99	114	173	126	172	78	655	36	475	72	60	42	230
gene11900_S100PBP	503	476	784	480	357	475	750	222	198	328	268	388	512	810	658	618	492	448	633	840	558	658	738	422	339	458	476	601	619	487	1242	513	659	508	832	486	399	345	344
gene11901_FNDC5	18	66	53	13	8	18	146	0	1	6	18	22	85	36	9	21	10	13	15	10	16	18	74	6	22	14	27	25	26	5	28	13	41	14	62	9	6	10	1
gene11902_HPCA	45	4	6	14	21	12	8	0	5	0	2	1	10	26	15	17	19	12	6	8	13	43	6	1	18	9	10	9	12	11	4	12	3	5	11	7	1	7	0
gene11903_TMEM54	46	18	19	24	35	15	25	35	13	29	56	9	22	78	34	55	13	19	64	52	51	63	58	32	39	23	45	61	31	66	86	48	4	27	14	28	31	5	8
gene11904_RNF19B	1140	1060	1460	1414	1178	1301	1376	740	704	806	745	778	1041	1874	1464	1717	1025	1229	1047	1676	1157	1298	1194	885	883	768	1135	775	1343	1232	1627	1121	1672	1255	1509	869	774	475	458
gene11905_AK2	1487	978	2079	2502	3267	3206	2808	1746	1404	1794	1302	1215	1482	2002	1741	1750	1534	1401	1326	2829	1852	2546	1648	1313	1017	789	1236	1362	1526	1113	1316	2379	1244	2253	1335	1356	899	524	772
gene11906_AZIN2	126	100	84	37	88	68	118	124	45	48	120	92	116	180	172	166	204	151	105	91	107	264	122	159	91	178	177	133	131	167	313	78	135	222	159	109	207	252	20
gene11907_NDUFS5	2788	2024	2194	1400	2621	1548	1823	1739	1622	2196	2554	1245	1643	1999	1517	1964	2092	1207	1651	2215	1840	3161	1938	1855	1908	2835	1697	3422	1434	1987	2878	2223	1201	2420	2033	1696	1886	1450	1965
gene11908_MACF1	4037	3680	4164	5688	4976	4970	3072	3331	4446	3476	5939	10638	11124	3322	6257	4546	2927	7060	9050	9546	5767	3818	9352	7089	7009	2660	7038	4120	4572	13936	13852	4520	10241	5322	5594	6748	4570	7309	11394
gene11909_LOC110082757	4	24	10	1	1	3	5	5	4	6	0	3	5	13	9	3	9	3	3	17	29	7	9	7	12	0	13	4	2	1	14	9	7	4	5	3	3	12	7
gene1190_LOC110083171	107	100	110	166	80	181	57	54	25	67	134	527	746	95	120	194	71	122	63	167	76	59	582	288	271	59	193	106	171	192	291	133	825	54	103	105	79	11	122
gene11910_LOC110082739	1915	1662	1890	1823	1506	1468	1750	1027	902	1263	1532	1185	1056	1846	1880	1894	1645	1528	2496	2714	1746	2077	1919	1839	1275	1530	1497	1488	1745	1954	3714	2331	1770	1658	1983	1316	1579	1449	1333
gene11911_NT5C1A	0	0	0	0	0	0	2	2	0	0	0	0	1	2	2	3	7	0	1	0	0	5	5	3	0	0	0	2	5	1	86	1	2	1	0	1	2	3	0
gene11912_HPCAL4	12	15	19	40	1	42	24	2	4	2	7	43	57	52	81	30	16	39	21	114	53	69	32	6	19	7	48	8	33	7	17	47	260	11	65	42	25	7	2
gene11913_LOC110082801	36	48	29	26	54	36	30	56	20	15	62	21	21	20	41	37	20	49	51	32	199	85	36	15	10	14	33	18	27	97	71	46	4	14	33	13	28	19	3
gene11914_TRIT1	429	312	386	237	299	253	199	339	293	359	465	322	209	330	355	285	368	305	401	261	266	361	548	510	478	623	545	332	246	362	755	388	372	639	623	359	350	369	225
gene11915_MYCL	99	131	134	122	124	103	127	119	40	57	91	67	67	115	94	58	92	73	72	234	155	140	189	157	97	39	84	53	43	92	26	151	48	60	101	42	69	20	5
gene11916_THRAP3	3204	3526	3793	3965	2665	3833	3262	1803	1776	1754	2899	4427	5053	4044	3940	3987	2971	3457	3185	5094	4239	3145	5045	3235	2648	2199	3471	2998	3548	4868	6224	4039	6518	3569	4175	3128	2515	2613	2547
gene11917_SH3D21	70	13	76	70	101	77	39	51	28	39	96	16	10	50	67	43	81	64	121	62	88	59	67	51	39	43	88	82	25	118	116	62	45	37	51	47	71	52	5
gene11918_EVA1B	732	834	675	966	741	851	736	174	174	393	373	1027	765	1156	1457	1401	1147	965	1385	2110	1253	1565	1399	818	676	419	887	288	778	491	932	1453	498	587	803	506	427	151	244
gene11919_STK40	151	116	411	445	215	546	393	72	90	101	113	697	681	464	423	272	179	346	194	639	398	294	675	242	145	91	385	147	320	167	151	407	739	267	362	275	123	24	113
gene1191_GAD2	14	0	0	10	14	7	0	1	4	0	0	0	0	10	2	2	0	2	0	3	8	11	0	4	0	0	1	0	52	3	20	1	1	3	0	4	6	2	0
gene11920_LSM10	530	368	461	329	316	378	432	143	86	405	577	244	260	445	312	282	508	374	222	594	377	784	375	235	431	388	482	516	259	430	472	553	282	322	505	411	480	209	266
gene11921_OSCP1	478	444	469	374	525	349	355	218	276	401	549	418	551	314	492	604	373	367	554	653	604	562	631	470	483	473	463	643	578	716	1000	451	531	458	499	454	531	535	750
gene11922_MRPS15	2164	1917	2078	1484	1532	1444	2060	1125	1130	1357	2042	853	1017	1742	1435	1665	2010	1357	1565	2604	1768	3155	1117	1693	2010	2334	1806	1331	1295	1718	2407	2328	912	2491	1715	1470	1593	745	879
gene11923_CSF3R	60	22	28	23	23	35	10	23	16	7	43	31	28	30	50	50	15	23	16	24	15	16	87	12	22	6	21	8	25	45	71	12	30	24	27	28	45	39	2
gene11924_GRIK3	2	9	5	22	8	22	20	14	7	3	20	56	68	29	21	24	19	20	44	74	30	22	69	90	32	24	31	30	25	54	42	52	139	90	57	18	35	68	46
gene11925_ZC3H12A	74	44	105	150	73	162	99	40	35	39	61	102	163	118	123	123	98	113	124	184	147	98	205	92	76	36	111	17	114	91	148	148	156	50	120	89	65	26	27
gene11926_LOC110082782	869	1288	884	376	683	407	607	593	429	802	716	332	234	779	744	478	816	497	614	943	607	939	514	540	671	1131	592	936	397	711	1122	1091	428	1152	1010	527	673	1358	616
gene11927_MEAF6	689	670	891	499	607	616	705	374	238	489	496	523	405	923	981	619	885	588	520	1082	699	973	755	554	586	845	713	680	490	260	777	1026	598	928	1008	586	464	311	478
gene11928_SNIP1	785	523	843	666	471	626	609	228	232	496	514	504	641	965	653	699	630	567	579	990	745	896	819	563	502	569	680	583	724	734	989	729	662	667	841	671	578	409	655
gene11929_DNALI1	645	1099	945	450	335	327	631	139	160	201	505	366	189	624	684	632	1038	621	593	850	516	850	323	408	540	455	641	177	457	916	899	718	441	426	842	455	541	190	270
gene1192_MYO3A	169	158	156	36	13	24	47	4	15	31	39	31	31	449	506	436	94	138	54	189	96	136	406	44	128	139	331	59	619	155	1038	89	580	67	316	261	499	72	17
gene11930_GNL2	1913	1423	1903	1679	1708	1544	1665	1091	1247	1454	1759	1626	1455	2311	1730	2034	1978	1667	1678	2917	2175	3492	2964	2547	1928	2624	2099	2186	1775	2527	2250	2594	1498	4015	2066	2337	1799	1920	1416
gene11931_RSPO1	368	551	259	275	305	308	150	171	115	216	530	118	242	450	512	652	581	594	497	446	791	390	391	305	341	438	348	200	324	453	380	600	309	351	467	208	448	85	73
gene11932_CUNH1orf109	363	312	272	209	314	250	243	166	142	252	480	274	185	327	284	270	489	399	262	393	335	629	364	396	368	208	310	361	201	657	275	503	170	417	412	356	449	137	260
gene11933_MANEAL	14	12	14	8	24	10	21	8	10	19	13	8	6	38	22	9	57	49	31	26	65	42	45	6	18	15	22	30	21	19	35	15	20	8	50	13	16	5	11
gene11934_YRDC	439	418	480	293	276	339	512	207	152	248	296	251	325	498	446	398	448	322	412	602	352	526	404	441	482	411	385	440	319	284	604	501	360	554	530	332	368	276	248
gene11935_MTF1	427	935	266	553	254	385	208	265	202	271	493	364	405	231	546	263	119	739	948	512	359	151	566	318	250	103	394	88	469	587	747	322	637	344	380	285	291	139	310
gene11936_INPP5B	1690	1837	833	1416	1604	1371	1010	940	807	1138	1534	1757	1494	675	1333	1185	666	1704	2334	1360	1378	717	1445	1145	999	481	1003	621	1040	2535	2658	1284	1454	791	1568	837	955	476	1517
gene11937_SF3A3	3535	2079	3431	3150	2613	3206	3632	1895	1570	2135	2800	3081	3289	3383	2696	3686	2337	2236	2238	4478	2748	3539	3554	3011	2328	2557	2587	3521	2983	1746	2311	3515	3473	3506	3063	2643	2237	881	978
gene11938_FHL3	1080	1142	1641	1759	1689	2213	1947	529	364	561	779	1808	1668	1581	1534	1418	1198	1421	1281	2256	1624	1636	1185	899	599	469	1087	812	1134	711	773	1817	799	874	1312	622	536	153	607
gene11939_UTP11	3604	2789	3663	2382	2349	2193	2947	1508	1295	2337	3324	2549	2447	3419	2556	2778	3706	2439	2287	3467	2674	4488	2755	3195	2921	3664	3108	3670	2119	1976	2928	3057	1796	4472	3432	2359	2498	1392	2518
gene1193_GPR158	11	28	25	6	2	1	0	0	0	0	2	2	2	7	9	5	2	7	8	2	5	7	9	0	1	0	9	4	7	20	11	3	8	1	12	1	6	2	3
gene11940_POU3F1	15	8	7	5	11	1	0	0	3	1	3	3	4	4	4	0	1	2	0	4	4	2	5	2	0	0	0	6	1	0	1	0	2	2	8	0	0	0	4
gene11941_RRAGC	297	246	442	403	248	337	508	129	130	192	220	258	388	514	434	491	319	296	331	705	442	445	448	310	272	241	284	293	418	324	543	495	481	338	416	278	235	151	221
gene11942_MYCBP	466	368	392	138	235	169	206	202	205	300	358	147	139	311	241	293	282	167	238	387	175	371	195	210	258	502	293	463	253	336	488	241	222	322	395	253	362	418	225
gene11943_RHBDL2	177	211	156	205	255	166	124	173	210	123	174	180	167	134	323	307	178	337	386	280	258	227	435	371	178	128	273	140	307	383	458	231	335	143	193	160	190	86	143
gene11944_CNTFR	183	374	261	189	344	175	93	154	277	246	615	214	218	458	675	360	901	596	286	575	519	778	1076	251	514	615	608	151	158	986	697	260	210	154	246	319	406	80	85
gene11945_IL11RA	2048	1623	1895	1622	1472	1853	1091	455	401	1224	956	3019	3441	1921	2894	3135	1974	2125	2123	3198	2083	1411	5390	3986	3923	1645	2832	3195	1734	2350	2282	1616	3860	1264	2481	2137	1627	1040	2786
gene11948_LOC110082839	2	9	1	4	0	0	1	5	1	6	5	0	2	5	1	1	3	3	4	6	7	0	17	7	6	10	6	0	1	0	11	5	0	0	9	0	17	0	2
gene11949_LOC110082834	0	0	1	0	0	2	0	0	0	1	0	0	1	3	9	11	4	5	12	3	5	5	8	1	1	2	5	7	10	6	8	5	6	0	12	4	5	15	0
gene1194_THNSL1	27	23	27	51	7	52	93	5	3	9	16	37	107	21	40	32	8	19	20	44	15	17	82	17	24	2	60	13	70	47	63	21	207	19	38	19	27	20	15
gene11950_PHF24	31	29	31	19	12	21	6	6	15	13	17	16	30	56	67	44	42	48	107	104	93	51	27	44	28	14	55	54	45	20	85	30	153	49	78	19	32	148	10
gene11951_DNAJB5	320	236	302	197	263	170	346	135	52	234	446	524	660	551	450	359	359	363	355	646	419	587	648	540	326	314	472	283	334	482	959	619	1201	188	1220	368	428	1063	1194
gene11953_VCP	6473	5469	7361	6546	3637	6392	7508	2663	2775	3743	4505	6276	6889	9055	5994	8479	5823	4785	4910	10102	7419	7226	8666	4416	5292	3469	6379	4816	6493	5721	11899	8309	7437	5473	7248	5447	3990	3613	4430
gene11954_FANCG	616	275	481	471	359	577	507	530	216	178	264	410	470	702	617	846	356	495	691	921	596	555	544	375	359	258	406	496	796	401	1049	823	584	295	486	337	391	599	329
gene11955_PIGO	295	445	218	819	325	444	352	208	251	208	392	574	510	257	770	544	206	715	1145	1061	570	254	1179	453	427	186	451	220	608	1235	1499	701	913	364	314	529	458	366	573
gene11956_STOML2	1462	1623	1405	1082	1093	1198	1286	806	756	1090	1384	1247	1071	1772	1423	1524	1524	1205	1096	1750	1174	2181	2055	1494	1693	2186	1407	1363	1221	1376	2496	1847	1289	1730	1744	1633	1507	1150	1485
gene11957_FAM214B	1065	650	1452	1544	867	1326	1277	727	968	707	955	1545	1194	1014	1443	1348	856	1076	854	1125	985	947	931	773	613	374	698	880	1263	960	1494	866	1165	900	1092	664	564	640	1200
gene11958_FAM205A	0	0	2	5	5	14	7	0	4	0	1	2	3	17	19	11	5	1	1	10	10	0	13	2	2	3	3	0	45	0	18	7	17	6	7	13	7	2	1
gene11959_UNC13B	1688	2642	1393	1820	1880	1825	1517	597	698	954	1653	1906	2274	2520	3413	3081	1874	3331	4834	3211	2659	1913	2958	1472	1718	885	2676	1276	2690	4466	4753	3215	3886	1415	2882	1724	2317	3346	1072
gene1195_ENKUR	131	181	113	143	62	98	199	18	66	84	107	58	150	118	71	65	84	94	93	127	69	114	81	68	113	130	111	106	56	222	202	75	139	36	245	65	118	122	46
gene11960_LOC110082805	2462	1811	957	1884	3579	3452	1249	1188	993	1226	2759	2374	1917	1956	3309	3410	2362	3489	6936	3811	3112	1577	4819	3008	2322	1303	2521	530	2346	6415	3085	3307	2513	1832	2500	2105	2591	1254	1116
gene11961_RUSC2	82	103	54	124	129	94	109	44	46	27	84	152	113	293	331	237	342	424	302	310	343	327	153	144	66	33	169	247	225	775	622	299	502	175	385	89	154	538	576
gene11962_TESK1	308	319	396	294	356	384	232	99	68	121	193	379	337	515	530	467	624	520	760	643	567	483	574	438	337	117	412	391	374	961	838	871	524	367	708	311	298	305	492
gene11963_LOC110082841	26	27	31	30	22	16	14	50	10	11	49	22	8	49	67	69	42	51	43	127	71	42	89	88	59	40	56	7	53	75	50	40	33	38	51	40	51	21	10
gene11964_LOC110082844	12	27	20	5	4	6	14	12	5	1	7	17	6	18	29	32	79	26	13	15	15	2	21	41	10	22	11	15	25	21	10	27	6	34	10	5	4	28	2
gene11965_LOC110082803	80	22	111	172	87	124	93	15	5	2	11	144	118	76	126	117	105	94	480	149	140	63	50	143	19	17	30	8	64	93	12	134	22	26	16	18	17	15	21
gene11966_LOC110082823	4	0	12	10	3	2	12	4	4	0	32	16	22	11	11	11	24	22	14	4	10	8	17	15	20	7	15	5	17	4	9	7	12	16	19	8	18	5	3
gene11967_LRPAP1	3027	1973	2206	2743	2784	2371	1859	1654	1464	2356	2603	5866	6599	2819	4055	5252	2419	2831	3792	4228	2995	2505	5141	3799	3596	2400	3218	9404	3653	4618	6924	3098	8414	2344	2951	2244	2763	2936	9808
gene11968_TMEM8B	191	186	116	104	110	129	95	107	80	73	144	359	237	127	185	189	205	182	263	216	97	103	414	218	234	78	168	102	122	292	163	158	180	165	201	163	115	430	218
gene11969_FAM221B	7	0	8	1	0	0	1	0	0	1	7	6	11	15	12	12	8	3	0	0	2	1	29	2	9	2	0	4	6	11	13	0	11	2	6	7	8	8	1
gene1196_PRTFDC1	88	43	138	110	25	82	130	13	20	24	54	226	270	129	69	88	45	113	92	237	168	83	330	90	35	48	140	89	83	51	85	121	385	56	143	85	110	72	148
gene11970_TAF1C	111	56	102	112	76	103	71	35	63	31	95	155	118	133	143	129	72	121	108	224	122	132	303	181	128	100	158	95	118	71	162	217	217	172	153	167	116	85	92
gene11972_SPAG8	8	5	5	0	8	1	4	2	0	6	11	1	2	26	20	15	11	11	11	14	9	17	12	2	15	23	29	20	10	30	43	3	10	6	34	48	45	142	1
gene11973_NPR2	1187	645	381	545	597	525	475	635	488	628	1624	800	708	572	1328	782	746	840	911	653	605	618	1176	486	727	494	1025	756	514	1470	1298	410	1145	313	995	425	977	674	161
gene11974_MSMP	0	0	0	1	1	0	0	0	0	0	0	1	0	2	0	0	5	1	0	0	1	0	0	0	0	0	3	0	0	0	0	0	0	0	0	1	1	0	0
gene11975_RGP1	583	841	928	747	801	839	741	302	355	410	508	694	677	1104	952	911	1236	900	1175	1255	1131	1281	978	765	1044	613	943	934	753	796	1705	1607	822	1074	1275	794	705	647	677
gene11976_GBA2	545	423	481	524	483	588	566	204	172	256	456	525	476	552	609	685	395	530	703	823	720	693	626	409	261	169	458	278	534	928	1378	717	472	344	457	333	418	428	387
gene11977_LOC110082831	23	35	34	37	13	12	14	25	10	5	29	37	20	27	19	34	50	24	29	193	61	107	57	26	52	27	27	138	64	113	1132	88	37	30	36	19	28	128	522
gene11978_CREB3	618	541	495	596	838	747	524	275	286	260	356	739	682	804	1187	1400	700	1049	1235	1143	865	534	1155	711	609	272	645	726	915	1424	1143	794	700	547	521	453	414	431	888
gene11979_TLN1	4969	4191	4798	4084	4949	4840	3291	2990	2854	3335	5388	6798	5821	5751	6914	6359	3782	5991	7819	7744	5658	4472	9656	4942	4103	2771	5435	2923	5159	7188	6962	6877	6983	4159	5754	5920	4556	4171	4196
gene1197_ARHGAP21	369	321	324	432	117	275	320	183	107	182	388	641	1064	754	763	774	344	625	722	661	608	283	1368	592	446	205	566	254	1053	905	1375	380	1624	247	609	546	628	324	395
gene11980_TPM2	2207	1619	2765	1837	2193	1879	1728	1145	1117	1523	2389	2349	2108	2332	2372	2290	2810	2068	1725	3115	2852	3795	2740	2777	2163	2771	2851	4126	1519	1383	2028	2745	1716	3303	3507	1967	2080	404	2559
gene11981_LOC110082842	847	950	612	669	833	734	576	329	485	654	716	1004	804	590	862	1118	859	738	1231	1084	602	906	1254	812	1074	560	862	1126	748	1362	2739	1088	856	585	720	523	818	502	777
gene11982_CA9	6	6	4	19	1	15	9	1	1	1	2	10	3	12	8	5	3	8	11	6	10	1	4	6	3	0	6	4	11	0	0	9	13	0	4	4	0	0	0
gene11983_ARHGEF39	124	109	101	82	125	114	100	108	37	39	61	104	130	131	141	129	57	130	152	167	138	69	90	73	80	21	151	45	146	167	143	108	245	32	165	61	54	111	41
gene11984_MRPL17	1049	958	998	291	560	479	436	435	373	563	670	389	374	868	813	792	1040	610	751	667	678	591	705	863	803	1009	753	902	512	781	707	488	620	912	1169	557	811	747	431
gene11985_SYNE2	2185	2156	3993	5037	811	2612	2385	971	575	1734	2922	11464	18667	1340	2470	1648	1063	3216	3288	4637	2174	632	3787	2751	2004	582	2514	5264	1650	4400	3094	1969	20907	929	7141	1526	1415	4606	22747
gene11986_ESR2	72	59	128	48	10	48	92	2	4	9	14	127	64	208	236	208	239	145	103	582	255	302	492	414	149	89	177	120	288	322	260	282	284	332	73	168	95	211	220
gene11987_MTHFD1	542	368	1293	947	566	858	1678	195	132	255	1724	1871	1463	978	608	791	919	703	703	1123	1458	1255	1533	482	534	327	841	794	827	577	861	1208	1087	593	895	703	468	335	932
gene11988_AKAP5	29	28	37	11	19	23	60	1	6	3	6	4	13	92	48	60	28	34	35	74	255	66	21	10	20	5	15	10	49	23	108	21	34	17	13	18	16	23	1
gene11989_ZBTB25	322	225	428	327	268	300	387	182	157	414	677	298	358	560	492	492	321	474	342	710	389	464	546	360	441	567	701	368	581	612	1109	543	774	391	560	472	506	306	326
gene1198_KIAA1217	820	960	993	2347	1113	2212	1674	398	374	967	1147	3342	4975	2195	2508	2272	1303	2714	2651	2876	2655	1261	5556	3077	2507	753	3887	1458	2658	4898	2116	2715	2994	1940	1217	1957	1499	716	1967
gene11990_ZBTB1	671	728	954	602	339	634	824	183	203	360	574	662	747	1003	751	972	693	670	487	923	958	1021	761	711	563	475	648	415	702	1086	1487	752	987	709	952	523	542	223	561
gene11991_HSPA2	2625	2918	3738	1978	1075	2127	2599	633	475	1005	1692	2348	4054	5646	4120	6031	2505	2208	2101	4472	3628	4741	3923	1035	1474	939	2588	4373	7543	8994	18353	3706	6788	1731	3720	4055	4131	3358	6651
gene11992_PPP1R36	89	36	58	24	25	25	50	5	13	39	58	15	41	114	82	93	58	34	49	62	28	35	92	29	57	78	70	76	162	101	251	71	129	74	90	76	112	103	99
gene11993_BRF1	233	203	277	280	316	283	272	137	216	179	175	243	475	337	379	264	133	167	130	245	176	167	419	156	113	203	172	132	467	744	535	160	567	476	214	185	112	199	90
gene11994_BTBD6	1874	1460	1484	3009	1814	2467	3170	1067	1334	1439	2028	3078	3980	1452	1501	1342	1272	1009	2137	2732	2022	1932	1840	1876	1339	1079	1561	2134	919	3120	2696	1629	2305	3145	2551	1059	1463	1992	4065
gene11998_NUDT14	43	38	131	119	32	94	94	22	28	28	61	109	64	122	67	90	37	52	54	177	77	62	124	63	63	35	58	69	211	54	108	139	129	64	94	120	59	55	47
gene11999_JAG2	122	121	94	57	101	54	56	35	43	46	75	56	94	240	439	412	250	217	252	251	240	205	560	164	168	204	307	192	515	1377	1661	191	614	115	173	240	332	209	45
gene1199_OTUD1	579	765	824	811	701	818	911	267	363	464	533	613	749	1000	829	756	748	571	614	1120	777	1057	837	745	518	525	696	428	848	2148	2654	837	793	1032	882	795	742	333	471
gene119_ARMT1	98	32	123	115	60	87	166	41	52	98	132	65	168	148	77	108	81	63	74	94	114	85	136	150	115	80	139	66	89	275	72	49	123	111	144	117	77	42	113
gene12000_LOC110082869	606	370	708	686	310	830	531	400	336	317	472	1576	1414	896	978	1061	469	867	763	989	884	489	1212	782	612	284	785	724	922	538	1133	1118	1764	484	893	521	570	385	425
gene12001_P2RX2	5	2	4	13	4	28	20	0	1	2	0	54	1	16	12	3	20	9	24	22	1	11	64	39	15	4	6	44	22	28	24	6	1	12	0	3	18	3	3
gene12002_LOC110082886	7321	9708	7388	12801	4669	14070	16998	1622	1350	3566	4841	4988	9192	7063	6416	6106	4120	8900	8670	18353	13998	10374	6334	7865	8582	3177	7398	2927	3955	10382	16177	7141	13294	6999	11091	2904	4528	1643	1657
gene12003_PLA2G3	30	27	9	11	14	26	11	1	4	6	14	21	39	36	30	40	38	19	16	14	15	18	55	14	20	14	35	79	25	67	76	32	129	15	50	23	18	23	8
gene12004_INPP5J	27	1	9	11	3	12	32	8	2	21	34	13	67	35	29	22	45	35	38	49	9	24	101	21	52	39	74	23	29	41	114	16	77	42	97	42	8	39	7
gene12005_SELENOM	168	120	148	151	163	153	221	132	70	101	106	221	228	327	389	260	534	369	306	417	281	399	435	397	156	244	262	387	186	244	190	477	419	442	513	149	258	78	350
gene12006_SMTN	151	72	209	195	98	190	158	76	92	58	347	385	519	265	299	237	176	311	151	436	270	187	1193	121	267	144	490	187	295	190	213	282	824	189	368	232	312	216	223
gene12008_MORC2	2178	2277	2337	1826	1725	1791	1465	710	1096	1267	1559	1429	1535	3465	3436	3026	2143	2051	2493	4012	2629	1927	2946	1436	1613	2014	2089	1445	3043	4229	4285	2753	2450	2590	2305	1775	2664	4473	1413
gene12009_LOC110082889	14	44	26	8	27	16	6	20	5	13	23	10	43	36	71	68	40	42	31	80	39	29	70	42	18	11	40	0	20	10	45	24	23	13	29	10	16	2	13
gene1200_CUNH10orf67	1	0	3	1	4	0	3	0	1	1	0	1	1	13	6	11	5	1	3	0	5	4	0	1	0	9	1	1	33	18	12	4	1	6	5	3	8	8	0
gene12010_LOC110082891	52	184	104	152	34	146	206	27	18	65	137	168	212	162	167	147	151	231	116	177	197	127	411	207	168	55	214	67	132	165	211	206	190	128	173	129	168	73	89
gene12011_LOC110082892	9	25	7	5	2	5	1	0	3	0	1	0	22	8	13	7	3	13	8	2	10	2	14	1	4	3	8	4	17	10	13	0	3	2	3	5	10	4	1
gene12012_OSBP2	68	89	154	263	229	174	200	106	159	112	153	147	252	153	204	93	162	215	173	301	199	176	422	239	315	306	306	158	230	250	239	223	267	204	237	299	126	122	63
gene12013_CUNH5orf52	2	8	14	14	19	6	5	11	5	7	20	1	2	5	2	8	8	4	3	9	16	3	10	6	38	30	7	10	20	3	6	10	15	25	29	25	4	11	0
gene12014_DUSP18	2	20	4	4	10	5	1	2	5	2	9	0	1	10	3	14	1	2	6	2	3	4	14	4	10	13	4	3	18	6	10	13	8	9	13	28	27	13	0
gene12015_LOC110082867	5	1	9	13	44	2	1	1	9	6	8	1	0	18	21	7	11	4	3	24	8	15	6	10	0	7	1	10	17	1	60	24	12	29	13	7	9	19	1
gene12016_SLC35E4	9	15	13	12	12	17	7	2	5	6	3	23	30	40	46	23	7	13	21	39	26	15	44	18	10	6	19	3	40	14	24	32	34	34	13	14	9	1	7
gene12017_TCN2	364	360	286	344	562	298	209	290	369	346	391	313	415	531	534	637	392	318	526	524	394	459	776	430	551	387	469	476	541	834	989	356	564	588	518	628	427	631	588
gene12018_PES1	906	810	1251	1130	730	1179	1294	286	277	407	766	1274	1768	1608	1459	1549	850	1031	983	2096	1351	1026	1781	1003	940	608	1199	973	1262	995	1201	1359	2310	1168	1767	843	626	911	979
[truncated: 17,285 more rows]
