# Supplementary material for: Two transcriptionally distinct pathways drive female development in a reptile with both genetic and temperature dependent sex determination
Source: PLoS Genet. 2021 Apr 15;17(4):e1009465. doi: 10.1371/journal.pgen.1009465 (PMC8049264; doi:10.1371/journal.pgen.1009465)
Supplement: S11 Data — Sample ID labels correspond to incubation temperature (36 or 28), maternal genotype/maternal homozygosity/maternal heterozygosity (ZZf or ZWf), sample stage (s1 = stage 6, s2 = stage 12, s3 = stage 15), clutch number (c1, c2, etc.), and replicate ID (e.g., “a” denotes the sample was the first replicate for that sampling point). Sample data is also available in S7 Data. (CSV) [file pgen.1009465.s011.csv]

	X28_ZW_het_s1_c1_a	X28_ZW_het_s1_c1_b	X28_ZW_het_s1_c1_c	X28_ZW_het_s1_c3_a	X28_ZW_het_s1_c3_b	X28_ZW_het_s1_c3_c	X28_ZW_het_s1_c6_a	X36_ZZ_hom_s1_c1_a	X36_ZZ_hom_s1_c1_b	X36_ZZ_hom_s1_c2_a	X36_ZZ_hom_s1_c2_b	X36_ZZ_hom_s1_c9_a	X36_ZZ_hom_s1_c9_b	X28_ZW_het_s2_c1_b	X28_ZW_het_s2_c1_c	X28_ZW_het_s2_c1_d	X28_ZW_het_s2_c2_a	X28_ZW_het_s2_c2_c	X28_ZW_het_s2_c3_a	X28_ZW_het_s2_c3_c	X28_ZW_het_s2_c3_d	X28_ZW_het_s2_c6_b	X36_ZZ_hom_s2_c1_a	X36_ZZ_hom_s2_c1_b	X36_ZZ_hom_s2_c2_b	X36_ZZ_hom_s2_c2_c	X36_ZZ_hom_s2_c2_d	X36_ZZ_hom_s2_c9_a	X28_ZW_het_s3_c1_c	X28_ZW_het_s3_E8_a	X28_ZW_het_s3_E10_a	X28_ZW_het_s3_c3_a	X36_ZZ_hom_s3_c1_a	X36_ZZ_hom_s3_c1_b	X36_ZZ_hom_s3_c2_a	X36_ZZ_hom_s3_c2_b	X36_ZZ_hom_s3_c2_c	X36_ZZ_hom_s3_c9_a	X36_ZZ_hom_s3_c9_b
gene0_LOC110083043	5.23	6.42	6.93	13.59	1.16	17.22	10.36	0.6	1.96	1.05	2.29	42.57	43.49	13.37	9.4	10.61	4.36	10.7	8.45	15.4	13.74	4.75	19.43	8.33	4.7	2.86	13.35	5.68	12.02	3.84	1.18	7.91	25.96	6.53	5.5	6.66	2.26	4.06	6.1
gene10000_SPRYD7	16.85	20.62	19.23	17.47	4.54	16.02	22.28	2.65	3.16	5.96	9.53	20.8	30.72	28.72	21.77	22.55	15.04	20.45	14.58	23.18	26.24	20.02	18.61	20.25	13.21	11.31	25.59	11.36	21.51	75.21	35.93	17.25	35.42	11.5	28.44	18.03	23.56	10.29	30.69
gene10001_KPNA3	9.63	13.9	11.03	13.77	5.24	11.63	13.85	3.3	4.03	4.81	10.84	24.63	34.65	19.64	19.61	21.94	15.11	21.15	22.65	16.28	23.04	11.15	20.26	22.25	22.33	7.94	19.04	15.46	15.76	38.3	21.01	15.56	29.22	10.25	24.26	16.36	22.26	19.07	23.96
gene10002_EBPL	0.76	0.25	1.54	4.47	0.68	5.42	2.13	0.62	0.38	0.71	2.85	14.62	30.69	3.29	8.33	10.63	2.78	9.82	4.11	6.93	6.15	2.13	13.56	4.2	1.9	0.85	6.56	2.61	10.22	3.93	2.62	2.73	19.22	1.01	1.51	1.96	0.44	0.42	2.93
gene10003_RCBTB1	10.06	13.75	9.23	10.23	4.61	11.53	10.28	2.61	3.15	2.87	5.02	22.29	28.99	18.09	14.45	17.76	9.58	17.49	17.89	19	17.01	8.69	14.75	11.57	8.02	5.25	13.82	6.79	17.53	15.52	17.4	12.84	23.57	6.8	14.49	8.63	10.39	10.06	6.58
gene10004_PHF11	20.89	30.81	14.21	14.33	9.77	9.88	15.99	8.62	9.75	9.66	20.91	11.46	20.08	25.13	28.12	25.12	14.65	24.53	36.71	18.04	19.53	9.43	14.78	32.35	23.22	19.43	26.42	17.99	19.46	66.24	38.48	12.11	26.94	15.12	33.19	21.14	49.96	67.64	19.39
gene10005_SETDB2	1.26	4.02	1.15	0.84	0.73	1.66	1.44	1.49	1.58	0.7	2.66	1.53	3.11	2.34	3.81	2.52	2.03	1.25	4.81	3.19	1.94	1.02	3.67	0.68	2.45	1.58	1.54	1.71	2.34	8.4	2.96	1.16	3.32	0.97	1.4	1.73	3.28	15.96	1.25
gene10006_RAB20	9.21	15.42	5.8	7.03	3.68	8.6	8.2	1.28	1.89	1.82	2.73	5.36	7.65	12.45	10.8	10.19	6.26	9.24	12.06	13.45	12.39	6.53	5.55	7.82	3.89	2.61	5.17	6.08	6.91	16.05	11.7	11.24	6.8	5.88	5.05	3.42	8.28	7.98	7.22
gene10007_COL4A2	3.71	5.24	2.82	3.55	3.87	5.33	1.98	1.46	0.98	2.78	4.49	43.06	54.29	7.54	20.75	31.12	17.41	12.99	17.51	8.15	13.28	5.5	39.01	11.91	14	6.35	15.21	24.68	20.83	64.98	31.14	6.1	65.79	2.65	17.76	8.45	23.3	50.61	32.66
gene10008_LOC110080667	2.44	12.63	2.93	1.8	4.25	4.01	0.95	2.48	3.31	0.89	3.23	8.75	14.76	1.91	6.75	4.8	5.46	2.56	14.47	2.53	5.3	0.77	9.96	2.51	4.16	4.98	3.08	8.92	3.01	13.27	11.45	9.24	12.39	2.48	4.42	1.28	10.11	58.32	3.7
gene1000_PGC	0	0	0.06	0	0	1.44	0	0	0	0.05	0	0	0.12	0.72	1.16	0.73	0.61	0.53	3.97	0.16	4.02	0.07	0	0.1	0	0.47	0	0.44	7.89	1.13	0.28	2.76	0	0	0	0	0	0	0
gene10010_GABRB3	0.3	1.2	0.5	0.3	0	0.56	0.45	0.12	0.02	0.21	0.81	2.85	4.69	0.84	0.94	0.77	0.66	1.27	0.38	0.78	1.01	0.17	2.43	0.48	0.92	0.24	0.79	1.86	1.66	0.62	1.17	0.25	5.8	0.46	2.25	0.82	0.5	1.59	3.15
gene10012_GABRA5	0.42	0.63	0.46	0.41	0.07	0.58	0.34	0.13	0.09	0.11	0.51	0.61	0.56	1.87	1	1.7	1	0.74	0.94	1.33	0.95	0.56	2.78	1.8	1.22	0.75	1.77	0.56	2.12	2.37	3.77	0.52	4.43	0.54	1.87	1.59	5.94	4.78	0.64
gene10014_GABRG3	0.16	0.41	0.09	0.06	0.17	0.13	0.13	0.48	0.26	0.44	0.82	0.35	0.48	0.36	0.56	0.41	0.11	0.67	0.92	0.56	0.74	0.45	0.58	1.34	0.6	0.24	0.67	1.46	1.44	3.77	1.17	0.24	1.06	0.81	0.98	0.87	1.88	2.09	1.1
gene10015_OCA2	0.22	0.42	0.02	0.1	0.04	0.09	0.16	0	0.03	0.03	0.09	0.04	0.19	0.24	0.28	0.62	0.3	0.36	0.38	0	0.22	0.27	0.13	0.03	0.03	0.09	0.06	0.17	1.1	1.42	0.19	0.08	0.61	0.07	0.23	0.21	0.49	0.6	0.1
gene10016_HERC2	8.57	13.1	10.5	17.07	12.72	13.73	10.84	6.06	18.67	5.53	11.52	29.31	31.16	12.79	18.8	14.91	10.2	18.66	23.54	19.09	15.5	9.93	20.18	16.49	15.3	5.76	15.98	10.36	19.9	27.89	22.61	15.46	33.36	16.77	19.02	20	14.08	33.46	25.54
gene10017_NIPA1	0.27	0.23	0.39	0.58	0.17	0.39	0.45	0.6	0.87	0.17	1.2	2.02	4.07	0.22	0.31	0.31	0.09	0.44	0.73	0.32	0.34	0.21	2.28	1.06	0.9	0.28	0.58	0.66	0.4	1.28	0.23	0.58	4.61	0.44	1.24	0.94	0.66	3.42	1.06
gene10018_NIPA2	13.88	11.15	9.32	13.05	9.92	15.35	10.15	5.03	7.27	8.35	13.98	34.72	45.97	17.4	20.07	31.37	15.32	23.05	29.47	24.1	20.1	9.85	32.05	32.22	24.3	12.13	22.12	25.2	20.32	42.4	45.56	15.92	36.47	13.76	20.46	16.94	21.81	19.14	54.44
gene10019_CYFIP1	18.31	25.89	16.34	24.54	7.04	25.23	26.72	5.75	5.55	6.63	13.43	74.75	80.62	39.53	36.11	44.84	26.2	40.27	32.91	40.6	40.83	17.48	58.76	45.17	27.7	8.8	45.06	16.18	35.54	44.57	39.09	28.21	62.6	17.91	31.88	22.63	38.71	30.49	31.86
gene1001_FRS3	0.99	0.3	1.38	3.61	0.38	3.21	2.1	0.17	0.13	0.59	0.98	6.64	9.6	1.9	4.83	2.24	1.18	3.49	2.39	4.78	3.99	1.02	5.25	2.17	1.64	0.49	3.5	0.67	4.78	2.19	0.41	2.33	7.79	1.18	3.88	1.72	1.26	1.13	2.67
gene10020_FNDC9	0.21	0	0	0	0	0	0	0	0	0	0	0.09	0.6	0.52	0.07	0.07	0.52	0.43	0.08	0	0.2	0.09	0	0.13	0	0	0.52	0.06	0	0	0	0	0.42	0	0.12	0	0.08	0	0
gene10021_TUBGCP5	7.45	9.08	6.08	7.56	2.72	6.76	6.87	1.62	1.15	2.11	4.34	15.07	19.27	10.15	12.32	14.02	9.41	13.51	15.24	15.84	14.51	5.28	14.76	12.76	7.64	2.65	10.69	5.86	15.99	25.77	12.66	7.24	17.86	5.53	10.7	9.34	12.95	9.61	14.42
gene10023_SLC9A7	3.32	3.18	2.23	3.33	1.8	3.82	2.09	1.44	2	1.35	2.74	6.99	7.36	5.74	10.44	12.68	3.39	11.22	11.83	9.12	6.27	3.22	19.39	11.13	8.2	2.75	6.87	3.38	6.95	11.98	9.01	6.8	11.78	3.76	5.56	8.51	6.73	4.65	9.67
gene10024_RP2	2.15	2.07	5.08	9.39	2.48	8.56	5.41	1.83	3.25	1.98	3.13	18.09	25.71	8.05	10.51	12.65	2.98	11.8	6.17	8.48	12.76	3.54	14.83	4.31	3.66	1.5	8.65	3.73	7.59	7.3	4.4	8.16	24.07	2.05	10.99	5.53	2.88	9.24	6.72
gene10025_JADE3	9.24	19.28	12.57	13.3	3.89	10.49	12.78	2.76	3.28	3.89	7.18	23.32	29.57	14.84	19.27	15.31	13.24	22.92	15.18	14.08	14.07	8.24	16.72	10.82	8.39	4.21	14.32	7.47	17.22	25.61	17.66	11.76	32.41	5.58	15.1	8.8	16.84	14.98	18.06
gene10026_LOC110080698	29.72	33.5	25.8	22.2	14.2	20.9	27.96	8.02	7.27	15.19	127.31	54.87	58.21	466.05	98.18	29.68	148.55	69.18	141.61	41.84	269.83	61.31	54	47.98	47.41	43.84	58.51	80.89	40.91	27.92	25.29	36.39	80.72	36.26	79.45	43.89	67.28	48.31	75.17
gene10027_LOC110080695	6.92	7.99	3.71	1.81	0.07	0.17	3.67	0.92	1.89	1.34	12.29	1.07	0.47	20.32	5.94	18.56	10.98	2.15	4.76	0	3.02	0.35	6.01	1.33	3.34	3.94	3.46	0.71	0.81	1.02	4.36	0.68	3.24	0.57	8.17	7.37	3.77	2.04	0
gene10028_PLCXD1	1.7	2.48	0.51	0.49	0.27	0.46	1.21	0.23	0.21	0.46	0.74	1.21	2.37	3.11	4.96	3.42	1.33	2.72	5.33	2.9	2.37	1.04	2.83	3.52	3.38	2.16	3.65	1.56	3.83	6.38	5.97	2.59	6	1.61	5.37	2.9	3.13	9.97	2.28
gene10029_GTPBP6	5.09	3.98	1.97	6.05	2.59	5.27	5.87	1.91	1.75	2.55	4.91	7.47	9.54	9.19	6.65	8.86	6.57	5.81	12.93	7.42	5.66	3.18	11.01	9.92	7.79	5.93	9.39	7.06	5.57	6.21	9.33	7.93	26.85	5.77	17.94	8.15	7.59	25.25	9.76
gene1002_PRICKLE4	3.91	2.36	2.33	3.66	1.8	4.72	3.59	0.98	0.41	2.37	5.92	8.65	10.77	6.92	5.67	6.02	5.46	8.69	22.61	9.69	12.2	6.59	10.73	4.43	3.19	3.23	8.3	2.37	5.16	21.08	8.36	9.04	11.24	3.29	7.23	6.16	7.99	4.52	9.54
gene10030_LOC110080686	13.62	21.77	12.18	16.18	8.98	15.27	21.51	5.05	7.98	6.18	21.09	34.69	47.74	25.9	28.93	20.23	16.82	28.49	46.33	31.58	28.28	17.07	36.78	30.41	28.28	9.14	24.12	23.74	24.49	64.22	40.78	17.18	67.6	13.09	36.54	18.95	22.38	69.75	45.88
gene10031_PPP2R3B	15.93	25.33	11.87	10.06	6.94	9.86	13.52	4.04	4.63	4.46	11.21	19.86	26.88	19.24	18.48	17.59	15.31	17.51	22.68	20.44	19.6	10.37	18.66	16.68	16.75	7.89	15.84	16.5	14.26	37.87	30.13	11.83	26.65	8.44	20.36	14.71	22.83	35.79	20.96
gene10033_SHOX	0.05	0.06	0.27	0.16	0.58	0.33	0.2	0.03	0.03	0.03	0.25	0.07	0	0.05	0	0.12	0	0.07	0	0.05	0	0	0.58	0.17	0.18	0.07	0.06	0	0	0	0	0.26	0	0.11	0	0	0.07	0.1	0
gene10034_LOC110080708	0.29	0	0.27	0.5	0.05	0.07	0	0.22	0	0.33	0.45	4.4	6.18	0.55	0.1	0.54	0	0	0.22	0.21	0.36	0.25	0.81	0	0.19	0.76	0.2	1.07	0.41	2.36	0.31	0.32	12.77	0.05	6.24	1.07	1.34	1.11	2.13
gene10037_LOC110080706	0.06	0.61	0.27	0.33	0.04	0.46	0.5	0.01	0.07	0.34	0.45	4.1	6.36	0.77	0.78	0.37	0.29	0.68	1.02	0.44	0.74	0.18	1.94	0.03	0.77	0.24	0.53	1.27	0.95	1.59	0.28	0.07	7.48	0.08	1.78	0.42	0.76	2.13	2.51
gene10039_GHITM	47.59	56.51	42.89	50.18	26.28	58.31	62.97	15.15	22.41	20.04	30.71	78.65	96.86	112.08	107.22	102.64	51.44	66.77	73.68	90.21	82.04	53.92	79.3	52.94	56.3	25.66	76.76	52.91	80.27	37.78	77.91	65.03	122.69	40.83	78.84	47.69	49.12	46.5	48.02
gene1003_LOC110080559	59.53	82.83	41.59	63.23	16.09	82.8	49.69	23.35	11.78	21.92	89.3	197.6	199.17	33	72.55	75.48	34.6	64.97	97.29	68.3	42.36	23.81	68.61	60.69	44.1	28.53	45.2	30.95	48.13	73.81	68.2	58.79	75.67	28.75	51.08	46.53	54.3	137.71	176.58
gene10041_CDHR1	0	0	0.13	0.63	0.07	0.3	0.17	0.07	0.03	0.09	0.14	1.05	2.65	0.15	0.91	0.28	0.38	1.82	1.24	0.6	0.47	0.04	1.05	0.14	0.36	0.05	1.17	0	0.71	1.47	0.17	0.05	0.41	0.05	0.08	0.08	0.07	0.15	0
gene10043_LRIT2	0	0	0	0	0	0	0	0	0	0	0	0	0	0	0	0	0	0.09	0	0	0	0	0	0	0	0	0	0	0.06	0.06	0	0	0	0	0	0	0	0	0
gene10044_LRIT1	0.12	0	0.06	0	0	0.04	0	0	0	0	0	0.06	0.17	0	0.06	0.25	0	0	0	0	0	0.03	0	0	0	0	0	0.04	0.18	0	0	0	0	0	0	0.09	0.12	0	0
gene10045_RGR	0	0	0	0	0	0	0	0	0	0	0	0	0	0.2	0	0.08	0	0.1	0.1	0	0.15	0	0	0.15	0	0	0	0.13	0.52	1.02	0.73	0.07	0.08	0	0	0.14	0	0	0
gene10046_SLC18A3	0.46	0.44	0.26	0.61	0.22	0.78	0.26	0.17	0.07	0.36	0.26	1.03	0.99	1.22	1.99	0.41	3.04	2.63	1.95	0.43	2.07	1.26	1.56	0.96	1.79	0.21	1.82	2.1	0.35	6.13	1.29	0.76	1.32	0.6	2.16	0.35	1.34	1.68	1.07
gene10047_CHAT	0	0	0	0	0	0	0.05	0	0	0.01	0.01	0	0	0.04	0.08	0	0.32	0.33	0.17	0.05	0.09	0.2	0.04	0	0.02	0.01	0.17	0.03	0.03	0.43	0.08	0.03	0	0	0.13	0.01	0.06	0.08	0
gene10049_CUNH10orf53	0	0	0	0	0	0	0	0	0	0	0	0	0	0	0	0	0	0	0	0	0	0	0	0	0	0	0	0	0.26	0	0	0	0	0	0	0	0	0	0
gene1004_TOMM6	610.88	448.55	450.79	225.39	282.46	275.67	333.53	155.64	160.07	267.6	416.8	467.82	534.58	558.35	626.13	537.97	735.47	381.61	812.56	505.16	627.71	621.57	452.32	584.32	649.36	693.19	612.8	527.01	388.85	325.83	488.37	560.51	315.14	514.44	542.16	416.67	630.38	542.93	609.32
gene10050_OGDHL	2.7	3.33	2.47	4.09	1.66	2.97	1.9	0.58	0.8	1.14	3.16	2.86	5.21	6.14	9.26	4.76	4.43	9.28	12.57	4.3	5.46	2.2	4.18	2.47	3.21	1.6	3.76	1.61	11.78	16.86	11	3.44	6.43	2.05	3.66	2.97	7.28	10.61	4.43
gene10051_PARG	7.12	14.26	11.24	15.36	5.45	11.29	12.38	2.8	3.96	3.58	7.12	19.15	24.99	15.85	17.97	15.71	11.33	15.98	20.54	14.4	17.94	7.86	17.75	10.71	8.28	5.09	12.46	6.29	22.98	30.29	18.4	8.99	24.86	7.14	11.75	10.47	11.86	9.67	12.26
gene10053_LOC110080722	87.76	101.52	87.3	74.04	36.79	68.95	89.43	17.65	23.15	35.72	57.58	112.4	131.51	142.82	105.27	116.6	104.74	106.78	91.35	104.62	118.62	104.73	95.48	114.55	84.04	65.61	129.41	93.15	90.18	130.27	141.74	81.11	146.53	84.01	146.09	77.71	101.48	80.19	133.91
gene10054_NCOA4	58.58	80.07	135.63	212.02	152.73	181.47	135.72	53.96	111.37	65.28	58.76	90.29	112.49	74	56.77	91.56	37.49	54.62	45.51	79.74	76.1	64.22	91.02	68.94	33.66	48.28	51.43	28.56	135.83	65.83	36.6	61.21	89.87	106.34	55.85	114.93	41.71	32.46	42.3
gene10055_LOC110080727	1.14	1.98	0.58	1.22	0.63	0.9	0.38	0	0.06	0.25	1.59	0.42	2.72	0.67	2.69	3.09	0.43	1.56	5.15	0.86	1.97	0.68	0.99	0.43	1.17	1.21	1.58	3.34	6.07	6.33	1.43	1.46	0.79	0.93	2.89	1.11	3.69	6.59	0.74
gene10056_GPRIN2	0.86	2.18	0.56	1.75	0.71	3.55	1.05	0	0	0.03	0.2	2.54	4.98	3.1	3.2	3.18	0.86	2.04	1.33	0.75	0.88	1.05	4.33	2.3	1.36	0.12	1.89	0.32	10.15	1.81	1.2	0.68	0	1.01	0.06	0.76	0.79	0	0.57
gene10057_SYT15	0.27	0	0.02	0.69	0.09	0.62	0.17	0.1	0.04	0.02	0.05	0.7	0.47	0.55	0.51	0.63	0.04	0.85	0.21	0.1	0.58	0.26	1.14	0.04	0.04	0	1.01	0	1.67	0.59	0.08	0	0.3	0	0.27	0.23	0.47	0.22	0.52
gene10058_FAM35A	4.1	3.58	3.79	3.32	3.18	3.69	4.05	1.97	2.56	3.05	4.32	5.23	7.44	6.13	6.34	6.02	3.56	6.4	4.42	6.23	6.18	3	9.61	7.18	4.69	2.97	7.19	4.49	6.47	7.79	8.26	3.43	11.33	4.73	6.69	6.01	9.59	4.5	4.77
gene10059_LOC110080748	1.73	3.81	2	3.21	1.05	3.24	2.89	0.5	0.6	0.76	1.94	9.36	12.5	4.19	5.09	4.46	3.27	5.92	5.62	4.3	5.06	2.22	7.98	3.71	4.27	1.3	6.59	1.93	4.2	6.1	3.13	3.58	6.69	1.99	3.36	2.68	3.23	2.7	3.71
gene1005_USP49	2.52	2.75	1.41	2.19	0.5	1.76	1.84	1.52	0.92	0.66	2.59	7.94	13.02	3.71	4.8	4.94	1.66	3.63	5.67	5.67	5.29	1.67	9.85	3.72	3.51	1.85	3.42	1.91	5.01	10.87	6.78	5.22	7.02	3.09	1.71	4.51	4.5	9.13	2.3
gene10060_EPAS1	20.62	32.54	41.09	31.73	21.04	31.02	27.4	27.22	28.89	27.07	50.15	132.04	154.88	53.15	60.95	54.95	83.85	49.79	39.43	66.05	50.28	46.14	236.59	100.92	84.29	39.79	82.68	33.35	65.13	79.55	33.96	47.3	142.95	58.75	79.69	110.64	93.04	84.16	143.65
gene10061_LOC110080755	0	0	0	0	0	0	0	0	0	0.05	0	0	0	0.09	0	0.3	0	0	0.12	0	0	0.07	0	0	0.21	0	0	0	0.82	0	0.62	0	0.1	0	0.09	0.18	0.75	0	0
gene10062_LOC110080757	0	0	0	0	0	0	0	0.03	0	0	0.1	0	0	0.29	0	0.17	0.38	0	0.21	0	0.06	0	0.1	0	0.06	0.04	0	0	0.2	0	0.19	0	0	0	0	0.41	0.14	0.2	0
gene10063_RHOQ	0.28	4.83	2.71	3.25	1.65	7.32	5.1	0.42	0.29	0.33	0.68	14.44	11.9	8.41	6.49	5.01	2.77	4.15	2.85	8.34	2.83	1.47	14.51	3.34	2.65	1.14	8.04	0.15	8.66	3.04	3.12	7.34	26.69	2.13	6.21	4.55	0.88	5.63	3.36
gene10064_PIGF	20.75	21.38	9.57	17.55	10.38	16.16	13.57	10.09	10.6	9.94	19.84	31.7	39.46	23.05	34.44	39.73	21.57	32.98	39.01	30.67	23.22	17.43	32.22	46.55	45.65	16.08	40.75	53.02	25.91	65.79	64.64	21.78	44.04	16.36	24.83	30.84	31.81	153.1	54.93
gene10065_CRIPT	32.3	54.93	32.44	31.83	16.5	21.45	37.93	4.9	6.8	13.18	20.48	29.04	44.25	45.25	43.6	41.85	36.64	40.31	42.66	39.82	47.34	36.88	29.54	30.31	33.68	22.92	41.27	28.25	33.22	63.37	112.35	43.38	51.74	23.09	52	34.47	49.66	45.39	32.11
gene10066_LOC110080758	0	0	0.25	0	0.37	0.68	0.77	0	0	0	0.09	0.18	0.32	1.09	0.31	0.28	0.82	1.09	0.35	0	0	0.29	0.63	0	0.15	1.63	0.93	0.24	5.08	1.7	2.53	0.37	1.3	1.19	1.39	1.16	2.45	1.24	0.31
gene10067_SOCS5	9.78	7.04	5.97	10.49	4.21	10.3	11.33	5.99	4.07	6.05	8.15	17.71	18.59	11.48	13.77	11.68	7.86	15.11	14.18	13.96	14.22	6.89	21.41	9.88	5.76	10.62	17.19	7.5	10.16	14.64	7.05	11.24	21.77	6.88	15.36	8.19	15.45	19.12	6.02
gene10068_MCFD2	11.63	11.74	8.14	14.92	7.36	14.71	10.36	3.59	3.59	5.66	9.18	21.02	33.91	14.08	21.7	37.81	11.84	21.03	20.98	19.41	18.68	11.35	24.01	17.01	15.85	9.65	16.05	15.14	20.19	30.04	39.96	14.34	39.79	6.54	16.25	9.24	16.34	9.66	16.1
gene10069_TTC7A	1.18	0.7	1.14	1.47	0.64	1.67	0.99	0.36	0.31	0.62	1.45	3.68	3.14	2.91	3.41	5.18	1.13	2.76	3.51	3.59	3.14	2	3.23	2.23	2.56	1.88	4.01	3.72	7.74	3.95	3.77	1.98	10.97	1.31	5.62	2.84	5.81	8.74	3.39
gene10070_STPG4	0.16	0	0	0.07	0.16	0	0	0	0	0.09	0	0	0	0.27	0.23	0.31	0	0.4	0	1	0.21	0.35	0	0.1	0.11	0.33	0.34	0.09	1.03	0.28	0	0	0.49	0.29	0.84	0.29	0.64	0.91	0.46
gene10072_CALM2	214.39	171.31	153.26	144.4	70.11	121.41	182.67	34.17	40.28	65.32	109.8	195	298.13	365.8	304.94	402.58	143.58	205.28	175.47	293.71	251.33	273.3	211.62	168.23	120.55	102.34	239.49	219.87	301.75	230.57	617.17	174.99	520.81	115.84	388.01	208.88	328.96	148.4	158.29
gene10073_LOC110080754	0.77	0.18	0.03	0.31	0	0.05	0.04	0	0	0	0.07	0.15	0.26	0.3	0.26	0.4	0.06	0.15	0.28	0.13	3.85	0	0.1	0.11	0.06	0.04	0.06	0.19	0.47	0	0.04	4.97	0.53	0.03	0.05	0.05	0.43	0.5	0
gene10074_LOC110080759	0.51	0.34	0.23	0.22	0.41	0.21	0.09	0.16	0.07	0.15	0.16	0.08	0.29	0.34	1.01	0.52	1.32	1.49	2.15	0.46	0.77	1.2	0.23	0.13	0.76	0.38	0.43	0.27	0.41	1.55	2.74	0.52	0.2	0.04	0.41	0.29	0.8	1.71	0.36
gene10076_TTBK1	0.26	0.87	0.12	0.54	0.21	0.26	0.47	0.25	0.29	0.51	1.45	1.55	0.76	0.95	1.28	0.61	0.3	0.99	1.58	1.38	1	0.39	1.84	0.52	2.04	0.61	1.4	0.22	2	1.56	1.63	0.56	1.55	0.23	0.78	1.95	2.94	2.28	0.66
gene10077_LOC110080760	8.54	12.13	11.5	14.08	6.04	14.8	13.62	2.38	3.38	2.97	5.63	35.55	41.53	22.24	30.09	22.57	9.44	19.26	20.29	18.97	20.14	6.99	27.88	13.18	12.93	3.4	19.87	7.14	26.62	16.48	18.85	12.87	52.43	7.89	16.02	16.39	13.51	10.61	12.84
gene10078_SRF	4.02	1.43	5.01	7.14	2.56	9.85	4.72	1.39	1.6	1.56	1.94	21.57	21.92	9.25	10.66	6.69	2.06	9.11	4.9	6.14	6.87	2.86	14.97	4.75	2.67	0.81	10.33	1.21	11.32	1.99	3.29	5.8	20.6	3.34	5.74	5.56	2.09	0.89	2.15
gene10079_PTK7	34.21	58.96	26.14	46.67	22.76	52.95	17.89	7.56	7.89	12.22	17.76	221.35	254.87	26.79	118.12	128.23	29.06	104.48	132.9	62.76	56.91	14.02	132.81	74.99	71.98	15.21	84.59	92.45	80.03	122.24	91.42	37.96	240.88	13.32	45.4	22.14	36.56	51.01	128.94
gene1007_MED20	9.5	15.1	7.19	10.09	3.17	10.77	12.11	2.32	2.71	4.36	6.37	23.01	29.46	16.44	11.1	13.11	13.16	13.67	12.55	13.87	16.12	12.06	26.11	17.13	16.14	6.86	23.18	8.11	9.16	19.83	14.85	11.66	23.43	13.06	21.48	15.33	19.45	12.77	18.07
gene10080_LOC110080764	8.38	11.09	8.73	7.8	3.86	10.89	6.83	2.25	2.66	4.26	5.73	15.27	18.6	20.18	19.63	19.27	16.1	20.87	16.95	24.71	21.56	12.39	21.16	12.46	14.84	6.98	16.86	13.74	18.65	7.7	15.02	22.57	27.65	13.52	26.1	16.64	15.6	10.26	37.24
gene10081_KLC4	16.27	16.87	17	20.95	11.29	25.15	22.99	5.44	6.92	8.35	13.51	56.45	77.6	37.37	39.64	32.78	24.87	35.6	31.09	39	32.95	23.61	51.93	29	24.96	10.92	40.01	23.13	39.25	24.06	22.52	26.33	76.33	23.41	42.43	29.34	22.89	30.37	33.3
gene10082_MRPL2	148.28	185.17	120.98	94.56	80.71	102.06	94.53	53.53	55.54	60.09	108.38	158.19	145.82	203.84	187.97	185.16	215.56	151.82	170.46	176.19	158.75	157.8	184.87	141.48	180.2	183.41	188.04	218.27	141.23	133.69	180.18	175.12	170.95	142.45	224.67	144	190.48	216.62	198.39
gene10083_LOC110080730	2.13	1.09	1.76	2.67	0.73	2.1	1.59	0.73	1.31	1.31	1.62	5.13	5.82	3.18	6.48	3.17	0.54	5.63	3.67	3.26	2.7	0.94	7.62	2.65	1.7	0.6	3.4	0.52	6.06	1.74	1.99	1.25	9.56	1.62	2.51	3.72	2.33	2.38	2.44
gene10084_LOC110080762	7.3	1.25	9.46	9.63	4.08	13.75	9.21	1.93	2.99	2.65	3.71	40.49	37.61	15.32	23.17	17.33	3.54	20.84	16.4	19.86	15.93	5.01	28.81	9.39	7.98	2.94	13.34	2.03	31.58	11.23	19.18	8.45	60.76	5.18	8.56	12.4	12.36	7.65	9.9
gene10085_LOC110080732	1.24	3.92	3.77	4.73	2.05	9.28	4.09	1.05	1.32	1.42	2.13	14.88	15.22	6.29	11.53	12.34	2.17	6.09	9.32	9.16	6.21	1.38	17.02	6.85	4.5	0.57	6.13	1.68	11.22	3.26	7.32	6.42	16.49	3.72	8.1	5.7	6.38	7.82	3.21
gene10086_LOC110080731	8.42	11.25	5.11	10.48	4.22	11.14	11.81	3.25	4.96	5.67	9.81	16.24	12.99	12.49	23.18	18.27	9.44	21.25	19.01	12.43	11.87	8.52	19.5	18.61	14.06	3.24	15.92	4.92	20.42	16.94	18.53	14.89	19.73	8.32	11.55	15.09	20.31	26.95	12.89
gene10087_LOC110080763	13.15	21.79	9.59	14.58	7.88	15.39	14.5	2.42	2.99	4.26	9.76	27.43	29.32	22.49	34.62	29.36	25.9	37.53	44.81	23.53	27.76	18.58	28.34	29.62	24.23	6.25	27.35	21.65	20.04	25.84	26.6	30.5	33.36	10.84	21.62	18.06	24.51	35.97	19.52
gene10088_LOC110080728	1.7	1.73	1.02	0.75	0.41	2.09	2.52	0.5	0.14	0.57	1.23	6.38	2.32	5.52	5	6.76	3.99	5.2	5.32	3.96	4.33	3.6	9.65	5.83	7.54	2.44	4.53	9.78	5.09	4.51	3.94	6.08	7.78	4.07	8.92	4.89	9.94	9.29	18.34
gene10089_RRP36	31.24	56.31	37.79	30.41	18.27	27.85	37.2	10.06	8.36	14.77	25.14	44.55	48.69	72.25	76.17	68.52	57.31	60.41	41.72	53.48	55.41	37.81	67.28	46.57	54.79	31.95	60.76	42.85	63.87	44.52	49.64	39.21	61.37	39.37	62.76	55.09	62.25	61	50.05
gene1008_BYSL	22.21	18.05	16.45	19.22	9.56	25.2	22.55	4.95	3.51	5.96	13.09	30.63	31.93	31.08	24.5	27.48	18.33	28.93	21.52	33.1	29.87	21.52	23.83	19.65	14.92	9.07	23.67	18.75	20.42	23.55	32.28	24.71	32.61	12.32	28.2	16.31	20.25	19.04	24.25
gene10090_LOC110080736	2.13	2.4	0.67	1.86	0.19	0.74	0.87	0	0.04	0.41	0.51	1.12	1.14	4.62	0.97	1.49	0.57	1.25	1.64	3.4	1.52	0.35	3.62	0.92	2.26	0.26	1.3	0.5	1.1	1.55	0.34	0.59	0.65	0.53	0.61	1.18	1.7	1.04	0.09
gene10091_KLHDC3	32.19	53.53	25.32	27.36	12.52	27.26	36.65	6.1	6.72	11.9	13.87	40.57	47.42	72.54	65.65	60.41	63.59	62.46	58.73	63.47	57.84	43.21	56.02	47.84	50.83	30.35	54	31.87	57.58	50.67	34.92	64.71	56.17	37.97	57.87	43.2	48.99	62.13	33.51
gene10092_MEA1	72.66	71.36	60.85	43.72	32.32	53.39	66.38	14.55	17.58	22.19	53.8	72.45	66.15	85.61	67.12	64.33	80.09	89.97	83.94	91.44	84.72	65.59	59.03	72.04	77.73	44.28	81.43	57.79	49.11	74.24	73.93	72.89	58.56	46.3	76.45	62.95	77.38	68.97	62.4
gene10093_LOC110080753	21.85	17.62	24.45	30.68	12.26	36.77	34.2	10.02	13.49	9.96	11.08	54.75	51.45	48.88	51.48	47.11	35.57	44.37	24.51	38.6	38.91	15.37	45.5	24.57	16.15	13.25	35.65	13.42	41.38	13.63	13.79	31.4	46.72	25.37	33.16	28.4	17.33	15.75	18.54
gene10094_MRPL22	133.84	163.55	95.63	79.09	76.71	90.76	106.11	49.57	54.44	61.47	109.65	101.68	118.52	150.72	123.67	110.7	149.25	100.34	161.48	191.84	141.71	138.27	100.36	146.35	130.69	106.08	118.93	196.84	81.02	256.88	233.82	118.22	129.24	125.72	197.64	114.7	199.41	252.46	146.69
gene10096_GEMIN5	4.6	5.66	3.74	3.88	1.6	4.92	5.54	1.08	0.87	1.51	2.66	14.89	18.36	9.06	9.01	9.45	4.62	7	6.37	7.57	6.33	3.7	12.38	5.6	4.81	2.23	6.87	6.38	9.02	7.92	8.28	5.09	16.56	3.58	6.48	5.5	5.66	6.42	4.31
gene10097_CNOT8	46.18	54.97	41.95	46.7	17.29	41.58	53.51	11.05	11.38	20.47	25.73	77.36	99.56	75.83	66.9	71.35	47.21	57.07	71.65	81.43	80.73	48.16	58.51	60.81	45.89	32.13	69.91	51.16	53.38	93.28	100.11	66.39	90.4	42.07	84.45	45.38	70.86	56.5	73.29
gene10098_FAXDC2	0.07	0	0.32	0.49	0.14	1.39	0.86	0	0.38	0	0.17	1.72	2.91	0.62	1.69	1.34	0	0.23	2.42	0.07	1.06	0.12	1.45	2.36	2.28	0.41	2.36	0.08	1.13	3.14	0.18	2.14	0.46	1.36	0.24	0.33	0.89	0	0.2
gene10099_LARP1	3.42	7.2	7.64	13.78	9.74	11.82	7.32	4.93	11.73	5.2	6.26	31.06	34.8	8.88	8.76	5.01	3.76	7.83	7.38	6.98	6.99	3.87	22.51	6.47	3.95	2.15	9.01	3.38	15.7	11.99	9.93	7.1	38.45	8.35	7.31	9.38	7.44	13.6	7.11
gene1009_CCND3	20.75	16.08	26.39	42.02	21.54	31.82	35.06	22.19	47.48	23.93	13.38	24.6	35.74	38.22	30.42	32.99	16.94	19.35	16.47	25.52	22.66	19.94	36.24	24.59	19.98	14.68	29.75	16.89	45.33	33.46	27.29	25.02	47.82	27.19	35.35	30.91	27.63	26.24	20.25
gene100_NOX3	0.27	0	0	0.09	0	0	0.14	0	0	0.03	0	0.34	0.22	0	1.27	0.4	0.06	2.32	0.58	0.21	0	0.05	1.21	0	0.14	0.22	2.73	0.06	1.39	0	0	0.12	0.28	0.2	0.18	0.61	0.42	0	0
gene10100_HAND1	5.72	0	7.02	1.11	2.08	1.19	3.83	2.79	1.84	1.74	5.44	2.82	3.53	0.64	0.41	0.39	0.74	2.51	0.94	0	0	0.26	2.59	0	0	0	7.55	1.59	0	2.03	0	0.33	8.69	0.44	6.23	0	12.82	0.66	0
gene10101_SAP30L	7.18	16.77	10.26	11.39	4.72	10.21	12.59	2.89	3.48	3.58	6.51	13.35	15.53	17.23	16.65	12.02	11.52	17.09	18.87	10.06	18.43	8.44	12.38	18.39	10.71	4.62	11.08	5.96	12.1	25.3	18.47	12.8	13.67	7.08	14.1	7.79	12.75	10.34	11.58
gene10102_GALNT10	5.08	4.69	3.37	2.62	2.19	3.78	1.44	1.33	2.52	1.97	4.13	10.93	19.03	5.18	10.91	14.19	5.38	7.79	6.04	5.68	5.32	2.18	8.94	5.7	6.59	3.37	8.85	7.74	10.78	15.95	14.73	3.91	20.71	2.94	6.88	4.22	7.57	21.99	12.21
gene10105_MFAP3	2.89	1.97	3.15	8.7	2.98	7.85	5.39	2.26	3.24	2.38	5.28	37.64	59.59	3.53	13.4	10.42	1.25	7.98	10.24	8.63	5.73	2.16	30.88	7.62	7.98	1.83	8.95	1.43	9.32	10.86	6.15	2.65	39.48	3.68	4.24	7.07	3.14	1.69	5.21
gene10106_FAM114A2	10.3	13.15	17.92	27.57	5.72	34.57	34.61	3.01	5.73	3.44	8.97	51.06	65.25	45.82	37.72	45.57	19.86	35.98	16.35	43.85	51.74	19.28	56.14	24.26	9.68	6.69	30.03	8.52	43.71	22.99	16.31	27.95	79.88	17.95	15.72	17.91	15.19	6.22	16.87
gene10108_LOC110080775	0.83	1.43	0.73	1	0.56	1.46	0.83	0.18	0.17	0.19	0.91	1.03	1.13	2.99	3.83	1.93	0.86	2.19	1.52	1.83	1.85	0.63	3.56	1.85	0.88	0.72	2.9	0.48	4.63	0.83	2.85	1.5	3.33	0.74	2.57	1.42	3.26	2.41	0.21
gene10109_GRIA1	2.75	2.21	0.25	4.61	1.94	1.93	0.44	0.42	0.5	0.37	0.87	1.3	2.38	2.14	3.87	2.8	1.69	2.52	16.36	4.81	5.87	1.35	6.16	3.78	7.58	1.47	3.79	1.01	3.62	5	2.15	3.28	7.98	0.84	2.78	1.63	8.18	4.6	2.41
gene1010_TAF8	4.77	5.15	7.17	6.86	1.54	8.27	7.02	3.47	1.98	3.06	6.19	13.09	21.23	8.12	13.91	11.14	5.65	10.09	12.65	11.88	10.49	5.96	22.46	13.17	9.53	3.32	14.99	6.57	10.58	10.07	7.78	7.53	29.38	7.03	14.92	8.2	13.02	11.91	6.64
gene10111_NMUR2	0	0	0	0	0	0	0	0	0	0	0	0	0	0	0	0.1	0.1	0.13	0	0	0	0.14	0	0	0	0	0	0	0	0.27	0	0.45	0	0	0	0	0.25	0.89	0
gene10112_LAMB4	0.13	0.36	0.44	0.1	0.15	0.12	0.23	0.23	0.18	0.12	0.5	0.02	0	0.42	0.86	0.83	1.1	0.68	0.74	0.2	0.42	0.45	0.2	0.28	0.26	2.65	0.25	2.05	1.66	3.54	1.19	0.21	0.67	0.04	0.29	0.32	0.51	0.82	0
gene10113_ERGIC2	6.94	6.69	5.45	6.71	4.6	8.05	8.03	2.72	4.03	3.21	5.13	17.42	26.11	8.49	10.91	13.66	6.44	10.26	12.09	10.21	10.33	6.36	20.59	13.25	11.08	5.35	9.97	7.81	10.64	14.08	13.45	5.51	21.79	8.17	7.04	9.15	7.69	8.73	13.89
gene10114_MUC19	0.05	0	0.04	0.03	0.01	0.11	0.04	0.03	0.01	0.02	0.07	0	0	0.58	0.8	0.47	0.29	0.66	0.37	0.12	0.28	0.01	0.71	0.06	0.07	0.01	0.28	0.04	0.92	0.26	0.57	0.13	0.45	0.09	0.22	0.18	0.53	0.42	0
gene10115_LRRK2	2.37	2.55	2.36	2.39	0.87	1.73	3.17	0.59	0.73	0.87	2.78	7.17	9.93	6.77	9.47	7.5	4.22	6.73	8.07	6.57	8.09	3.68	8.69	8.56	4.6	3.54	6.25	5.91	11.56	18.6	19.76	4.74	23.67	2.37	8.27	5.9	9.75	14.83	8.39
gene10116_SLC2A13	0.5	0.67	0.27	0.6	0.4	0.51	0.38	0.26	0.63	0.08	0.29	1.02	2.51	0.8	1.17	1.54	0.28	0.96	0.82	1.05	0.41	0.2	1.1	0.93	0.27	0.19	0.41	0.53	2.42	0.84	1.59	0.37	4.81	0.54	0.81	0.91	0.88	2.21	0.19
gene10117_CUNH12orf40	0	0	0	0.05	0	0	0	0	0	0	0	0	0.08	1.86	0.6	1.14	0.15	0	0.47	0	0.26	0.03	1.29	0.04	0	0.27	0.25	0	4.77	0.1	1.37	0.14	0.87	0.14	0.18	1.22	2.98	0.88	0
gene10118_ABCD2	2.04	2.29	1.4	1.14	0.65	1.52	2.92	0.53	0.66	1.04	2.33	2.82	3.18	3.38	4.72	3.37	2.16	3.58	2.28	2.16	3.01	2.11	4.1	1.98	1.31	1.91	4.54	3.33	4.3	2.55	4.72	1.69	5.81	0.9	4.09	3.77	7.47	12.66	1.55
gene10119_KIF21A	24.41	35.17	12.84	13.79	11.91	14.56	14.43	5.17	5.76	6.78	15.1	22.79	34	33.47	40.75	23.19	40.78	32.7	48.11	23.27	31.74	24.56	21.44	19.56	18.43	14.46	26.74	31.24	29.6	207.91	50.36	16.52	44.56	16.12	38.72	16.3	34.42	80.13	39.09
gene1011_LOC110079683	0.05	0.71	0.12	0.05	0.32	0	0	0.19	0.29	0.67	0.21	0.95	4.4	1.16	0.45	0.73	0.84	1.71	0.49	1.52	1.19	0.73	9.19	35.86	7.39	3.03	3.6	0.96	3.08	2.2	1.21	0.3	6.5	1.83	1.53	2.25	3.39	3.42	1.8
gene10120_LOC110080805	0	0	0.09	0	0	0	0	0	0	0.07	0	0	0	0.31	0	0	0	0	0	0	0	0	0	0	0	0	0	0	0.82	0.14	0	0	0	0	0	0	0	0	0
gene10121_LOC110080797	0.29	0	0.22	0.04	0.16	0.05	0	0.12	0.1	0.17	0.19	0	0.21	1.1	1.65	1.23	1.2	1.5	0.3	0.53	0.92	0.21	0.95	0.3	1.12	1.88	0.68	0.89	3.23	0.71	0.66	0.6	0.19	0.6	0.45	0.62	0.69	0.33	0.14
gene10122_CPNE8	2.49	2.63	2.59	3.81	1.23	5.7	4.18	0.61	0.6	1.19	2.44	3.67	6.81	10.62	9.52	9.63	7.54	6.85	4.53	7.55	7.62	4.38	13.59	7.66	4.66	3.94	12.42	2.29	8.89	8.37	9.93	6.91	18.77	2.93	9.27	7.52	8.66	7.74	4.77
gene10123_LOC110080795	0.69	0.15	0.8	1.46	1	1.7	0.37	0.4	0.26	0.44	0.84	5.79	6.3	0.71	1.56	1.06	0.61	1.3	1.66	2.58	1.05	0.26	4.57	1.6	2.21	0.31	2.13	0.65	2.71	2.42	3	0.73	7.46	0.97	1.42	1.32	1.44	1.19	2.23
gene10124_TPRKB	6.53	9.59	5.92	5.52	2.13	6.55	7.39	1.63	1.78	2.06	2.76	4.79	6.53	16.08	9.76	11.97	5.88	6.27	6.96	7.89	7.35	5.11	5.41	6.17	6.14	5.07	6.27	5.66	8.95	15.49	14.88	5.68	7.79	5.78	10.02	5.74	9.98	4.37	5.24
gene10125_GTSE1	8.98	7.47	9.42	7.22	2.81	8.9	11.95	3.92	4.18	3.36	6.72	12.77	18.71	15.87	11.59	20.38	4	12.42	8.17	12.8	8.08	5.93	11.32	7.46	4.31	3.3	10.56	5.54	11.11	11.6	10.75	9.07	25.37	6.52	16.13	7.04	11.15	5.53	5.14
gene10126_TRMU	2.47	2.6	1.83	3.57	0.55	2.78	2.96	0.5	0.56	0.37	1.53	8.28	10.18	6.55	9.9	5.92	2.08	6.73	3.91	8.27	5.5	1.73	7.09	3.18	2.2	0.72	4.89	1.5	5.89	2.78	2.35	2.03	17.29	1.4	3.44	4.12	3.21	0.13	2.91
gene10127_CELSR1	0.36	0.77	0.58	0.43	0.27	0.58	0.3	0.34	1	0.25	0.78	3.24	4.64	0.98	4.01	2.03	1.02	3.3	5.18	1.93	2.18	0.55	4.59	3.2	1.57	0.55	4.13	1.61	2.63	5.95	4.71	1.05	8.86	1.37	1.49	1.18	1.92	2.11	3.78
gene10128_GRAMD4	4.33	9.66	6.07	9.12	5.57	7.56	6.02	3.1	6.31	4.86	4.47	15.48	27.27	8.56	11.91	10.16	5.75	11.61	14.93	8.1	9.9	4.91	10.37	9.93	9.42	3.97	8.02	12.9	12.47	15.25	17.14	7.76	27.66	7.4	11.12	10.3	10.15	17.65	18.46
gene1012_LOC110080680	6.14	13.6	4.23	5.53	8.57	4.03	9.34	7.39	8	11.52	15.4	52.07	93.71	3.69	26.32	40.5	4.54	15.73	55.09	5.1	32.16	4.2	23.28	261.67	15.02	10.9	22.43	197.36	27.73	121.59	67.6	4.8	368.96	23.05	59.72	16.09	12.78	104.68	435.54
gene10130_CERK	6.74	7.87	6.44	10.01	3.3	9.03	9.77	2.06	2.49	3.88	5.74	22.34	20.23	20.53	20.6	18.06	11.57	19.94	13.43	19.93	19.1	10.83	27.83	12.12	14.5	8.23	16.1	9.46	20.22	11.97	16.74	11.57	38.13	10.81	18.14	16.71	14.11	26.24	14.92
gene10131_TBC1D22A	2.68	2.64	5.25	8.25	1.67	8.47	8.34	1.45	1.51	1.49	2.28	16.51	22.28	9.99	8.53	7.41	4.38	8.48	4.64	8.47	8.43	3.42	15.3	4.46	3.39	2.03	8.06	3.88	12.76	3.66	6.03	6.02	25.56	4.36	7.4	6.33	5.31	5.16	5.44
gene10132_EPSTI1	60.47	141.92	70.28	43.26	10.08	25.3	22.06	3.28	13.64	0.36	2.88	24.07	52.88	57.72	85.32	41.64	48.68	94.5	41.52	37.91	28.4	14.73	4.15	31.41	4.83	4.41	5.48	15.93	31.62	29.31	45.72	25.22	38.37	9.71	26.94	20.17	29.48	37.87	8.81
gene10133_DNAJC15	37.67	47.09	30.88	37.2	20.34	28.31	36.71	9.72	11.85	18.68	34.44	43.65	89.31	56.23	57.72	65.34	55.92	58.49	53.72	59.73	51.73	45.46	56.03	96.71	60.77	45.62	62.2	47.71	40.58	95.82	101.37	48.09	84.4	56.5	59.32	47.85	64.45	58.98	73.11
gene10134_ENOX1	3.55	7.14	4.1	5.13	2.4	6.2	3.67	0.73	1.32	0.94	3.58	6.97	8.43	8.81	8.36	6.31	6.05	5.82	6.67	7.57	7.78	6.28	7.6	6.91	4.68	1.51	6.25	3.46	8.34	14.15	5.68	6.03	7.92	3.84	7.27	4.49	8.27	2.66	2.35
gene10135_CCDC122	0.58	0	0.33	0.33	0.08	0.13	0.66	0	0	0.15	0.1	0.21	0.27	1.78	1.97	1.69	0.87	0.93	0.92	1.19	0.56	0.55	1.28	0.08	0.43	0.47	0.72	0.68	4.7	0.58	1.84	1.28	3.71	0.24	1.54	1.39	3.45	2.69	0.45
gene10136_LACC1	5.1	1.89	4.51	4.13	1.65	5.41	4.42	0.75	0.69	0.9	2.77	9.47	9.75	8.28	10.26	11.99	5.55	8.12	6.96	12.75	8.78	2.2	5.55	6.64	3.77	2.21	7.13	6.17	9.31	6.07	9.82	6.16	31.66	4.15	15.44	7.15	11.49	5.77	3.06
gene10137_TSC22D1	7.72	8.16	7.54	8.67	3.52	11.97	10.04	4.67	4.48	4.2	8.8	20.34	23.21	17.28	20.58	14.18	8.12	16.66	19.28	17.04	15.59	6.77	28.06	26.3	13.11	5.01	17.49	9.48	18.08	14.46	11.88	12.33	40.48	10.29	18.25	16.74	19.47	19.99	16.98
gene10139_NUFIP1	37.13	62.22	32.99	36.69	27.02	24.71	30.98	7.14	11.71	12.95	28.96	30	33.3	42.21	54.41	54.91	46.91	62.05	88.14	54.38	47.14	34.77	38.05	52.64	38.23	23.48	41.9	30.34	38.5	92.78	59.55	58.34	54.21	33.72	64.83	46.65	82.03	90.8	40.47
gene1013_PIFO	7.68	20.59	9.01	3.67	1.25	5.95	8.86	0.85	1.26	1.01	2.73	8.2	13.28	17.59	18.15	17.7	11.09	12.75	3.41	10.81	6.36	7.08	10.62	11.68	6.19	5.43	10.26	11.6	28.18	6.38	4.53	6.56	14.27	4.6	10.96	8.29	8.7	10.68	9.46
gene10140_GPALPP1	16.74	22.84	13.57	17.45	7.62	20.15	21.88	4.31	4.67	5.74	8.87	26.98	36.56	21.75	21	21.26	17.78	23.75	22.8	27.98	24.5	16.85	21.36	20.52	12.16	9.98	17.66	12.81	22.56	17.9	21.91	14.73	27.76	16.84	23.7	14.2	15.36	10.48	16.99
gene10141_GTF2F2	32.39	44.4	31.03	27.08	16.55	21.82	31.22	7.55	8.31	10.84	17.77	36.83	48.09	41.19	30.33	29.46	33.31	33.65	29.81	33.68	34.54	36.35	34.44	20.44	25.66	17.38	34.01	25.93	26.6	71.37	50.82	33.3	41.95	15.82	32.07	25.43	31.52	53.6	32.41
gene10142_KCTD4	0	0	0.07	0	0.11	0	0	0	0	0	0.05	0.16	0.09	0	0	0.04	0.16	0.05	0	0	0	0	0	0	0	0.19	0.27	0	0.11	0.25	0	0	0	0	0	0.04	0	0.14	0
gene10143_TPT1	1666.9	1713.7	1528.3	1097.35	836.75	935.66	1044.48	654.82	715.45	1002.93	1553.26	2406.01	2063.69	2305.97	1898.48	1627.73	2391.43	2004.85	1228.44	1531.1	2086.39	1864.11	2224.46	3015.2	2146.4	2508.86	2746.7	1863.71	1440.06	1918.93	972.44	1356.75	1501.79	2872.13	2400.1	2187.84	2312.62	1591.52	2847.98
gene10144_SLC25A30	0.63	0.25	0.82	0.73	0.15	1.2	1.09	0.38	0.19	0.25	0.56	2.4	4.53	1.99	2.43	1.62	0.84	1.92	1.56	2.15	1.14	1.03	2.16	1.65	0.93	0.64	1.13	0.27	3.19	1.35	2	0.53	5.46	0.75	0.69	0.87	1.28	0.49	0.76
gene10145_ST3GAL5	2.29	2.71	2.95	5.6	1.71	6.13	3.43	1.36	1.48	0.72	2.11	18.01	28.48	5.19	8.74	7.42	3.23	7.03	6.78	7.08	5.85	2.75	12.68	6.1	6.4	1.32	6.48	5.96	6.07	4.05	4.05	4.49	20.32	2.58	5.73	3.76	4.62	2.09	5.9
gene10146_ATOH8	4.51	8.79	4.72	2.83	1.83	4.15	3	0.75	1.15	1.23	1.3	2.84	3	11.25	10.39	9.96	8.21	7.1	11.16	12.77	9.22	6.3	9.1	4.77	4.95	1.59	2.96	2.27	6.48	9.95	3.56	6.72	8.65	5.38	8.24	5.01	5.03	6.32	2.48
gene10147_FGFRL1	9.16	17	8.31	14.83	5.42	13.17	10.15	2.56	2.07	3.7	6.59	71.27	97.3	12.36	20.09	21.77	15.64	24.27	23.49	11.7	13.75	6.74	40.33	23.12	21.03	4.56	19.2	27.55	13.65	20.88	14.54	13.23	123.58	8.13	33.07	11.71	14.92	10.11	49.14
gene10149_SPON2	1.79	1.15	0.19	0.48	0.32	0.15	0.16	0.18	0.1	0.13	0.41	0.06	0.47	2.98	2.3	2.39	2.59	1.71	1.41	0.96	1.44	0.58	0.68	0.23	1.2	0.21	0.46	0.63	1.96	3.92	2.86	1.54	3.01	0.06	1.55	0.38	1.34	0.74	0.05
gene1014_LOC110081382	0	0	0	0	0	0	0	0	0	0	0	0	0	0.7	0.45	0.49	0.31	0.21	0.1	0	0.32	0	0.44	0	0	0.26	0	0	2.2	0.87	0	0	0	0.15	0	0.22	0.2	1.43	0.18
gene10150_CTBP1	77.5	103.47	75.99	81.26	47.2	90.69	106.65	20.06	24.73	35.53	52.69	157.81	145.62	105.69	87.14	95.14	94.13	116.45	104.9	137.07	132.23	83.58	108.91	109.09	80.22	49.69	104.87	60.12	64.42	116.26	76.09	124.84	100.22	89.81	112.18	76.85	82.84	57.98	102.99
gene10151_MAEA	39.97	49.84	36.82	37.18	14.06	39.95	51.48	7.93	7.76	11.17	19.58	68.97	94.88	79.26	67.33	71.98	43.99	56.7	48.82	65.46	54.73	40.02	65.12	53.53	43.01	21.78	61.62	29.34	59.86	76.06	72.46	46.71	81.46	35.88	55.41	38.23	43.1	35.99	46.83
gene10152_UVSSA	32.16	23.35	19.33	18.84	7.77	22.16	29.4	4.89	7.86	7.99	13.22	21.67	37.27	35.9	29.64	33.3	23.41	32.85	22.85	44.24	40.51	15.78	35.52	24.81	26.88	13.19	28.33	10.54	32.94	42.48	39.56	20.78	43.91	19.09	26.71	18.29	24.32	44.77	24.26
gene10153_RIF1	5.63	8.15	5.66	8.98	3.63	8.42	5.42	2.09	3.1	2.82	4.45	23.83	26.8	8.75	15.16	12.96	5.61	15.2	18.94	17.82	12.01	5.37	17.96	9.91	8.38	2.55	11.63	5.62	13	14.49	23.92	8.61	35.16	5.89	9.39	8.64	8.91	7.28	10.69
gene10154_NEB	0.09	0.1	0.16	0.08	0.67	0.16	0.16	0.08	0.26	0.06	0.25	0.25	0.13	0.47	0.66	0.5	0.19	0.36	0.56	0.3	0.44	0.16	0.37	0.32	0.31	0.36	0.27	1.82	1.41	0.37	0.48	0.22	0.73	0.33	0.37	0.27	0.49	0.82	0.19
gene10155_ARL5A	1.99	2.02	4.1	5.59	1.48	6.26	6.33	0.61	0.65	0.68	1.81	19.19	22.51	6.02	6.48	6.41	2.02	7.82	2.7	5.4	5.9	1.78	11.48	2.78	1.3	1.16	5.21	2.07	9.27	5.08	1.33	4.25	18.75	2.08	5.27	3.21	2.4	1.53	2.98
gene10156_CACNB4	0.69	0.78	0.43	0.1	0.33	0.39	0.15	0.14	0.04	0.14	0.19	0.7	0.36	1.68	2.44	1.38	0.41	0.72	1.04	0.68	1.41	0.71	0.7	0.22	1.04	0.22	0.83	0.62	3.33	1.12	3.23	0.83	4.47	0.37	1.72	0.6	1.71	1.91	0.2
gene10158_STAM2	5.87	9.69	7.99	11.16	4.69	8.77	10.78	2.22	3.51	2.77	5.12	13.86	19.3	12.67	14.39	12.74	9.22	14.05	15.52	11.1	13.87	8.36	13.32	11.46	6.73	3.47	9.91	6.42	15.59	18.78	13.7	11.25	15.07	9.74	10.33	10.04	7.95	9.89	9.05
gene1015_LOC110080707	0	0	0	0.16	0	0	0	0	0	0	0.09	0	0	1.38	0.08	0.08	0.74	1.07	0.47	0.41	0.15	0.52	0.14	0.15	0.16	0.1	0.17	0.32	5.76	1.15	0.51	0.34	0.94	0.14	0.28	0.21	0.47	2.94	8
gene10160_FMNL2	4.71	6.44	4.97	6.14	2.09	5.7	5.31	1.41	1.42	2.29	5.18	12.12	17.4	10.64	14.63	13.31	8.47	13.91	14.82	13.91	16.13	7.16	24.3	15.36	11.76	5.29	14.43	9.86	9.02	24.67	11.7	7.55	32.24	3.81	15.52	10.72	13.43	19.51	23.17
gene10161_PRPF40A	45.9	68.95	31.03	36.41	23.54	29.9	30.86	14.75	22.04	20.22	35.47	41.71	54.81	44.96	53.8	48.74	39.68	48.01	83.38	52.69	45.57	23.37	56.6	51.67	48.87	36.2	51.1	44.54	34.42	158.42	88.75	44.22	60.29	40.06	52.91	44.41	68.99	166.21	61.9
gene10162_ARL6IP6	12.44	11.96	7.66	11.97	7.11	10.25	11.08	3.8	5.39	6.35	8.35	28.95	44.96	11.05	17.21	18.73	9.74	14.01	22.61	13.16	13.75	8.61	17.11	17.09	16.93	5.95	15.69	16.95	14.34	32.71	25.57	11.66	27.22	9.14	12.33	9.66	15.17	17.15	26.83
gene10164_RPRM	26.1	52.91	25.96	22.17	7.56	8.97	23.2	4.23	12.09	4.87	7.86	33.13	30.94	35.72	35.03	30.31	21.87	27.02	92.68	12.73	39.53	34.77	31.33	70.54	56.3	15.36	43.15	2.6	34.93	169.9	82.49	37.94	5.93	19.12	11.29	27.8	25.91	3.23	13.16
gene10165_GALNT13	1.42	0.97	0.58	0.37	0.17	0.47	0.46	0.05	0.21	0.1	0.76	0.93	1.27	0.98	2.2	1.24	0.39	1.97	0.95	0.35	1.29	0.82	1.53	0.88	0.3	0.33	0.87	0.72	2.9	1.3	1.49	0.65	3.34	0.31	0.78	0.59	1.75	1.4	0.32
gene10166_KCNJ3	0	0.17	0.09	0.04	0.05	0.04	0.11	0	0	0.07	0.13	2.18	0.75	1.13	1.94	1.25	0.54	0.8	0.57	0.49	0.77	0.63	0.61	0.15	0.15	0	0.17	0.41	1.66	0.74	1.07	0.86	3.91	0	0.33	0.18	0.62	2.73	0.98
gene10167_RIOK1	18.62	22.43	11.66	12.33	6.03	12.6	12.27	5.67	4.8	3.89	8.38	17.82	22.56	19.93	20.85	23.93	14.45	19.14	19.09	20.28	24.67	16.09	16.13	19.63	11.02	8.07	16.36	17.62	20.13	26.7	23.64	13.73	23.36	11	22.43	11.73	16.32	32.97	19.83
gene10168_DSP	14.11	18.51	17.45	7.93	6.39	11.51	4.48	2.45	3.05	7.06	20.78	50.26	43.86	74.5	112.24	149.25	82.5	155.97	116.2	41.49	74.46	37.94	200.74	138.02	151.17	32.13	143.39	40.01	133.25	225.45	164.85	139.85	57.92	44.65	24.11	96.04	106.94	27.95	69.02
gene1016_LOC110080716	1.25	0	0.22	1.08	1.83	0.46	0	0.42	0.07	1.47	0.47	1.14	5.56	2.24	0.7	1.76	2.56	1.13	1.55	0.35	1.31	1.47	1.77	0.25	2.61	0	1.32	1.54	2.74	4.25	5.67	1.28	46.29	0.15	12.55	1.09	2.73	39.79	2.05
gene10170_BMP6	2.89	2.58	1.64	1.39	1.08	1.57	1.98	0.53	0.71	0.86	4.7	6.33	8.73	3.7	6.12	3.96	4.59	7.66	5.53	1.38	4.23	2.8	3.62	2.96	3.67	2.26	3.89	1.43	4.96	8.75	4.68	1.83	3.01	1.86	2.58	2.02	4.88	1.36	1.77
gene10171_TXNDC5	27.45	20.1	43.32	71.17	18.89	79.47	61.22	11.59	9.62	13.55	35.8	278.71	302.85	75.96	118.05	152.27	70.67	168.56	75.48	83.8	130.65	40.75	194.4	79.79	84.81	35.72	101.04	103.2	108	39.96	20.41	77.01	261.82	32.54	52.68	37.02	38.1	13.19	203.65
gene10172_BLOC1S5	4.92	6.66	6.18	9.97	0.65	9.97	11.48	0.06	0.33	0.81	2.18	16	29.26	10.95	13.86	11.13	6.82	14.5	4.89	14.91	11.77	4.82	13.1	6.62	4.04	1.19	10.37	2.48	10.64	2.93	2.38	5.32	16.42	3.77	5.09	5.25	2.43	0.32	4.06
gene10173_EEF1E1	21.25	15.41	13.98	16.09	7.5	16.21	25.79	2.04	4.58	5.5	10.31	22.69	33.83	24.9	17.64	27.97	17	20.71	22.63	25.86	23.36	24.06	30.88	21.98	15.02	9.41	24.23	10.07	15.73	48.63	53	25.14	32.56	14.85	27.98	17.69	18.07	12.93	20.83
gene10174_SLC35B3	8.03	6.94	6.75	6.58	3.48	6.49	4.96	1.21	1.69	3.19	5.17	7.34	12.23	7.87	9.39	10.41	8.19	11.76	20.33	7.37	9.55	8.66	6.73	8.95	10.25	5.34	8.15	4.12	7.79	26.26	18.96	7.3	8.82	4.2	6.94	7.44	10.97	14.76	16.93
gene10176_LOC110080850	0	0	0	0	0	0	0	0	0	0	0	0	0	0	0.54	0.41	0.16	0.1	0	0	0.16	0.11	0	0.08	0	0	0	0	0.29	1.45	0.16	0.14	0.17	0	0.44	0	0	0	0
gene10177_LOC110080853	0	0	0	0	0	0	0	0	0	0	0	0	0	0	0	0	0	0.17	0	0	0	0	0	0	0.27	0	0	0	0	0	0	0	0.26	0	0	0	0.16	0	0
gene10179_TFAP2A	3.25	3.37	4.46	1.77	7.77	1.45	0.29	1.21	0.94	1.03	2.3	1.18	0.71	0.79	4.47	0.14	3.61	5.68	1.47	1.26	1.11	2.51	1.02	0.82	0.82	2.51	2.48	1.01	0.95	5.45	3.5	0.93	0.58	0.63	2.05	1.22	4.36	0.37	0.08
gene1017_LOC110079691	0.65	0.44	0.3	0.07	0.08	0.25	0.28	0.07	0.05	0.12	0.61	4.16	2.57	0.67	1.2	0.66	0.69	1.05	0.88	1.25	0.3	0.32	1.77	0.2	0.38	0.37	0.9	0.74	1.58	1.63	0.58	0.14	0.85	0.19	0.8	0.84	0.82	1.26	1.55
gene10181_LOC110080871	0	0	0.09	0	0.05	0	0	0	0	0	0	0	0	0	0	0	0	0	0.06	0	0	0	0	0	0	0	0	0	0.05	0	0	0	0	0	0	0	0	0	0
gene10182_LOC110080870	0.19	0.5	0.28	0.4	0.12	0.48	0.22	0.15	0.02	0.18	0.24	0.35	0.56	0.98	1	0.93	1.28	1.04	0.67	1.01	0.54	0.51	1.13	0.45	0.66	0.25	0.99	0.2	0.71	0.92	0.88	0.24	1.17	0.5	0.75	0.43	0.58	0.62	0.44
gene10183_LOC110080877	10.16	12.1	11.48	17.59	5.38	17.47	24.25	2.15	1.55	1.22	4.76	7.72	19.42	32.04	5.87	14.14	9.95	1.53	18.15	30.25	18.39	24.86	37.06	36.12	5.31	9.39	7.6	9.42	16.22	28.04	28.35	17.42	23.89	19.34	30.61	18.21	15.94	6.81	18.46
gene10184_MAK	2.48	2.68	1.7	2.31	1.13	2.49	3.1	0.92	0.81	1.01	2.81	5.04	6.59	5.54	5.77	6.21	2.46	6.37	5.55	3.99	3.76	2.45	7.98	4.43	3.54	2.1	4.86	2.68	6.81	6.59	7.41	2.47	11.96	1.77	7.6	5.06	7.52	8.41	7.42
gene10185_GCM2	0	0	0	0	0	0	0.16	0	0.08	0	0	0	0	0.07	0	0.08	0.08	0.1	0	0	0	0	1.07	0.08	0.34	0	0.35	0	0	0.21	0.37	0.07	0.41	0.05	0	0	0.1	0	0
gene10186_SYCP2L	0.16	0.58	0.25	0.08	0	0.07	0.22	0.07	0.05	0.01	0.11	0.18	0.38	1.51	0.83	1.53	0.28	0.91	0.32	1.01	0.08	0.18	2	0.53	0.55	0.37	0.66	1.01	7.2	1.51	0.68	0.1	1.69	0.31	0.66	1.38	3	2.52	0.03
gene10187_ELOVL2	0	0	0.15	0.26	0.13	0.36	0	0	0	0.06	0.04	1.85	7.41	1.36	0.21	1.31	0.18	0.4	0.23	0.64	0.99	0.17	5.95	0.3	1.13	0.24	1.17	0.16	4.42	0.83	0.38	0	26.55	0.3	2.8	0.91	1.47	0.22	7.73
gene10188_SMIM13	9.58	10.14	6.77	8.97	2.19	9.51	13.95	1.6	1.75	2.73	5.12	23.28	25.43	12.26	13.38	15.09	11.23	15.44	11.96	13.53	18.44	9.85	19.99	13.24	12.28	8.35	15.88	7.04	10.24	20.34	19.58	13.16	17.37	7.58	10.94	8.91	11.09	5.52	11.48
gene10189_NEDD9	4.82	6.22	6.1	4.23	1.11	4.12	5.75	0.76	0.84	1.9	3.25	7.39	8.11	11.67	6.88	10.58	5.89	5	5.69	12.88	10.25	6.87	9.72	6.25	3.86	1.18	9.12	11.57	6.03	9.8	11.24	5.28	45.05	2.78	28.66	5.29	5.51	13.32	26.29
gene10190_TMEM170B	1.22	1.17	2.53	1.51	0.35	3.33	3.18	0.34	0.29	0.53	0.75	5.66	6.86	3.86	4.04	3.67	0.9	3.72	1.28	2.28	3.75	1.62	6.33	2.14	3.74	0.89	3.62	2.09	6.01	2.77	4.96	3.07	10.24	1.14	4.22	2.8	2.86	1.45	4.51
gene10191_ADTRP	2.99	3.35	1.18	1.29	0.87	1.81	2.08	0.37	0.47	1.11	1.67	5.5	7.91	2.28	3.27	4.16	2.54	3.38	4.11	2.43	2.66	1.48	4.86	5.56	3.39	1.64	3.49	4.09	5.3	6.3	8.2	2.32	4.38	1.79	2.68	3.05	4.65	6.89	5.43
gene10193_IRX4	0.27	0.64	0.4	0.35	0.7	0.59	0.06	0.41	0.27	0.33	0.69	0.06	0.14	0.93	0.19	0.13	1.61	0.22	0.21	0.74	0.67	0.32	1.01	0.95	0.82	3.19	1.22	7.07	0.12	0.22	0.17	0.11	0	1.41	0.16	0.31	0.05	0.08	0
gene10194_NDUFS6	253.3	216.05	149.86	92.96	83.78	133.45	136.78	70.54	92.76	103.94	169.29	142.25	177.3	196.5	190.86	213.46	182.56	168.16	149.31	178.72	180.91	175.11	163.72	198.54	225.76	187.49	233.57	247.73	183.34	355.67	254.72	152.04	155.96	129.77	213.9	169.9	313.66	263.45	181.28
gene10195_LPCAT1	0.4	1.79	1.03	1.79	1.01	1.32	1.5	0.12	0.2	0.2	0.74	2.88	5.62	0.92	2.15	1.74	1.8	2.46	3.82	3.74	2.58	0.77	3.49	1.21	2.51	0.56	1.5	0.58	1.46	0.94	1.92	1.38	5.2	0.76	1.42	1.08	2.15	0.88	1.4
gene10196_CLPTM1L	3.04	4.15	2.2	4.11	1.84	3.01	1.8	1.69	2.14	2.18	3.25	14.43	15.83	2.82	5.06	7.82	4.61	8.52	10.26	4.5	4.76	3.13	8.94	9.24	8.98	3.34	7.06	5.64	5.96	17.65	11.99	2.81	11.85	3.96	6.37	5.44	5.73	7.44	16.37
gene10197_TERT	5.39	9.37	4.28	5.07	2.05	4.26	5.48	1.27	0.9	1.96	3.81	6.85	10.64	9.81	16.5	14.99	4.52	15.55	11.38	10.87	8.93	2.63	13.9	10.49	4.75	2.8	8.94	4.09	21.75	24.03	15.13	5.57	30.34	3.88	9.2	9.23	12.97	7.44	3.24
gene10198_LOC110080883	0.13	0	0	0	0	0	0.11	0	0	0.02	0	0	0.18	0.61	0.18	0.98	0.32	0	0.4	0.21	0.27	0	0.1	0	0.52	0.04	0	0.09	1.91	0.96	1.53	0.14	0	0	0.05	0.15	0.13	0.29	0
gene10199_SLC6A19	0.15	0	0.05	0.03	0	0.04	0.03	0	0.05	0	0.49	0	0.05	35.47	5.93	0.65	7.56	1.3	7.73	0	29.36	0.6	0.17	0.27	0.29	0.18	0	0.04	4.14	1.34	0.8	0.25	0.38	0.08	0.04	0.17	0.69	1.14	0
gene1019_BTG2	32.22	48.98	38.42	48.24	13.98	39.61	77.39	7.4	11.15	17.63	25.49	115.62	156.09	81.58	43.06	40.62	71.95	62.5	88.64	55.34	89.05	37.11	97.27	100.59	89.37	27.47	88.98	42.99	37.56	349.86	194.34	70.18	57.28	53.81	64.63	41.41	63.72	69.64	83.66
gene101_TFB1M	3.32	8.02	4.85	5.75	1.33	4.82	6.62	0.52	0.94	1.22	2.92	10.6	15.63	12.85	8.73	7.25	3.94	6.63	3.78	13.66	7.38	2.33	14.38	3.76	1.51	1.07	4.92	3.24	14.56	2.4	1.95	3.3	17.48	4.58	8.44	4.31	4.39	4.84	3.47
gene10200_MAJIN	0	0.41	0.02	0	0	0.03	0.06	0	0	0	0	0	0	3.75	1.56	3.29	0.16	0.05	0	0.07	0.5	0.49	3.11	0.08	0	0	0.14	0.43	13.04	0	2.67	0.68	1.53	0.75	1.05	0.08	0.73	0.67	0
gene10201_SLC12A7	5.17	6	3.13	4.05	3	4.15	3.81	2.65	4.55	3.87	4.69	10.47	17.56	7.15	14.55	14.17	5.14	10.82	7.31	4.63	6.34	3.35	19.33	8.59	9.24	2.73	13.37	8.83	19.49	22.53	22.56	3.21	37.98	2.57	9	5.2	13.73	10.67	3.58
gene10202_CAVIN4	2.94	1.09	1.38	1.34	2.74	1.71	0.91	0.37	0.34	0.56	0.87	4.33	3.78	1.14	2.51	2.16	1.27	2.66	2.35	1.43	3.15	0.7	2.05	1.49	1.35	0.19	0.61	1.36	2.11	4.88	3.31	1.92	1.32	0.34	1.21	0.5	0.32	0.22	0.19
gene10203_TMEFF1	6.04	4.38	2.93	9.25	6.44	13.07	4.95	1.31	1.32	3.62	5	31.22	41.71	4.1	7.41	9.86	4.6	8.52	7.23	6.33	6.73	3.85	15.6	7.13	10.29	2.22	7.61	5.54	5.51	12.62	9.5	5.22	9	0.97	3.67	2.28	4.65	2.87	4.69
gene10204_SLC39A6	6.84	6.76	3.95	11.65	7.46	12.52	6.21	1.96	2.29	2.75	5.45	34.33	49.19	5.72	14.99	23.84	9.62	16.99	21.77	14.83	14.97	5.48	34.43	18.52	19.76	5.29	16.76	11.07	10.95	40.6	20.99	8.49	38.49	3.87	8.68	6.88	8.93	8.52	20.42
gene10205_FAM206A	27.29	32.07	26.73	26.01	14.74	30.91	28.66	6	5.94	8.55	13.41	20.24	27.04	42.94	30.34	42.83	31.97	26.18	43.29	58.08	53.12	31.2	35.82	33.74	20.36	19	29.21	20.09	39.69	70.67	49.1	33.84	20.35	16.84	28.23	21.89	36.29	15.48	29.75
gene10206_CTNNAL1	14.48	17.34	14.7	18.58	3.92	16.69	14.12	5.15	3.28	6.66	12.74	80.83	67.6	25.42	25.19	17.67	15.93	32.11	23.87	18.07	21.36	8.21	37.95	21.18	17.75	5.94	22.71	14.75	20.1	28.14	17.14	11	55.83	6.43	23.96	12.63	15.96	20.07	67.6
gene10207_ELP2	5.19	6.76	4.79	4.6	2.31	4.14	3.73	1.18	1.04	2.09	4.48	11.07	12.39	6.5	8.38	9.13	5.43	8.1	6.17	6.79	7.12	4.2	9.85	6.66	5.83	3.58	7.25	6.3	7.68	7.92	7.08	4.61	13.01	3.92	9.05	7.03	8.17	8.18	7.93
gene10208_GABBR2	0.46	0.09	0.47	0.74	0.22	0.8	0.22	0	0.01	0.01	0.16	5.19	3.79	1.24	2.1	1.92	0.13	2.09	2.21	1.56	1.41	0.25	2.92	1.23	0.98	0.09	0.93	0.4	2.42	1.49	1.1	0.89	1.59	0.23	0.51	0.39	0.52	0.42	1.31
gene1020_FMOD	9.64	12.34	9.42	4.4	0.92	8.78	3.55	3.41	3.67	11.15	15.85	143.1	231.78	1.35	2.48	2.4	3.8	6.8	5.3	1.97	10.44	2.41	14.51	1.88	7.49	1.28	10.57	319.07	1.12	7.14	5.22	3.81	722.13	2.21	114.07	2.83	12.37	378.91	1183.43
gene10211_GALNT12	5.93	4.97	7.18	14.62	4.11	18.33	9.97	1.86	1.08	4.1	6.95	77.02	93.03	12.52	26.65	32.79	9.48	23.45	26.47	20.95	22.9	6.96	53.07	18.73	29.05	7.17	30.96	27.7	25.57	31.23	22.1	13.48	77.85	5.95	15.6	17.86	14.98	15.83	67.28
gene10212_ANKS6	8.38	15.37	6.69	6.56	3.33	7.3	7.38	1.71	0.97	2	5.5	9.97	9.02	10.87	14.11	12.36	8.82	14.12	16.69	14.75	15.68	7.65	13.46	13.73	7.52	4.32	9.96	3.46	9.72	21.92	16.27	15.22	9.87	4.42	9.28	8.6	9.15	11.07	11.05
gene10213_NFX1	3.12	3.52	2.89	4.47	1.21	3.89	4.39	1.09	1.04	1.64	3.38	13.23	17.27	6.2	5.71	4.89	4.29	6.96	7.58	6.69	6.47	2.78	10.66	8.41	4.09	1.68	7.2	4.94	5.32	13.65	7.97	3.71	28.35	3.26	10.3	4.32	6.38	12.16	12.73
gene10214_CMBL	2.21	4.41	2.94	1.61	0.21	2.96	7.06	0.58	0.99	0.37	10.47	12.41	26.8	12.59	2.25	1.63	5.12	5.4	2.85	0.24	8.72	0.95	5.55	7.45	2.3	0.79	3.57	1.25	8.91	3.32	1.5	3.69	2.49	4.65	0.61	2.96	1.17	1.09	1.2
gene10215_LOC110080880	0	0	0.07	0	0	0	0	0	0	0	0.22	0	0	0.1	0	0	0	0	0	0.63	0.11	0	0	0.11	0	0	0	0	0	0	0.24	0.41	0	0	0	0	0.14	0	0
gene10216_MARCH6	3.26	3.62	3.17	6.02	2.7	5.07	2.45	1.39	2.52	1.86	3.01	15.25	21.58	3.26	9.61	8.84	2.23	9.28	9.43	5.64	5.96	2.73	12.91	9.9	7.19	1.98	8.12	4.18	9.41	15.12	8.51	2.58	20.2	3.63	5.02	5.1	4.99	6.79	9.04
gene10217_ROPN1L	1.94	1.22	2.76	1.56	1.34	2.29	4.96	0.24	0.34	1	1.65	0.82	2.7	11.35	8.57	9.47	2.5	1.49	4.75	8.46	5.71	5.85	5.75	2.52	3.01	3.75	5.2	4.71	18.06	5.76	22.33	4.53	8.89	1.86	10.15	9.03	10.5	13.83	3.26
gene10218_SNRNP48	40.57	36.36	30.44	17.89	14.71	17.65	29.72	12.49	12.85	15.86	24.33	31.89	47.14	30.67	31.7	34.3	20.08	29.69	28.06	40.92	29	39.55	32.32	30.54	41.11	29.43	48.6	50.58	34.88	53.43	40.72	30.95	45.62	36.93	53.82	35.12	54.07	95.08	52
gene10219_ANKRD33B	0.17	0	0.38	0	0	0.7	0.3	0	0	0	0	0.28	0	0.75	0.24	0.66	1.28	0.57	0	2	0.44	0	1.15	0	0	0	0	0	1.97	0	0.31	1.15	0	0	0.19	0	0	0	0
gene1021_PRELP	1.88	1.21	2.06	5.73	3.12	7.63	5.35	0.96	1.83	0.52	2.9	327.76	477.15	0.61	1.56	0.61	0.42	1.46	0.75	2.45	2.43	0.24	5.99	0.6	1.21	1.24	2.69	13.22	1.03	2.36	0.59	0.7	145.05	0.64	6.52	0.8	3.47	14.33	22.25
gene10220_LOC110080914	3.85	0.36	2.43	8.12	1.61	8.79	8.62	2.13	2.23	3.55	3.5	92.33	123.32	2.53	8.6	18.58	3.87	9.18	5.32	7.17	9.8	2.74	19.01	14.49	18.56	0.78	23.61	49.21	6.86	12.93	7.75	5.31	65.29	0.62	5.11	7.42	4.73	3.04	54.8
gene10222_MICAL2	0.68	1.43	1.36	2.74	1.6	3	1.44	0.95	1.29	2.9	2.21	35.47	110.84	3.73	3.08	2.88	2.41	2.6	2.73	3.07	3.69	1.12	7.97	2.96	2.59	1.5	5	16.44	3.82	7.43	3.55	1.86	101.46	2.94	34.42	3.01	3.87	44.27	65.96
gene10223_MICALCL	0.07	0	0.12	0.3	0.28	0.09	0.21	0.02	0.04	0.05	0.19	0.15	0.28	0.38	0.64	0.69	0.62	1.17	0.76	1.07	0.68	0.16	0.5	0.58	0.39	0.13	1.16	0.04	1.17	2.72	0.62	0.51	0.55	0.32	0.13	0.23	0.68	1.02	0.75
gene10224_PARVA	1.26	0.92	1.59	1.97	0.3	2.6	2.09	0.48	0.24	0.52	1.43	9.61	23.36	3.19	3.53	2.27	2.11	5.25	1.83	2.54	3.47	0.91	8.31	2.12	2.06	0.86	4.28	2.77	3.92	5.69	2.41	1.32	19.13	1.2	4.71	2.25	4.07	1.43	2.39
gene10225_TEAD1	2.83	6.58	3.99	4.17	1.97	7.09	7.31	1.07	1.18	1.92	3.75	11.56	20.36	6.11	7.24	3.72	4.24	9	11.35	7.78	6.01	3.36	8.31	5.03	4.01	1.48	6.53	0.98	5.92	18.2	5.48	2.65	15.79	2.43	5.33	4.63	5.22	3.08	3.18
gene10226_LOC110080923	0	0	0	0	0	0.05	0	0	0	0.03	0.08	0	0	0	0	0.06	0.06	0.08	0	0	0	0	0	0	0.13	0	0.2	0	0.06	0	0	0	0	0	0	0.06	0	0	0
gene10227_RASSF10	0.43	0.5	0.38	0.29	0.17	0.18	0.37	0.12	0.15	0.26	0.58	0.69	0.95	5.92	3.58	1.6	2.62	2.46	1.49	1.51	2.47	1.29	4.06	6.6	3.3	2.48	7.05	3.86	2.68	2.21	2.25	1.3	2.22	2.46	2.19	2.79	4.94	0.94	0.32
gene10228_ARNTL	8.08	9.78	7.86	7.67	3.02	8.49	10.25	3.18	2.09	2.96	7.3	11	14.93	18.86	14.52	13.95	9.63	13.07	14.33	10.03	11.86	10.32	15.36	8.83	10.19	4.19	8.97	7.76	13.8	25.84	26.36	11.01	22.8	6.52	14.36	10.03	14.39	11.01	13.54
gene10229_BTBD10	27.19	26.86	26.72	26.72	13.03	23.22	30.92	7.28	7.5	8.07	18.17	37.62	49.73	37.71	27.54	34.73	27.76	34.41	38.51	36.41	38.36	24.33	34.2	32.88	18.92	11.44	29.04	24.42	44.65	66.64	41.06	25.99	58.22	22.42	39.92	22.48	35.52	29.12	35.33
gene1022_OPTC	0.07	0.66	0.05	0.12	0	0	0	0.08	0	0	0	0.84	0.79	0.23	0.17	0.31	0.23	0.2	0.11	0	0.18	0.06	0	0.43	0.19	0	0	0.82	1.44	0	0.18	0.16	0.46	0.05	0.32	0	0.55	0	0.96
gene10230_PTH	0	0	0	0	0	0	0	0	0	0	0	0	0	0	0	0	0	0	0	0	0	0	0	0	0	0	0.33	0	0.81	0	0	0	0	0	0	0	1.51	0	0
gene10231_FAR1	8.02	12.8	8.28	6.98	3.34	5.86	7.43	2.47	1.79	2.55	7.49	12.35	20.56	10.17	12.61	10.58	7.24	14.43	14.88	10.25	11.49	4.86	11.29	13.48	7.23	4.15	9.6	8.27	10.08	32.76	17.49	5.3	29.69	4.96	15.56	6.89	12.76	24.58	30
gene10233_OVCH2	0	0.07	0.09	0	0	0.02	0.02	0.03	0.07	0.03	0.09	0.12	0.17	0.61	0.07	0.21	0.55	0.35	0.52	0	0.45	0	0.11	0.12	0.19	0.22	0.03	0.46	0.3	1.08	0.32	0.03	0.19	0.15	0.47	0.06	0.34	0.27	0.79
gene10234_LOC110080930	2.09	0.85	1.88	1.7	2.43	1.75	1.26	2.36	0.47	0.62	9.7	1.23	2.23	7.11	1.33	2.39	5.32	3.47	2.74	0.31	5.76	4.96	2.3	0.54	1.95	1.7	0.79	1.14	12.45	2.85	2.15	0.92	2.14	0.73	1.52	2.61	8.68	2.25	1.87
gene10235_PPFIBP2	23.94	41.81	18.45	16.01	11.55	12.91	17.08	5.59	5.63	5.33	27.58	15.72	13.7	14.98	28.79	18.39	14.98	38.64	43.02	27.18	27.25	12.45	15.7	21.18	17.32	7.18	20.57	6.46	15.13	75.26	37.81	13.62	14.72	4.03	17.53	12.75	21.95	28.57	8.82
gene10237_OLFML1	0.86	1.47	0.88	2.53	0.64	3.33	1.2	0.4	0.4	0.59	1.96	8.56	14.69	1.95	8.89	11.84	3.25	5.67	7.39	8.25	3.24	3.24	33.89	3.06	5.6	0.43	6.16	0.14	4.51	4	3.01	3.32	29.18	0.94	6.35	3.82	4.11	3	6.11
gene10238_SYT9	0.82	0.88	0.67	0.94	0.12	1.35	0.71	0.09	0.05	0.11	0.49	4.1	6.8	2.45	2.8	1.63	2.33	5.38	4.03	4.05	4.08	1.26	9.11	3.15	1.74	0.72	2.45	0.58	2.97	4.38	1.58	2.6	9.74	0.97	1.74	1.07	0.41	0.36	1.44
gene10239_SPON1	4.85	3.31	3.19	9.97	4.85	6.91	2.39	1.84	1.01	5.27	8.08	50.65	62.37	7.25	8.26	15.54	7.61	8.99	12.49	17.07	13.97	3.24	31.99	14.67	14.96	5.31	12.6	233.07	15.34	43.05	22.55	11.73	133.63	1.97	18.54	6.66	8.2	17.75	220.79
gene1023_ATP2B4	2.87	4.56	3.99	6.68	3.64	5.99	2.81	3.44	7.47	4.5	4.98	30.31	47.1	3.79	6.76	6.99	4.22	6.88	9.6	14.19	6.65	3.76	23.86	8.65	8.65	3.88	9.18	5.48	7.24	12.11	5.72	6.19	30.95	8.39	6.26	8.37	6.16	7.29	7.2
gene10242_PLXNB2	3.71	5.7	2.43	4.7	1.69	5.04	2.26	1.3	1.27	1.62	3.94	20.03	36.13	3.27	8.44	8.05	4.57	9.23	13.36	5.47	6.77	1.89	11.73	7.41	6.63	1.63	6.82	6.08	7.18	15.2	8.57	3.98	20.52	2.18	4.92	2.55	4.94	9.59	10.12
gene10244_ZNF800	2.45	6.43	3.14	2.36	1.55	2.98	3.05	0.93	1.33	1.32	3.43	6.13	8.21	5.19	5.76	5.59	2.94	2.93	3.42	4.05	3.93	1.98	5.81	3.38	3.59	1.98	4.89	1.69	4.97	15.08	7.08	3.1	6.89	3.04	4.39	3.89	4.64	8.51	3.97
gene10245_GRM8	0.3	0.38	0.12	2.7	2.08	2.45	0.06	0.12	0.22	0.12	1.34	0.23	0.74	0.77	1.33	0.44	2.4	1.25	5.23	1.23	3.11	0.91	0.74	0.09	0.68	0.11	1.43	0.57	0.58	1.49	0.66	0.21	2.78	0.27	1.35	0.19	0.93	0.57	0.48
gene10246_POT1	2.05	1.99	2.72	5.29	2.11	4.37	4.01	1.54	2.22	1.54	3.31	8.24	14.23	2.98	3.13	3.05	0.75	3.79	8.22	4.75	4.35	1.64	6.62	3.8	3.16	1.95	5.34	2.71	4.35	8.81	3.92	2.51	15.18	3.62	6.33	5.26	7.99	3.48	3.6
gene10247_LOC110080933	0.36	0.17	0.1	0.25	0	0.4	0.39	0	0.02	0.07	0.18	1.84	5.61	0.57	0.73	0.81	0.51	0.93	0.5	0.64	0.8	0.31	1.85	0.36	1.04	0.16	1.07	0.41	0.66	1	0.3	0.11	7.76	0.27	1.04	0.63	0.4	0.43	1.24
gene10249_KLHL1	0.71	1.04	0.77	0.63	0.53	0.61	0.81	0.23	0.14	0.31	0.65	1.32	2.13	1.71	1.66	2.06	0.37	1.01	4.39	1.35	1.87	0.94	1.98	1.16	0.76	0.61	1.6	0.3	1.3	8.55	0.96	1.18	1.19	0.8	0.54	0.28	1.3	0.86	0.89
gene1024_ZC3H11A	14.1	20.22	9.99	17.3	9.83	13.56	9.89	6.7	8.56	8.61	14.38	18.2	20.68	12.78	20.93	15.22	9.1	23.9	29.24	19.26	16.15	8.68	25.47	23.55	17.72	8.44	20.05	5.2	16.79	36.69	22	11	28.95	14.52	16.65	21.8	25.34	27.53	20.22
gene10251_LHFPL3	0.39	1.78	0.42	1.32	0.18	0.9	0.87	0.05	0.1	0.08	0.14	2.54	5.23	1.24	1.53	0.92	0.85	1.05	1.21	0.39	2.12	0.48	1.86	2.02	1.04	0.14	0.3	1.6	1.87	0.48	1.98	0.49	2.99	0.53	1.91	0.05	1.1	5.8	5.55
gene10252_KMT2E	31.44	69.71	25.32	40.24	20.18	29.82	24.92	14.53	18.94	16.65	47.12	43.11	55	31.89	56.21	30.78	32.6	70.55	83.09	67.18	54.59	25.28	96.4	68.63	51.48	31.65	71.06	15.49	49.8	88.95	57.48	34.51	94.35	35.38	57.12	66.08	81.74	78.37	51.93
gene10253_SRPK2	29.8	28.43	17.91	12.93	11.2	14.62	17.29	4.93	8.35	9.46	15.38	18.05	21.14	34.94	36.68	34.56	27.22	31.08	31.41	32.62	30.21	15.53	28.32	20.09	27.43	21.75	29.61	28.35	23.18	109.97	70.28	24.57	30.42	20.01	32.66	21.22	38.72	139.43	34.74
gene10255_PUS7	5.89	7.12	3.76	5.36	1.6	5.63	7.43	0.99	1.43	2.19	3.74	7.27	10.38	9.97	9.1	8.98	7.01	10.41	10.35	9.29	9.9	4.9	9.24	9.18	6.32	3.61	7.62	2.73	11.4	16.13	13.36	5.7	9.01	3.54	8	6.67	10.56	7.02	6.02
gene10256_RINT1	19.68	30.23	16.83	18.62	12.62	16.66	18.8	3.85	3.7	6.69	9.4	14.91	19.62	23.12	32.72	31.09	16.68	32.94	59.05	38.92	32.7	16.05	24.63	11.52	15.22	7.4	20.9	7.89	30.25	80.18	55.14	21.2	22.71	8.22	21.93	17.86	31.84	18.03	19.26
gene10257_LOC110080940	4.36	4.19	3.5	1.54	1.34	1.61	4.73	0.33	0.75	1.76	2.71	4.33	6.69	9.89	4.41	10.17	1.7	3.31	4.74	6.61	4.4	4.17	4.71	1.6	3.23	3.77	3.98	14.28	6.96	4.06	13.76	4.74	12.84	3.32	12.35	7.78	23.18	17.47	6.79
gene10258_ATXN7L1	2.89	2.64	3	4.21	2.22	3.17	3.14	1.09	1.6	1.4	2.37	4.93	5.64	6.05	6.44	4.24	3.56	6.06	7.88	5.37	5.12	3.32	8.31	4.82	3.02	1.73	4.74	1.3	7.9	12.26	11.81	3.68	8.87	3.89	5.12	5.31	5.64	5.45	3.37
gene10259_CDHR3	0	0	0.19	0	0	0.09	0	0	0	0.02	0	0	0.49	0.03	0.08	0.25	0.51	0.23	0.13	0.11	0.18	0.1	0.13	0.04	0.19	0	0.16	0.15	0.49	0.1	0.75	0.1	0	0.11	0.03	0.17	0.18	1.8	0.33
gene1025_SNRPE	266.29	306.87	190.71	198.26	122.43	191.74	231.17	59.57	67.84	121.83	152.9	231.26	270.74	316.04	214.37	264.16	258.8	266.15	199.8	394.89	277.22	333.24	180.79	209.62	200.43	190.85	269.21	342.71	184.58	665.32	743.79	259.76	299.18	155.67	380.75	165.83	450.51	518.31	241.05
gene10260_SYPL1	23.21	17.71	10.14	4.95	3.16	4.7	11.89	0.82	1.26	4.86	7.18	7.58	17.52	39.21	68.87	85.78	10.93	17.99	37.09	16.5	14.89	13.03	26.66	11.88	23.83	15	36.49	34.2	81.23	25.79	203.48	17.94	94.94	6.87	27.71	20.96	63.01	95.29	2.21
gene10261_NAMPT	34.65	38.63	34.2	69.49	6.31	54.86	61.79	5.35	4.41	5.68	16.62	56.44	122.01	47.99	51.19	47.26	20.53	54.17	45.65	57.3	53.51	29.47	41.84	40.36	32.77	8.56	55.97	24.48	49.1	44.83	55.61	31.07	118.26	18.59	50.81	24.83	37.29	18.69	18.72
gene10262_CCDC71L	9.31	4.63	8.03	6.13	4.15	8.12	7.99	0.67	2.17	2.03	0.9	10.73	11.25	9.19	10.7	10.58	7.48	7.35	14.93	16.69	9.66	8.63	14.44	7.2	4.3	2.59	13.58	4.08	15.66	5.65	11.89	10.26	12.33	2.78	16.38	6.47	11.06	5.33	6.73
gene10266_LOC110081042	0.13	0.32	0.08	0.09	0.09	0.03	0.23	0.08	0.12	0.38	0.31	0.85	0.11	0.89	1.62	0.82	0.48	0.67	0.32	0.83	0.2	0.23	4.38	0.1	0.52	0.09	0.25	0.33	1.7	0.26	0.76	0.61	0.2	0	0.6	1.83	2.04	1.22	0.11
gene10267_RPS6KA4	15.39	27.17	10.81	12.94	7.01	11.55	9.12	6.03	4.9	5.83	12.57	22.6	20.75	25.97	40.93	25.4	23.13	37.8	41.39	23.22	24.69	12.31	32.07	31.92	18.61	10.19	30.31	8.95	25.2	45.65	38.61	23	34.36	16.4	22.62	19.87	38.84	36.52	19.93
gene10268_LOC110081032	227.53	227.91	279.62	189.62	110.66	236	279.64	51.87	96.22	72.4	108.76	429.74	347.14	389.65	368.78	378.08	401.26	419.4	257.49	364.54	318.61	411.34	333	336.04	237.23	219.95	288.23	201.52	271.78	82.67	150.43	368.64	383.96	152.58	409.95	222.77	321.84	93.41	93.02
gene10269_SLC3A2	28.92	32.89	15.24	24.98	12.53	33.9	18.48	4.53	9.8	8.14	13.13	69.71	53.36	24.61	48.49	73.78	29.47	35.23	49.64	62.83	40.18	23.28	113.25	50.1	63.83	12.21	41.55	33.42	37.4	68.06	65.65	35.04	40.34	13.2	13.24	46.5	35.32	22.76	74.76
gene1026_SOX13	0.98	1.35	0.87	0.98	0.23	1.08	1.27	0.1	0.24	0.33	0.59	3.03	4.06	1.45	1.49	1.44	1.16	1.57	0.87	2.11	1.61	0.86	3.45	1.74	0.94	0.64	2.27	0.93	2.57	1.67	0.98	1.36	6.58	0.59	2.67	0.89	0.93	1.84	2.1
gene10270_TMEM223	68.21	71.31	52.85	43.89	24.55	56.49	20.56	8.84	14.96	23.69	42.21	96.81	64	78.24	91.88	94.18	115.03	108.9	53.11	92.9	77.03	60.28	95.92	85.34	115.83	58.74	97.89	92.21	53.59	26.02	54.38	58.05	74.61	42.8	68.03	59.51	71.37	63.7	75.44
gene10271_NXF1	80.96	107.3	45.18	56.26	40.31	63.67	54.38	26.24	37.78	36.68	64	97.66	81	62.04	128.15	103.27	73.3	125.39	160.24	99.82	84.07	55.95	133.36	109.52	86.93	50.49	91.67	59.88	77.97	127.19	115.49	98.44	120.25	51.87	105	83.14	127.48	173.67	76.98
gene10272_STX5	16.35	25.37	19.78	19.99	8.76	28.86	24.94	5.28	4.47	8.98	11.79	41.25	36.63	39.33	51.39	35.37	26.48	35.5	32.21	38.16	33	21.19	50.34	33.85	25.77	11.83	46.73	19.07	35.92	14.79	28.23	41.08	50.11	27.73	49.21	34.6	25.91	7.33	27.1
gene10273_WDR74	18.61	26.29	11.93	9	3.84	12.51	14.27	3.95	4.06	6.43	10.1	22.18	26.8	23.17	32.18	32.26	13.64	20.72	15.36	27.37	19.82	19.7	26.45	23.3	20.42	8.61	23.59	23.18	19.2	16.18	14.01	15.35	31.87	16.47	27	22.91	27.29	44.7	24.64
gene10276_TUT1	14.61	17.66	10.54	11.29	7.47	12.05	9.86	4.26	2.91	3.79	7.75	19.47	20.7	14.63	15.63	21.73	10.3	21.63	20.78	20.76	17	11.32	16.52	15.08	9.52	5.69	14.64	11.05	12.96	17.64	19.74	17.59	18.58	8.43	15.21	11.14	15.03	15.24	16.03
gene10277_MTA2	91.41	97.51	100.69	93.91	44.45	121.91	100.58	20.55	19.66	25.43	47.11	154.18	150.41	159.74	164.77	142.38	106.14	141.83	112.7	162.93	156.62	85.35	140.18	103.96	90.37	34.16	128.79	58.81	106.51	73.44	51.51	130.81	124.25	65.77	115.81	90.25	74.16	56.33	78.49
gene10278_EML3	5.17	3.82	3.86	4.69	3.17	5.85	3.21	1.51	0.92	1.48	3.51	8.39	6.32	9.8	14.28	12.54	3.64	5.16	10.27	9.45	10.08	6.01	13.51	6.1	5.49	2.43	9.25	2.79	8.5	9.8	11.38	10.03	16.35	2.56	10.56	7.64	11.76	11.51	2.46
gene10279_B3GAT3	4.17	8.44	2.94	6.02	1.75	4.04	1.32	0.96	1.01	1.26	1.89	15.84	17.87	5.08	10.99	12.79	2.93	8.82	8.1	6.26	5.71	1.95	8.22	6.09	5.86	0.7	7.92	3.75	8.11	5.02	5.83	7.14	13.53	2.48	4.71	3.59	2.7	5.02	7.31
gene1027_ETNK2	1.27	0.57	1.22	1.08	0.54	1.23	2.2	0.45	0.55	0.95	2.08	18.65	17.75	3.56	2.73	2.17	1.5	2.5	1.88	2	3.61	1.02	7.68	1.24	3.19	1.13	4.8	6.23	5.16	3.25	1.41	1.57	15.54	0.83	5.89	2.85	2.38	5.73	16.46
gene10280_GANAB	8.79	7.3	8.8	22.3	6.62	30.09	9.52	4.57	5.88	6.57	11.08	180.73	161.56	12.64	41.41	58.19	11.12	43.91	32.28	38	29.1	7.55	108.36	33.2	39.74	4.36	49.2	40.65	33.8	15.24	22.43	18.61	157.81	7.64	18.51	16.83	8.06	8.83	74.14
gene10281_INTS5	4.87	7	4.54	5.2	2.1	7.49	6.28	1.08	1.26	1.54	2.05	11.37	9.91	8.88	10.41	11.55	5.06	7.55	6.61	8.4	7.73	4.76	8.31	4.91	5.07	1.7	8.82	4.62	8.95	8.46	9.07	7.49	11.74	2.78	7.45	4.84	5.59	4.21	7.45
gene10282_CUNH11orf98	65.59	107.46	40.39	46.15	35.11	54.04	55.58	20.77	19.78	31.61	54.16	61.09	70.66	64.22	103.12	84.55	85	76.42	105.32	112.93	96.73	103.24	63.64	87.17	102.66	60.74	98.45	123.93	55.58	75.52	146.99	100.5	64.16	83.26	101.94	69.88	89.76	130.26	89.38
gene10283_POLR2G	225.25	234.06	177.45	139.48	89.52	137.67	125.59	36.74	34.86	93.52	154.72	213.51	201.65	355.29	312.32	293.85	250.76	246.28	230.02	277.97	279.2	306.04	282.06	179.44	280.03	204.14	361.66	301.93	190.57	149.67	550.38	247.87	325.88	158.13	395.64	270.65	417.14	357.21	226.82
gene10284_LOC110081057	4.51	5.25	6.28	7.83	5.24	8.97	2.67	5.48	9.7	4.69	4.9	26.47	23.92	4.59	12.46	14.01	2.31	7.15	6.09	8.13	5.62	2.03	15.72	6.87	5.84	2.84	6.25	4	11.93	3.88	5.28	3.36	28.84	9.76	9.12	7.74	12.44	4.92	5.32
gene10285_ZBTB3	11.38	16.84	8.65	8.43	3.17	8.93	9.23	2.19	2.05	3.39	6	18.8	17.87	11.88	18.28	14.51	12.43	24.21	18.71	14.91	12.85	6.1	21.62	9.28	10.56	4.06	17.16	5.86	14.12	9.98	6.57	13.59	17.63	3.22	15.4	10.91	13.32	5.39	15.91
gene10287_LOC110081049	4.4	3.58	9.33	8.92	2.97	13.06	13.47	0.83	1.06	0.71	0.94	20.32	20.55	16.57	18.86	17.24	6.26	13.34	5.83	10.71	12.01	5.92	25.66	7.43	4.13	0.98	12.68	3.43	12.62	2.8	1.41	11.88	17.94	3.82	4.29	6.19	2.76	0.76	2.02
gene10288_TTC9C	52.29	48.67	45.93	34.57	19.95	39.34	51.68	13.79	13.75	19.44	33.96	59.45	60.67	67.01	48.9	38.37	70.44	59.66	70.42	63.67	65.8	66.13	46.95	60.89	53.24	35.08	56.84	51.99	33.09	59.85	42.31	63.28	47.93	42.36	68.67	45.5	54.07	53.28	73.92
gene10289_HNRNPUL2	94.38	130.93	96.95	128.66	65.68	152.01	106.98	33.41	50.26	45.27	79.03	225	212.97	168.82	187.99	186.73	89.74	131.64	154.15	171.11	160.89	86.72	198.16	109.21	96.81	63.53	151.58	82.22	156.43	182.78	144.8	139.91	236.39	88.96	168.78	126.46	139.58	144.28	83.88
gene1028_REN	4.17	0.94	0.21	1.78	4.66	2.46	3.91	0.13	0.1	1.18	4.84	1.48	3.29	3.46	1.19	0.89	5	3.88	2.62	3.46	2.47	1.71	1.68	0.95	4.35	0.23	0.78	0.9	1.37	6.09	2.65	1.73	0.46	0.59	1.21	0.89	0.88	1.1	1
gene10290_LOC110080964	16.45	12.63	29.74	32.27	4.35	39.04	28.12	3.67	3.51	4.34	5.49	77.28	91.04	46.2	45.18	29.74	16.02	48.47	23.5	44.58	43.01	18.49	77.75	23	15.02	6.09	51.5	7.95	42.72	12.5	13.1	52.64	54.63	11.82	24.41	30.82	12.82	4.88	11.58
gene10291_GNG3	1.15	1.58	1.21	0.73	0.36	0.85	0.7	0.19	0.33	0.04	0.33	0.62	1.23	10.68	7.18	4.42	5.09	3.07	5	3.93	7.5	32.6	4.38	0.62	2.16	0.57	3.14	3.37	5.2	3.27	8.78	5.65	7.7	0.54	3.06	3.36	9.38	8.03	0
gene10292_BSCL2	11.43	17.12	11.57	11.24	6.78	15.03	16.14	2.19	3.68	3.64	6.03	33.8	31.12	26.53	46.9	45.66	23.22	35.66	31.65	27.16	26.31	19.32	48.26	22.09	29.11	8.3	36.41	28.2	33.02	16.01	29.87	39.58	60	11.36	32.14	21.3	13.67	13.69	26.68
gene10294_LRRN4CL	0.24	0	0.35	0.61	0.1	0.64	0	0	0.11	0.04	0.37	2.02	1.88	0.77	1.75	0.89	0.19	2.91	1.94	0.31	1.86	0.34	0.89	0.39	0.73	0	1.52	0.33	1.51	0.45	1.07	0.96	1.32	1.01	0.98	0.99	0.86	0.69	1.54
gene10297_LOC110081043	0	0	0.06	0	0	0	0	0	0	0	0	0	0	0.09	0.22	0.35	0.05	0.19	0.25	0	0.2	0.21	0	0	0	0.03	0.06	0.3	0.09	0.18	0.33	0.04	0.42	0	0	0	0.19	0.18	0
gene10298_UBXN1	86.88	69.69	68.38	61.68	51.38	83.14	68.62	15.88	13.36	23.7	46.7	101.49	93.81	115.76	120.07	137.35	87.3	113.64	100.21	139.46	115.81	95.3	101.88	102.9	103.38	51.94	119.79	100.59	93.12	30.89	93.84	121.84	117	63.7	113.27	86.14	98.42	106.44	71.51
gene10299_LOC110080971	0	0.14	0	0	0	0	0.09	0	0	0.02	0.08	0	0	0.54	0.4	0.62	0	0.23	0.27	0	0.04	0.06	0.36	0.04	0.05	0	0.39	0.07	0.28	0	0.06	0.04	1.29	0	0.2	0.28	0.33	0.08	0
gene1029_GOLT1A	0	0	0	0	0	0	0.08	0.22	0.09	0.05	2.2	0	0.19	0.4	0.13	0	0.33	0.36	0.07	0	0.45	0.16	0	0	0.06	0.04	0.25	0.05	0	0	0.08	0	0	0	0.16	0.16	0.21	0.5	0.06
gene102_CLDN20	0	0	0.16	0.06	0	0	0.06	0	0	0.08	0	0.47	0.51	0	0.2	0	0	0.12	0	0	0.09	0	0	0	0	0.24	0	0.15	0.08	0.16	0	0	0.23	0	0	0.17	0	0.16	0
gene10300_METTL12	7.54	11.26	5.33	4.64	3.48	4.57	5.16	1.61	2.26	1.73	4.91	9.4	12.93	7.17	11.22	6.98	5.85	6.64	15.05	7.53	8.46	8.1	5.6	11.11	9.44	3.07	9.2	7.86	5.07	9.31	9.34	18.15	3.29	9.89	9.33	4.17	5.88	16.11	15.85
gene10301_CFAP126	0	0.43	0.05	0	0.04	0	0.06	0.19	0.13	0.15	0.2	0.09	0.66	1.13	0.72	0.33	1.18	0.75	0.4	0.51	0.32	0.28	1.25	0.65	0.43	0.05	0.36	0.75	0.93	0.36	0.5	0.22	0.67	0.59	1.68	1.63	0.81	3.87	0.73
gene10302_SDHC	85	92.67	95.3	77.24	55.14	91.32	79.72	30.08	25.47	21.88	48.77	110.2	104.11	149.73	131.67	122.41	123.99	133.38	133.76	164.35	142.02	103.33	106.52	144.88	99.37	58.67	107.98	99.41	80.09	58.89	79.51	130.34	98.54	93.99	127.57	65.97	96.66	64.57	91.22
gene10303_MPZ	0	0	0	0	0	0.09	0	0	0	0	0	0	0	0.33	1.91	0.64	1.4	1.3	0.59	0	0.64	1.61	0.19	0	0	0.42	0.53	0.23	0.39	0.71	0.29	0.19	0.72	0.16	2.35	0	1.26	0	0
gene10304_LOC110080981	1.93	1.44	1.13	1.27	0.54	1.46	0.74	0.22	0.51	0.4	1.14	1.09	1.41	3.58	2.84	2.13	1.43	1.42	1.39	1.57	2.15	1.35	1.68	0.68	0.7	0.27	1.7	0.36	1.13	1.87	1.55	1.76	1.18	0.33	1.34	0.83	1.99	1.84	0.15
gene10305_PCP4L1	0.65	2.45	2.94	1.28	0.74	1.7	0.56	0.5	5.5	0.71	2.41	0.67	0.42	1.61	1.16	0.59	2.09	1.24	1.37	1.86	0.59	1.22	1.61	0.8	1.98	1.73	1.88	0.75	1.34	1.06	2.31	0.92	0.85	1.72	1.42	1.7	2.4	1.97	0.25
gene10306_LOC110080958	0.12	0.69	0.28	0.05	0.1	0.06	0.24	0.1	0.12	0.08	0.25	0	0.07	0.36	0.69	0.58	0.14	0.25	0.7	0.15	0	0	0.18	0	0	0	0.2	0.06	0.9	0	1.14	0	0.73	0	0.46	0.21	1.16	0.61	0
gene10307_LOC110081040	0.36	0.5	0.97	0.25	0.33	0.24	0.14	0.2	0	0.08	0.65	0.13	0.06	0.96	0.71	0.43	0.75	0.07	0.59	0.28	0.41	0.56	0.23	0	0.6	0.13	0.42	0.13	1.01	1.14	2.43	0.37	0.69	0	0.91	0.28	2.36	6.15	0
gene10308_LOC110081041	0	0.58	0.16	0.14	0.04	0	0.19	0.16	0	0	0.18	0	0	0.1	0.75	0.68	0	0.09	0.2	0.16	0.07	0.23	0	0	0	0	0	0.23	1.13	0.55	0.3	0.66	0.1	0.12	0.14	0.12	0.83	1.28	0
gene10309_TOMM40L	15.84	17.81	11.44	12.5	7.17	19.74	14.65	17.76	5.18	4.4	7.77	14.45	16.65	27.64	28.25	23.45	16.65	21.73	22.84	20.94	20.34	13.7	18.89	19.16	19.18	6.8	20.49	13.67	17.44	12.9	13.49	19.37	19.51	17.51	23.41	15.9	16.43	20.21	21.28
gene1030_PLEKHA6	1.32	1.51	2.66	7	0.67	7.35	3.87	0.36	0.31	0.41	2.11	21.41	34.17	3.75	7.2	2.65	1.4	12.15	7.8	12.18	6.8	1.13	25.19	3.91	4.29	0.58	9.17	1.05	6	6.07	1.99	3.96	23.04	1.14	2.55	4.09	2	2.13	3.9
gene10310_LOC110081014	81.19	76.89	153.11	270.13	29.67	327.62	83.55	9.69	4.02	11.96	14.22	1272.89	2439.39	183.46	207.19	201.99	38.27	56.02	72.16	249.32	281.19	56.53	264.47	112.26	17.49	8.8	39.44	47.86	115.14	15.56	14.53	105.44	423.63	37.75	80.17	55.31	22.79	5.87	54.6
gene10311_LOC110081015	16.29	123.1	11.52	34.1	29.29	43.71	35.6	28.45	113.8	26.28	20.12	25.77	53.92	17.75	36.77	45.77	42.27	35.08	59.62	47.66	45.49	51.1	34.52	94.37	15.09	82.39	3.91	38.1	27.12	48.61	70.22	34.02	29.71	43.93	18.56	29.92	164.18	74.23	70.8
gene10312_UFC1	252.59	163.18	168.75	114.85	75.99	123.97	152.74	47.45	49.15	80.66	112.97	172.42	157.75	268.92	211.53	226.48	247.69	241.44	137.67	199.71	263.72	259.24	169.99	133.2	216.88	211.64	244.01	213.35	174.55	107.19	119.51	181	171.45	158.96	244.96	174.03	217.8	82.13	205.45
gene10313_USP21	38.94	60.05	31.23	24.41	21.96	32.38	34.17	8.98	13.8	21.42	28.21	49.75	44.45	59.68	62.78	48.38	51.21	44.06	53.16	50.96	53.78	54.36	55.72	41.89	66.23	28.51	72.07	52.28	41.38	49.85	40.67	67.32	38.25	34.73	65.78	51.5	47.42	87.23	48.7
gene10314_PPOX	8.33	6.29	18.05	20.2	15.72	24.02	20.1	12.85	10.81	12.93	14.73	18.12	15.75	10.13	11.24	8.91	13.04	22.48	19.3	16.42	16.81	13.79	21.44	15.55	15.97	12.92	19.63	5.61	13.17	15.94	14.57	26.51	21.78	15.68	19.96	23.79	11.22	10.06	9.34
gene10315_B4GALT3	3.92	6.6	4.5	7.77	4.89	10.37	3.62	2.79	2.76	4.22	4.83	31.81	29.97	4.35	13.62	13.22	5.86	15.1	18.53	12.06	11.59	4.86	28.4	9.72	14.59	2.72	13.36	10.39	7.45	10.76	14.96	7.57	25.71	2.65	6.75	8.21	8.67	9.92	17.09
gene10316_LOC110080983	2.45	2.18	2.48	2.56	1.08	3.43	2.89	1.08	1.21	0.94	1.22	14.86	9.68	3.82	11.99	6.17	2.09	6.21	7.33	5.67	3.36	2.96	11.82	2.91	3.39	2.52	6.11	1.56	9.84	3.92	11.7	3.18	10.79	2.99	5.31	6	10.96	4.71	3.33
gene10317_ADAMTS4	1.13	0.84	1.17	2.25	0.95	3.96	1.25	0.61	0.22	0.21	0.78	4.12	3.36	2.52	7.28	7.66	1.97	7.13	5.3	5.15	4.24	1.11	5.44	1.49	1.63	0.45	2.5	0.68	4.26	4.95	4.25	3.06	7.44	0.52	3.4	2.07	1.53	0.81	1.01
gene10318_TMEM151A	0.79	0.91	2.35	2.15	1.79	3.48	2.01	0.58	0.88	0.71	1.51	3.65	6.2	6.72	9.34	10.65	5.51	8.56	4.11	9.56	5.77	4.24	14.98	1.11	3.32	0.37	9.07	1.38	4.5	1.58	1.53	5.67	4.55	1.34	2.4	3.76	2.64	1.13	0.96
gene10319_YIF1A	29.09	42.47	29.03	27.26	18.63	31.59	27.47	10.61	16.52	15.11	19.17	60.84	57.59	53.59	66.73	59.73	51.04	60.82	68.34	62.47	61.28	34.07	80.78	50.43	48.4	26.74	62.24	40.72	45.36	48.75	72.36	46.4	61.02	28.04	51.87	40.66	36.9	33.51	79.23
gene1031_LOC110080852	0.25	0	0	0	1.13	0	0	0	0.17	0	0	0	0	0.27	0	0	0	0.42	0	0	0.32	0.66	0	0	0	0	0	0	0	0	0	0	0	0	0	0	0	0	0
gene10320_CNIH2	0.08	0	0	0.14	0	0.16	0.49	0	0.05	0.05	0.19	0	0.11	0.44	0.56	0.1	0	0.39	0	0.55	0.1	0.14	0.91	0.5	1.08	0	0.22	0.26	0.64	0.09	0	0.27	0.63	0	1.47	0.18	0.13	1.25	0.79
gene10321_LOC110081013	111.17	168.07	144.04	88.75	45.38	103.48	148.35	28.18	28.4	36.75	60.52	175.27	146.59	196.98	163.69	117.15	209.44	178.89	166.96	135.42	140.33	155.62	160.78	152.78	152.09	62.61	194.28	115.8	130.31	147.14	132.4	217.06	141.27	120.97	198.1	122.38	112.8	116.72	148.25
gene10322_KLC2	7.33	7.86	4.4	5.53	3.6	9.96	8.27	1.97	2.25	1.68	4.47	17.36	20.49	8.52	12.67	9.49	5.47	11.29	10.86	11.13	8.37	3.46	23.82	8.7	6.64	2.14	15.19	2.59	9.84	10.09	11.33	5.94	19.22	3.31	9.04	7.53	5.34	7.07	6.28
gene10323_PACS1	5.94	4.31	6.62	13.41	2.58	14.37	9.76	1.58	1.46	1.17	3.04	38.69	48.94	18.11	17.75	10.81	4.88	20.97	12.97	24.73	15.37	5.39	36.95	7.49	5.81	1.19	14.64	3.32	29.84	9.54	8.22	11.78	47.48	4.7	9.02	10.37	5.81	2.67	3.3
gene10324_LOC110081005	777.25	961.14	547.29	569.78	630.96	545.96	655.93	312.02	309.54	338.79	641.43	516.4	553.28	944.27	635.16	658.97	926.79	735.51	1026.89	1089.73	1036.06	1124.64	455.76	776.81	727.83	724.56	602.06	805.29	493.19	1431.25	1313.06	909.23	434.21	694.26	592.64	455.09	830.97	750.92	979.54
gene10325_NDUFS2	57.81	57.48	55.36	62.03	42.27	80.29	59.57	18.87	19.8	13.94	23.24	111.99	111.59	100.78	101.1	106.53	74.77	78.51	71.85	122.67	110.1	73.33	84.73	56.46	37.49	25.31	55.2	70.86	85.55	42.12	68.55	86.48	89.19	47.22	64.68	44.25	48.98	46.31	60.81
gene10326_FCER1G	1.3	1.19	1.74	1.34	1.07	0.5	0.28	0.78	0.22	0.19	2.23	8.21	2.4	1.67	1.47	2.55	1.58	1.96	2.25	3.8	2.02	0.35	1.65	6.08	2.81	1.12	1.79	2.58	1.29	1.66	5.27	0.45	1.47	1.85	0.83	1.21	2.02	1.79	1.25
gene10327_KIAA0907	29.12	46.12	30.94	30.54	17.34	35.27	40.36	10.47	13.68	15.75	32.12	46.06	37.67	39.66	65.47	49.52	44.75	80.2	79.82	57.18	48.38	34.16	67.84	39.24	51.36	21.7	58.47	22.82	44.57	81.96	92.07	48.41	58.66	24.58	51.39	48.16	55.07	52.3	30.65
gene10328_RIT1	10.85	8.11	24.53	28.8	7.03	38.34	26.95	2.12	4.28	5.12	8.17	86.32	83.15	37.89	45.26	34.69	15.62	47.23	17.46	47.14	37.71	16.72	71.84	24.42	27.88	9.67	47.61	6.5	33.3	20.14	13.9	27.62	80.52	14.18	38.38	27.52	10.74	1.9	15.08
gene10329_SYT11	8.97	11.02	5.18	7.34	2.77	8.06	4.56	1.1	0.94	1.97	3.83	20.41	41.41	16.87	34.01	32.39	13.48	22.65	20.51	15.63	13.25	7.12	37.83	10.85	13.5	4.03	18.05	3.31	24.49	51.57	25.8	10.89	21.02	4.44	7.09	9.98	5.86	8.1	10.39
gene1032_PPP1R15B	5.69	6.94	9.74	16.32	9.26	14.08	9.66	8.75	15.07	9.45	6.48	22.53	25.8	12.42	12.73	16.65	7.16	13.69	9.82	10.51	11.18	7.69	24.29	10.76	7.23	6.37	14.5	4.4	20.49	12.2	11.81	12.48	33.48	15.6	12.33	15.47	7.69	9.08	8.64
gene10330_LOC110080987	6.17	4.47	2.36	3.76	1.81	5.25	1.31	1.43	3.74	2.41	3.96	10.96	14.83	3.42	7.58	5.27	3.02	12.44	10.08	8.06	4.59	2	11.05	3.53	5.47	2.47	6.22	3.49	7.65	7.68	7.26	4.39	19.13	2.52	6.33	6.03	7.64	20.74	5.21
gene10331_LOC110080977	12.14	15.71	7.27	7.84	4.46	8.44	6.99	4.3	4.31	5.09	9.84	18.64	16.17	10.73	19	16.96	8.1	19.32	24.91	11.23	10.73	5.81	21.39	10.65	13.31	3.71	18.33	8.45	16.51	19.06	16.2	10.39	22.33	7.85	17.2	14.71	19.59	27.07	12.66
gene10332_MSTO1	38.2	39.94	21.24	16.8	11.27	21.2	20.14	3.74	6.63	8.74	15.43	22	19.61	44.66	45.24	38.12	26.66	27.19	39.42	37.41	29.12	24.81	28.19	20.57	25.55	12.85	33.6	20.36	34.2	42.76	37.47	43.84	30.12	9.78	36.21	23.94	28.87	26.31	20.83
gene10333_DAP3	71.18	75.15	62.9	55.69	39.12	67.29	64.86	29.3	27.31	39.67	80.97	129.92	99.04	94.88	110.74	96.35	92.94	127.03	100.14	127.1	109.66	85.43	142.18	103.22	142.64	66.97	148.86	125.99	91.9	85.75	114.86	102.8	117.48	72.5	133.86	121.51	131.55	117.67	120.18
gene10334_ASH1L	5.69	6.66	9.13	13.59	5.34	17.57	6.73	1.78	3.79	3.52	5.17	54.67	52.34	16.26	23.37	13.84	7.66	25.04	20.23	18.08	15.85	5.46	34.54	13.76	10.92	2.9	29.5	6.48	20.78	13.65	9.48	12.41	47.1	9.56	15.42	13.3	7.56	10.06	11.64
gene10335_RUSC1	1.19	2.89	0.95	0.86	0.37	0.76	1.66	0.18	0.29	0.51	1.41	1.41	0.96	2.69	5.03	3.67	1.81	4.47	3.08	1.82	2.04	2.56	3	1.81	1.32	1.27	3.49	1.07	2.06	5.85	3.73	3.18	3.48	1.04	4.34	1.44	2.86	3.94	0.47
gene10336_FDPS	7.27	7.62	9.26	4.82	3.95	6.68	9.06	1.5	1.93	2.16	4.89	9.06	11.81	13.79	9.97	9.41	8.74	11.67	8.22	10.88	10.1	11	6.17	5.27	6.54	2.63	8.7	7.06	9.19	24.72	11.71	10.96	11.49	2.59	9.12	5.03	8.65	23.26	4.28
gene10337_PKLR	7.64	9.37	13.98	14.88	10.83	21.09	15.25	3.26	3.6	2.85	11.99	32.26	42.46	21.9	21.78	31.95	31.08	38.59	15.06	42.33	59.53	52.85	24.88	30.59	14.55	5.12	30.03	23.92	17.32	15.94	16.07	44.77	11.94	14.97	11.56	20.82	11.14	16.16	48.05
gene10338_HCN3	0	0	0.02	0	0	0.06	0	0	0	0.05	0.02	0.2	0.04	0.14	0.39	0.08	0	0.1	0.05	0.18	0.08	0.24	0.21	0.11	0.08	0.1	0.47	0.03	0.04	0.31	0.1	0.24	0.2	0.02	0.14	0.07	0.05	0	0.17
gene10339_CLK2	27.01	35.88	22.43	25.95	15.56	33.25	22.58	7.61	12.95	12.38	21.57	49.42	47.81	37.95	59.58	49.22	34.26	46.95	62.15	40.37	43.14	29.79	56.05	37.91	36.07	15.35	47.7	23.9	41.92	46.12	52.83	44.11	63.44	17.97	52.66	32.94	47.85	40.38	37.22
gene1033_PIK3C2B	6.85	9.36	4.95	8.02	4.15	7.64	7.26	1.72	3.01	1.85	3.22	14.24	18.65	10.76	15.92	12.01	10.66	19.84	22.6	15.4	15.33	6.91	25.2	19.86	14.07	3.74	22.97	3.48	12.42	27.57	19.11	10.38	8.1	11.47	5.64	10.66	13.21	6.7	3.29
gene10340_LOC110081046	0.89	0.99	0.44	0.45	0.73	0.45	0.89	0.84	2.64	0.3	1.11	0.95	0.1	2.42	2.48	1.21	1.53	1.43	3.77	0	0.65	1.34	5.95	2.27	3.16	0.84	2.46	1.26	2.35	4.53	2.91	2.79	0.29	3.44	0.68	10.43	4.61	3.28	0.31
gene10341_FAM189B	0.08	0.14	0.11	0.16	0.03	0.28	0.18	0.01	0.01	0.04	0.28	1.58	1.44	1.09	1.6	1.4	0.43	2.1	3.1	0.39	1.17	0.59	2.19	2.42	0.86	0.07	1.55	0.13	2.15	0.32	0.3	1.46	1.3	0.67	0.58	0.64	0.29	0	0.24
gene10342_LOC110081058	7.68	20.34	4.84	10.93	10.32	12.04	5.95	2.97	3.38	3.76	9.38	53.78	50.82	6.93	19.94	19.54	8.39	17.77	17.26	20.29	15.91	5.25	37.61	19.05	20.62	6.79	22.53	29.1	13.94	17.5	27.82	10.43	41.77	4.15	14.96	8.93	18.48	34.24	44.23
gene10343_LOC110080991	0	0	0	0	0	0	0	0	0	0	0	0	0	0.43	0	0	0.51	0.69	0	0.38	0	0	0	0	0	0	0	0	0.46	4.72	0	0	0	0	0	0	0	0	0
gene10344_LOC110080992	0.72	1.91	0.07	0.08	0.06	0.37	0.54	0	0	0.05	0.36	0.43	0	0.29	0	0.11	0.66	0.15	0.97	0.26	0.79	0	0.71	0	0.24	0	0.62	0.19	0.41	0.21	0.93	0.2	0.23	0	0.2	0	0.28	0.8	0.76
gene10345_LOC110081033	0.04	0	0.03	0.41	0.52	0.72	0.15	0.05	0	0.1	0.37	0.21	0.18	0.38	0.67	0.82	0.9	1.54	1.41	1.54	0.22	0.3	0.05	0.27	0.17	0.11	0.42	1.61	0.59	1.88	2.34	1.02	0.11	0.07	0.4	0.35	0.27	2.21	0
gene10346_MTX1	105.74	104.54	91.35	68.51	44.99	90.15	76.81	18.03	19.36	29.33	49.36	107.1	90.53	123.59	125.49	114.87	112.83	122.14	101.28	136.85	123.44	95.13	82.68	80.8	80.15	52.32	108.72	104.21	76.49	88.5	103.96	122.07	125.93	60.06	136.53	63.85	84.86	101.1	87.43
gene10347_THBS3	11.96	8.14	5.3	7.7	6.78	12.68	5.61	1.29	2.05	1.41	3.84	40.84	27	16.96	22.2	35.4	12.66	20.29	19.76	23.13	23.18	12.64	49.19	21.34	34.52	8.14	29.43	19.34	20.99	22.07	14.49	17.5	15.71	9.07	9.76	16.83	13.11	22.6	13.78
gene10348_MUC1	0	0	0	0	0	0	0.03	0	0	0	0	0	0	0.16	0.15	0.09	0.26	0.23	0.39	0.18	0.13	0.06	0.49	0.09	0.05	0	0.69	0	0.37	0.28	0.06	0	0.09	0	0	0.16	0.11	0	0
gene10349_TRIM46	0.91	0.58	0.55	0.11	0.29	0.5	0.18	0.2	0.03	0.13	0.63	0.49	0.67	2.35	1.28	0.7	2.25	3.53	1.29	0.48	1.54	1.7	3.71	0.49	0.85	0.37	1.72	0.92	1.21	5.39	2.11	1.1	1.52	0.47	1.73	1.02	0.87	3.65	0.25
gene1034_TRNAK-UUU	0	0	0	0	0	0	0	0	0	0	0	0	0	0	0	0	0	0	0	0	0	0	0	0	0	0	0	0	0	0	0	0	0	0	0	0	0	0	0
gene10350_KRTCAP2	176.71	106.01	59.16	75.14	76.88	79.48	59.03	31.32	43.54	57.78	133.65	208.21	205.98	114.03	149.1	215.47	93.78	130.14	215.03	113.27	85.97	85.25	223.86	150.65	299.01	87.37	153.02	391.86	116.46	338.65	289.74	153.61	281.37	64.37	120.12	132.46	195.1	174.81	447.67
gene10351_DPM3	30.24	42.74	19.25	12.27	22.81	21.63	21.36	7.19	11.35	11.47	25.6	17	20.36	12.39	33.59	41.08	29.09	30.54	30.56	27.48	33.45	16.31	21.69	27.03	22.74	10.81	28.04	27.29	14.75	133.78	68.57	11.83	11.2	11.51	11.91	19.31	25.91	34.19	20.09
gene10352_SLC50A1	5.02	11.75	4.11	5.06	3.01	9.15	7.28	1.98	1.15	4.54	5.5	28.11	28.48	14.27	20.72	21.16	9.14	22.36	17.53	10.09	11.88	9.98	34.11	14.39	15.15	8.14	20.57	14.51	12.62	9.45	9.65	12.2	39.85	8.43	17.7	9.57	16.69	9.23	24.91
gene10353_EFNA1	26.55	35.87	7.36	12.65	9.63	16.9	5.86	6.56	6.87	8.67	19.04	77.51	73.52	15.7	46.59	55.79	30.7	37.8	66.01	30.65	20.65	15.89	92.03	59.81	67.94	17.32	50.87	27.08	25.06	42.16	56.78	28.84	19.78	13.34	18.16	43.96	55.43	19.06	52
gene10354_EFNA3	5.61	3.71	4.38	8.5	7.2	15.95	6.23	1.68	1.24	2.17	3.76	35.8	28.59	15.57	25.88	30.61	13.18	20.12	25.54	21.51	22.23	18.09	56.6	31.18	38.66	5.6	23.75	2.4	14.94	20.48	29.61	24.26	12.38	7.45	9.54	20.19	11.62	0.24	11.05
gene10355_EFNA4	9.97	6.69	6.14	12.62	7	17.32	12.01	3.87	1.13	2.94	5.88	25.76	25.9	7.75	19.79	22.47	10.02	21.27	25.66	24	26.13	13.23	39.01	20.62	23.75	4.49	24.12	9.07	8	26.07	24.3	20.19	14.75	6.7	6.97	11.06	8.89	4.64	12.26
gene10356_LOC110081026	2.76	1.62	0.93	0.77	1.49	0.86	1.18	0.38	0.8	0.79	2.55	3.81	2.72	3.66	8.29	10.81	2.74	7.08	14.25	7.93	12.78	3.97	8.52	11.09	11.76	1.49	8.91	4.84	6.43	13.23	13.05	10.79	4.36	4.65	5.71	8.1	7.91	10.33	5.4
gene10357_ADAM15	1.46	1.56	1.5	1.77	0.55	2.08	1.56	0.45	0.33	0.69	1.23	6.85	7.39	5.07	12.39	18.17	5.33	13.28	11.74	12.26	12.43	4.57	17.61	14.99	9.55	1.62	11.48	2.51	9.49	9.6	10.02	10.86	9.07	4.88	5.39	6.73	6.76	3.65	3.81
gene10358_DCST1	0.21	0.62	0.12	0.07	0.14	0	0.11	0.2	0.03	0	0.07	0	0.12	0.46	0.59	0.16	0.77	0.88	1.1	0.45	0.47	0.18	0.24	0.1	0.78	0.17	0.7	0.13	0.48	0.56	2.36	0.65	0.44	0.13	0.68	0.53	1.24	5.77	0.12
gene10359_DCST2	0.28	0	0.03	0.03	0	0	0.15	0	0.02	0	0.14	0	0	0.73	1.23	1.1	0.38	1.68	0.86	0.86	0.61	0.24	0.48	0	0.28	0.03	0.14	0.19	1.03	2.74	0.41	0.7	0.5	0.11	0.16	0.12	0.65	1.32	0.2
gene1035_TRNAK-UUU	0	0	0	0	0	0	0	0	0	0	0	0	0	0	0	0	0	0	0	0	0	0	0	0	0	0	0	0	0	0	0	0	0	0	0	0	0	0	0
gene10360_ZBTB7B	0.89	0.45	0.5	0.69	0.49	1.07	0.54	1.01	0.99	0.55	0.32	0.38	0.22	1.65	1.54	0.55	1.04	1.38	1.49	1.78	1.81	0.83	0.69	0.63	1.36	0.28	1.66	0.66	1.75	2.06	2.24	2.41	2.07	1.96	1.74	1.36	1.17	1.82	0.11
gene10361_LOC110081056	1.29	1.03	0.8	1.05	0.78	0.51	1.2	0.59	0.37	0.44	0.69	3.18	3.99	8.11	7.19	3.84	7.72	6.49	3.08	5.03	9.65	3.53	10.91	2.62	2.7	1.9	8.9	0.16	1.85	1.59	1.33	6.85	2.64	1.51	1.59	4.67	1.38	0.54	0.65
gene10362_FLAD1	26.72	28.76	14.41	15.71	8.52	21.22	24.12	3.59	4.36	6.2	14.56	30.27	29.55	34.9	36.92	29.72	18.38	26.47	32.97	41.85	33.99	22.26	48.3	24.52	35.07	15.53	40.94	27.57	23.88	17.81	18.91	40.26	49.29	14.03	49.04	23.96	33.62	28.77	18.93
gene10363_SHC1	19.6	14.9	26.12	36.93	7.46	52.36	40.95	3.28	3.76	5.68	8.52	75.04	70.19	66.53	63.64	60.92	22.36	56.52	40.74	87	56.38	28.48	89.02	36.99	25.09	6.31	50.48	16.7	63.72	19.32	21.95	46.12	106.91	19.96	52.1	35.47	23.46	16.6	31.94
gene10364_PYGO2	6.41	5.36	7.23	5.15	1.78	9.08	12.48	0.59	1.22	2.17	3.5	18.77	15.87	13.4	21.57	11.89	9.01	14.73	9.02	13.81	16.08	10.56	24.22	8.59	9.44	4.2	15.91	5.75	10.92	6.1	7.25	15.05	21.9	7	21.16	10.46	12.42	6	10.28
gene10365_PBXIP1	3.56	3.61	2.11	2.34	3.2	2.72	1.1	1.2	0.85	1.05	2.1	4.95	6.49	2.55	8.24	9.21	2.09	3.91	3.75	2.78	2.66	1.21	5.32	3.07	3.08	1.15	3.66	9.06	4.36	4.02	6.53	1.84	3.38	1.39	1.88	2.52	2.95	3.07	1.65
gene10366_PMVK	74.46	93.58	83.68	60.13	33.16	75.58	94.7	16.54	17.66	19.68	29.64	90.46	90.01	119.38	151.47	117.6	127.44	145.16	116.94	122.23	124.63	107.47	75.87	85.96	76.79	40.2	87.86	68.25	87.85	64.54	59.34	136.97	90.13	65.51	108.23	56.05	72.58	74.73	82
gene10367_KCNN3	0	0.93	0.17	0.24	0.18	0.28	0	0.03	0	0.05	0.14	0.15	0.39	1.31	2.01	1.8	0.9	1.56	1.28	0.5	0.92	0.83	3.16	1.3	1.05	0.08	2.62	0.15	0.79	1.13	0.78	2.06	1.56	1.06	0.11	0.74	0.79	1.33	0.26
gene10368_ADAR	30.82	42.92	51.58	115.46	23.06	161.31	71.23	8.1	8.01	9.03	14.87	226.8	253.83	87.38	113.75	75.54	39.71	136.31	130.42	162.37	108.33	40.78	174.77	77.6	54.8	7.35	130.18	22.76	93.05	30.12	50.58	86.02	364.46	42.37	82.76	44.72	37.71	24.88	33.26
gene10369_CHRNB2	0.03	0.42	0.07	0	0.17	0.1	0	0.04	0	0	0	0.1	0.09	0.68	0.88	0.31	0.87	1.75	0.68	0.15	0.82	1.42	0.57	0.27	0.04	0.46	0.78	0.56	0.39	2	0.65	0.24	0.2	0.02	0.4	0.11	1.12	1.18	0.8
gene1036_MDM4	49.44	73.2	24.23	39.75	31.56	32.22	32.84	15.37	16.62	18.77	44.25	39.47	50.87	37.15	74.09	50.86	43.78	99.88	157.83	72.97	67.76	23.11	77.25	73.17	49.24	26.16	63.78	20.42	46.64	253.05	154.16	42.33	92.95	31.77	50.51	50.26	85.93	130.71	72.81
gene10370_UBE2Q1	128.69	144.71	161.13	133.08	98.01	161	166.36	38.38	49.84	51.63	73.14	216.01	177.81	218.87	240.03	214.99	214.68	217.05	243.59	249.69	216.17	201.58	187.8	185.49	171.71	129.43	200.77	154.18	149.26	130.19	219.24	252.95	196.11	158.94	260.43	149.34	186.89	132.93	161.03
gene10371_TDRD10	2.72	4.73	2.02	1.03	1.02	2.84	3.13	0.89	0.53	0.98	2.08	3.08	4.54	6.82	8.8	5.29	1.82	3.43	6.33	7.55	6.73	4.02	3.43	2.24	2.62	3.6	7.4	6.27	3.31	3.23	11.51	6.28	21.22	2.02	18.31	3.71	11.9	23.14	1.21
gene10372_SHE	1.73	2.07	1.37	0.39	0.67	0.97	0.78	0.43	0.76	0.48	0.82	1.83	2	8.63	10.66	8.83	6.32	7.37	3.08	4.6	6.65	3.08	15.3	2.71	2.67	1.81	10.66	0.12	5.31	3.2	2.59	7.64	3.82	2.37	4.25	6.25	3.75	0.08	0.8
gene10373_IL6R	0.11	1.12	0.12	0.19	0.04	0.11	0.24	0.07	0.19	0.1	0.88	1.09	0.47	0.61	0.94	0.63	0.07	0.9	1.04	0.66	0.35	0.29	1.85	0.34	0.15	0.18	0.54	0.3	0.64	0.38	0.9	0.25	0.58	0.13	0.32	0.06	0.61	0.99	0.24
gene10374_LOC110081075	0	0.24	0.08	0.21	0.17	0.46	0.18	0	0.07	0	0.04	0	0.07	0.08	0.39	0.3	0.22	0.41	0.94	0.98	1.13	0.07	0.06	0.34	0	0.06	0.21	0.08	0.64	0.61	0.13	0	0.45	0.12	0.15	0.12	0.12	0.17	0.07
gene10375_MC3R	0	0	0	0	0.02	0.05	0	0	0	0	0.09	0.39	1.34	0.16	0	0.12	0.09	0.08	0.04	0.09	0	0	0	0	0	0	0.03	0.43	0.05	0	0	0	0.84	0.02	0.14	0.05	0	0.21	0.14
gene10376_FAM210B	121.33	126.9	162.2	83.02	117.04	103.17	72.37	147.56	253.63	129.77	137.89	150.46	298.42	156.93	93.33	112.4	108.68	110.33	90.6	90.13	110.19	115.83	73.23	140.66	102.94	147.83	69.49	397.12	152.36	51.27	57.67	149.87	326.91	205.71	421.7	146.65	121.05	575.19	438.18
gene10377_AURKA	14.35	6.9	9.99	10.24	5.88	11.4	14.94	3.3	3.27	3.24	6.4	22.91	28.58	23.37	17.75	21.23	9.44	16.31	11.93	19.7	15.41	11.1	16.61	7.2	7	4.57	18.41	12.26	14.93	6.97	23.11	14.06	40.31	5.08	27	7.6	13.31	6.22	7.98
gene10378_CSTF1	23.81	35.6	22.97	21.43	14.69	22.3	31.61	5.77	5.13	7.78	22.73	34.22	47.26	57.83	33.01	51.55	21.23	26.41	27.12	36.21	35.69	25.79	34.18	26.02	18.91	17.15	31.43	33.11	40.2	37.52	68.85	27.7	62.13	14.58	47.17	38.5	53.28	47.81	36.63
gene10379_CASS4	1.15	0.94	1.11	0.47	1.67	0.63	1.08	0.85	0.61	0.61	0.7	7.94	15.2	3.05	1.12	1.23	1	0.68	0.5	0.4	1.02	1.13	1.53	1.11	0.53	0.59	1.16	4.23	2.29	1.44	1.02	0.81	11.87	1.52	5.22	2.13	0.48	2.96	27.6
gene1037_LRRN2	0.6	0.58	0.35	0.34	0.27	0.22	0.07	0.21	0.23	0.41	0.17	1.55	2.32	0.78	0.88	0.97	2.02	1.24	1.37	0.17	0.54	0.95	1.39	0.45	1.18	0.44	0.72	4.13	0.32	1.89	0.27	0.19	11.36	0.25	2.59	0.22	0.2	1.44	5.65
gene10380_RTFDC1	75.95	95.19	78.79	69.88	37.25	76.61	98.66	14.61	15.43	23.59	34.75	82.37	115.39	114.66	93.27	106.28	95.71	98.62	87.4	114.41	126.86	83.21	88.26	73.61	62.24	38.01	83.22	57.65	86.46	102.56	94.62	100.51	77.95	59.71	89.52	56.33	85.7	41.53	98.12
gene10381_GCNT7	0.35	0.27	0.15	0.03	0.04	0.1	0.11	0.26	0.31	0.36	1.01	3.54	9.73	0.61	0.37	0.12	0.24	0.16	0.15	0.16	0.33	0.28	0.04	0.12	0.02	0.08	0.41	7.14	0.04	0.4	0.91	0	8.37	0.03	4.12	0.27	0.26	2.72	14.47
gene10382_TFAP2C	1.7	0.86	2.11	0.86	3.72	1.2	0.26	1.66	0.23	0.39	0.87	0.29	0.13	1.13	0.26	0.29	0.38	0.29	0.32	0.55	0.14	0.39	1.1	0.2	0.49	0.4	0.58	1.56	0.12	0.43	0.29	0.18	0.75	0.07	0.43	0.39	0.48	0	0.03
gene10383_BMP7	1.39	0.38	1.21	1.25	0.43	1.5	0.83	0.34	0.62	0.45	1.42	4.84	5.92	5.59	7.73	6.6	7.57	4.11	6.32	4.21	4.78	2.02	17.03	3.47	6.22	2.35	9.73	8.35	8.62	4.83	2.98	4.92	6.95	3.03	8.52	5.21	7.36	13.33	1.41
gene10385_SPO11	0.04	0	0	0	0	0	0	0	0	0	0	0	0	1	0.12	1.29	0	0.07	0.13	0	0.11	0	1.37	0	0.23	0.88	0.06	0.27	8.51	0.14	0.22	0	0	0	0	1.78	1.62	0.38	0.12
gene10386_RAE1	23.85	25.08	25.77	26.73	8.42	25.42	35.41	3.81	4.93	5.68	9.68	39.75	51.09	54.25	41.07	46.25	25.65	36.37	26.95	43.39	36.63	21.34	56.03	29.23	27.46	14.29	48.16	14.3	39.23	40.69	29.6	27.34	54.2	15.14	27.44	34.99	23.04	7.47	20.97
gene10387_LOC110081077	0.93	2.7	0.85	1.13	0.94	0.84	0.61	0.33	0.4	0.09	1.45	0.62	0.99	1.48	1.98	3.15	0.66	5.17	3.28	1.12	1.15	1.55	1.73	0.53	0.66	0.93	0.68	0.93	10.09	3.6	3.22	1.09	1.35	1.62	1.31	2.68	2.46	5.19	1.23
gene10388_RBM38	62.01	89.48	92.74	98.95	42.94	117.61	74.81	25.67	33.53	39.92	44.55	85.91	81.16	81.11	94.09	77.33	60.14	95.88	77.1	72.18	78.01	75.52	67.06	48.94	28.93	37.91	58.51	14.7	105.36	57.8	66.68	138.66	37.71	70.44	58.71	79.93	52.87	23.31	22.05
gene10390_CTCFL	1.54	0.68	1.16	0.44	0.31	1.27	0.55	0	0.13	0.29	0.36	2.13	3.21	13.42	16.16	20.77	1.34	3	2.16	5.97	2.95	2.04	9.48	1.04	0.96	0.73	4.57	2.03	26.15	2.26	9.12	2.6	38.8	2.34	6.92	4.56	5.54	7.43	0.18
gene10393_PCK1	0	0	0.05	0	0	0	0	0.06	0.05	0	10.42	0	0	1.32	1.1	0.31	0.04	1.01	0.28	1.34	0.66	0.24	0.5	0	0.24	0.03	0.61	0.23	1.11	0.98	0.99	0.32	0.6	0.02	0	0.61	0.59	1.23	0.4
gene10394_PMEPA1	5.76	8.49	2.58	3.54	1.55	5.56	2.43	1.45	1.58	1.58	4.52	10.9	15.64	9.77	18.07	7.33	12.15	6.48	17.49	7.48	8.42	5.77	12.45	5.83	8.05	5.45	15.09	10.59	8.29	34.7	16.74	7.45	21.89	3.32	9.74	4.68	14.19	37.41	15.1
gene10396_CUNH20orf85	0	0	0	0	0	0	0	0	0	0.17	0	0	0	1.36	1.22	1.14	3.67	0.98	0.97	1.16	1.89	1.3	3.23	0	1.21	0.61	1.91	0	3.06	6.08	2.27	3.33	0.48	1.23	0.17	2.07	2.16	0.33	0
gene10397_ANKRD60	0.21	0	0	0	0	0	0	0	0	0	0	0	0	0.11	0	0	0	0	0	0	0	0	0	0	0	0	0	0.34	0	0	0	0	0	0	0	0	0	0.93	0
gene10398_LOC110081093	3.72	7.18	3.9	6.18	2.07	5.7	6.57	0.96	1.67	1.66	2.59	9.25	12.24	8.08	7.23	7.33	4.79	8.76	9.8	7.84	8.05	4.4	9.22	6.81	4.88	3.03	7.89	2.85	6.96	15.37	9.95	5.14	9.11	3.68	4.67	5.9	6.54	5.36	4.13
gene10399_RAB22A	33.99	43.35	18.22	18.23	18.18	17.37	17.71	9.23	11.27	8.99	19.63	21.09	22.63	27.98	31.19	28.07	31.72	42.63	50.4	30.61	27.99	21.97	29.55	34.59	29.56	23.22	27.12	18.29	23.45	61.56	53.91	31.04	26.25	18.38	26.47	20.83	39.48	53.42	29.03
gene1039_NFASC	0.14	0.39	0.44	0.31	0.26	0.19	0.23	0.16	0.32	0.27	0.72	4.1	15.56	1.08	1.25	0.78	1.98	2.87	1.58	0.94	0.89	0.98	1.26	0.59	0.98	0.45	0.94	4.22	1.38	4.06	1.49	0.43	5.54	0.29	2.27	0.39	0.97	2.42	9.34
gene103_TIAM2	3.77	6.31	5.96	5.09	1.72	4.39	4.94	1.84	1.9	6.25	12.8	56.86	63.4	3.81	4.02	3.83	4.09	4.88	6.44	2.95	5.94	2.2	7.51	3.5	3.53	1.13	3.97	18.18	4.74	8.18	5.52	2.65	47.63	2.37	41.66	3.13	4.6	26.72	52
gene10400_PSIP1	152.77	189.37	96.21	62.12	46.19	65.04	92.91	33.25	49.05	59.48	109.07	94.37	127.67	185.4	162.75	156.45	143.06	104.57	148.89	138.26	128.71	88.72	110.71	104.38	136.96	95.56	149.89	157.29	126.18	338.92	299.71	119.14	157.74	90.77	194.55	119.93	234.27	622.81	135.65
gene10401_CCDC171	2.04	1.18	1.14	2.4	0.59	2.37	1.71	0.1	0.19	0.43	1.12	6.57	7.53	3.81	3.53	4.72	0.71	2.89	6.16	5.36	4	1.59	3.09	1.21	1.33	0.87	1.93	1.59	7.12	7.53	4.87	1.54	5.73	0.7	2.32	1.14	2.13	3.37	3.19
gene10403_BNC2	2.09	3.98	3.84	5.76	0.91	7.7	4.93	0.95	0.9	0.8	2.05	15.34	25.13	13.52	10.32	9.77	5.39	14.88	7.06	12.77	13.38	4.33	31.25	12.76	7.96	1.4	14.4	1.15	14.9	6.8	4.14	11.34	18.4	4.56	4.96	7.08	4.59	4.46	6.53
gene10404_CNTLN	4.72	6.95	4.25	3.18	1.81	2.52	3.83	2.07	2.29	2.41	4.8	5.73	5.3	7.53	8.37	7.19	5.04	7.03	14.22	5.15	5.01	4.62	5.38	6.57	5.83	7.76	7.06	7.04	4.36	17.99	18.65	5.72	13.49	4.15	9.85	3.52	11.27	48.81	7.25
gene10405_SH3GL2	5.32	6.19	3.83	7.81	1.24	14.05	8.18	0.3	0.34	0.29	1.51	27.56	30.82	8.65	7.59	12.49	1.24	9.69	1.77	18.18	12.68	2.19	24.81	4.71	3.22	0.51	10.54	1.61	9.35	4.19	1.44	4.63	19.73	2.01	5.73	4.52	0.59	0.84	4.26
gene10406_SYK	0.9	0.3	0.45	0.19	0.07	0.2	1.65	0.12	0.11	0.1	0.28	2.43	1.4	3.74	1.65	2.54	0.7	1.22	1.13	0.83	1.12	0.22	3.08	0.66	0	0.5	1.09	0.06	3.58	0.55	1.18	0.31	1.95	0.87	0.89	0.94	1.57	1.61	0.45
gene10407_AUH	4.19	7.45	3.11	3.16	1.33	3.31	4.69	0.67	0.64	1.15	2.43	7.01	9.12	10.09	8.78	7.35	7.29	9.88	6.83	5.3	7.78	4.68	6.85	5.36	3.37	3.18	7.24	3.62	9.46	13.03	7.87	4.24	10.04	3.6	9.36	4.84	6.98	4.14	5.74
gene10408_NFIL3	16.99	24.67	18.37	17.45	7.47	14.49	24.26	2.62	2.13	4.6	11.13	36.26	39.11	24.83	16.52	24.9	21.93	26.4	30.06	33.34	29.01	20.22	26.29	28.76	16.38	9.33	18.38	43.32	17.69	34.93	24.89	19.71	47.27	12.68	51.31	14.74	21.44	32.27	66.84
gene10409_ROR2	12.98	17.23	7.72	19.4	8.76	17.43	7.92	4.22	4.08	4.15	14.67	45.99	71.24	9.6	24.79	31.53	8.21	30.87	29.95	24.6	19.13	6.91	55.73	39.96	34.19	11.64	31.22	7.27	18.81	55.9	42.4	9.87	24.56	8.71	8.26	14.13	23.26	15.34	42.69
gene1040_CNTN2	0.96	0.86	0.61	0.36	0.72	0.51	0.66	0.63	0.58	0.91	2.21	27.41	54.59	1.39	1.43	1.98	1.61	2.21	0.74	0.42	0.6	1	7.46	2	2.88	0.93	6.13	71.1	4.38	2.99	1.35	0.38	48.83	0.72	7.23	1.03	2.55	2.13	74.53
gene10410_SPTLC1	10.75	11.18	6.96	12.11	6.33	13.71	9.25	2.59	3.83	3.93	6.47	36.3	50.68	9.07	21.78	24.68	9.1	21.84	32.2	15.88	16.46	10.5	35.43	28.67	20.59	8.71	20	11.81	24.46	31.84	30.75	11.28	39.47	8.93	8.8	11.08	15.9	10.85	17.92
gene10411_CDC42SE2	5.26	6.35	6.39	5.51	1.9	4.79	10.87	0.84	1.82	2.39	2.8	14.35	19.28	12.17	10.44	8.11	3.54	6.3	4.59	11.01	8.54	3.72	7.18	5.92	1.66	2.75	4.68	5.68	7.39	7.18	8.36	4.73	19.6	3.44	16.17	3.82	4.48	6.09	18.4
gene10413_LYRM7	9.96	4.29	7.13	4.57	8.44	4.51	11.27	2.79	3.19	4.15	5.22	4.25	9.05	11.22	7.96	12.9	9.57	11.6	8.79	9.46	12.15	10.54	9.85	8.7	8.43	9.09	13.63	13.87	8.7	7.59	10	6.96	11.36	9.48	13.37	6.03	11.28	12.95	7.96
gene10414_HINT1	669.38	722.94	498.74	381.17	372.31	406.76	442.25	163	145.59	253.45	405.24	387.98	382.97	720.97	660.47	644.69	624.47	599.78	631.24	786.83	714.12	823.24	503.2	517.03	571.71	523.76	774.92	724.88	430.74	691.62	967.58	678.03	712.87	464.39	923.25	497.18	766.3	920.69	552.36
gene10415_CHSY3	0.23	0.19	0.54	1.19	0.23	2.18	0.6	0.19	0.18	0.05	0.32	4.46	6.03	1.36	1.75	1.56	0.56	1.07	2.01	0.94	2.01	0.25	4.9	0.74	0.77	0.14	1.16	0.22	3.32	1.08	1.18	0.55	3.43	0.18	0.83	0.23	0.63	1.28	0.37
gene10416_ADAMTS19	1.48	3.45	1.37	1.26	0.63	1.18	2.78	0.81	0.73	0.73	2.74	7.67	8.57	3.83	8.58	6.5	2.4	6.97	14.03	2.77	7.42	1.95	14.67	14.79	12.99	3.11	15.9	1.32	8.84	8.94	19.86	2.65	4.76	7.41	2.2	3.68	15.39	2.69	4.5
gene10417_ISOC1	15.19	17.64	19.71	18.5	7.97	20.63	27.56	3.91	2.57	4.8	11.48	29.94	50.25	46.66	27.58	25.57	22.02	28.37	23.83	24.52	29.33	17.76	22.28	18	13.46	9.77	16.24	22.46	32.72	38.78	35.92	25.04	31.34	13.63	26.91	13.38	20.78	11.86	51.2
gene10418_SLC27A6	1.89	0.3	1.71	1.79	0.87	1.12	2.53	0.14	0.28	0.64	0.53	34.57	68.38	1.12	2.74	3.5	0.94	2.73	2.82	1.01	0.6	0.74	3.63	2.03	1.5	0.37	1.51	4.53	4.81	3.04	3.41	0.32	27.29	0.49	5.58	1.03	1.15	3.13	26.84
gene10419_LOC110081109	0	0	0.24	0.14	0	0.33	0	0	0.33	0	0	16.6	35.02	0.35	1.81	1.86	0	0.8	0.25	1.1	1.02	0	7.42	0.41	0.87	0	0.68	0	2.03	0.79	0.29	0.72	22.55	0.37	0	0	0	1.08	1.14
gene1041_TMEM81	0	0	0	0	0	0	0	0	0	0	0	0	0	0	0	0	0	0.12	0.11	0.5	0	0.06	0	0.18	0.19	0	0	0	0	0	0	0	0	0	0	0.17	0.34	0	0
gene10420_LOC110081122	0.15	0	0.44	0.66	0.39	0.15	0.13	0.09	0.1	11.42	5.61	0.24	0	1.78	0.42	0.38	0.37	3.9	1.16	0.14	0	1.17	1.16	0.37	0	1.09	0.41	0	1.86	0.9	1.86	0	0.19	0	0.34	1.38	1.17	1.32	0
gene10421_LOC110081156	0	0	0	0	0	0	0	0	0	0	0	0	0	0.82	1.06	3.4	0	0.31	0	0.73	0	0.17	0	0	0	0.46	0	0.61	1.3	0.71	1.39	0	0	0	0	0	3.3	0	2.4
gene10422_LOC110081121	0	0	0.09	0.11	0	0	0	0	0	0	0	0	0	0.82	0.35	0.16	0	0.41	0	0	0	0	0.28	0	0	0.41	0.18	0.54	0.72	0.9	2.45	0	0	0	0.86	0.15	0	1.68	0
gene10424_MBD1	20.73	19.83	15.09	16.26	9.29	18.56	22	5.62	7.12	7.96	13.83	39.25	40.89	36.04	43.2	46.45	22.58	38.42	40.4	30.45	26.88	16.58	44.85	26.56	28.48	13	29.57	25.55	44.93	46.76	38.15	28.73	48.82	17.16	30.44	29.75	39.74	70.53	20.56
gene10426_CXXC1	21.52	26.3	20.61	23.04	13.53	28.06	30.73	6.79	7.39	6.8	13.9	35.42	36.59	38.58	39.75	44.02	28.26	34.59	32.96	41.67	36.9	25.1	45.51	26.89	26.97	13.21	35.97	21.36	31.38	24.5	17.42	45.97	30.89	17.37	28.64	23.93	32.21	22.79	15.9
gene10427_LOC110081148	1.22	1.65	0.79	0.99	0.23	0.59	0.4	0.88	0.23	0.32	0.32	0.33	0.17	24.05	4.56	23.4	2.47	1.32	0.54	1.25	2	0.21	16.8	0.13	0.72	3.48	0	0	94.44	1.18	3.73	0.26	0.45	1.84	0.62	18.3	20.38	2.64	0
gene10428_LOC110081141	3.84	8.11	2.57	4.23	1.33	4.39	4.03	1.19	1.11	1.6	3.44	6.89	7.49	5.71	7.77	6.35	5.11	8.33	8.82	5.79	5.59	4.72	9.49	4.63	5.95	2.94	6.75	4.06	5.02	4.13	10.92	5.78	10.12	3.18	8.41	4.48	6.73	10.94	5.7
gene10429_PTPN18	0.92	0.51	0.77	0.13	0.08	0.35	0.53	1.27	0.93	0.22	0.84	2.61	1.34	1.63	2.31	1.73	0.56	0.8	0.3	0.79	0.76	0.33	1.62	7.9	0.51	0.87	1.48	0.08	2.74	0.34	2.41	0.68	1.95	3.52	0.66	1.4	1.61	1.27	0.11
gene1042_RBBP5	14.26	9.21	15.73	22.39	6.2	20.89	19.27	3.33	3.39	4.35	6.22	40.51	56.12	36.79	32.02	32.34	11.75	29.86	18.43	36.99	32.11	12.57	46.19	21.16	14.8	3.99	32.03	11.62	30.89	13.57	15.01	22.06	78.25	13.61	26.38	19.12	17.51	5.49	22.93
gene10430_IMP4	28.39	10.86	21.05	21.09	6.52	25.01	32.59	4.24	4.29	4.59	8.07	42.45	34.75	40.19	20.97	27.21	15.9	23.16	19.15	48.02	33.64	26.43	25.35	24.33	15.11	6.37	24.87	27.02	30.91	24.2	22.8	28.92	34.92	15.08	35.98	15.79	23.52	15.07	26.21
gene10431_CCDC115	21.6	49.87	16.86	22.46	12.64	23.81	15.95	3.53	4.21	6.62	11.6	16.54	16.69	21.42	22.55	23.42	27.8	23.79	30.89	21.95	29.55	27.5	17.85	18.03	17.66	14.22	23.98	13.76	16.27	30.38	41.26	17.93	21.58	10.63	24.35	17.44	26.62	25.29	16.08
gene10432_TRNAE-UUC	0	0	0	0	0	0	0	0	0	0	0	0	0	0	0	0	0	0	0	0	0	0	0	0	0	0	0	0	0	0	0	0	0	0	0	0	0	0	0
gene10433_TRNAE-UUC	0	0	0	0	0	0	0	0	0	0	0	0	0	0	0	0	0	0	0	0	0	0	0	0	0	0	0	0	0	0	0	0	0	0	0	0	0	0	0
gene10434_TRNAE-UUC	0	0	0	0	0	0	0	0	0	0	0	0	0	0	0	0	0	0	0	0	0	0	0	0	0	0	0	0	0	0	0	0	0	0	0	0	0	0	0
gene10435_LOC110081203	0.58	1.49	0.34	0.96	0.05	1.33	1.47	0.04	0.1	0.16	0.49	0.58	2.34	1.83	2.35	1.71	1.74	2.81	1.9	1.6	2.4	1.28	1.48	0.91	2.29	0.49	1.43	0.7	3.23	1.6	2.49	2.03	1.44	0.3	1.04	0.63	0.3	0.15	0.46
gene10436_LOC110081184	23.75	31.04	15.44	10.43	12.6	8.65	20.64	6.99	4.1	3.87	14.15	22.63	18.91	27.69	29.78	28.04	21.7	27.42	47.59	19.93	20.91	16.95	20.57	24.87	14.02	9.95	22.87	26.02	27.97	54.23	50.73	26.45	26.04	14.06	25.67	15.17	37.44	104.17	32.91
gene10437_RBM10	110.9	167.77	50.67	73.01	77.96	62.09	39.59	46.62	50.01	43.28	115.35	82.43	63.54	59.78	159.25	123.03	88.71	170.41	315.36	151.12	121.43	68.18	131.42	164.9	109.27	73.61	121.75	50.67	102.62	301	211.17	96.36	112.54	72.22	111.89	120.53	224.87	415.19	124.68
gene10438_NDUFB11	353.8	235.76	217.42	137.74	156.8	150.67	174.41	109.53	123.76	148.14	243.61	297.47	277.22	313.11	251.3	291	278.88	284.54	248.87	257.77	258.36	343.48	271.07	291.76	432.56	267.41	324.9	436.01	208.87	376.58	595.53	214.5	289.77	223.44	358.25	246.42	363.78	396.58	414.07
gene10439_LOC110081189	1.4	2	1.13	2.02	1.15	3.61	2.66	0.32	0.22	0.44	0.93	22.11	5.56	4.28	5.33	4.46	5.03	6.83	3.85	4.96	5	3.75	7.48	2.9	7.01	2.32	4.71	2.24	4.15	4.25	3.25	5.8	3.03	2.81	5.34	6.19	3.65	5.05	2.9
gene1043_DSTYK	1.78	3.19	2.56	3.98	1.5	3.56	3.95	0.79	1.81	1.19	2.09	6.97	8.11	5.75	5.94	3.65	3.34	6.64	7.72	4.14	6.13	2.75	6.7	5.6	3.91	1.33	4.96	2.06	6.05	9.76	5.72	3.79	8.55	2.48	3.9	2.82	3.2	4.65	3.8
gene10440_UBA1	76.06	112.31	80.15	87.37	39.56	101.1	104.28	22.39	24.44	31.69	44.94	185.07	184.08	146.52	145.04	149.32	88	115.93	105.94	155.1	132.93	74.53	153.5	83.06	88.77	43.04	119.55	86.42	119.46	90.81	94.23	123.2	187.94	54.8	116.14	90.63	90.55	74.96	93.15
gene10441_LOC110081153	264.11	359.93	273.26	232.79	101.99	246.49	337.94	54.5	58.02	91.1	146.63	320.43	341.53	509.94	449.45	374.21	467.28	448.95	457.7	460.68	458.76	351.73	331.27	354.91	294.5	162.8	404.02	257.02	339.52	472.71	464.55	537.62	350.41	221.72	423.04	267.6	401.19	299.16	371.94
gene10442_LOC110081158	0.15	0	0	0.1	0.1	0.15	0.15	0.07	0.22	0.12	0.25	0.77	0.87	0.71	0.54	1.18	1.33	0.66	0.27	0.09	0.4	0.23	5.98	0.47	0.75	0.55	2.65	3.48	6.99	0.58	1.75	0.26	5.35	0.5	2.66	1.45	10.29	10.15	5.51
gene10443_TRNAE-UUC	0	0	0	0	0	0	0	0	0	0	0	0	0	0	0	0	0	0	0	0	0	0	0	0	0	0	0	0	0	0	0	0	0	0	0	0	0	0	0
gene10444_CDK16	6.8	12.64	11.74	15.89	4.47	20.27	18.96	2.82	3.49	3.43	4.54	47	54.14	28.29	31.58	21.54	14.03	29.22	20.69	24.68	21.36	10.22	51.97	22	14.9	5.27	28.36	7.92	30.87	16.23	8.43	33.71	69.81	13.36	23.23	21.16	8.71	12.02	14.02
gene10445_USP11	15.45	22.03	14.5	19.7	5.98	20.26	15.08	4.73	5.81	6.7	12	29.45	30.78	21.93	26.34	22.05	15.4	25.25	27.84	26.98	22.2	12.28	23.45	17.24	16.42	7.56	22.31	15.69	21.89	21.98	28.21	19.51	36.65	10.39	26.16	15.53	20.87	31.13	21.52
gene10446_LOC110081149	12.85	15.84	5.15	5.9	7.89	7.4	2.27	3.69	4.43	3.89	7.17	4.82	3.82	6.61	17.42	16.39	9.13	11.08	23.27	7.73	11.51	7.3	9.13	12.39	10.71	8.88	9.31	13.21	12.27	6.43	22.91	9.39	7.15	7.31	11.33	9.48	17.21	44.09	18.5
gene10447_UXT	65.52	80.65	50.53	40.84	36.93	50.37	67.1	14.27	14.3	20.1	37.48	55.71	44.43	81.57	87.45	80.82	81.11	78.62	94.7	98.57	88.21	73.95	67.71	65.07	71.78	49.73	64.31	61.45	65.12	86.09	84.87	92.33	68.83	46.74	79.55	52.05	99.4	141.04	50.13
gene10449_ELK1	1.69	1.33	1.49	1.49	1.16	1.94	1.96	0.5	0.51	0.75	1.3	3.9	4.85	2.79	2.62	1.46	1.51	3.36	4.5	1.97	2.15	0.91	6.1	2.53	3.01	1.2	3.75	0.92	2.89	3.77	2.52	2.33	7.06	1.96	3.11	3.17	2.6	2.57	1.94
gene1044_TMCC2	1.57	1.75	3.36	5.98	4.52	3.97	4.99	1.68	3.45	2.45	2.04	4.18	3.86	3.25	3.04	2.11	2.02	3.25	2.35	1.69	2.8	1.66	4.12	2.33	1.68	1.67	3.2	0.64	4.86	4.61	2.22	2.12	3.63	1.88	2.48	4.6	2.94	1.26	0.69
gene10450_LOC110081201	0.85	1.44	0.41	0.34	0.28	0.99	0.48	0.1	0.05	0.4	0.5	2.17	3.9	2.31	2.29	2.89	1.74	2.26	1.4	0.71	1.43	0.91	10.49	1.43	9.45	1.42	6.27	2.13	1.66	3.05	4.36	1.4	3.1	1.23	4.71	3.56	1.79	2.9	1.55
gene10451_CFP	1.54	1.42	1.14	3.45	3.66	1.59	0.69	2.09	0.86	0.76	1.92	9.03	3.44	5.28	12.59	15.3	3.69	3	6.82	6.96	3.31	3.99	6.72	2.74	6.9	1.43	5.22	3.79	10.76	4.82	22.84	2.19	9.4	1.22	3.72	3.66	7.29	6.72	1.2
gene10452_LOC110081129	3.02	1.17	2.33	1.43	2.25	0.98	0.97	1.55	1.23	0.92	1.53	0.09	0.11	2.35	0.92	1.6	0.43	0.26	0.29	1	0.34	0.4	3.24	0.33	0.8	1.34	0.3	3.42	2.98	0.48	0.89	0.61	0.64	0.54	0.63	2.06	3.56	1.33	0.19
gene10453_SYN1	0.43	0.25	0.28	0.41	0.06	0.29	0.12	0	0	0.03	0	0.15	0.67	1.6	1.73	0.71	0.12	0.76	1.69	1.03	0.59	0.49	1.51	0.29	0.38	0.27	1.57	0.1	2.8	0.48	1.44	1.06	5.92	0.33	1.47	0.43	2.58	3.89	0
gene10454_TIMP1	19.4	13.35	11.58	19.5	13.98	15.08	8.88	3.54	2.37	3.15	5.38	29.17	12.43	27.83	61.29	94.44	23.16	29.7	41.22	21.53	27.52	24.44	22.03	18.96	27.12	14.74	46.29	97.29	42.06	60.33	160.64	18.7	50.32	11.64	18.88	12.09	34.58	26.93	25.69
gene10455_ARAF	19.82	14.38	25.09	24.42	15.17	28.5	25.23	6.38	9.14	9.88	19.32	32.67	33.12	40.73	41.36	39.47	29.57	38.23	34.52	35.11	37.12	25.85	54.14	33.22	29.91	17.08	47.03	20.41	36.67	32.14	23.86	39.6	40.58	22.7	35.67	31.06	36.5	35.37	23.22
gene10456_LOC110081127	0	0	0.14	0	0	0	0.05	0.04	0.04	0	0.05	0	0.27	0.48	0.18	0.32	0.85	0.2	0	0.37	0.08	0.11	0.43	0.08	0.34	0.1	0.26	0.34	1.29	1.14	0.64	0.14	0.08	0.05	0.07	0.29	0.79	0.14	0.54
gene10457_LOC110081181	0.07	0	0.29	0	0	0	0.17	0	0	0	0	0	0	0.14	0	0.16	0	0.32	0	0	0	0	1.33	0	0	0	0.09	0	4.38	0.59	0	0	0	0.15	0	1.87	5.7	0.43	0
gene10458_LOC110081185	1.15	0.36	0.45	0	0	0	0.06	0	0.14	0	0.16	0	0	1.84	4.93	2.3	0	0.66	1.15	1.06	0.17	1.05	0.92	0.33	0.36	0.77	2.34	0.65	6.62	1.22	5.13	1.58	2.64	0.05	1.24	1.32	3.17	12.76	0.1
gene10459_LOC110081160	0	0	0	0	0	0	0	0	0	0	0	0	0	0	0	0	0	0	0	0	0	0	0	0	0	0	0	0	0	0	0	0	0	0	0	0	0	0	0
gene1045_NUAK2	7.47	10.53	6.52	5.32	1.49	5.24	6.52	1.08	0.57	1.74	1.93	4.16	8.85	20.27	16.24	12.91	12.29	16.76	18.94	15.55	13.59	7.05	16.35	8.38	8.17	3.14	18.56	7.27	9.58	14.52	14.58	9.92	20.03	3.84	12.56	5.46	13.77	10.21	4.64
gene10460_LOC110081161	0	0	0	0	0	0	0	0	0	0	0	0	0	0	0	0	0	0	0	0	0	0	0	0	0	0	0	0	0	0	0	0	0	0	0	0.12	0	0	0
gene10461_LOC110081175	0	0	0	0	0	0	0	0	0	0	0	0	0	0	0	0	0	0	0	0	0	0	0	0	0	0	0	0	0	0	0	0	0	0	0	0	0	0	0
gene10462_LOC110081162	0	0	0	0	0	0	0	0	0	0	0	0	0	0	0	0	0	0	0	0	0	0	0	0	0	0	0	0	0	0	0	0	0	0	0	0	0	0	0
gene10463_LOC110081163	0	0	0	0	0	0	0	0	0	0	0	0	0	0	0	0	0	0	0	0	0	0	0	0	0	0	0	0	0	0	0	0	0	0	0	0	0	0	0
gene10464_LOC110081197	0	0	0	0	0	0	0	0	0	0	0	0	0	0	0	0	0	0	0	0	0	0	0	0	0	0	0	0	0	0	0	0	0	0	0	0	0	0	0
gene10465_LOC110081199	0.26	0	0	0.12	0	0	0	0	0	0	0	0	0	0	0	0	0	0	0.4	0	0	0	0	0	0	0	0	0	1.19	0	0	0	0	0	0	0	0	0	0
gene10466_LOC110081164	0	0	0	0	0	0	0	0	0	0	0	0	0	0	0	0	0.53	0	0	0	0	0	0	0	0	0	0	0	0.24	0	0	0	0	0	0	0	0	0	0
gene10467_LOC110081125	0	0	0	0	0	0	0.11	0	0	0	0	0	0	0.24	1.07	1.24	0	0.21	0	0.44	0.16	0	0.72	0.32	0	0	0	0	1.16	0	0.31	0.14	0	0	0	0	0.6	1.13	0
gene10468_LOC110081124	0	0	0	0	0	0	0	0	0	0	0	0	0	0	0.45	0.43	0	0.37	0	0	0.14	0	0.25	0	0.15	0	0	0	1.66	1.45	0.59	0	0	0	0	0	0.18	0	0
gene1046_KLHDC8A	1.58	1.38	0.9	1.12	2.7	0.74	2.32	0.08	0.21	0.46	1.09	6.33	7.6	3.11	3.77	1.21	2.68	4.55	2.78	1.58	2.32	2.97	2.49	1.14	0.87	0.94	1.63	0.66	2.12	10.09	1.39	0.76	2.63	0.72	2.36	1.17	1.59	0.96	1.01
gene10470_LOC110081179	0	0	0	0.38	0.07	0	1.49	0	0	0	0	0	0	0.82	0.6	3.55	0	0.35	0.5	0	2.57	0	0	0	0.72	0	0	0.11	0.25	2.39	0.38	0	0	0	0.37	0.37	0.34	0	0
gene10471_LOC110081190	0	0	0	0	0	0.19	0	0	0.52	0	0	0.3	0	1.03	1.59	0.24	0.71	0	0.3	0.73	0	0.67	1.06	0.37	0.51	0.46	0.8	0.41	0.43	1.43	0.87	0.84	4.4	0.29	1.49	0.44	4.21	0	0
gene10472_LOC110081133	0.23	0	0.11	0.07	0	0.08	0.2	0	0	0	0.12	0.12	0.11	1.18	0.65	0.68	0.75	0.12	0	0.3	0	0.27	0.26	0	0	0	0	0	2.11	0.79	0.4	0	0.3	0	0.09	0.09	0.62	0	0.11
gene10473_LOC110081130	0	0	0	0	0	0	0	0	0	0	0	0	0	0.23	0	0.41	0	0.17	0	0	0	0	0.97	0	0	0	0	0	1.95	0	0.93	0	0	0	0	0.62	0.34	0	0
gene10474_LOC110081131	1272.49	1082.08	1110.69	889.24	470.27	955.8	1150.42	247.94	299.52	382.79	625.48	1211.07	1340.91	1610.55	1451.02	1409.82	1253.3	1268.44	1419.8	1674.55	1608.19	1249.39	1580.78	1577.38	1209.04	916.37	1700.43	1245.67	1181.48	1849.99	1444.09	1267.28	1644.99	1189.5	1758.55	1193.48	1605.13	962.93	1916.56
gene10476_LOC110081132	1484.12	1606.11	1454.95	1256.89	898.92	1365.16	1532.41	309.57	259.78	344.55	710.86	1528.77	1444.93	2462.11	2277.5	2063.98	2294.51	2369.57	2270.48	2416.4	2511.66	2199.52	1577.37	1836.92	1298.43	809.12	1745.67	1174.89	1471.66	1489.99	2290.29	2291.36	1464.37	1244.43	1574.19	1071.28	1694.36	863.12	1574.35
gene10478_LOC110081135	0.4	1.55	0.15	0.54	0	0.2	0	0.12	0.13	0	0.16	1.26	4.59	0.43	0.55	1.01	0	0.33	0.31	0	0.25	0.52	0	0	0.27	0	0	1.05	0.45	0	0	0	0.76	0	0.44	0.69	0.31	0	5.27
gene10479_ABT1	13.76	13.95	15.35	15.94	6.94	22.78	33.72	2.65	2.72	5.13	8.23	43.64	81.89	28.86	34.66	35.99	20.78	36	16.45	32.57	25.11	20.29	41.44	23.75	20.93	6.84	33.82	16.2	24.32	15.43	11.76	32.74	71.88	16.2	42.78	22.4	17.64	8.92	21.24
gene1047_LEMD1	16.95	17.48	14.93	6.57	2.46	10.11	17.55	2.25	2.73	5.6	11.31	9.07	13.78	40.41	32.58	42.85	13.86	16.18	13.34	31.79	14.94	16.5	31.5	14.6	13.82	29.35	28.91	20.12	72.84	26.51	45.87	13.46	64.16	19.07	50.32	38.23	71.66	70.48	9.39
gene10480_GRM6	0.53	0.77	0.14	0.32	0.1	0.13	0.21	0.19	0.08	0.03	0.19	0.8	1.64	1.58	1.82	1.74	1.35	1.64	1.12	0.48	0.67	0.49	4.74	1.1	2.33	1.03	2.7	1.86	3.7	3.71	1.66	0.67	2.16	1.25	2.82	1.76	1.12	3.01	0.94
gene10481_LOC110081178	34.76	26.58	24.85	18.66	11.95	22.69	18.32	6.14	4.12	7.05	11.83	21.33	23.87	36.53	35.35	45.62	21.96	29.44	33.69	30.73	29.99	23.99	21.1	15.14	15.1	10.05	24.85	19.41	31.79	16.12	31.65	29.27	43.77	10.61	36.35	17.62	31.94	20.25	12.01
gene10482_WDR13	13.3	19.18	14.01	11.93	5.42	13.73	21.73	2.62	2.98	4.28	6.39	25.39	32.83	27.37	22.12	23.06	22.34	25.4	19.7	19.78	21.18	13.32	24.17	17.08	16.84	9	19.63	10.54	21.08	24.27	18.79	15.55	21.66	12.53	18.01	15.01	15.72	18.46	13.97
gene10483_SUV39H1	6.48	5.21	5.45	5.78	2.42	6.43	6.86	2.86	2.85	3.25	5.1	12.95	13.62	7.67	7.67	7.49	6.28	8.41	8.63	8.26	8.11	5.17	7.89	4.31	6.58	2.06	8.42	5.44	7.86	10.48	18.79	5.11	13.96	3.81	9.91	5.69	12.56	3.53	6.31
gene10485_WAS	0.86	1.55	0.58	1.03	0.63	0.64	1.14	0.72	0.97	0.33	0.9	3.4	1.96	1.48	0.69	1.7	0.85	1.72	1.4	1.83	1.28	1.1	0.7	2.06	0.66	0.37	0.85	0.18	1.26	3.61	4.26	1.1	1.82	1.42	1.14	1.56	1.67	0.64	0.23
gene10486_SLC38A5	2.7	3.36	2.94	6.92	3.42	6.85	2.07	1.75	6.15	3.21	2.55	13	10.66	2.95	8.06	4.63	3.45	11.18	9.4	9.6	5.91	2.46	17.54	4.82	5.13	2.04	6.2	1.87	9.01	6.42	4.7	4.59	17.63	4.22	4.81	9.09	3.75	6.43	6.59
gene10487_TBC1D25	2.18	0.68	2.86	2.64	0.62	2.52	2.28	0.55	0.56	0.79	1.47	11.21	17.39	6	5.87	3.95	2.49	4	2.94	4.47	3.22	1.27	8.73	1.7	2.42	1.63	4.59	3.37	4.95	8.18	2.42	2.98	19.64	1.64	4.01	2.99	2.26	10.97	4.31
gene10488_EBP	2.3	0	2.66	4.46	0.59	8.37	3.62	1.8	0.94	1.26	2.93	22.95	30.85	4.34	15.07	30.24	6.59	15.06	3.71	10.62	9.36	1.38	38.26	8.51	10.69	3.81	9.27	6.04	9.76	3.47	2.51	6.21	22.07	2.2	5.68	6.2	3.59	0.89	7.44
gene10489_PORCN	8.69	13.16	5.41	9.98	4.46	12.55	6.01	1.3	1.61	2.19	4.83	38.54	37.28	10.84	20.85	24.48	9.61	14.44	17.38	17.7	13.5	4.95	31.17	14.61	13.28	2.8	15.54	9.79	13.2	20.16	19.41	10.68	25.17	3.98	9.62	7.29	10.96	16.25	18.82
gene1048_TRNAW-CCA	0	0	0	0	0	0	0	0	0	0	0	0	0	0	0	0	0	0	0	0	0	0	0	0	0	0	0	0	0	0	0	0	0	0	0	0	0	0	0
gene10490_LOC110081144	0	0	0	0	0	0	0.12	0	0	0	0.16	0	0.48	1.72	1.25	0.78	0.42	0.33	0.32	0	0.26	0.18	0	0.08	0.18	0	0.1	1.02	1.87	0	0.18	0	0.71	0	0.08	0.08	0.54	0	2.13
gene10491_FTSJ1	19.47	28.79	16.06	21.02	13.8	22.74	26.55	4.18	5.38	5.94	14.72	40.52	41.26	26.17	21.51	29.34	16.82	24.46	36.93	35.08	32	27.69	30.65	23.25	23.02	11.13	35.1	7.7	20.56	11.75	36.83	34.75	46.93	14.16	38.86	19.56	28.57	37.36	10.09
gene10492_GPKOW	37.78	49.63	39.7	40.54	19.76	46.12	43.87	9.47	8.35	9.23	22.46	52.89	59.02	58.28	59.05	65.85	39.73	49.93	65.04	74.02	69.47	48.02	54.3	37.61	31.6	18.34	52.09	40.92	43.69	63.48	59.5	57.34	53.24	27.96	49.67	27.85	41.12	56.5	46.7
gene10493_WDR45	40.88	38.63	28.24	24.27	16.32	28.01	29.11	8.09	8.13	12.29	20.31	41.18	41.03	47.39	37.58	38.28	29.73	32.82	37.5	47.9	43.33	29.17	52.88	38.01	27.07	22.8	49.02	30.58	35.42	34.33	38.27	34.81	54.86	30.41	47.83	31.03	48.2	38.88	35.26
gene10494_PRAF2	7.9	6.79	5.21	7.45	3.97	8.91	6.74	1.89	2.05	3.09	5.62	23.73	24.68	11.38	17.25	17.85	12.7	16.99	13.2	13.92	13.84	7.09	18.59	12.78	16.11	5.38	15.11	8.56	13.31	18.96	14.01	10.15	18.84	5.64	9.74	8.37	9.22	5.96	21.19
gene10495_CCDC120	2.81	4.19	4.13	5	1.24	8.05	4.77	0.45	0.96	1.15	1.78	18.12	15.56	14.37	23.99	12.67	3.14	10.97	7.63	14.45	10.82	6.07	31.18	7.82	5.75	2.31	13.29	3.52	15.06	4.18	8.36	8.76	26.23	4.51	8.42	9.44	7.89	1.68	10.63
gene10496_TFE3	8.69	11.44	9.41	12.54	5.67	16.22	13.82	2.75	3.83	3.65	5.64	35.5	35.27	13.98	22.8	18.86	16.26	22.07	19.74	20.06	20.73	10.29	30.39	17.03	15.76	5.77	19.74	11.67	18.53	15.95	10.16	17.89	28.44	10.58	19.06	12.29	12.7	9.14	18.13
gene10497_GRIPAP1	6.9	8.93	6.88	10.51	6.18	10.12	8.53	2.17	3.09	3.75	7.02	11.78	15	9.01	12.28	10.21	7.27	11.96	16.11	10.92	13.2	7.18	15.77	10.38	9.05	5.92	13.3	5.53	12.24	8.09	7.26	7.22	16.85	5.89	11.99	12.05	12.66	6.43	10.05
gene10498_KCND1	0.08	0	0.01	0.19	0	0.28	0.22	0	0.04	0.06	0.1	2.37	2.87	1.13	0.28	0.4	0	0.19	0.77	0.17	0.19	0.16	1.82	0.47	0.62	0.27	0.61	0.12	1.57	0.36	0.33	0.45	0.7	0.19	0.34	0.62	0.67	0.85	0.33
gene10499_LOC110081202	6.62	10.9	4.67	8.66	3.95	9.17	9.71	1.79	1.62	3.75	5.77	15.17	19.66	11.14	9.05	11.28	6.23	10.9	10.62	11.2	13.73	5.37	8.41	5.85	5.62	2.99	11.62	6.99	7.12	19.12	14.07	8.03	15.09	3.86	14.37	6.82	12.51	6.28	5.88
gene104_SCAF8	13.76	20.4	12.99	19.57	7.93	17.82	16.53	3.32	5.12	5.01	9.02	29.39	40.88	26.01	27.96	26.93	16	24.2	25.1	27.99	26.33	12.38	33.03	22.42	15.28	6.35	22.27	9.94	24.76	29.29	25.26	18.85	43.39	12.73	22.09	17.59	18.31	17.66	18.5
gene10500_OTUD5	13.58	15.93	11.64	12.48	6.97	11.98	11.82	3.06	3.11	3.97	7.7	20.8	17.9	22.14	24.22	21.39	18.02	19.47	20.27	20.12	19.06	12.97	22.77	15.69	13.61	8.06	21.85	12.32	17.79	19.44	18.02	20.37	22.24	9.29	16.23	14.07	21.39	25.7	13.78
gene10501_PIM2	10.2	10.02	16.36	39.16	33.7	25.28	20.83	31.12	55.07	29.3	20.3	4.75	2.96	4.84	4.19	9.26	3.37	3.12	4.54	2.23	3.29	12.22	5.17	9.37	4.74	7.59	2.22	3	30.37	17.38	9.19	8.21	2.3	18.65	5.72	14.99	5.53	7.74	1.29
gene10502_PHYH	5.75	2.29	4.34	6.84	5.83	10.87	5.52	1.99	1.63	3	3.73	13.46	23.05	9.56	7.08	9.81	2.62	5.88	3.73	11.26	7.36	1.51	17.78	3.65	3.22	1.84	10.57	3.4	11.54	0.32	0.47	3.84	23.73	4.35	5.13	8.61	2.09	0.59	3.37
gene10503_UCMA	0.35	0.84	0.16	0.42	0.14	0.36	0.54	0.38	0.66	1.08	0.55	0.9	0.79	0.76	0.68	0.53	0.77	1.58	1.84	1.1	0.87	0.36	0.63	1.29	4.02	0.34	1.84	1.71	0.87	0.79	0.95	0.23	1.54	0.59	2.08	3.69	5.78	2.79	0.49
gene10504_LOC110081232	12.41	12.2	7.22	8.49	2.87	7.86	7.51	3.64	3.11	3.07	8.92	19.28	18.69	11.53	17.5	13.32	9.77	20.82	11.28	11.59	12.36	8.99	8.53	9.89	6.76	2.7	14.13	8.89	12.12	17.58	21.63	12.86	26.25	5.95	22.91	7.34	15	5.5	7.01
gene10505_LOC110081242	5.94	7.23	4.93	6.64	1.4	8.1	6.37	2.65	2.35	2.36	4.52	27.61	30.25	10.94	11.42	11.87	4.11	13.23	7.11	10.14	10.15	5.5	19.67	5.71	4.31	2.24	11.69	8.87	12.2	7.92	9.43	9.64	48.22	3.63	13.43	4.44	10.22	12.59	5.3
gene10506_OPTN	28.83	46.23	26.39	33.73	17.86	32.22	26.25	7.31	11.16	15.05	48.29	60.16	49.35	40.53	41.5	33.66	39.7	42.25	49.34	47.49	42.56	18.81	76.6	43.1	46.08	39.31	68.35	31.77	33.4	98.74	45.28	65.01	80.11	25.61	72.27	36.75	45.5	132.52	54.39
gene10508_CCDC3	0.47	1.72	2.1	4.87	0.8	4.37	1.11	1.91	0.09	0.85	2.13	34.9	19.51	2.87	4.92	4.59	1.73	8.61	4.29	11.33	1.6	0.41	18.78	2.07	13.1	0.66	10.1	2.73	5.07	6.34	3.8	7.14	81.38	0.52	13.07	2.4	2.84	0.6	9.91
gene10509_CAMK1D	0.5	0.92	0.5	1.02	0.43	1.32	0.77	0.26	0.68	0.31	0.63	3.07	5.5	2.93	2.9	1.05	1.24	2.89	2.22	2.34	1.48	0.33	5.02	0.88	1.4	0.57	3.7	1.24	2.65	1.74	1.11	1.39	10.85	1.28	3.38	1.87	2.43	1.33	1.65
gene1050_CDK18	4.97	3.67	5.65	13.97	1.08	13.44	6.92	0.46	0.57	1.17	2.7	25.28	22.18	8.98	4.51	4.14	6.27	7.2	7.91	19.23	10.97	7.35	18.56	10.54	5.59	2.35	12.86	7.41	4.1	2.7	2.08	15.67	17.95	5.03	12.9	7.26	5.24	2.89	21.62
gene10511_CDC123	21.66	21.22	20.48	15.45	7.63	14.29	16.93	3.94	3.76	3.21	10.58	14.97	26.69	30.54	21.6	28.52	16.94	23.48	16.79	22.81	22.73	16.97	21.34	13.63	9.25	8.63	15.7	12.48	22.74	18.25	17.97	16.76	31.41	9.62	18.48	10.86	10.8	5.91	11.64
gene10512_NUDT5	77.36	84.4	59.18	50.69	29.57	47.81	62.63	15.27	12.69	21.31	67.23	55.46	72.65	95.87	63.36	82.81	81.23	99.5	55.68	84.3	107.36	85.26	52.03	62.89	43.93	33.79	75.66	58.49	63.81	65.25	108.86	70.78	134.48	31.92	111.72	55.55	74.65	59.54	59.92
gene10513_SEC61A2	20.81	36.38	10.89	12.77	14.44	11.98	7.57	5.3	4.97	7.4	17.25	30.3	42.28	15.71	27.51	29.95	14.78	34.08	57.09	24.41	24.21	10.88	37.1	33.09	36.02	12.32	28.51	24.14	18.93	58.62	42.9	19.79	32.37	11.25	19.54	18.65	28.7	36.28	35.46
gene10514_DHTKD1	2.09	2.38	3.44	6.81	2.94	8.57	3.58	1.88	2.49	2.23	3.97	23.19	30.41	7.75	9.78	10.39	4.25	9.02	6.42	8.81	10.82	2.65	19.71	7.73	8.19	1.88	8.72	7.06	10.38	5.59	4.57	6.98	27.19	3.9	6.14	5.55	3.4	2.26	12.14
gene10515_UPF2	37.17	55.05	26.08	28.96	21.47	25.1	27.63	16.23	21.2	17.23	29.66	33.5	44.7	41.59	48.21	43.21	44.58	42.31	69.09	43.66	40.41	26.79	38.44	37.82	43.3	29.6	36.43	40.8	38.66	119.03	64.4	33.77	43.61	33.85	40.49	35.36	55.17	203.59	36.57
gene10516_LMNTD1	0.54	1.38	0.49	2.37	0.02	0.52	0.31	0.04	0.02	0.15	0.05	1.33	0.74	0.47	0.43	0.42	0.41	0.31	4.28	4.28	0.46	0.28	0.46	0.25	0.27	0.08	0.25	0.11	0.69	3.76	3.06	22.11	0.66	0	0.27	0.26	0.49	0.82	0.57
gene10517_RASSF8	18.39	38.77	19.79	11.22	7.16	9.48	15.55	6.84	11.56	10.6	22.79	24.34	31.86	29.1	31.98	18.25	38.05	18.98	38.98	16.48	27.11	17.48	20.66	20.18	26.42	22.33	25.29	27.09	15.16	74.7	37.42	21.09	25.8	15.8	29.72	14.96	37.67	102.56	16.37
gene10518_LOC110081231	0	0	0.09	0	0	0	0	0	0	0.07	0	0	0	1.07	0	0.31	0	0	0	0	0	0	0	0.15	0	0	0	0	0.28	0	0.22	0	0.47	0	0.14	0	0.19	0	0
gene10519_BHLHE41	1.21	3.45	0.7	1.04	0.43	0.89	1.05	0.02	0.05	0.06	0.27	2.45	2.17	2.93	2.75	1.75	2.07	1.52	3.15	2.38	2.3	1.72	3.1	0.6	1.26	0.77	3.81	0.68	4.81	3.92	5.29	3.12	2.9	0.72	2.09	1.6	2.59	1.17	0.69
gene1051_MFSD4A	0.55	0.21	0.78	1.28	0.89	0.75	0.73	0.28	0.16	0.46	1.41	4.88	5.33	3.4	2.46	1.9	3.46	2.39	5.69	1.73	3.08	2.2	8.97	5.6	7.71	1.05	11.84	5.36	3.3	8.68	5.1	3.5	7.6	1.85	2.71	1.7	6.74	5.5	13.49
gene10520_SSPN	0.13	0.12	0.13	0.22	0.03	0.3	0.27	0.16	0.22	0.17	0.43	4.52	4.41	0.36	0.85	0.54	0.27	0.52	0.55	0.42	0.68	0.11	2.61	0.75	0.63	0.33	0.94	0.78	0.94	0.95	0.18	0.47	2.26	0.28	0.38	0.45	0.63	2.15	0.45
gene10521_ITPR2	2.36	4.45	1.56	3.38	2.2	2.84	1.82	0.7	1.05	1.08	1.71	6.53	10.66	1.75	2.78	2.64	3.33	2.73	5.14	3.25	2.84	1.13	3.69	2.49	2.33	1.08	2.72	2.02	3.05	5.24	3.41	2.25	4.42	1.37	1.82	2.68	2.46	7.38	3.32
gene10524_INTS13	27.26	28.94	23.74	27.05	14.64	25.93	35.03	9.08	11.99	14.73	25.14	45.01	55.14	44.89	39.28	46.43	24.76	32.75	35.1	41.49	42.21	26.76	40.24	42.75	35.61	24.6	36.86	38.79	42.96	52.16	52.86	29.99	57.04	28.28	49.43	36.42	52.9	66.61	42.77
gene10525_FGFR1OP2	7.37	9.51	9.36	11.36	3.62	12.01	10.03	2.7	3.18	3.07	5.46	12.14	17.64	19.98	14.61	15.99	10.89	13.74	15.05	16.45	15.51	8.39	17.19	12.65	7.97	6.32	15.9	4.61	17.71	15.8	19.37	10.58	16.11	9.58	14.94	10.26	13.67	7.49	9.02
gene10526_TM7SF3	4.6	4.56	3.27	4.77	2.6	4.73	4.24	1.61	3.03	2.11	3.01	15.31	16.74	5.38	11.61	12.6	6.28	9.2	9.95	6.06	8.52	4.69	14.62	11.09	7.91	2.77	7.96	4.74	11.74	16.91	13.81	5.02	23.1	5.14	5.75	5.9	6.95	10.6	10.94
gene10527_MED21	29.54	22.76	41.18	42.2	19.21	41	19.88	7.89	11.82	8.62	21	37.11	65.05	62.6	54.74	58.45	41.2	78.11	69.97	83.61	46.6	21.2	46.27	45.3	33.49	36.12	50.83	33.77	36.9	43.77	64.17	57.47	76.83	25.84	68.26	25.37	30.7	23.98	25.78
gene10528_STK38L	8.95	11.43	10.07	8.27	4.16	7.12	13.75	4.62	6.22	4.71	7.58	19.17	28.23	15.81	8.54	9.27	9.31	8.89	8.82	9.97	9.84	5.77	11.04	10.94	8.55	6.38	11.41	14.14	11.01	16.65	8.47	6.79	23.24	8.21	17.79	9.8	9.62	12.94	18.38
gene10529_ARNTL2	2.74	4.48	2.4	5.25	1.69	2.8	5.43	1.82	0.87	2.11	9.22	12.66	11.03	4.23	5.02	2.55	4.21	8.71	9.8	4.86	6.21	2.41	11.03	7.1	4.11	1.61	7.28	1.63	3.66	10.06	4.43	1.5	14.8	1.52	6.08	4.44	5	4.97	11.57
gene1052_ELK4	0.39	0.92	1.05	1.6	0.66	2.41	1.49	0.28	0.28	0.15	0.45	6.39	10.1	1.04	2.03	1.06	0.39	1.29	0.81	1.43	1.71	0.45	4.25	0.64	0.32	0.12	1.51	0.3	2.24	1.21	0.85	0.99	7.15	0.56	0.74	1.3	0.53	0.6	0.96
gene10530_LOC110081224	0.59	0.53	0.07	0.04	0.07	0.08	0.13	0.09	0.08	0.04	0.06	0.12	0.07	1.57	1.01	1.08	0.03	0.2	0.42	0.05	0.18	0.11	0.09	0.42	0.1	0.22	0.21	0.37	4.36	0.3	0.16	0.06	0.32	0.8	0.29	0.42	0.62	1.04	0.25
gene10531_HSPA14	26.66	23.84	17	19.11	9.36	17.78	22.21	4.36	5.89	6.69	18.99	18.01	29.27	35.56	30.8	35.28	19.58	31.87	35.87	41.71	36.65	22.4	35.55	18.85	19.03	17.14	28.36	11.26	33.76	49.65	39.1	25.19	44.74	14.69	30.18	19.49	29.09	34.02	16.52
gene10532_DCLRE1C	8.84	13.22	5.97	5.73	3.13	5.59	4.77	3.16	2.66	3.56	7.09	9.83	13.66	10.39	11.51	12.07	7.95	10.19	12.31	15.26	10.82	4.29	11.16	12.28	8.83	4.43	12.21	7.11	13.83	16.49	16.83	8.01	22.25	7.35	15.15	14.05	20.95	27.7	10.2
gene10533_MEIG1	1.5	0.7	1.95	0.34	0.35	0.69	1.36	0.14	0.11	0.43	1.42	1.09	0.32	6.38	3.36	5.49	1.56	1.34	1.28	1	0.94	2.66	2.04	0.28	0.8	1.16	1.56	1.36	5.72	5.72	7.77	2.09	2.05	0.52	2.75	5.52	9.49	8.99	0.74
gene10534_TMEM243	8.55	7.88	4.46	3.57	1.5	5.13	4.99	1.29	0.69	1.92	2.77	5.36	7.08	13.46	13.36	14.78	11.22	9.09	12.27	9.66	10.94	12.57	12.05	11.2	10.08	5.88	9.91	6.58	10.43	9.77	21.21	8.92	14.15	3.92	14.1	8.83	15.76	8.75	6.03
gene10535_DMTF1	38.82	55.53	16.57	25.96	17.8	20.41	16.24	10.12	9.29	9.93	28.33	19.51	17.48	19.97	53.69	36.11	38.79	52.86	67.58	36.62	34.24	21.6	29.43	32.17	31.33	14.4	25.99	8.56	36.63	51.42	58.06	21.08	30.17	14.11	20.87	22.4	42	58.37	23.48
gene10536_CSMD1	0.08	0.04	0.15	0.07	0.1	0.15	0.29	0.01	0.01	0.03	0.12	0.4	0.69	0.32	0.61	0.23	0.01	0.18	1.8	0.39	0.7	0.09	0.28	0.06	0.12	0.02	0.13	0.06	1.39	0.23	0.29	0.22	1.05	0.07	0.24	0.16	0.29	0.11	0.08
gene10538_MCPH1	1.21	1.19	0.65	1.06	0.49	1.14	1.77	0.52	0.29	0.77	1.16	1.84	3.2	1.98	1.87	2.68	1.19	1.74	2.1	1.82	1.78	1.23	2.22	1.23	1.01	0.76	1.36	0.59	2.41	2.32	2.88	0.9	4.5	0.48	2.38	1.3	2.11	1.51	1.28
gene10539_ANGPT2	1.13	1.68	0.88	1.51	0.69	1.23	0.87	0.28	0.17	0.92	1.93	7.05	15.66	2.36	3.77	6.43	1.83	4.01	2.85	4.85	2.22	1.26	7.08	4.01	6.02	1.43	4.41	2.09	3.13	12.15	7.04	1.96	6.77	0.24	3.1	2.01	2.68	2.57	6.68
gene1053_LOC110081134	2.07	1.27	2.7	2.67	0.51	1.78	3.29	0.5	0.63	1.19	2.95	4.48	3.02	3.33	1.75	2.54	1.75	4.36	2.78	3.76	2.25	1.51	1.9	1.54	1.38	2.31	1.55	3.63	1.74	3.79	4.2	4.03	3.71	1.58	3.82	2.98	1.05	1.89	1.97
gene10540_AGPAT5	9.59	8.87	9.09	9.21	4.27	8.17	11.77	2.12	3.07	7.36	7.99	76.52	85.17	8.73	13.16	16.07	8.7	15.18	19.44	14.81	10.63	4.82	21.29	16.73	17.25	7.66	18.21	31.73	12.02	24.96	15.6	8.35	56.79	7.27	18.62	13.22	12.51	25.61	86.91
gene10541_TMEM14A	19.44	22.2	27.95	38.04	6.58	27.63	22.41	4.61	9.42	9.95	9.51	73.75	69.98	43.07	38.53	38.88	32.92	48.23	23.35	27.67	37.08	20.6	25.25	51.09	30.17	13.71	31.42	25.63	33.94	54.54	45.41	27.7	54.36	30.08	43.79	19.91	18.31	16.27	89.24
gene10543_LOC110081254	97.37	81.03	140.45	183.69	45.2	84.74	192.13	44.98	87.2	34.94	266.99	64.35	90.62	76.51	43.05	39.88	116.83	154.86	72.57	99	110.3	82.53	51.51	80.58	51.96	65.04	43.16	61.11	80.65	62.39	50.22	61.77	85.66	103.02	109.66	83.8	62.38	23.18	142.43
gene10545_LOC110081252	63.18	103.92	56.64	59.45	29.82	63.46	92.79	10.79	11.68	9.92	20.66	60.89	79.01	124.5	92.43	98.4	86.62	42.15	125.94	119.24	118.21	62.94	68.23	119.42	15.6	12.43	22.4	24.56	53.54	94.19	73.3	109.96	57.17	88.88	65.27	18.6	40.95	53.49	28.73
gene10546_ADGRG1	14.1	9.24	14.81	25.21	24.67	51.21	19.15	10.93	27.84	19.17	23.84	250.23	230.51	9.35	18.54	33.75	8.14	37.86	74.75	30.76	54.43	12.79	47.13	30.53	28.44	13.26	44.52	122.15	35.16	94.78	41.62	20.42	243.95	15.42	64.11	23.68	34.32	64.92	329.77
gene10548_CCDC102A	13.87	18.44	12.69	15.22	6.42	15.2	17.09	2.94	2.8	5.58	8.01	51.84	42.19	14.02	26.17	16.71	19.96	33.6	24.28	28.51	21.08	17.03	35.87	21.29	21.03	5.05	19.8	19.81	11.05	12.87	13.42	19.59	38.48	11.58	30.61	20.03	14.14	32.85	25.36
gene10549_DOK4	3.32	3.4	2.79	2.92	0.6	5.77	3.45	0.2	0.48	1.01	0.98	7.96	9.19	6.65	9.77	3.92	4.7	7.43	6.05	6.12	6.54	3.79	10.35	3.44	3.37	0.54	8.75	1.34	6.2	3.73	2.77	4.87	11.08	2.08	5.12	2.7	2.69	4.74	0.5
gene1054_SLC45A3	0.5	0.95	0.43	0.61	0.45	0.66	0.83	0.14	0.07	0.24	0.97	3.23	3.75	1.13	1.06	1.09	0.4	1.01	0.58	0.84	0.69	0.23	2.7	0.95	0.95	0.26	0.87	2.64	2.51	1.11	1.18	0.21	12.29	0.48	2.48	0.44	0.84	1.04	3.9
gene10550_COQ9	76.18	79.94	67.95	68.16	51.22	77.98	72.89	17.61	17.29	21.27	64.06	77.39	77.14	85.79	103.37	87.09	100.49	109.46	135.07	106.62	108.74	74.61	87.64	65.18	66.46	56.17	95.61	79.47	86.13	113.77	105.51	116.39	92.09	47.47	98.74	57.67	113.1	128.68	71.3
gene10552_CIAPIN1	148.33	120.59	131.87	176.95	130.19	150.2	168.08	79.96	92.87	63.56	86.88	128.4	128.5	166.62	124.14	174.84	109.49	112.24	111.19	139.16	133.56	170.51	141.77	126.17	121.22	203.29	146.37	110.11	142.97	68.36	99.21	163.78	150.85	162.05	171.71	120.92	130.65	109.24	80.48
gene10553_LOC110081264	2.45	2.21	3.19	3.46	5.18	0.76	2.86	2.83	2.85	1.29	2.42	0.53	0.94	1.17	4.52	1.05	3.94	3.88	6.41	0.41	1.03	1.82	0.84	0.71	0.44	4.31	1.15	5.1	11.58	8.15	0.85	3.5	1.68	4.48	4.25	2.09	4.52	22.4	0.58
gene10554_TMEM170A	12.68	20.25	16.04	14.73	11.94	13.51	18.81	8.36	12	9.29	15.84	34.17	32.66	19.85	24.58	18.99	24.3	27.27	24.1	17.2	17.47	19.04	38.03	30.27	25.5	14.47	35.3	25.46	14.52	16.98	15.49	20.65	24.75	22.5	26.76	19.18	21.16	22.76	21.32
gene10555_CFDP1	44.77	46.72	45.49	47.05	26.06	61.95	59.14	13.06	19.12	17.96	30.42	83.86	84.27	55.84	74.22	62.61	70.09	67.72	72.85	88.3	87.24	71.41	70.73	53.65	75.91	31.39	77.91	45.28	55.14	74.33	80.76	69.97	72.9	37	88.5	56.66	57.62	61.81	47.87
gene10556_BCAR1	22.31	25.07	24.13	25.61	9.93	33.78	31.29	3.99	3.62	5.36	12.37	52.34	49.76	36.54	41.49	34.81	24.12	39.81	44.6	37.68	40.68	24.15	43.64	23.67	19.01	8.23	38.45	18.05	24.33	29.8	31.86	35.52	47.79	14.4	45.13	19.56	24.8	29.94	35.81
gene10557_LDHD	6.11	7.85	6.37	5.32	3.55	7.42	4.55	1.46	0.95	2.61	7.87	15.85	14.1	6.01	15.14	8.05	6.15	7.88	18.42	9.89	12.7	4.22	15.07	10.2	12.82	3.09	11.1	13.68	6.72	4.9	2.52	11.65	13.13	5.99	13.74	8.56	6.76	34.93	15.11
gene10558_ZNRF1	33.75	48.4	46.59	29.43	21.21	40.66	34.85	7.96	5.9	10.86	8.81	54.53	42.59	45.37	75.8	40.84	56.2	59.48	58.67	60.59	52.93	44.93	36.2	36.94	50.05	14.13	34.47	26.54	35.04	34.99	31.23	61.83	22.32	24.82	33.74	37.07	24.31	53.64	38.9
gene10559_WDR59	16.45	23.58	14.71	15.26	6.77	18.37	16.66	5.88	5.56	5.52	12.73	31.87	27.89	24.98	32.07	27.93	16.05	31.46	29.75	26.66	22.73	13.7	39.67	23.7	18.95	8.92	31.14	15.15	25.35	21.18	13.61	19.77	41.44	12.85	27.54	18.87	25.83	39.16	19.29
gene1055_NUCKS1	117.48	207.62	142.03	155.72	66.71	148.64	180.69	42.89	59.11	60.79	112.7	286.05	367.21	198.99	194.13	157.4	217.68	193.16	200.83	157.65	205.14	112.47	187.57	195.48	164.25	78	195.41	200.38	117.49	525.88	282.48	189.54	293.76	145.55	245.74	103.84	170.69	197.99	299.08
gene10560_FA2H	0.25	0	0.38	0.88	0.28	1.99	1.02	0.36	0	0	0.27	0.54	0.72	1.01	4.72	4.25	0.52	5.6	4.31	0.91	1.79	0.36	1.05	1.77	0.34	0	0.82	0.09	1.82	2.51	1.89	1.78	0.11	0.06	0	0.29	0.4	0	0.24
gene10561_MLKL	9.04	12.51	8.61	3.7	2.87	8.63	5.57	3.38	2.45	2.11	7.48	16.14	16.61	11.24	13.07	10.59	7.21	13.94	8	5.88	6.03	3.89	18.65	12.49	10.28	6.01	15.08	11.79	8.32	6.49	7.89	5.66	23.41	6.43	17.79	8.33	16.26	14.88	5.73
gene10562_RFWD3	25.9	25.24	15.24	25.56	14.29	29.55	24.32	13.83	12.3	14.4	25.96	35.48	37.15	27.58	53.97	36.24	20.86	47.38	68.73	53.14	52.29	16.01	65.03	23.62	32.92	18.27	45.33	19.88	25	51.7	66.29	36.47	85.99	14.73	57.22	32.91	66.55	50.45	38.99
gene10563_GLG1	6.85	3.91	6.62	17.11	6.54	24.49	5.27	5.13	7.25	5.58	9.52	244.63	242.95	10.13	50.27	63.16	5.78	38.04	28.12	31.88	20.38	4.89	120.31	30.73	32.97	3.87	40.23	40.35	43.73	14.79	11.78	15.28	216.35	10.91	18.59	15.96	20.61	9.26	44.58
gene10564_PDPR	10.32	10.8	6.74	11.47	4.92	18.21	9.6	5.44	4.98	2.86	4.64	43.64	46.76	16.63	33.58	28.84	9.18	28.12	30.3	23.64	22.99	8.05	32.21	22.34	11.75	4.66	17.25	8.81	21.3	15.23	20.91	21.87	55.94	9.2	17.11	12.66	17.15	9.16	14.46
gene10566_LOC110081278	3.9	1.14	1.34	1.86	1.95	1.34	0.44	0.24	0.11	0.19	1.07	2.29	3.1	6.79	18.78	16.91	9.37	13.75	9.27	7.84	9.65	5.8	9.52	8.73	6.2	1.24	6.65	3.48	7.2	5.01	8.67	11.46	2.43	2.86	3.57	5.71	3.7	3.39	2.16
gene10567_CEBPA	1.31	5.37	3.25	1.43	0.66	1.57	0.67	0.61	0.53	0.45	4.06	0.82	1.9	15.68	9.01	12.36	13.55	26.05	6.5	11.61	14.51	9.37	30.66	9.94	12.27	9.19	26.57	1.93	10.36	8.23	5.9	28.56	1.65	6.98	1.44	19.65	9.88	1.15	0
gene10568_CEBPG	39.16	35.05	30.85	36.98	15.75	40.74	36.66	6.82	10.15	12.32	19.48	52.71	73.27	57.36	40.71	49.05	35.74	50.62	51.95	59.11	57.11	43.41	61.54	34.05	31.6	31.63	52.26	22.3	48.34	35.08	40.41	50.61	52.41	28	41.13	41.99	46.3	20.31	36.08
gene10569_PEPD	13.54	13.1	17.53	17.4	6.81	18.51	30.51	4.75	3.64	6.26	21.91	65.66	57.2	31.98	23.81	26.34	15.31	15.85	14.95	33.78	24.65	23.66	51.38	23.56	22.58	8.71	40.31	18.63	21.8	16.72	13.46	22.03	50.31	14.79	31.64	25.14	27.23	10.58	25.09
gene1056_RAB29	0.64	0.54	1.27	2.4	0.98	2.17	2.87	0.39	0.27	0.16	0.12	6.39	8.65	3.09	1.73	1.85	0.82	2.18	1.6	2.2	1.93	0.62	9.05	1.7	0.69	0.62	2.53	0.68	2.67	1.28	0.07	1.64	9.13	0.89	1.33	1.46	0.68	0	1.07
gene10571_CHST8	0.3	0.81	0.48	0.21	0.13	0	0.38	0.18	0.2	0.15	0.3	13.14	11.06	0.5	0.16	0.05	0.18	0.55	0.18	0.37	0.71	0.23	0.69	0.56	0.3	0.25	0.84	4.63	0.17	0.13	0.32	0.55	0.81	0.73	0.22	0.28	0.24	2.6	2.03
gene10574_KCTD15	8.47	12.27	7.52	10.79	2.92	12.45	6.73	1.32	0.77	1.87	4.19	9.53	8.44	23.42	17.99	14.1	10.61	19.17	15.54	20.75	22.03	9.61	17.87	8.04	16.4	3.17	13.9	3.61	13.84	8.7	7.84	11.22	15.51	5.79	12.26	10.93	9.49	9.59	4.97
gene10575_LSM14A	38.72	61.62	47.24	57.49	21.66	57.32	47.08	13.27	18.89	15.7	24.73	80.06	89.18	76.94	75.1	74.1	46.59	68.42	67.39	74.22	77.69	35.52	75.22	50	34.23	22.6	63.39	29.63	65.05	83.27	64.35	61.9	96.07	36.24	63.12	53.02	51.48	58.07	57.51
gene10576_UBA2	56.6	59.25	60.11	64.58	26.96	72.77	71.14	18.23	15.11	18.92	33.1	140.05	122.8	97.94	91.64	123.15	79.1	108.54	81.12	107.09	104.91	72.06	116.57	91.36	64.21	33.58	88.89	56.96	82.56	50	75.24	101.79	120.37	53.01	83.82	62.49	63.98	36.29	69.43
gene10577_WTIP	2.3	3.67	6.03	5.74	1.75	13.97	8.62	2.65	7.78	1.23	4.16	23.41	25.63	10.82	16.61	7.38	7.12	12.82	9.6	13.7	12.6	6.05	16.51	6.78	8.92	0.97	12.91	5.17	9.91	8.19	9.22	6.83	33.79	4.06	12.13	9.3	10.28	17.58	16.42
gene10578_GPI	163.53	200.24	162.97	113.95	60.75	138.46	159.34	29.65	28.87	66.62	141.11	255.04	218.06	378.24	449.51	350.17	235.3	276.79	224.99	340.04	280.01	215.3	273.8	119.56	154.85	92.93	332.24	248.11	302.01	244.81	473.31	309.69	593.79	114.25	460.44	214.94	372.65	417.29	259.48
gene10579_KIAA0355	4.73	7.25	10.26	15.36	7.94	18.08	12.91	4.48	8.32	4.46	5.04	31.24	32.21	15.84	20.27	14.16	7.35	20.02	13.42	21.27	19.76	8.9	22.54	11.16	5.67	3.32	13.72	5.13	20.02	14.34	11.75	17.11	32.14	9.94	14.33	17.23	7.79	4.31	9.18
gene1057_SLC41A1	1.29	1.14	0.9	1.86	0.82	2.29	2.13	0.26	0.53	0.6	1.43	11.52	13.01	3.47	4.24	4.49	2.71	4.55	3.57	3.14	3.46	1.87	9.55	4.32	3.74	0.91	4.52	3.06	4.95	6.56	5.73	3.09	12.71	1.78	3.67	2.44	2.71	2.3	8.62
gene10580_LOC110081313	48.11	58.73	36.88	45.71	42.56	61.68	30.39	32.57	45.36	50.03	43.45	26.05	20.8	51.65	26.05	31.13	29.73	27.44	30.5	24.89	53.47	15.25	60.9	46.34	59.04	43.4	47.94	24.26	42.45	9.07	26.61	47.79	32.37	54.27	40.55	72.03	33.02	28.76	34.78
gene10581_KATNB1	10.57	11.68	12.55	13.43	9	23.76	21.04	4.65	8.15	5.08	6.06	26.94	27.24	19.41	21.8	20.53	13.73	22.43	17.83	27.93	21.57	18.04	22.84	11.83	11.54	7.61	22.38	7.4	22.66	14.27	12.81	18.05	24.65	9.91	19.64	17.33	14.57	8.77	8.56
gene10582_KIFC3	5.72	4.47	6.34	2.78	6.31	5.09	7.36	1.79	1.07	2.83	6.46	30.6	26.28	18.23	15.11	13.35	9.63	9.35	7.15	9.18	9.67	8.63	23.59	3.74	10.51	4.67	20.88	35.4	12.22	9.25	16.6	8.47	75.03	5.29	64.43	9.77	19	53.27	27.54
gene10583_CNGB1	0.8	1.01	0.34	0.29	0.06	0.4	0.34	0	0.03	0.28	0.62	2.71	2.27	1.22	2.55	1.97	1.21	0.78	1.31	0.53	0.36	0.5	0.72	0.18	0.68	0.51	0.87	13.13	1.82	3.34	3.95	0.73	20.76	0.39	10.49	0.75	2.45	66.01	21.93
gene10584_LOC110081259	0.5	2.98	0.49	0.79	0.71	1.95	1.43	0	0.22	0.67	0.91	2.8	1.99	1.71	7.75	2.61	1.72	2.54	5.76	5.42	1.45	4.43	2.99	0.92	6.64	0.81	6.41	2.72	2.45	4.73	8.66	3.95	1.61	1.7	1.98	7.69	1.55	5.87	1.75
gene10585_TEPP	0.37	0.55	0	0.06	0	0	0.06	0	0.23	0.05	0.05	0	0	0.74	1.31	0.77	0.25	0.45	0.53	1.36	0.17	0.56	0	0.11	0	0.39	0.28	0.87	0.39	0.64	1.05	0	0.24	0.28	0.53	0.85	0.87	2.06	0.92
gene10586_ZNF319	14.72	13.36	13.81	14.25	4.19	24.76	16.92	1.92	3.06	2.9	5.07	28.97	28.47	25.56	28.64	28.46	10.59	23.77	17.36	23.2	25.63	13.16	30.76	15.05	9.26	4.83	20.28	8.28	24.51	10.9	18.15	24.35	40.4	10.42	32.94	12.81	21.82	17.5	20.5
gene10588_USB1	20.75	22.84	12.43	14.43	10.76	17.41	14.91	4.47	7.28	5.37	7.92	19.89	19.22	24.19	22.82	26.75	21.97	20.73	31.05	25.09	23.54	23.48	18.73	22.53	20.73	12.52	21.27	19.28	19.14	15.19	23.29	25	25.2	17.56	22.98	18.77	24.07	24.68	21.4
gene10589_CFAP20	346.2	325.77	279.64	160.34	136.13	244.74	265.62	77.56	77.63	131.13	175.58	346.53	352.56	478.67	497.87	393.12	441.29	426.74	347.37	489.79	393.97	357.61	301.02	332.28	331.71	286.09	382.52	400.25	327.42	161.04	388.47	385.01	434.3	268.1	515.68	276.1	429.59	346.65	324.01
gene1058_PM20D1	12.28	6	8.92	7.52	3.8	8.84	8.13	2.26	2.39	3.91	7.68	15.04	19.59	16.63	16.43	18.74	7.13	12.97	14.76	9.84	14.37	9.82	18.07	10.35	9.28	7.86	13.62	20.38	21.37	14.12	12.01	14.32	40.96	8.51	24.41	9.89	18.04	10.97	18.58
gene10590_CSNK2A2	62.3	77.81	56.9	49.15	23.75	58.54	68.55	11.7	11.41	18.06	30.27	81.58	78.15	147.75	141.12	125.36	101.11	116.29	106.38	116.77	97.91	79.4	101.15	78.81	81.12	39.03	103.37	51.46	115.72	46.07	92.3	99.18	137.08	60.24	117.84	83.52	86.13	45.87	55.44
gene10591_CCDC113	8.88	12.22	7.86	5.24	5.35	5.26	9.6	3.72	2.94	4.9	19.26	7.05	6.06	15.49	20.19	15.7	21.39	27.19	17.49	13.19	12.02	10.47	23.52	13.46	28.65	12.14	25.62	13.11	12.22	14.6	23.94	12.19	22.13	9.21	22.05	20.21	39.25	47.05	10.56
gene10592_PRSS54	3.26	3.13	2.64	1.81	0.45	2.41	1.55	0.38	0.32	0.33	1	1.81	1.84	4.22	4.07	4.57	1.69	3.05	5.93	0.71	3.16	0.65	3.2	1.28	1.27	0.52	2.56	1.85	5.02	0.63	4.17	3.73	5.28	0.49	3.16	1.61	1.78	2.68	3.76
gene10593_GINS3	31.45	43.05	34.54	25.09	15.36	13.73	31.96	5.41	6.19	7.32	11.03	41.86	48.11	47.6	50.47	46.72	30.62	35.36	40.83	28.16	19.58	33.29	27.67	32.61	18.68	10.28	26.64	23.31	38.5	32.41	42.52	35.29	40.09	16.79	31.62	19.26	27.2	20.52	21.11
gene10594_NDRG4	1.24	0.76	0.86	1.88	1.07	2.18	1.01	0.07	0.38	0.21	0.5	7.71	6.05	3.93	4.23	1.27	3.83	6.04	3.89	1.97	4	5.82	3.9	0.63	1.49	0.2	2.44	0.96	2.2	2.89	1.98	1.59	4.99	0.19	2.22	1.16	2.69	7.21	0.69
gene10595_SETD6	28.89	33.64	25.64	14.4	12.76	21.55	19.25	7.54	8.42	12.41	16.62	23.66	22.63	35.91	35.18	35.74	30.12	28.66	24.23	30.55	30.33	22.58	40.51	23.68	34.67	16.78	35.04	23.32	37.38	34.91	26.28	25.18	21.79	24.06	32.64	32.3	30.45	53.87	20.65
gene10596_CNOT1	31.09	42.78	29.91	40.54	19.33	41.18	33.44	11.61	13.89	13.96	23.97	94.09	90.08	55.05	76.64	58.61	39.97	64.08	83.65	60.4	63.81	29.82	66.49	52.94	46.66	16.31	58.04	42.3	64.3	70.69	67.76	56.58	113.95	31.6	67.45	46.59	59.74	107.33	64.57
gene10597_SLC38A7	20.1	32.24	12.02	12.04	10.55	16.89	9.04	6.12	6.51	5.08	9.56	18.11	15.68	16.7	34.14	34.51	17	32.18	33.63	20.46	19.5	10.61	32.87	19.8	20.88	7.82	22.24	3.73	23.52	29.35	15.7	17.82	12.09	7.73	12.44	16.95	19.96	11.07	7.26
gene10598_GOT2	106.53	121.38	106.14	91.34	51.77	130.54	107.95	20.92	20.86	20.78	56.13	185.23	153.12	206.01	176.99	175.18	151.7	190.4	161.3	206.86	196.57	144.02	132.75	109.43	102.51	45.86	128.86	92.96	138.14	88.04	171.22	202.93	168.9	78.09	139.95	84.75	100.51	47.45	108.79
gene10599_CALB2	2.79	0.91	2.07	3.77	1.44	3.35	1.59	0.16	0.09	0.23	0.96	0.44	0.77	11.11	9.51	8.12	6.3	4.39	10.41	4.27	3.64	5.22	4.78	0.83	4.82	8.35	4.8	2.17	13.37	5.61	7.53	4.23	2.38	3.01	3.19	3.51	47.27	2.41	0.48
gene1059_SLC26A9	0.69	0.09	0.53	0.24	1.32	0.49	0.24	0.73	0.2	0.18	0.43	0.05	0.25	0.3	0.18	0.27	0.19	0.5	0.21	0.16	0.29	0.03	0.88	0	0.18	0.02	0.16	0.08	0.95	0.56	0.39	0.11	1.75	0.29	0.66	0.2	0.72	0.26	0.14
gene10600_HYDIN	1.38	2.68	0.53	2.81	0.85	1.79	0.56	0.23	0.13	0.19	0.65	0.77	0.87	1.88	4.21	2.19	1.12	4.35	15.84	1	2.42	1.04	3.07	1.51	1.46	0.74	2.53	0.55	3.76	4.77	5.91	2.48	2.62	0.72	1.23	0.92	9.3	3.56	0.37
gene10601_VAC14	19.56	19.14	21.13	19.74	11.33	26.86	23.29	4.67	5.58	7.23	11.34	48.4	42.73	30.62	38.79	37.88	15.9	31	28.64	43.47	29.34	22.17	43.97	17.13	21.16	8.39	34.14	20.22	35.84	16.58	27.07	28.35	47.14	12.91	29.07	22.69	21.8	21.76	14.88
gene10602_MTSS1L	13.42	17.55	12.15	17.27	8.96	20.97	14.49	3.35	3.27	5.22	12.73	39.54	39.74	29.36	41.55	26.09	11.5	38.63	45.72	32.35	22.94	12.56	65.82	18.36	19.3	6.6	45.34	7.59	33.65	33.06	27.34	24.69	51.17	10.35	28.64	22.74	25.83	33.68	20.13
gene10603_SF3B3	45.8	40.53	40.36	51.97	25.91	70.44	60.56	13.44	13.09	16.1	29.72	148.13	135.18	92.76	77.45	111.5	48.13	83.49	56.04	103.42	79.32	46.9	124.17	68.66	48.39	20.74	93.21	44.91	64.49	41.33	45.25	72.88	171.56	40.92	89.95	55.61	56.93	30.35	42.98
gene10604_COG4	29.78	29.05	18.45	24.97	15.88	34.01	19.85	8.2	7.88	5.96	10.62	58.96	46.15	30.16	38.95	46.39	32.38	50.3	48.38	47.37	47.4	29.17	46.13	39.24	28.85	8.41	34.94	25.34	30.88	26.51	27.17	41.97	35.48	22.37	29	27.52	21.32	23.63	36.76
gene10605_FUK	37.29	40.44	24.94	28.66	20.17	44.82	24.55	12.25	14	12.21	32.56	54.54	38.06	36.58	57.98	51.57	29.54	51.62	84.77	58.66	60.07	19.06	78.17	51.51	57.28	15.38	59.17	21.79	42.41	53.14	45.77	52.03	42	25.72	35.14	44.99	49.28	80.66	29.79
gene10606_ST3GAL2	17.96	16.63	14.57	29.13	7.92	36.85	22.31	2.74	2.63	3.17	9.3	65.78	59.77	41.13	48.21	56.29	18.11	52.43	25.44	38.93	32.74	15.96	86.72	29.01	26.28	5.87	57.06	6.63	31.11	18.26	6.99	26.47	36.43	9.59	18.27	13.1	18.18	4.98	5.11
gene10607_LOC110081325	0.78	0.68	0	0.57	0.76	0.53	0.56	0	0	0.22	0.31	0.21	0.55	0.98	0.72	0.16	1.9	0.84	1.4	1.13	1.13	0.78	0.72	0	0	0.42	0.54	0.41	0.44	0.61	0.45	1.43	0.83	0.2	0.88	0.15	0.61	0	0
gene10608_LOC110081327	0.15	0	0	0.03	0	0	0.1	0	0.02	0.02	0.03	0	0.05	0.52	0.05	0.32	0.27	0.24	0.06	0.33	0.18	0.29	0.13	0	0.05	0.06	0.05	0	0.21	0.29	0.06	0	0.53	0	0.3	0.08	0.29	0.41	0
gene10609_LOC110081326	0.22	0.15	0.49	0	0	0	0	3.82	1.63	0.06	0.17	0	0	0.24	4.76	0.56	0.13	0.89	0	0	0.27	6.66	0	0.14	0	0.71	0.76	0	0.5	0.39	2.3	0	0.85	1.84	0.75	0	0.52	0.49	0.15
gene1060_RAB7B	5.63	7.92	10.3	10.34	5.82	16.09	12.09	2.11	1.32	2.29	3.82	23.05	27.24	23.31	21.53	19.88	9.73	26.77	13.42	17.06	25.93	4.99	23.18	13.94	6.06	2.73	16.44	5.06	20.97	5.88	5.02	15.2	26.13	9.12	11.78	8.88	7.8	5.37	11.78
gene10610_KCTD19	4.25	4.48	3.42	3.23	4.97	1.56	2.77	0.89	0.57	1.25	2.82	2.5	2.26	3.83	7.39	2.47	4.18	4.45	10.19	6.54	3.93	2.9	5.73	2.66	4.08	2.04	6.11	2.2	2.87	8.52	3.12	2.94	3.02	2.93	2.83	1.17	6.33	5.21	1.89
gene10611_PLEKHG4	6.41	7.2	5.78	7.18	3.89	8.4	6.23	1.22	1.01	1.58	5.21	8.82	9.29	11.44	13.92	13.69	5.63	10.8	15.33	13.25	12.62	5.2	16.04	5.77	6.47	3.74	14.04	4.69	17.4	19.17	19.58	7.08	33.35	2.86	17.4	8.06	18.25	21.3	12.31
gene10612_FHOD1	43.55	52.92	13.59	30.24	33.24	24.09	17.66	8.41	6.99	5.55	18.96	35.59	36.81	32.79	108.53	72.86	37.51	99.4	160.33	84.62	57.12	29.78	60.95	59.16	46.28	11.57	51.02	9.28	54.33	181.49	73.36	61.34	35.58	29.6	31.37	45.73	62.4	59.48	22.99
gene10613_LOC110081292	23.83	29.82	13.41	10.03	9.94	9.36	7.78	2.18	1.45	3.35	14.61	10.32	8.13	37.25	31.22	34.23	49.04	41	47.62	23.14	22.97	17	43.5	30.83	39.69	21.39	27.99	5.81	17.02	57.08	20.92	39.49	8.68	16.33	23.06	37.35	35.45	11.97	16.84
gene10614_ATP6V0D1	29.86	31.57	34.62	38.6	20.89	45.38	45.1	6.61	9.28	9.39	15.55	70.19	58.09	62.13	69.09	62.06	60.18	78.78	64.33	66.49	68.71	53.85	64.93	53.98	51.01	15.11	60.72	27.53	51.76	22.72	40.78	75.52	56.86	35.27	53.56	38.83	30.89	17.07	29.69
gene10615_AGRP	0	0	0	0	0	0.42	0.35	0	0.28	0.24	0.33	0	0.3	0.67	1.72	0	0	0.68	5.45	0	1.82	0.54	0	0	1.11	1.66	0	1.75	0.94	5.2	6.05	0.23	0	0	4.82	0.95	1.3	0	0
gene10616_LOC110081322	3.43	3.02	2.66	5.87	2.09	6.17	2.53	0.52	0.71	0.61	2.78	10.08	8.24	8.19	14.29	10.85	4.45	13	21.63	10.31	15.23	4.52	16.59	9.08	4.92	1.83	12.57	2.59	9.84	12.42	10.29	15.49	12.87	3.76	6.57	5.68	8.92	6.18	7.02
gene10617_LCAT	28.81	30.31	21.67	19.93	16.6	25.01	20.5	12.24	8.49	10.38	38.04	37.34	28.49	16.61	35.15	33.69	30.94	33.02	32.65	32.48	36.49	24.98	25.33	19.36	15.47	4.92	17.91	14.33	12.57	20.92	11.12	24.78	24.01	5.49	14.71	7.85	12.19	9.14	8.42
gene10618_KIAA0895L	8.58	7.8	10.68	16.64	4.54	22.51	12.34	3.45	2.06	2.88	8.96	47.95	46.5	20.28	23.15	17.02	11.2	27.58	27.72	26.86	29.32	12.14	53.51	16.05	14.03	3.09	26.37	3.14	17.09	14.07	15.86	24.29	31.41	7.81	13.87	21.64	10.9	9.18	20.25
gene10619_LOC110081268	0.92	0.65	0.82	0.42	0.12	0.14	0.15	0.98	1.01	0.18	16.68	1.07	0.8	10.55	3.26	1.27	10.43	12.78	11.07	0.52	14.54	4.61	3.01	1.13	3.76	1.79	2.43	1.77	1.9	4.59	2.51	1.08	1.14	0.94	1.06	2.21	6.36	8.18	0.62
gene1061_CTSE	0	0	0.08	0.04	0.14	0	0	0	0	0	0.08	0	0	0.4	0.36	0.52	0.57	0.5	0.24	0.31	0.26	0	0.36	0.06	0.21	0	0.14	0.11	0	0.29	0.31	0.17	0.27	0	0.12	0.48	0.24	0.46	0.22
gene10620_FAM96B	459.99	427.26	338.37	208.52	201.2	257.05	302	110.57	119.91	174.68	237.28	371.69	368.86	445.7	490.59	445.71	411.03	374.73	442.81	503.26	399.92	479.34	380.86	411.07	566.47	436.39	512.98	597.66	301.97	321.26	652.6	473.49	474.07	313.06	680.27	380.13	596.74	631.26	416.96
gene10621_CUNH14orf132	1.32	3.97	1.23	0.31	1.79	0.63	0.91	0.21	0.47	0.1	0.76	0.85	0.99	6.49	3.19	4.75	3.64	3.41	2.04	5.74	4.38	2.58	2.67	2.27	0.7	2.21	2.55	1.86	2.59	5.74	9.13	1.17	6.36	0.87	3	2.22	2.46	7	1.23
gene10622_BDKRB2	0.38	0	0.1	0.06	0	0.26	0.11	0	0	0.04	0.25	1.04	1.81	0.56	0.36	1.78	0.63	1.45	0.6	2.34	1.04	0.44	5.31	0.39	0.34	0	0.62	0	1.6	0.58	1.31	0.79	2.25	0.34	0.59	0.44	0.6	0	0
gene10623_ATG2B	4.85	6.49	4.44	7.66	3.94	6.65	7.24	1.58	2.26	2.18	3.73	18.03	21.66	12.3	11.44	11.81	4.65	9.21	12.95	12.05	9.69	4.45	16.22	10.14	6.84	2.72	11.99	3.95	14.48	9.8	14.07	6.75	24.85	6.75	9.66	9.53	9.82	7.99	6.63
gene10624_GSKIP	16.84	17.02	13.38	16.78	6.66	18.5	30.32	2.64	2.49	3.36	4.17	32.83	32.65	36.71	20.97	37.31	15.31	20.29	16.77	34.74	33.16	13.25	29.64	16.91	11.27	6.59	29.71	6.93	35.72	13.25	17.69	17.27	57.34	13.88	38.13	18.76	16.46	15.25	11.24
gene10625_AK7	1.44	1.75	1.69	1.21	0.51	0.86	4.12	0.2	0.4	0.77	0.97	1.9	3.37	4.06	3.57	2.68	4.11	3.81	3.36	2.44	3.16	3.59	6.08	1.71	3.08	1.45	4.62	1.92	6.05	6.16	6.89	1.64	3.23	1.08	3.01	5.4	7.96	11.72	0.52
gene10626_PAPOLA	28.62	48.49	35.21	37.72	15.75	40.6	45.59	10.34	12.82	12.78	19.52	58.14	69.95	72.28	68.63	53.65	37.52	50.86	50.33	61.88	60.09	33.16	56.2	41.71	29.08	19.71	46.22	20.96	54.7	91.04	76.49	46.88	95.57	35.08	56.69	38.7	51.88	35.85	38.4
gene10627_VRK1	23.49	24.15	18.04	12.8	8.99	12.66	18.17	5.05	7.33	8.8	14.85	29.49	42.15	40.85	37.11	43.42	18.94	20.9	21.12	28.87	29.41	21.18	43.93	29.69	23.77	17.47	36.37	32.37	31.49	25.01	41.87	14.84	80.75	20.38	62.01	33	58.33	49.66	24.94
gene1062_AVPR1B	0	0	0	0	0	0	0	0	0	0	0	0	0	0.26	0	0	0	0	0	0	0	0	0.14	0	0	0	0	0	0	0.34	0	0	0	0	0.35	0	0	0	0
gene10630_LOC110081364	0	0	0	0.84	0	0	0	0.45	0.58	0.48	2.25	0	0	0	1.11	1.1	0	0	0	0	0	0	0	0	6.82	0	2.35	0	1.87	4.22	9.72	0	2.96	0	0	0.99	1.35	7.28	0
gene10631_LOC110081351	0.02	0	0.01	0.04	0	0.04	0.19	0.1	0	0.01	0.22	0	0.05	0.02	0.21	0.04	0.02	0.05	0.08	0.21	0.13	0.03	0.29	0	0.07	0.01	0.15	0	0.39	0.16	1.55	0	0.12	0	0.02	0.23	0.11	0.04	0
gene10632_LOC110081359	0.49	0.59	0.19	0.27	0.21	0.03	0.25	0	0.08	0.05	0.32	0	0.08	0.67	0.77	1.17	0.39	0.42	0.81	1.01	0.25	0.15	0.07	0	0	0.17	0.08	0	2.28	0.26	0.32	0.13	0.23	0.04	0.3	0.07	0.23	0.19	0
gene10633_ITGB3	3.27	0.65	1.79	1.61	1.57	1.85	1.38	2.22	1.62	1.11	4.53	3.41	4.19	2.63	3.41	4.98	1.64	2.37	3	2.86	2.52	1.97	5.19	2.02	1.39	0.78	2.59	1.29	6.36	4.52	3.62	2.2	6.34	2.24	3.21	8.09	3.67	4.21	0.56
gene10634_LOC110081357	0	0	0.12	0.03	0	0	0.07	0	0	0	0	0	0.05	0.77	1.1	0.88	0.67	0.69	0.36	0.5	0.15	0.07	4.73	0	0.1	0.29	0.16	0.29	18.44	0.22	2.03	0.26	0.25	0.42	0.18	3.22	8.64	1.39	0
gene10635_GOSR2	29.8	37.27	22.77	27.3	17.76	26.35	27.35	9.06	9.03	11.69	21.93	29.53	36.16	42.46	45.97	49.5	39.4	41.7	61.62	51.53	50.9	30.76	34.59	38.5	35.61	34.64	46.91	39.17	35.6	21.13	31.78	48.31	49.68	33.8	48.1	39.86	49.66	36.76	18.95
gene10636_WNT9B	0.27	0	0.15	0.24	0	0	0	0	0	0.04	0	0.11	0.48	0.07	0.48	0.17	0.17	0.33	0.21	0	0	0	0.39	0.5	0	0	0	0	0.31	0	0	0.23	0.8	0	0.16	0.16	0	0	0
gene10637_WNT3	0.58	0	0.32	0.05	0	0.09	0	0.02	0.12	0.14	0.19	0	0	0.47	0.77	0.58	0	0.25	0.28	0	0.23	0.13	0.74	0.22	0.16	0.18	0.63	0.39	1.18	0.17	0.46	0.21	0.84	0.61	0.6	0.42	0.62	1.09	0.04
gene10638_NSF	8.04	9.46	7.2	8.57	4.67	8.64	10.62	2.32	2.59	2.31	5.42	19.63	22.03	12.91	15.57	14.11	8.24	14.23	16.76	14.29	15.23	7.86	16.66	11.54	6.61	4.45	11.31	10.6	13.99	18.05	14.43	12.35	21.19	7.61	11.82	9.68	9.86	18.41	18.24
gene10639_PSMD11	35.26	44.01	35.7	44.38	19.31	45.78	56.01	8.63	10.7	11.26	18.69	75.59	98.12	64.52	70.52	64.2	40.24	60.28	59.89	63.37	65.83	34.47	60	50.5	40.54	13.89	55.23	34.64	56.48	72.29	55.3	51.34	83.76	32.73	59.68	33.47	39.77	31.8	40.76
gene1063_FAM72A	11.42	13.89	14.4	13.79	5.41	14.7	31.19	4.27	3.8	3.78	6.67	14	16.17	12.41	11.55	16.32	11.97	13.02	18.83	13.19	11.02	8.76	5.51	7.58	7.06	4.23	9.94	10.46	7.46	10.5	16.46	10.58	20.19	5.01	18.17	5.24	11.95	11.21	5.02
gene10640_FMNL1	1.01	1.29	0.75	0.8	0.28	0.92	1.12	0.3	0.21	0.18	0.81	2.66	1.76	1.69	1.54	2.06	1.05	2.3	1.57	1.62	1.25	1.36	3.98	2.39	1.68	0.41	1.97	0.41	1.91	1.92	1.09	0.94	2.32	1.2	1.59	0.99	1.39	1.02	0.43
gene10642_MAP3K14	1.67	2.68	3.48	9.18	1.71	6.04	5.26	0.98	1.6	1.34	3.22	13.49	22.57	4.75	11.82	3.48	1.54	12.31	15.74	13.73	8.43	2.41	21.95	5.68	2.38	1.45	8.41	2.34	8.43	6.77	3.62	5.74	32.54	2.95	5.86	4.67	4.45	1.59	10.75
gene10643_RDM1	35.34	31.24	20.56	17.82	12.75	13.01	17.8	7.96	9.24	8.91	13.87	17.96	16.14	68.29	59.05	65.83	17.95	34.63	47.07	40.92	42.28	44.05	34.86	37.7	15.52	15.79	29.25	31.26	60.43	23.32	95.44	58.1	63.7	20.23	52.72	20.28	65.66	43.19	19.04
gene10644_LOC110081378	0	0	0.16	0.09	0	0	0	0	0	0.06	0	0	0	0.11	0	0.4	0	0	0	0	0	0	0	0	0	0	0	0.11	0	2.33	0	0	0	0	0.24	0	0.66	0.23	0
gene10645_CD79B	0.4	0	0.03	0.23	0	0.09	0.42	0.24	0	0.08	0	0.21	1.11	1.15	1.54	2.81	0.16	0.07	0.48	1.21	0.49	0.57	0.35	0.43	0.53	0.57	0.55	1.45	1.25	0.39	1.29	0.15	2.57	1.21	0.45	0.8	1.16	2.63	0.06
gene10646_SCN4A	0.1	0	0.02	0.03	0	0.02	0	0.01	0.01	0.01	0.03	0.26	0.14	0.17	0.62	0.19	0	0.11	0.65	0.52	0.2	0.04	0.34	0.19	0.26	0.07	0.16	0	1.21	0.63	0.85	0.2	0.19	0.1	0.01	0.23	0.37	0.2	0.02
gene10647_ADAM11	0.45	0.89	0.72	1.09	0.42	1.37	0.76	0.02	0.08	0.33	0.07	13.16	13.08	1.71	4.28	3.37	0.7	3.05	2.28	1.1	1.24	0.67	9.49	2.76	2.46	0.27	4.29	2.21	3.77	1.69	2.55	1.89	17.9	0.35	3.76	1.93	1.31	1.81	1.32
gene10648_DBF4B	2.99	2.44	1.93	1.5	0.7	1.72	3.24	0.88	0.86	0.88	1.8	2.42	3.31	5.46	6.02	6.44	2.91	3.56	4.42	3.61	3.27	3.41	4.38	1.92	1.33	1.26	5.23	3.2	6.88	4.3	12.55	3.7	9.21	1.3	6.19	3.68	6.9	8.55	1.12
gene10649_CCDC43	34.79	57.87	38.3	28.67	16.53	36.47	30.97	11.12	14.22	16.35	27.08	43.44	45.47	59.88	57.69	52.04	47.98	53.63	51.15	57.71	57.39	39.59	47.72	42.28	42.54	35.04	53.6	49.66	38.9	61.83	54.22	46.7	62.58	35.91	67.4	46.17	62.65	94.28	59.27
gene10650_MEIOC	0.62	1.62	0.96	0.82	0.02	1.17	1.54	0.04	0.1	0.33	0.58	1.17	0.97	8.38	5.23	9.84	0.76	2.7	2.56	2.02	2.21	0.99	4.4	0.73	0.93	0.82	3.22	0.69	12.52	2.08	8.95	1.66	3.83	0.63	1.55	3.82	6.65	2.93	0.48
gene10652_FZD2	40.25	45.35	25.9	56.35	40.74	73.43	19.15	15.72	13.75	23.66	38.74	257.04	228.69	22.83	95.83	102.44	22.33	100.63	116.49	83.74	73.22	17.3	149.08	76.18	114.96	16.01	111.71	70.06	63.97	84.78	73.18	30.73	169.57	15.83	47.34	33.91	54.06	64.89	272.34
gene10653_GPATCH8	25.06	34.98	13.23	21.3	10.87	17.95	14.95	18.38	16.2	14.83	58.48	56.88	46.81	21.28	37.4	27.83	17.88	49.42	76.27	38.24	38.46	13.74	45.15	50.61	40.61	15.62	43.08	26.13	27.88	72.5	56.43	24.89	97.36	17.16	53.48	44.47	67.43	345.04	131.57
gene10654_ITGA2B	3.16	1.19	2.49	2.58	4.98	1.91	1.68	8.69	9.1	5.52	6.46	2.02	2.53	1.57	1.42	1.69	1.84	1.21	2.54	3.62	2.41	4.47	6.01	6.95	6.58	6.2	6.75	3.13	1.58	8.97	1.98	2.96	18.5	5.76	17.15	31.03	6.77	6.77	2.86
gene10655_FAM171A2	2.33	4.25	2.38	3.64	1.94	5.74	2.78	1.23	1.2	1.36	2.1	35.05	44.64	6.86	17.12	17.81	5.25	9.74	8.35	9.24	9.3	3.31	36.84	7.21	10.92	0.89	14.63	7.13	16.78	6.72	4.69	5.34	57.48	1.89	8.36	3.61	3.54	5.09	12.34
gene10656_GRN	104.78	140.92	49.83	223.87	120.93	190.54	93.5	43.53	33.13	43.01	50.27	464.28	608.67	47.2	255.56	276.56	51.96	224.93	317.3	116.17	133.96	54.64	200.69	158.05	175.12	30.84	173.17	201.36	164.97	270.93	314.6	83.56	499.33	53.12	73.14	56.47	70.48	82.65	264.08
gene10657_GJC1	7.5	11.18	4.26	2.67	2.65	2.77	1.88	1.28	1.35	2.52	8.32	6.07	7.8	24.31	33.45	35.08	13.1	16.71	19.98	12.28	16.7	13.08	20.67	8.81	11.59	9.81	21.39	16.57	29.45	16.46	78.18	15.45	48.57	4.9	21.31	15.5	38.3	61.61	5.66
gene10658_EFTUD2	44.58	59.19	36.6	44.69	21.81	47.69	46.43	11.11	10.78	17.46	27.44	85.67	84.56	61.92	55.13	75.38	45.1	60.37	62.88	79.09	65.46	38.09	75.39	48.39	49.71	22.73	59.54	50.56	53.34	76.65	61.08	63.36	98.68	32.9	66.2	44.66	60.56	60.7	50.61
gene10659_CCDC103	13.09	9.97	9.7	12.79	4.04	9.73	18.7	1.17	1.61	2.51	5.26	18.32	18.84	17.39	12.95	8.91	10.34	9.46	16.94	18.11	11.39	9.86	9.13	8	6.73	2.75	8.66	8.83	13.38	15.01	21.78	10.5	14.92	8.09	14.14	8.2	10.53	13.55	14.19
gene1065_API5	20.71	22.45	23.74	28.36	8.98	34.99	40.09	5.28	5.64	6.36	10.5	50.98	73.54	51.04	32.24	39.74	18.19	31.83	23.01	44.64	44.55	19.17	43.71	23.5	18.71	8.64	31.49	13.97	45.4	54.34	46	28.63	69.73	20.67	31.28	24.24	18.94	23.49	30.44
gene10660_LOC110081368	0	0	0.08	0	0	0	0	0	0	0	0	0	0.08	0	0	0	0	0	0.25	0	0	0	0	0	0	0	0	0	0	0	0	0	0.07	0	0	0	0	0	0
gene10661_GFAP	0.11	1.42	0	0	0.04	0.05	0.23	0	0	0.06	0.08	0.09	0	0.63	1.11	0.93	0.64	0.17	0.25	0.57	0.53	0.18	0.78	0.06	0.14	0.22	0.22	0	3.13	0.06	0.76	0.41	1.44	0	0.79	0.24	0.91	0.35	0
gene10662_KIF18B	12.69	8.41	6.67	7.44	3.59	10.69	9.21	4.11	3.82	4.72	6.76	13.89	12.02	13.35	21.87	18.51	6.34	13.51	13.68	16.56	7.69	5.32	12.31	7.13	6.32	4.28	13.66	7.51	12.97	9.64	20.63	11.85	33.02	4.62	19.44	7.15	16.74	17.75	8.06
gene10663_C1QL1	0	0	0.67	0.32	0.05	0	0.28	0	0.11	0.02	0.22	0	0.34	0.89	0.23	0.87	0.55	1.51	0.76	0.52	0.35	0.07	4.28	0.4	0.44	1	1.18	0.69	0.97	0.9	0.89	0.5	0.9	0.06	0.75	1.07	2.92	0.09	0.4
gene10664_DCAKD	10.22	7.62	4.13	5.38	2.94	11.08	9.47	1.85	2.49	3.11	9.39	11.32	18.33	11.8	14.01	10.66	5	7.1	7.74	13.29	10.4	10.25	9.85	10.28	6.83	11.2	11.67	5.64	13.71	10.5	18.47	10.23	25.27	6.02	12.8	18.01	23.46	12.07	7.62
gene10665_NMT1	52.53	63.8	51.1	47.05	38.28	42.05	49.24	38.63	60.14	43.78	54.82	65.54	71.71	69.21	69.09	69.38	67.1	62.83	66.61	57.55	59.07	53.17	74.77	67	80.28	69.46	67.78	77.42	62.99	89.44	77.2	58.31	69.52	77.64	75.81	69.34	77.83	156.7	60.12
gene10666_PLCD3	0.67	1.73	0.94	1.13	0.27	1.84	1.54	0.26	0.24	0.41	1.65	3.83	4.3	1.43	2.07	1.29	0.63	3.26	3.99	2.09	3.52	0.98	5.17	2.81	1.27	0.91	2.34	0.86	1.97	4.22	4.08	1.59	3.96	1.1	1.15	1.62	2.26	2.59	0.94
gene10667_ACBD4	10.53	16.94	4.38	6.37	4.11	4.42	6.07	2.13	2.49	2.78	6.86	5.96	8.3	5.74	10.49	7.8	6.6	11.81	17.17	9.78	8.62	4.36	10.75	9.51	8.01	7.09	7.61	5.31	6.82	22.75	9.72	5.95	8.05	6.35	7.63	10.51	13.01	22.01	5.49
gene10668_LOC110081385	46.55	64.43	43.46	49.67	30.21	40.7	39.87	23.43	35.49	28.37	35.72	46.77	57.04	40.68	41.29	49.44	40.74	46.9	55.46	46.58	50.98	37.85	47.92	44.7	41.84	28.92	45.59	29.86	33.67	63.42	51.87	49.41	37.16	36.16	50.6	40.44	46.86	48.27	32.13
gene10669_CDK5R1	0.91	0.37	0.98	1.21	2.26	1.43	0.66	0.25	0.38	0.16	0.77	1.35	1.38	1.6	1.56	0.26	1.19	5.08	0.54	0.82	1.92	0.18	2.22	0.86	1.21	0.17	1.84	0.37	1.43	1.5	0.18	0.47	3.72	0.37	1.68	0.48	0.33	0.93	0.69
gene1066_TTC17	4.23	7.42	4.13	6.88	2.68	5.88	4.01	2.27	2.24	2.05	3.15	19.88	25.24	7.7	10.37	13.07	4.04	9.15	11.23	11.18	7.01	3.05	17.58	10.55	7.68	3.48	9.84	6.52	14.93	11.95	8.25	5.76	24.53	5.12	7.11	6.46	6.13	5.35	11.12
gene10670_MYO1D	4.63	6.45	6.49	9.79	2.3	11.84	11.23	0.76	0.93	1.29	3.24	30.9	42.17	12.7	9.33	11.04	7.57	12.67	11.98	14.04	13.73	4.45	22.85	11.45	8.45	4.05	11.19	8.43	10.51	18.16	11.95	9.86	24.92	6.49	10.98	9.72	8.94	12.94	43.02
gene10671_CHCHD6	53.31	29.9	27.9	20.76	18.47	24.27	38.58	7.64	10.17	21.85	31.5	67.45	91.65	60.68	84.77	46.18	93.78	77.04	37.2	41.54	44.74	54.6	56.31	85.21	68.49	75.69	66.91	76.16	65.72	32.67	69.35	62.42	59.77	66.06	57.74	69.38	67.61	66.35	72.31
gene10672_TPRA1	5.5	8.84	3.17	5.91	2.48	5.27	4.68	3.15	3.98	3.54	5.77	21.48	24.95	5.93	12.03	13.09	5.01	12.84	13.66	8.58	8.04	3.25	16.52	17.84	13.11	4.09	9.65	7.09	10.69	15.01	9.62	4.7	21.74	6.55	8.71	8.67	10.57	12.42	10.63
gene10673_MCM2	22.74	17.96	24.13	30.72	7.04	39.88	36.11	4.51	5.22	7.9	13.96	86.96	85.24	40.01	37.77	48.33	17.68	30.11	26.18	62.25	53.65	26.5	57.58	25.56	16.31	9.68	41.45	35.33	45.58	14.96	38.44	49.71	115.49	14.53	49.93	20.23	29.07	19.27	28.77
gene10674_PODXL2	1.49	1.51	0.83	1.07	1.29	1.2	0.46	0.68	0.89	0.58	0.79	23.97	17.9	2.25	5.04	3.93	2.62	3.52	2.67	2.52	2.2	0.91	33.6	6.25	7.59	1.5	3.88	3.66	3.99	10.19	4.73	1.21	13.65	1.22	3.18	2.59	2.57	5.38	1.96
gene10675_ABTB1	4.2	3.95	6.38	13.13	7.92	7.61	7.45	2.48	3.58	4.05	8.53	14.94	12.02	4.4	8.25	3.67	2.19	7.13	8.21	9.39	8.87	4.88	10.42	5.1	2.53	2.94	10.93	4.71	16.54	6.89	7.86	5.24	21.83	6.23	7.02	10.81	10.54	10.33	6.08
gene10678_DNAJB8	0	0	0	0	0	0	0	0	0	0	0	0	0	0	0	0.25	0.24	0	0	0	0	0	0	0	0	0	0	0	0.79	0	0	0	0	0	0	0	0	0	0
gene10679_GATA2	3.77	2.23	2.35	4.02	1.5	5.09	2.84	1.46	1.28	1.27	2.01	8.27	13.2	10.16	13.42	5.61	13.59	11.69	8.21	5.89	9.57	6.67	16.87	6.03	4.23	3.23	13.61	6.77	8.06	16.33	3.85	4.06	23.71	6.4	9.6	7.8	10.59	7.11	1.01
gene10680_LOC110081403	0.06	0.19	0.17	0.48	0.02	0.61	0.22	0.02	0	0.05	0.09	1.28	2.13	0.31	0.75	0.88	0.14	0.45	0.22	0.11	0.56	0.19	1.19	0.03	0.53	0.28	0.97	0.09	2.57	0.09	0.33	0.28	0.81	0.13	0.16	0.32	0.13	0.06	0.08
gene10681_RPN1	41.26	35.02	28.58	51	27.91	50.52	25.57	14.65	21.75	23.31	38.62	170.13	213.4	38.75	83.34	134.05	40.05	83.43	81.14	69.99	61.52	28.27	131.87	88.2	97.25	24.73	83.11	87.34	70.62	86.16	107.28	39.39	194.24	24.1	39.4	37.87	42.69	49.96	126.32
gene10682_RAB7A	101.05	125.22	114.3	110.63	44.72	112.21	129.26	22.46	30.02	37.53	65.54	153.95	188.83	159.03	123.59	129.47	138.39	147.47	133.74	169.33	183.52	132.28	149.28	121	100.49	57.91	132.17	86.25	108.73	166.25	176.94	147.14	147.37	84.81	141.01	100.01	113.12	78.94	164.96
gene10683_LOC110081420	278.39	269.19	286.44	275.89	209.31	343.95	264.24	161.94	220.49	198.14	223.57	857.56	717.04	360.67	418.05	398.04	301	346.4	441.61	404.62	439.13	280.07	593.74	586.93	433.97	208.18	613.44	688.99	273.12	239.25	338.3	328.76	656.44	364.37	730.35	369.95	443.24	298.95	602.79
gene10684_LOC110081409	1.7	4.03	2.03	2.59	1.37	3.53	3.09	0.47	0.55	0.85	1.88	5.61	5.28	8.4	8.46	6.12	6.77	8.92	6.57	5.25	6.86	7.27	7.95	4.85	4.3	2.14	8.04	4.04	7.44	8.79	9.93	6.17	14.15	3.27	7.29	4.31	9.36	7.88	2.67
gene10685_HMCES	38.95	19.89	26.65	14.84	16.59	16.92	20.48	7.75	7.45	8.61	22.34	32.46	34.43	28.39	44.7	29.96	46.16	40.65	52.89	56.8	55.15	22.85	56.97	40.74	37.58	23.64	42.51	27.95	52.27	51.15	57.51	26.85	64.71	28.39	51.19	42.28	59.57	39.02	28.2
gene10686_COPG1	11.5	14.35	13.95	25.48	8.07	26.9	29.4	2.79	3.5	4.76	7.65	56.36	55.66	27.81	20.23	29.31	13.8	25.59	23.93	38.3	36.1	18.62	40.99	13.03	15.64	5.21	22.36	13.73	19.31	29.63	23.69	33.64	45.32	9.62	23.22	18.94	11.21	7.2	23.29
gene10687_COL7A1	18.45	15.91	3.09	6.56	1.37	4.08	1.48	8.36	6.7	9.33	41.62	13.41	8.92	9.32	62.38	17.53	23.21	47.5	64.89	22.8	15.92	7.85	34.62	97.51	42.65	27.46	31.35	19.66	37.58	61.38	37.83	28.83	24.92	19.65	19.02	33.79	92.86	367.31	50.54
gene10689_LOC110081406	91.75	118.2	92.04	95.03	63.93	111.95	93.3	35.81	35.49	51.77	119.02	222.15	229.57	178.3	126.26	210.2	88.65	148.64	149.69	155.5	149.13	135.29	181.87	135.61	132.72	83.91	186.4	194.7	140.23	122.87	214.49	144.63	263.62	81.5	186.24	121.49	185.88	112.87	220.73
gene10690_CELSR3	0.06	0.07	0.06	0.05	0.06	0.14	0.07	0.01	0.02	0.02	0.12	0.36	0.91	0.72	0.53	0.43	0.32	0.99	0.55	0.19	0.24	0.51	0.85	0.1	0.23	0.09	0.91	0.24	0.75	0.94	1.02	0.17	0.28	0.13	0.31	0.16	0.94	0.48	0.21
gene10691_NCKIPSD	10.55	11.88	8.59	10.62	4.99	11.24	10.54	2.26	2.04	2.98	6.02	15.87	22.21	16.69	22.05	16.74	13.63	17.9	18.7	15.1	16.52	10.58	17.46	16.22	11.68	3.97	16.88	7.92	16.06	15.88	12.09	14.8	18.38	8.02	12.34	8.81	14.32	13.95	10.55
gene10692_IP6K2	69.13	114.35	53.3	64.4	45.52	52.46	60.68	21.73	26.43	21.41	51.58	49.89	60.17	76.67	79.39	72.92	77.97	91.32	126.3	79.51	90.37	70.84	55.81	80.23	68.64	49.4	77.72	51.94	59.09	204.24	123.76	67.01	50.27	54.57	63.43	62.94	94.54	129.6	61.22
gene10693_LOC110081423	8.74	2.21	2.54	2.81	2.03	4.02	1.3	1.22	1.04	1.47	2.14	9.25	6.24	5.01	7.88	7.37	4.69	7	11.06	6	7.67	1.84	18.24	35.17	15.91	3.98	11.98	5.23	10.57	17.29	6.05	5.63	18.52	10.81	8.44	7.17	11.75	4.48	10.78
gene10694_NTRK1	13.23	15.95	7.89	17.92	13.34	17.93	9.29	3.52	3.38	7.11	26.18	20.82	15.65	12.85	36.65	21.12	20.84	54.22	51.44	29.56	32.96	20.66	47.04	15.84	32.74	7.58	36.38	6.96	14.57	46.68	28.23	28.16	31.45	7.99	25.57	36.79	37.65	40.22	32
gene10695_PEAR1	32.5	43.77	11.36	21.32	22.09	22.47	11.95	10.4	9.3	7.95	25.25	30.36	24.24	26.23	71.96	57.26	33.95	53.27	120.3	46.13	33.29	23.48	53.94	39.25	35.43	18.21	46.75	10.34	39.71	94.75	138.94	49.73	42.81	15.85	43.95	33.08	89.39	148.29	24.78
gene10696_INSRR	12.31	13.08	5.76	12.04	8.85	13.57	5	4.4	3.9	3.63	10.54	15.5	13.71	10.11	26.32	17.33	8.82	25.03	41.85	20.62	14.73	5.87	23.26	18.21	16.56	4.71	20.8	7.52	15.43	20.02	30.46	17.41	19.47	7.88	15.84	12.04	26.08	50	14.57
gene10697_MRPL24	220.04	246.45	147.23	109.16	121.01	139.75	121.41	70.7	75.65	98.36	140.74	127.35	106.99	223.88	237.39	202.36	259.06	214.32	221.41	217.03	219.64	222.17	179.31	145.98	253.09	183.16	211.06	211.75	128.76	155.28	247.65	207.93	98.77	132.78	154.39	142.81	177.17	155.98	160.06
gene10698_RRNAD1	1.16	1.38	1.29	2.47	1.2	2.22	0.21	0.35	0.96	0.45	1.36	2.82	3.39	1.23	6.13	1.5	0.79	5.86	7.02	5.7	4.12	0.44	8.16	2.75	1.37	0.5	5.24	0.29	3.03	1.47	0.89	1.49	7.34	1.36	1.22	2.97	1.12	0.91	2.41
gene10699_ISG20L2	13.66	15.42	9.89	12.45	5.62	15.46	13.01	3.02	3.09	3.9	5.8	19.6	18.67	16.21	17.18	16.37	12.4	20.89	19.54	17.77	12.24	13.19	15.26	13.93	14.9	4.29	18.49	9.25	10.62	12.36	17.44	16.68	17.71	8.67	15.29	10.84	11.73	7.3	12.16
gene1069_HSD17B12	11.08	17.44	7.4	13.19	8.62	12.05	6.89	5.47	4.84	5.67	12.77	52.16	76.19	9.3	19.97	29.92	14.71	23.41	30.41	19.74	17.78	8.53	35.18	24.91	21.25	7.14	15.95	31.83	19.3	42.94	30.23	11.39	72.46	7.47	25.39	10.48	22.58	52.94	88.47
gene106_CNKSR3	13.34	17.07	14.66	15.44	4.64	13.31	16.56	2.45	1.61	2.44	8.37	34.02	42.8	47.97	33.84	38.59	30.5	32.82	29.27	32.56	37.47	18.66	45.14	33.41	24.48	8.3	30.7	16.59	29.16	29.04	29.79	33.84	34.34	16.37	23.63	25.86	19.37	14.46	16.91
gene10700_LOC110081556	15.38	16.41	11.18	13.79	6.11	19.29	15.18	2.41	2.34	2.59	5.41	19.4	23.48	34.58	37.19	35.5	17.94	29.84	21.5	36.05	35.89	18.74	17.19	11.93	12.89	3.68	19.61	10.67	26.48	11.29	6.94	24.25	17.09	8.27	12.97	10.96	10.46	5.96	12.79
gene10702_NES	19.45	33.86	26.5	12.6	55.75	14.62	13.52	7.95	14.47	8.81	26.48	35.02	34.55	31.24	61.99	52.61	42.32	81.28	46.76	19.58	43.31	18.97	39.34	17.56	21.76	22.38	53.83	93.65	24.04	68.49	26.23	38.62	20.21	11.67	25.85	10.65	28.94	21.01	10.14
gene10703_HDGF	291.13	376.61	280.07	173.33	222.65	195.72	159.58	98.44	125.98	134.84	146.48	303.22	255.99	297.84	348.14	298	441.33	362.07	489.74	328.7	280.08	274.98	269.76	317.31	253.87	264.78	335.18	298.68	180.9	237.9	288.61	410.66	163.2	283.18	252.21	156.89	218.99	388.3	273.49
gene10704_PRCC	52.84	45.7	57.06	51.24	47.95	69.97	75.18	14.01	22.6	22.66	22.36	128.31	107.7	104.84	125.66	95.25	67.09	111.63	81.69	106.82	96.14	81.81	122.51	56.36	58.21	32.1	109.66	50.12	84.71	34.32	26.14	112.75	112.87	52.52	111.47	67.32	51.97	36.37	68.58
gene10705_LOC110081510	45.3	42.4	33.26	59.71	40.23	81.51	59.67	18.6	25.87	29.46	85.99	75.2	66.86	75.8	82.65	62.01	73.51	85.08	222.44	129.09	76.42	65.72	133.47	98.01	121.85	31.04	108.04	26.3	60.62	100.97	105.21	164.37	83.93	44.27	86.59	111.24	134.38	120.11	93.56
gene10706_LOC110081531	3.28	3.33	1.79	0.83	1.65	0.97	2.39	0.78	0.81	1.64	2.18	1.81	1.83	2.54	3.74	2.17	3.69	3.07	6.41	2.45	1.4	3.88	5.56	3.3	4.96	2.17	2.27	3.76	4.51	5.05	7.64	3.83	3.8	4.21	4.92	4.26	6.6	25.25	2.19
gene10707_ETV3	7.38	7.69	8.27	11.55	5.53	16.36	6.67	3.13	4.78	3.08	5.99	23.07	25.32	15.56	23.64	20.25	7.2	17.09	19.27	17.29	13.52	6.31	18.71	9.98	10.11	5.68	17.99	8.33	15.38	13.66	12.04	14.66	31.37	8	14.91	10.19	12.63	32.52	9.58
gene10708_LOC110081425	1.1	2.81	0.22	0.73	1.55	0.77	0.82	0.24	0.37	0.09	0.27	0.4	0.07	0.82	1.75	1.76	1.82	1.61	3.47	1.33	0.87	1.33	0.23	0.61	0	0.29	0.07	0.21	0.91	2.23	2.44	1.73	0.32	0.34	0.23	0.17	0.86	1.44	1.2
gene10709_ARHGEF11	24.43	28.88	13.94	26.02	16.66	29.85	14.21	8.13	8.14	9.34	28.18	38.6	30.1	27.99	58.28	36.05	20.66	52.31	86.88	51.66	41.55	16.85	59.96	34.32	39.6	9.53	46.39	11.83	34.85	67.77	68.38	44.03	69.91	12.43	40.39	37.37	56.58	68.47	31.12
gene1070_ALKBH3	12.37	17.67	16.89	25.56	6.98	19.67	23.5	3.24	2.47	4.06	7.86	27.08	40.32	27.82	24.02	21.68	9.19	30.82	25.2	28.4	25.15	15.15	23.38	17.2	16.11	7.05	24.67	12.69	25.46	21.33	32.46	18.13	40.55	11.36	17.41	16.02	14.58	16.61	14.11
gene10710_LRRC71	26.68	23.47	4.38	10.09	4.37	11.01	5.91	6.47	2.15	3.08	9.06	7.45	6.79	18.6	21.22	13.72	10.21	16.6	15.65	16	19.68	8.16	11.89	18.4	7.77	6.52	13.39	6.52	21.76	13.95	14.75	7.38	8.31	12.81	12.54	8.69	20.23	28.37	5.48
gene10711_PEX19	80.01	61.62	86.72	71.1	45.27	100.05	70.45	15.19	17.22	19.68	37.31	133.22	112.52	138.24	165.49	154.53	116.11	146.42	124.55	120.85	131.19	86.41	110.67	76.2	99.73	36.56	116.95	70.2	92.75	43.67	38.07	150.38	82.85	55.42	104.46	72.7	75.45	26.21	83.86
gene10712_DCAF8	65.93	61.21	58.32	69.83	41.17	82.96	71.48	16.05	22.82	17.75	30.74	115.5	106.12	128.23	151.98	131.97	62.56	137.39	100.99	133.7	113.01	71.94	140.95	81.23	64.82	30.39	105.84	43.12	128.36	61.03	73.3	107.68	159.79	54.66	116.61	80.28	88.39	51.19	60.94
gene10713_PEA15	2.09	2.77	1.95	5.97	2.66	4.71	1.04	0	1.04	0.7	1.65	10.21	12.17	13.24	15.81	17.18	2.15	10.53	5.79	18.37	9.06	5.99	35.78	9.37	7.04	1.6	14.62	2.22	17.1	6.29	4.11	5.61	31.92	8.89	13.83	7.95	11.33	2.44	0.77
gene10714_CASQ1	0.6	1.52	1.91	0.36	4.15	0.74	0.31	0.43	0.6	0.24	0.05	0.68	0.92	1.76	2.93	2.63	0.95	0.87	0.28	2	1.19	0.77	1.56	0.59	0	0.34	1.41	3.43	2.31	0.34	3.14	0.87	2.49	1.28	1.03	1.37	1.3	1.33	0.08
gene10715_LOC110081459	12.56	13.56	4.24	8.07	15.61	8.79	4.23	1.63	0.82	1.51	4.62	12.56	12.71	18.07	39.69	53.22	23.23	38.89	34.31	29.86	17.99	13.19	84.97	42.42	67.5	14.41	34.49	4.89	27.58	24	34.45	33.38	26.67	8.86	10.41	35.02	27.16	16.84	2.37
gene10717_IGSF8	2.23	2.06	2.51	2.85	3.71	3.25	2.68	1.68	1.16	1.3	2.07	18.97	22.65	6.44	12.43	14.31	6.47	12.02	14.87	9.32	8.05	7.35	29.27	8.01	13.67	1.61	15.06	5.15	10.37	5.62	8.75	13.27	17.08	4.06	6.5	7.19	4.36	4.38	10.82
gene10718_LOC110081426	3.13	0	4.42	3.8	3.94	5.15	2.86	3.03	4.99	13.16	5.8	1.5	2.65	2.12	2.58	3.26	1.97	2.69	2.04	2.72	1.93	3.56	7.14	3.19	4.27	4.1	5.02	1.13	1.47	6.24	0.85	3.25	2.26	4.73	8.06	22.24	3.54	4.4	0.35
gene10719_KCNJ9	0.75	0.45	0.31	0.32	0.35	0.46	0.52	0.11	0.43	0.3	0.18	0.42	0.31	1.02	0.84	0.37	2.32	1.56	0.58	0.11	1.12	0.77	2.43	0.27	0.6	0.46	2.79	0.83	0.34	1.45	0.16	0.58	0.54	0.29	1.12	0.56	0.7	2.24	0.26
gene10720_KCNJ10	19.25	20.43	3.98	8.3	9.57	5.6	4.03	4.66	4.13	2.24	8.73	8.39	8.41	8.55	35.61	22.51	3.91	29.22	27.48	16.72	7.2	9.11	8.43	8.51	12.19	9.68	10.72	1.98	16.79	37.77	46.49	13.23	22.5	5.2	20.04	19.2	50.58	29.71	6.17
gene10721_LOC110081553	7.17	9.04	5.25	7.91	4.92	9.9	10.05	1.47	1.08	2.01	4.15	13.79	15.45	9.37	10.84	14.19	10.63	11.06	18.94	14.22	9.68	9.7	14.93	9.42	13.33	4.56	15.21	11.84	8.66	13.5	10.54	19.48	13.45	4.34	10.75	9.62	8.22	8.97	14.4
gene10722_LOC110081536	5.32	5.65	6.12	12.59	5.87	19.04	5.7	3.02	2.58	2.73	5.56	73.56	67.6	6.23	27.04	21.91	7.08	26.63	27.77	25.35	17.31	3.48	43.38	14.05	13.31	1.96	26.2	7.47	13.26	10.98	11.7	15.18	39.49	3.87	10.83	6.58	9.34	4.65	18.26
gene10724_LOC110081504	0.47	0.37	0.32	0.52	0.05	0.17	0.22	0.02	0.05	0.07	0.07	0.27	0.37	0.39	0.11	0.34	0.19	0.25	0.42	0.77	0.24	0	0.09	0.43	0.26	0	0.59	0	0.29	0.56	1.18	0.14	0.2	0.37	0.18	0.3	0	0.09	0.22
gene10725_LOC110081537	0.63	6.45	0.81	1.22	0.64	1.89	0.76	0.1	0.28	0.6	2.65	2.23	1.7	1.37	5.74	3.72	6.25	3.29	7.3	4.12	3.38	2.05	2.91	0.77	5.19	1.06	2.77	1.6	1.28	4.22	0.28	1.16	7.83	0.03	4.81	2.44	4.1	1.3	9.56
gene10726_LOC110081503	0.25	0	0	0	0.5	0	0.56	0	0.51	0	16.4	0.26	0.57	0.55	0.11	0	12.25	3.31	0.13	0.33	0.32	2.91	0.76	2.11	0.11	1.03	0.12	0.9	0.29	1.06	0.87	0	0.22	0.67	0.48	0.09	7.13	4.21	0
gene10727_HFE2	0.11	0	0.04	0	1.36	0.16	0	0.45	0.18	0.09	0	0.17	0	0	0	0	0	0.17	0	0.31	0	0.18	0.06	0.45	0	1.42	0	1.85	0.24	0	0	0	0.34	0.65	0.12	0.06	0.31	0.35	0.37
gene10729_LOC110081499	0	0	0	0.03	0	0	0	0	0	0.02	0	0.32	0.11	0.13	0.05	0.1	0.38	0	0.06	0	0	0.07	0	0.05	0	0	0	0.12	0.36	0.26	0	0.09	0.36	0	0.31	0.18	1.03	0.61	0
gene1072_CUNH11orf96	6.21	1.59	5.85	2.45	6.43	5.73	2.25	2.34	1.55	1.21	13.47	4.83	5.25	11.21	6.29	5.81	16.89	8.77	12.87	8.98	13.14	19.39	8.35	4.7	3.75	6.91	7.21	5.53	8.53	14.97	14.05	13.55	5.43	4.49	8.19	7.13	18.77	3.77	5.49
gene10731_LOC110081518	6.71	20.19	6.26	2.3	36.05	4.44	5.83	4.43	2.19	4.98	9.03	10.88	12.86	39.1	46.63	4.46	79.37	41.31	32.82	4.75	48.44	43	8.04	6.57	5.95	13.76	23.64	8.35	4.16	55.7	12.87	8.17	5.05	6.79	14.14	8.97	25.19	18.86	1.62
gene10732_BOLA1	50.79	62.09	45.82	17.88	24.28	25.2	44.39	16.1	14.51	20.27	39.83	54.39	55.2	74.92	69.16	63.76	92.46	70	56.97	49.89	51.45	70.7	59.6	57.66	61.64	49.75	71.23	70.73	38.67	70.53	67.54	53.57	33.49	44.56	50.89	41.28	47.92	72.02	65.73
gene10733_SV2A	0.08	0.08	0.49	0.5	0.22	0.5	0.34	0.14	0.32	0.13	0.12	0.61	0.65	1.48	1.69	1.28	2.12	3.2	0.77	1.5	1.89	1.83	2.14	1.01	0.36	0.33	1.31	0.58	1.54	3.45	1.11	0.71	1.43	0.72	1.15	0.48	1.1	0.9	0.17
gene10734_SF3B4	135.09	211.19	138.3	119.75	78.9	145.9	156.14	31.31	30.38	42.03	74.81	173.19	157.83	192.21	188.11	155.65	152.83	163.37	156.62	218.71	193.18	181.87	129.2	103.63	111.53	71.76	161.61	124.79	120.32	216.94	308.32	214.65	170.48	80.19	213.66	109.83	160.39	116.88	173
gene10735_MTMR11	8.12	10.13	7.04	10.27	3.84	10.46	10.69	4.27	3.01	4.04	9.86	17.21	16.49	16.78	16.62	9.86	12.19	16.33	23.71	15.9	26.48	11.09	17.49	20.19	7.96	4.65	13.7	6.71	15.74	96.98	55.56	9.93	27.36	9.07	17.3	10.57	23.5	35.6	25.55
gene10736_OTUD7B	4.62	7.47	6.83	8.77	2.33	12.18	7.39	1.7	2.21	2.45	5.8	32.85	33.09	13.26	19.58	11.25	4.37	13.96	12.87	11.25	10.4	5.6	18.46	7.08	6.94	3.05	13.75	5.11	16	12.35	13.89	9.16	35.64	4.77	12.86	9.27	8.41	15.6	9.68
gene10737_VPS45	28.92	51.29	40.13	38.97	18.46	43.94	40.17	13.43	13.7	10.64	17.83	70.99	62.7	41.63	44.13	47.23	49.37	39.71	45.42	58.69	44.74	32.27	50.15	45.46	30.26	19.68	42.71	25.72	27.96	23.44	35.14	46.55	46.57	32.68	46.36	28.53	35.08	25.43	40.23
gene10738_PLEKHO1	30.55	48.01	36.93	22.16	20.43	25.81	29.99	4.62	7.38	6.04	18.17	27.31	37.26	27.39	39.65	27.83	39.59	49.46	38.32	27.28	28.98	24.24	46.2	23.85	37.24	20.79	54.08	21.87	12.02	33.54	28.04	26.54	28.58	8.82	33.37	22.32	34.52	39.2	19.82
gene10739_LOC110081519	0.06	0	0.08	0	0	0.06	0	0	0	0.06	0.13	0	0.15	9.61	1.27	8.04	1.14	0.3	0.58	0	0.13	0	7.27	0	0.23	4.83	0.44	0.48	24.11	0.91	3.78	0.38	1.47	0.78	1.14	11.77	31.32	0.63	0.35
gene10740_ANP32E	55.01	80.03	57.59	83.16	40.86	63.73	55.97	41.43	67.88	36.43	54.67	92.24	122.91	58.42	76.24	45.49	69.98	71.32	85.16	65.8	74.84	46.01	83.99	55.5	66.78	65.96	58.69	63.98	69.61	357.26	61.99	50.17	68.65	67.28	38.5	40.42	56.94	163.46	32.64
gene10741_LOC110081427	1.46	1.21	0.94	1.01	1.47	0.41	0.87	0.34	2	1.37	0.63	0.34	0.29	1.43	1.91	2.16	1.6	1.26	1.8	0.44	1.7	1.56	4.02	5.16	4.05	1.94	1.32	0.22	2.2	6.7	4.26	1.24	1.25	3.86	0.93	1.73	1.41	0.45	1.71
gene10742_LOC110081428	4.54	6.47	1.13	1.38	1.05	1.71	2.43	1.23	1.89	3.19	1.49	2.07	1.28	4.22	9.86	9.45	4.54	3.43	6.69	3.43	2.27	2.29	6.17	5.04	2.64	3.52	5.05	2.9	16.97	4.41	16.93	3.04	6.68	2.67	4.34	6.36	36.42	65.8	0.21
gene10743_APH1A	30.79	46.11	27.4	30.49	17.13	38.9	28.84	6.69	7.05	8.85	15.84	84.14	78.24	48.9	76.31	77.02	46.71	53.2	57.89	42.64	44.98	30.53	65.05	52.72	59.99	15.35	50.92	44.14	49.21	28.87	45.57	50.33	61.08	19.37	32.35	33.07	48.77	31.19	44.43
gene10745_CA14	0.88	1.92	0.59	0.28	1.11	0.74	0.07	0	0.54	0.28	6.05	0.52	0.45	1.13	0.22	0.6	1.37	0.39	1.61	1.64	0.6	0.62	1.3	0.39	0.75	1.17	0.33	0.68	0.91	0.73	0.62	0.62	1.14	0.85	1.28	1.56	6.23	9.56	0.45
gene10747_CIART	17.51	21.47	14.64	6.86	2.45	10.25	11.08	0.57	1.76	2.16	7.24	5.74	9.6	33.77	39.14	27.35	26.19	26.57	26.63	21.94	26.46	21.49	18.36	9.97	14.65	9.96	30.55	11.98	35.93	38.62	65.61	27.11	38.97	16.34	31.94	17.11	33.99	27.78	2.58
gene10748_MRPS21	103.93	129.51	89.87	62.77	39.73	65.21	84.59	20.6	26.37	33.25	70.19	112.48	116.09	121.48	99.23	106.94	91.12	86.1	119.23	113.53	89.2	94.5	86.92	111.39	90.28	64.63	108.53	105.66	68.92	91.41	189.47	118.9	114.36	85.42	118.36	75.63	105.09	97.48	134.95
gene10749_PRPF3	45.91	63.13	33.47	38.58	26.38	47.84	32.95	15.78	20.34	16.27	31.25	64.45	59.32	47.3	72.27	71.53	41.39	75.42	72.2	74.96	59.01	40.11	74.84	49.85	42.34	23.94	58.44	34.19	57.31	67.61	53.33	55.71	77.52	33.71	57.17	50.32	56.47	86.58	53.43
gene1074_LOC110082450	1.34	2.3	1.31	1.45	0.44	1.82	1.65	0.56	0.45	0.73	1.15	4.54	4.2	2.77	3.21	2.19	1.21	2.55	4.62	3.35	3.24	1.73	5.44	2	2.89	1.04	4.18	0.62	2.74	3.72	3.79	2.08	6.84	0.99	2.81	3.67	4.58	3.3	2.59
gene10750_RPRD2	2.3	4.91	5.47	5.42	2.67	9.72	5.38	1.21	1.65	1.44	1.67	22.37	20.61	12.13	14.54	9.77	2.45	10.41	5.09	15.15	10.98	3.1	28.4	5.42	4.1	1.29	10.36	2.24	16.8	4.46	4.73	7.63	30.28	4.99	6.92	7.75	3.49	4.34	4.07
gene10751_TARS2	7.77	10.01	10.11	10.67	5.6	14	10.62	2.81	2.83	3.2	7.78	23.35	20.74	16.45	24.14	19.9	17.99	27.45	24.01	18.05	17.5	10.19	22.7	12.31	14.22	6.67	20.3	8.4	16.49	13.35	15.71	22.59	28.22	6.94	16.26	14.36	18.09	15.14	7.94
gene10752_ECM1	20.5	30.09	5.49	4.81	6.59	4.6	5.01	9.01	9.69	5.06	11.02	11.75	12.61	14.46	52.49	47.58	28.92	37.28	23.74	21.91	21.29	13.22	58.51	27.45	49.2	17.79	28.98	20.13	23.51	46.69	43.53	19.76	13.71	12.9	16.04	24.13	24.42	63.1	17.62
gene10754_LOC110081541	3.32	5.78	2.99	2.82	0.95	3.03	1.87	0.61	0.53	0.54	1.7	6.28	6.71	3.22	20.09	8.54	2.2	10.25	16.08	11.67	6.12	2.93	25.11	3.37	6.37	1.17	10.69	0.84	8.86	5.89	23.71	4.41	6.74	0.88	2.64	7.12	7.32	17.6	0.51
gene10755_ADAMTSL4	19.86	34.29	6.8	11.13	10.37	11.2	7.85	3.68	2.74	5.51	16.44	18.99	17.77	13	55.27	42.07	18.31	46.32	48.05	33.33	27.36	14.92	41.58	19.7	42.62	10.76	35.29	8.99	25.9	56.15	104.06	22.13	22.4	5.48	21.32	29.9	47.73	79.26	4.74
gene10756_PI4KB	24.4	32.58	29.58	42.02	15.73	56.17	39.25	8.8	11.34	11.29	21.63	105.26	100.7	53.62	60.89	54.53	41.58	59.7	57.51	72.78	68.25	33.34	112.51	40.59	48.04	16.8	77.22	16.49	46.94	64.99	33.67	53.29	84.63	24.36	60.58	48.02	47.97	38.03	35.68
gene10757_LOC110081511	6.05	3.57	4.14	2.61	2.5	4.63	4	1.4	1.31	1.05	2.59	8.64	10.1	17.05	17.28	18.82	7.26	11.47	8.23	9.48	7.52	4.27	23.5	5.67	5.09	2.86	15.88	6.84	23.29	4.43	6.75	7.54	29.54	7.04	12.8	7.03	8.88	6.15	2.08
gene10758_ZNF687	4.19	2.8	6.36	8.36	3.19	12.42	8.73	0.54	1.51	1.31	1.48	19.6	20.63	9.34	11.14	6.27	3.63	14.16	8.45	11	10.02	5.18	17.84	7.13	3.47	1.27	10.96	2.54	9.82	4.19	4.58	9.71	19.63	4.3	8.14	6.97	3.5	3.44	3.82
gene10759_LOC110081514	1.4	3.48	1.94	0.9	0.61	1.14	1.85	0	0.06	0.32	1.77	0.75	1.59	10.7	4.29	6.81	5.82	3.02	1.66	3.37	2.32	2.57	4.37	2.53	5.37	2.43	4.01	126.43	11.36	2.37	7.31	2.7	115.11	0.78	32.2	6.21	11.29	31.66	234.37
gene1075_EXT2	1.66	2.8	2.73	6.03	1.4	6.36	1.51	1.36	1.46	1.4	2.86	34.11	52.62	3.24	10.57	11.35	1.96	8.86	6.98	7.2	6.05	1.02	23.51	7.15	6.62	0.76	8.65	2.18	10.05	4.53	2.81	2.83	36.79	2.2	3.55	3.2	2.77	1.7	8.95
gene10760_PSMD4	214.85	228.74	171.77	136.51	97	154.74	149.52	54.78	64.68	60.62	97.09	188.93	171.98	226.47	238.99	249.72	228.64	198.67	215.15	234.96	232.69	200.08	175.73	195.53	183.36	114.75	194.26	173.27	159.32	147.69	190.74	230.59	169.97	156.14	234.19	139.2	207.23	247.7	168.69
gene10761_PIP5K1A	28.41	39.1	27.73	29.55	16.26	32.26	31.52	9.76	10.31	13.25	24.09	59.27	64.5	44.28	52.47	39.87	43.09	59.81	46.75	47.77	48.22	30.06	55.97	40.99	38.66	19.2	51.07	32.19	35.47	53.25	35.89	42.73	65.83	28.9	51.01	33.11	47.09	69.92	45.91
gene10762_VPS72	14.56	17.86	18.27	22.93	7.12	26.88	22.34	4.99	5.8	5.49	14.8	31.24	33.19	26.31	28.16	27.64	13.34	32.59	25.85	41.32	35.75	21.71	28.11	11.9	20.13	5.67	26.74	14.82	22.05	15.52	23.73	29.29	41.06	8.02	30.22	27.02	19.14	22.82	13.37
gene10763_TMOD4	67.35	73.36	76.14	170.55	149.6	141.43	88.59	51.06	107.58	73.91	68.71	59.08	55.76	40.51	46.53	48.51	45.04	43.21	59.15	62.86	38.36	63.3	37.66	82.31	60.89	59.45	40.97	49.56	78.48	88.15	65.71	66.02	36.04	153.49	61.52	80.9	49.47	69.62	50.18
gene10764_SCNM1	28.21	26.12	17.04	13.68	20.8	17.84	27.38	10.42	10.32	10.38	22.36	13.7	16.01	25.66	18.35	24.49	35.98	16.5	47.14	31.39	33.05	46.72	23.55	29.81	29.15	19.1	25.68	23.23	20.91	65.14	41.19	44.39	27.18	27.29	38.83	28.18	41.34	81.89	20.08
gene10765_LYSMD1	30.52	35.87	30.87	22.6	15.71	29.09	27.15	7.3	8.57	14.55	19.1	35.3	27.4	34.09	40.39	34.62	46.89	41.65	40.17	44.65	42.57	36.88	33.71	31.82	36.91	19.59	44.95	29	20.88	25.52	34.32	50.34	28.04	29.1	50.3	26.35	29.17	40.01	29.48
gene10766_TNFAIP8L2	3.68	6.8	1.71	1.19	0.81	1.5	1.26	0.63	0.65	0.6	2.76	2.56	1.11	7.49	5.42	3.64	2.12	2.99	3.31	4.27	4.76	2.93	3.54	4.2	2.65	0.86	3.02	0.58	2.62	2.56	1.87	4.16	3.43	2.45	3.07	2.21	2.52	2.33	0.69
gene10767_SEMA6C	5.99	8.17	3.37	4.57	2.83	5.89	2.95	2.29	1.85	2.18	6.1	20.67	22.52	7.97	17.39	12.14	8.25	14.14	18.81	12.43	12.6	5.34	24.77	11.31	17.39	3.93	15.98	6.05	10.82	16.85	8.51	6.78	25.14	3.49	10.23	11.73	13.97	13.64	14.67
gene10769_GABPB2	9.2	16.85	12.32	18.15	9.34	17.09	9.99	2.34	5.46	7.14	11.63	32.25	30.15	13.13	24.99	18.26	12.39	21.89	31.18	27.89	17.61	10.04	44.76	16.84	19.99	7.94	31.4	10.67	18.25	17.91	24.45	16.2	30.22	11.19	20.24	22.94	15.78	20.83	12.03
gene1076_ALX4	0.28	0	0.25	0.39	0.08	0.17	0.39	0	0.19	0	0.04	0	0.24	1.98	1.19	1.07	0.9	1.1	0.09	1.39	1.77	0.05	2.45	0.21	0.38	0	0.47	0.42	1.74	0.64	1.06	1.14	0.74	0.22	0.46	0.72	0.53	1.64	0
gene10770_CDC42SE1	6.42	9.96	9.07	16.27	5.7	15.99	12.28	5.11	7.06	5.43	6.34	22.66	24.71	19.64	18.89	14.36	8.93	12.19	12.47	14.73	16.02	9.44	20.16	15.41	6.18	3.17	17.75	6.9	18.15	6.73	7.94	14.57	31.46	11.88	16.99	14.92	7.71	7.89	18.21
gene10771_CUNH1orf56	8.7	6.66	5.55	7.89	3.19	9.3	8.63	0.96	1.68	1	3.69	4.27	5.55	13.59	25.39	24.37	12.45	8.55	12.52	20.37	23.86	16.64	10.11	2.23	12.64	8.8	8.27	8.83	20.98	40.26	53.8	11.86	14.9	1.73	15.03	9.63	27.37	47.61	13.96
gene10772_BNIPL	0.68	0.45	0.83	0.7	0.94	1.82	0.39	0.91	0.48	0.52	1.53	0.18	0.38	1.09	2.36	1.16	0.69	1.57	1.11	2.11	1.12	1.4	3.58	0.33	1.01	1.51	5.63	1.28	1.84	1.59	2.18	0.59	0.71	0.67	1.15	1.68	2.55	2.51	0.16
gene10773_PRUNE1	11.68	7.47	7.02	9.9	10.62	9.88	7.06	2.68	2.08	5.59	10.8	25.78	23.64	28.93	22.32	18.11	46.04	37.76	27.35	14.67	30.88	19.91	27.41	13.89	18.82	12.09	27.95	18.47	16.93	58.29	23.96	19.75	20.54	10.23	23.13	11.73	23.98	16.09	13.12
gene10775_MINDY1	21.59	32.55	33.59	32.85	12.92	53.71	30.11	6.51	6.34	7.76	11.22	70.73	78.51	47.68	52.09	45.67	23.21	49.32	43.04	57.51	62.77	22.29	55.79	25.55	21.33	8.57	44.08	20.88	34.18	58.32	28.43	65.05	59.09	17.17	38.09	25.16	14.89	23.46	49
gene10776_ANXA9	11.54	19.45	5.7	3.44	7.09	3.46	4.33	4.72	3.63	3.61	9.47	10.5	9.45	11.03	18.09	14.26	20.19	25.33	21.89	7.41	10.91	9.47	13.25	11.7	13.44	9.53	17.8	19.31	11.88	27.56	9.57	9.38	22.73	6.1	21.56	10.3	19.82	34.59	27.76
gene10777_CERS2	23.3	42.26	22.16	29.46	21.89	35.41	19.52	9.53	17.96	24.07	28.11	80.45	76.09	28.81	60.18	50.36	41.76	56.25	68.7	47.77	51.46	24.88	78.23	59.01	64.57	26.28	61.56	38.53	35.2	94.03	43.36	39.33	68.04	42.25	43.43	45.71	44.02	68.98	81.39
gene10779_SETDB1	29.41	48.68	27.5	30.13	39.33	38.09	25.75	7.3	9.75	8.79	16.94	60.48	45.43	38.81	57.28	53.13	28.92	46.53	163.41	47.28	40.66	25.19	51.98	33.39	28.16	12.34	38.26	21.27	36	41.86	50.55	68.33	50.55	18.74	34.4	30.89	36.31	38.02	46.58
gene1077_CD82	20.61	31.33	13.04	27.36	13.79	36.5	10.78	3.52	4.85	8.17	11.78	58.27	75.12	37.11	85.44	122.74	40.08	68.38	96.41	96.92	64.98	25.48	150.66	69.99	72.19	18.37	52.67	35.77	81.99	82.87	89.23	48.87	124.53	14.91	42.22	39.05	52.38	39.46	61.81
gene10780_ARNT	29.6	41.69	31.39	37.4	20.91	43.74	34.33	10.97	11.71	12.22	24.03	72.91	67.04	52.45	58.19	49.51	36.31	58.48	62.65	62.36	60.9	30.23	98.14	48.17	43.53	20.27	61.41	26.6	43.47	40.57	31.72	53.64	69.08	29.65	56.91	42.24	46.5	48.96	35.26
gene10781_CTSK	12.01	6.23	6.51	16.83	20.65	14.87	6.62	5.57	5.38	5.56	9.09	12.17	13.14	19.04	35.62	54.8	30.68	43.12	50.15	30.62	26.45	19.83	52.73	15.68	25.45	15.2	28.57	70.77	21.62	48.25	91.43	30.09	37.51	7.01	28.65	30.53	35.61	14.12	21
gene10782_CTSS	2.05	3.82	1.74	1.87	2.27	1.7	1.58	1.2	0.54	1.11	1.84	4.98	5.21	7.63	14.05	15.19	3.89	5.79	11.81	13.11	9.65	6.43	7.79	3	3.96	2.98	17.28	11.7	13.15	9.47	23.79	7.04	67.42	0.83	12.81	4.9	9.42	2.65	0.81
gene10783_HORMAD1	0	0	0.31	0.12	0	0	0	0	0.14	0	0.38	0.11	0.45	9.84	2.62	13.51	0.63	2.29	0.7	0.74	0.88	0.28	17.04	0.95	0.18	3.2	1.86	0.2	48.09	1.31	2.95	0.29	4.26	0.4	2.44	7.75	21.58	3.14	0.58
gene10784_GOLPH3L	47.06	63.71	50.54	42.92	22.81	46.07	58.68	13.9	14.76	17.57	25.88	56.47	56.1	66.78	65.88	66.42	58.52	54.96	45.59	69.96	68.12	54.11	66.25	53.93	47.53	29.88	58.44	34.32	63.89	47.38	54.08	55.53	51.84	38.27	50.52	45.13	50.62	54.27	29.69
gene10786_ENSA	21.98	18.32	36.38	54.3	30.06	66.03	50.89	15.26	23.42	17.77	19.86	103.15	110.52	67.11	66.86	52.19	40.28	50.87	49.61	70.27	65.24	37.24	91.81	58.21	36.77	20.51	69.19	31.13	65.49	17.04	23.8	66.64	100.85	52.05	65.32	54.01	32.54	23.91	27.07
gene10787_MCL1	110.92	134	105.29	141.65	65.59	154.65	130.22	27.97	37.98	48.87	53.71	144.45	192.78	196.47	185.74	164.26	143.12	167.89	177.35	155.22	158.57	104.59	144.99	123.29	123.49	65.98	172.84	99.11	135.93	184.21	145.39	127.86	207.92	94.51	174.15	104.56	120.45	99.91	101.42
gene10788_RFX5	24.87	25.84	23.09	21.65	13.2	25.65	33.19	6.75	8.44	9.45	16.98	24.48	25.25	33.91	46.87	29.29	22.83	32.55	30.21	29.79	26.07	22.13	34.72	18.84	20.93	13.19	32.95	12.77	30.62	33.12	53.14	32.58	46.38	19.37	44.04	27.55	25.9	34.99	18.97
gene10789_LOC110081435	0.07	0	0.03	0.06	0.16	0	0.12	0	0	0	0.05	0	0	0.49	0.19	0.13	0.33	0.28	0.96	0.41	0.3	0.21	0.04	0.04	0.14	0	0.05	0.04	0.16	1.75	0.37	0.23	0.13	0.05	0.36	0.12	0.37	0.08	0
gene10791_LOC110081523	36.09	50.22	52.91	48.82	32.8	61.03	45.09	18.32	16.79	12.79	38.15	52.79	47.05	84.32	54.86	67.53	62.98	73.8	84.56	65.6	76.76	55.78	81.85	46.06	48.38	31.42	75.18	32.89	50.71	55.34	55.19	102.32	55.22	42.45	58.19	66.45	73.16	21.39	39.85
gene10793_POGZ	18.1	24.16	16.02	24.88	11.71	25.52	15.62	10.75	12	10.74	24.41	62.36	53.14	30.85	45.24	37.54	14.23	34.98	41.16	36.63	29.83	11.6	66.29	35.82	32.81	12.05	45.23	11.23	36.27	26.98	41.62	27.22	76.25	14.95	40.54	40.8	43.97	43.64	35.98
gene10794_PSMB4	520.01	538.93	375.8	347.35	262.01	423.32	412.24	110.24	105.26	139.97	234.17	367.36	321.11	645.31	551.01	607.68	507.65	498.84	595.37	673.77	579.69	557.29	369.53	313.31	437.36	249.31	448.25	426.44	425.4	414.77	683.68	700.77	408.8	252.82	550.92	319.63	447.53	361.09	316.47
gene10796_CGN	0.64	2.45	1.59	2.32	0.58	2.06	0.93	0.4	0.7	0.85	2.9	7.05	9.91	1.83	5.2	2.93	1.58	10.14	7.55	3.95	5.3	0.83	6.39	4.52	2.76	1.05	6.51	2.4	1.67	7.44	3.77	3.32	23.74	1.38	7.12	1.94	7.65	7.83	5.42
gene10797_TUFT1	19.26	26.13	18.17	24.03	12.57	24.75	24.49	4.33	4.69	6.88	9.26	25.62	29.73	47.07	59.88	37.67	30.33	55.11	64.82	41.94	51.13	19.91	30.67	15.14	14.21	9.43	39.58	11.85	40.76	36.76	44.96	37.23	26.76	14.43	18.54	23.56	24.2	26.6	11.2
gene10798_SNX27	35.08	35.87	21.58	32.16	19.84	35.34	32	9.05	9.67	13.49	25.64	47.98	54.08	55.88	49.09	42.06	29.37	51.27	71.2	58	50.88	44.04	58.46	42.5	48.97	22.86	53.69	31.3	53.15	77.44	74.46	53.46	69.1	36.01	59.49	45.59	54.32	65.11	38.64
gene10799_LOC110081449	3.46	4.07	2.32	4.24	1.91	5.94	1.95	2.05	1.64	0.83	1.7	10.07	10.93	4.27	7.42	4.21	1.98	6.55	8.1	4.52	3.57	2.28	7.84	5.31	2.24	1.16	4.85	1.97	5.47	6.92	8.13	4.15	7.23	2.27	3.44	2.93	4.03	12.97	4.81
gene107_IPCEF1	4.83	7.09	6.13	8.15	1.89	6.7	5.6	0.6	0.27	2.77	3.11	8.28	12.92	6.94	5.41	4.57	5.98	5.95	7.92	11.11	8.83	2.86	5.39	3.14	6.07	1.57	6.15	2.99	4.63	9.4	6.06	4.53	6.16	1.56	5.63	3.03	3.9	4	8.79
gene10800_CELF3	0.62	1.28	0.38	0.97	0.41	0.75	0.24	0.03	0.19	0.13	0.4	3.37	4.11	2.15	3.46	0.64	2.13	4.35	2.14	0.83	1.19	1.84	3.59	0.69	0.23	0.37	1.25	0.12	0.9	4.55	1.38	0.56	2.71	0.34	0.71	0.71	1.05	1.25	1.27
gene10801_RIIAD1	34.53	31.95	26.15	13.04	10.99	13.62	14.44	3.99	3.99	16.28	20.79	29.45	43.93	28.91	24.32	21.57	22.52	42.47	20.37	37.57	26.19	25.15	52.46	41.82	50.74	70.44	57.96	66.19	17.95	24.47	25.96	23.19	37.92	29	59.02	25.8	36.16	41.72	122.01
gene10802_MRPL9	129.16	153.88	104.2	66.29	43.4	83.51	99.28	24.5	29.24	39.42	71.62	133.63	120.12	166.43	175.15	173.48	170.52	161.61	147.59	146.64	129.16	158.78	111.58	122.71	121.56	78.06	129.39	127.82	127.1	98.91	128.91	160.79	98.44	85.26	132.47	91.36	99.57	65.36	139.29
gene10803_OAZ3	0	0	0	0	0	0	0	0	0	0	0	0	0	0.33	0.21	0.39	0	0.25	0	0	0	0	0	0	0	0	0.43	0	1.22	0.19	0.55	0	0	0	0	0	0	0.68	0
gene10804_TDRKH	7.69	10.95	6.32	4.5	4.68	6.4	6.15	0.48	1.17	3.71	5.02	7.62	10.49	31.6	44.85	45.95	12.53	21.7	26.48	25.86	19.47	14.48	29.56	4.49	10.79	6.82	27.43	22.22	37.2	10.42	49.18	17.75	82.63	4.09	36.68	19.05	33.42	82.21	3.42
gene10805_LOC110081495	0.49	0.24	0.46	2.03	2.49	1.75	1.07	0.45	0.83	2.25	1.69	1.63	3.74	0.87	0.65	0.35	1.16	3.3	0.72	0.66	2.24	1.79	3.43	0.63	0.52	0.61	1.85	1.04	0.85	6.1	0.34	0.84	0.77	1.51	1.55	4.31	0.32	1.2	0.33
gene10806_LINGO4	0.69	1.34	0.27	0.29	0.11	0.06	0.61	0.1	0.04	0.17	0.34	0.31	0.15	0.78	1.43	0.66	0.7	2.12	0.64	0.46	1.1	0.66	0.28	0	0.63	0.2	0.53	0.12	1.07	3.15	1.77	1.2	0.25	0.04	1.05	0.28	0.9	0.73	0.08
gene10807_RORC	0.08	0	0.07	0.03	0	0.04	0.24	0	0.03	0	0.03	0.16	0.66	0.95	0.77	0.3	0.29	0.37	0.24	0.35	0	0.17	0.68	0.29	0.05	0	0.65	0.11	0.27	0.57	0.79	0.26	0.15	0.06	0.36	0.15	0.06	0	0.06
gene10808_C2CD4D	0.4	1.42	1.47	1.17	0.1	1.31	2.28	0.15	0.06	0.5	0.77	1.36	0.74	0.14	0.48	0.27	0.08	0.5	0.38	0.7	1.23	0.56	0.46	0	0	0.03	0.3	5.73	0.04	0.2	0.41	0.24	14.42	0.02	16.5	0.07	1.01	12.09	8.72
gene10809_LOC110081550	0.29	0	0	0	0	0	0	0.07	0.2	0	0.18	0	0	0.12	0	0	0.59	0	0	0	0	0	0	0	0	0.16	0.13	0.31	0.33	0	0	0.11	0.13	0	0	0.22	0	1.73	0.27
gene1080_TSPAN18	5.63	4.52	4.6	4.05	5.85	7.6	7.68	1.22	2.39	1.72	5.58	19.54	33.13	10.29	13.44	15.69	16.82	11.15	19.79	17.2	21.29	10.56	43.18	20.5	11.13	4.36	13.51	3.29	8.8	55.41	35.85	8.67	23.01	4.83	11.2	8.26	16.45	13.51	23.56
gene10810_LOC110081520	7.79	14.95	11.41	7.94	5.66	8.81	10.43	3.87	5.84	4.66	8.64	11.75	11.77	12.73	12.63	12.38	15.62	17.62	9.01	11.86	11.92	8.73	12.33	8.12	6.97	8.88	15.95	10.83	12.19	13.24	10.82	8.5	14.6	6.38	16.98	9.34	10.47	17.72	12.1
gene10811_S100A10	506.42	957.82	370.48	315.03	373.4	329.79	321.12	367.24	240.39	414.86	882.29	723.33	706.92	767.48	971.02	887.1	798.37	1043.96	1212.84	727.42	1036.42	1001.2	800.07	669.56	865.22	906.33	1218.66	1296.41	495.29	1061.18	1267.09	1450.09	703.56	665	1555.19	959.07	1436.42	1109.79	1217.23
gene10812_S100A11	874.05	1277.5	849.24	315.32	275.51	358.46	1204.54	406.03	247.66	275.42	1004.56	722.14	859.64	991.92	826.36	876.09	1383.96	1018.13	1026.46	793.11	1550.97	1956.33	609.85	1095.69	1038.66	644.56	760.12	727.43	663.17	2209.19	1086.16	1082.95	886.37	1075.94	1887.48	1077.56	2164.67	1166.37	1373.22
gene10813_LOC110081563	0	0	0.17	0.1	0	0.12	0	0.07	0.05	0.04	0.06	0.38	1.32	0.3	0.11	0.15	0.19	0.19	0.18	0	0	0.17	0.54	0	0	0	0.11	0.04	0	0.17	0	0	0.05	0	0.18	0	0.12	0	0
gene10815_FAP	1.81	2.38	3.76	6.47	0.75	0.84	5.78	2.19	1.17	0.26	1.44	30.27	7.09	0.5	1.34	7.73	1.08	1.25	13.3	1.33	8.46	2.23	0.21	1.43	0.43	0.35	0.64	7.27	4.96	17.8	1.84	11.27	5.91	0.9	2.78	0.49	1.49	6.29	63.88
gene10816_GCG	1.05	0.64	3.77	19.48	4.02	4.01	11.98	2.41	7.24	42.59	3.33	1.69	0.69	1.77	0.54	1.21	1.76	1.24	2.97	0.56	1.56	4.14	4.75	2.13	16.41	23.03	2.39	1.73	4.14	5.53	1.99	4.25	4.09	25.43	5.99	33.9	2.69	9.04	0.4
gene10817_DPP4	14.17	16.88	19.93	34.32	15.93	17.05	12.92	10.14	25.32	21.91	17.86	62.52	27.11	4.86	5.67	6.46	3.94	4.46	7	3.74	3.01	8.35	7.03	8.69	7.55	6.06	3.95	15.21	30.04	4.88	3.25	7.42	37.63	23.95	18.27	31.14	7.33	12.25	26.99
gene10818_SLC4A10	0.19	0.12	0.1	0.08	0.04	0.09	0.16	0.11	0.06	0.08	0.24	1.56	1.21	1.06	0.96	0.76	0.19	1.03	0.67	0.5	0.41	0.14	1.43	0.26	0.34	0.08	0.59	0.14	2.18	0.9	0.89	0.23	2.51	0.23	0.91	0.44	0.7	2.56	0.02
gene10819_TBR1	0.14	0	0	0	0	0	0	0	0	0	0.06	0	0.1	0	0	0.09	0	0	0	0.41	0.18	0	0	0.17	0.47	0	0.1	0	0	0	0.18	0.24	0.18	0	0.16	0.08	0	0	0
gene1081_TP53I11	9.69	16.26	4.57	13.86	3.89	7.42	8.56	1.83	1.64	6.93	6.93	29.88	31.15	52.97	43.16	43.82	50.21	40.37	51.45	32.19	37.92	28.95	140.07	130.98	80.08	33.18	77.94	25.64	28.42	40.48	34.02	64.66	86.29	54.88	66.71	55.79	55.68	67.21	95.19
gene10820_PSMD14	30.58	32.53	31.61	32.48	14.71	32.12	40.69	5.72	6.5	8.1	17.31	50.68	62.15	45.79	36.33	40.32	37.05	45.42	40.86	50.5	52.29	25.25	38.78	28.89	25.32	12.44	36.79	20.14	33.96	43.38	30.58	31.43	58.85	19.12	41.86	24.72	29.29	15.23	47.95
gene10821_TANK	28.26	29.55	18.93	14.39	13.09	18	28.43	10	11.63	16.81	23.37	49.86	54.29	47.33	50.43	38.36	38.9	40.43	22.77	36.9	38.13	28.59	69.06	49.97	45.07	37.48	63.42	38.06	43.4	52.84	41.5	17.97	75.37	34.06	55.17	44.46	58.17	51.89	38.6
gene10822_RBMS1	14.62	29.33	23.36	23.02	6.58	22.44	29.84	4.93	6.37	7.85	13.08	45.21	63.53	36.54	31.34	26.11	34.61	39.36	23.5	32.28	40.86	19.84	42.83	25.68	14.87	8.13	32.12	13.8	23.79	49.36	27.76	27.23	58.96	18.35	35.95	22.55	22.28	34.99	34.07
gene10823_ITGB6	0	0	0.07	0.05	0.08	0.04	0.08	0	0	0.02	0	0	0.03	0.04	0.11	0.05	0.14	0.12	0	0.08	0.12	0.02	0.02	0.05	0	0.17	0.11	0.24	0.13	0.02	0.17	0.04	0	0	0.02	0.15	0.21	0	0
gene10824_PLA2R1	2.49	3.19	1.87	2.07	2.11	2	0.94	2.05	1.57	1.14	6.09	6.34	5.32	1.4	4.77	7.24	3.38	6.88	8.14	3.15	2.54	1.72	6.51	10.66	5.26	2.44	4.41	1.65	4.44	4.98	8.96	1.74	3.87	0.99	1.9	4.09	8.23	3	1.3
gene10825_LY75	2.21	2.85	1.28	2.73	0.71	1.86	1.7	0.59	0.63	0.52	2.46	5.33	15.85	2.89	11.09	6.58	1.04	6.92	7.11	2.77	3.74	1.87	4.99	3.01	3.25	0.85	4.64	2.77	8.24	9.94	14.59	2.56	26	0.55	3.99	1.85	6.6	7.27	0.93
gene10826_CD302	7.89	4.14	6.94	7.84	1.97	5.9	13.68	0.48	2.5	2	4.05	22.66	42.31	22.51	17.13	17.86	8.93	13.18	10.05	10.14	13.77	5.62	20.94	20.08	6.82	6.1	12.05	18.81	23.17	11.55	2.23	15.53	41.54	14.67	12.21	7.33	8.7	7.96	9.27
gene10827_MARCH7	22.98	27.91	23.72	34.14	15.83	34.9	33.48	6.39	9.66	7.96	12.48	38.55	44.04	43.89	40.38	43.16	24.32	40.95	40.07	50.24	50.77	22.45	42.58	31.64	15.75	11.11	30.64	11.07	40.37	69.28	32.19	30.21	43.78	20.17	24.4	26.89	24.44	15.33	24.32
gene10828_BAZ2B	9.74	19.34	7.07	9.48	6.1	8.82	6.55	3.54	4.41	4.61	12.85	11.06	12.46	14.31	21.95	13.96	12.22	18.19	32.76	16.81	16.39	7.24	17.57	16.33	16.79	10.9	17.63	10.76	12.96	69.48	40.08	11.59	18.29	8.74	15.04	14.45	28.76	62.98	13.98
gene10829_WDSUB1	10.5	9.43	6.07	5.92	6.92	5.75	6.86	4.54	7.28	2.36	5.33	6.38	7.7	11.61	11.8	9.91	11.37	10.45	27.27	8.92	11.51	6.72	9.27	22.88	9	6.2	7.56	7.82	15.31	28.2	16.91	12.44	11.24	13	14.58	8.37	17.94	41.68	11.23
gene1082_PRDM11	1.79	2.76	2.83	4.2	1.49	4.76	3.68	1.56	0.97	1.57	1.99	12.15	21.45	4.1	5.74	4.11	3.34	4.75	4.29	7.25	5.29	2.71	9.86	3.29	2.26	2.53	4.16	1.36	5.85	6.79	5.34	4.36	12.28	2.68	3.33	3.33	2.76	3.63	3.83
gene10830_TANC1	11.54	13.75	10.02	13.7	4.65	12.88	10.82	2.49	2.49	4.06	8.63	38.51	40.21	13.92	22.3	16.27	11.3	28.15	43.2	22.98	29.92	6.73	25.65	18.87	11.93	3.28	20.13	10.47	18.31	59.8	28.78	13.05	47.65	6.93	18.13	10.87	15.54	25.16	35.46
gene10831_GLI3	1.48	2.17	2.61	5.32	1.01	5.89	3.7	0.7	0.41	0.46	1.26	12.63	19.09	4.23	5.66	3.16	2.15	6.32	6.68	6.74	5.86	1.01	8.84	1.88	2.17	0.9	4.21	1.2	6.58	4.37	3.9	3.74	10.94	1.21	2.73	1.35	3.08	0.62	1.09
gene10833_CUNH7orf25	20.19	32.65	14.17	12.84	6.78	17.06	14.63	5.81	5.86	8.08	12.64	22.92	26.56	20.62	35.38	26.92	22.3	43.2	48.27	23.93	32.07	18.79	28.27	44.71	19.81	11.13	32	11.57	27.86	34.34	31.04	18.66	36.42	11.02	33.3	16.06	29.02	21.38	25.64
gene10834_PSMA2	138.77	170.47	119.07	104.82	42.38	102.55	131.67	21.63	26.1	42.73	66.34	128.75	157.69	167.24	122.88	165.29	104.24	129.92	98.39	169.13	153.86	126.02	119.56	89.32	93.47	56.41	135.37	104.35	114.87	119.5	155.25	131.03	130.26	70.34	141.53	97.22	131.9	57.31	131.69
gene10835_MRPL32	68.11	71.93	45.81	44.73	21.43	43.35	59.47	8.09	14.25	18.6	44.39	49.74	56.25	62.98	57.37	66.82	64.77	65.79	58.47	80.45	71.98	62.32	57.72	46.69	56.23	29.21	52.25	39.4	46.53	95.71	59.8	54.23	57.48	27.68	68.95	51.63	84.18	40.08	81.75
gene10836_LOC110081584	2.59	1.35	1.22	2.03	0.71	2.09	2.73	0.59	0.48	0.66	1.9	2.59	5.96	3.89	2.73	3.31	0.93	3.65	3.01	4.14	3.15	1.58	3.55	2.17	1.88	0.87	3.34	2.48	5.45	2.77	2.78	2.61	9.89	2.6	4.87	3.28	4.9	5.9	2.07
gene10837_HECW1	0.46	0.6	0.23	0.45	0.12	0.5	0.16	0.08	0.14	0.13	0.19	0.79	1.87	1.02	1.67	0.76	0.47	1.25	0.86	0.59	0.93	0.51	1.3	0.7	0.85	0.37	1.11	0.24	1.46	1.95	1.4	0.25	1.18	0.29	0.73	0.41	0.82	1.33	0.27
gene10838_STK17A	4.17	9.44	3.71	3.01	3.65	6.01	5.96	1.28	1.09	0.82	2.45	6.07	11.6	8.16	9.53	7.65	3.88	9.06	10.06	5.08	7.63	2.63	13.68	10.49	5.33	2.56	9.26	2.72	11.27	28.87	17.52	2.5	9.55	3.94	3.47	4.78	7.62	10.66	3.77
gene10839_LOC110081587	1.35	0.45	0.3	0.9	1.41	1.37	0.22	1.44	2.13	0.7	1.41	1.7	0.91	0.17	1.19	1.63	0.25	1.59	8.04	0.66	2.76	0.02	1.81	1.9	1.23	0.63	1.97	0.54	1.22	0.7	0.3	0.14	1.7	1.06	1.67	1.17	1.35	1.08	0.4
gene1083_SYT13	0	0	0	0	0	0.06	0	0	0.04	0.02	0.02	0.41	0.47	0.46	0.39	0.14	0.14	0.49	0.17	0	0	0.14	0	0.2	0	0	0.27	0.27	0.38	0.03	0	0.03	0	0.04	0.03	0	0.04	0	0.12
gene10840_FIGNL1	9.49	11.86	5.6	4.11	5.54	8.37	7.12	2.22	2.75	4.01	7.48	8.8	9.34	10.06	8.29	8.79	5.37	12.46	16.23	11.12	14.3	6.37	11.03	9.29	7.49	5.96	9.77	7.77	8.59	9.6	17.89	6.3	20.62	5.03	15.5	7.62	15.74	10.21	4.01
gene10841_BLVRA	4.89	5.39	11.46	17.58	17.2	14.76	9.74	10.18	15.95	9.49	11.19	14.34	17.36	5.83	3.65	4.01	2.39	5.58	1.41	3.82	6.37	5.58	30.31	13.24	3.66	9.35	4.23	4.37	17.04	2.9	2.23	5.7	14.15	23.55	8.61	35.54	7.11	4.96	3.74
gene10842_VOPP1	7.28	7.28	7.59	11.08	6.3	12.42	9.45	2.79	2.53	3.48	6.41	27.96	22.89	14.96	27.07	34.4	18.55	21.16	21.39	19.06	19.64	14.83	47.64	22.68	21.03	8.45	19.82	7.83	21.24	19.81	29.32	15.73	21.42	10.95	13.99	19.17	19.29	6.22	23.38
gene10844_LANCL2	40.03	49.16	47.57	41.18	18.06	42.57	53.44	7.87	13.14	14.7	22.17	75.51	88.6	105.33	97.73	91.5	53.02	68.13	53.4	65.53	63.41	39.57	79.19	56.74	36.61	23.05	70.34	26.9	83.27	121.07	149.09	57.28	94.37	38.54	63.7	44.34	56.94	77.1	52.12
gene10845_EGFR	1.56	1.98	1.06	1.16	0.57	1.29	0.7	0.61	0.59	0.63	2.81	11.15	17.33	2.97	8.42	6.65	1.84	6.5	7.82	4.89	6.51	1.7	14.95	4.25	5.6	1.11	9.85	8.64	5.39	12.31	12.78	2.96	35.22	0.95	4.15	2.26	4.13	3.47	9.48
gene10847_DHX35	5.77	10.61	7.2	8.56	2.39	9.49	8.61	2.55	2.38	2.25	6.51	33.71	37.36	12.54	13.5	11.83	7.41	16.39	11.74	13.47	12.58	6.07	25.33	15.8	5.72	3.44	16.48	7.42	15.21	11.68	9.8	9.11	41.07	7.72	14.92	11.67	9.71	9.68	16.39
gene10848_FAM83D	8.98	4.79	7.48	7.7	3.81	10.59	11.08	3.02	2.45	3.74	6.22	18.33	17.82	12.8	20.23	21.95	5.49	10.14	10.38	17.57	12.59	9.49	13.18	8.36	8.32	3.54	16.03	9.84	13.56	7.91	27.2	10.97	35.58	4.37	23.67	9.06	16.58	5.63	5.56
gene1084_LOC110082493	0.52	0	0.07	0.04	0	0.19	0	0	0	0.03	0	0.23	0.66	0.15	0	0.06	0	0.15	0	0.37	0.12	0	0	0	0.19	0	0.13	0.35	0.11	0.1	0.63	0.05	0.06	0.07	0.59	0	0	0	0
gene10850_PPP1R16B	0	0.41	0.23	0.27	0.19	0.23	0.22	0.06	0.06	0.02	0.31	0.28	1.15	0.75	1.17	0.07	0.67	0.73	0.79	0.81	0.6	0.36	1.79	0.46	0.2	0.09	1.14	0.3	1.47	0.99	0.33	0.1	1.18	0.24	0.5	0.41	0.75	0.25	0.09
gene10851_ACTR5	7.85	16.54	8.97	9.94	4.35	14.84	12.52	3.46	3.41	3.7	7.21	20.13	26.36	16.15	14.32	19.65	9.6	11.63	11.19	19.81	14.6	14.16	18.84	14.1	11.66	6.25	16.7	10.33	13.35	14.29	19.76	14.92	25.37	8.42	18.38	13.97	13.11	6.25	13.47
gene10852_ADIG	0.09	0	0.06	0	0	0	0	0	0	0.05	0.07	0	0.37	0.47	0	0.11	0.11	0.14	0	0	0	0.07	0.68	0	0.46	0	0.36	0	0.3	0.4	0	0	0.67	0.26	0	0.1	0	0	0
gene10853_ARHGAP40	1.89	3.43	1.89	2.42	1.26	1.27	2.77	0.58	0.44	0.82	0.65	4.49	5.69	7.36	9.28	8.56	3.86	3.37	5.24	5.69	6.28	2.88	10.65	6.85	5.2	1.91	9.74	1.16	6.27	7.16	10.8	2.95	5.05	1.44	3.06	2.49	6.25	3.72	1.82
gene10854_SLC32A1	0	0	0	0	0	0	0	0	0	0.02	0	0	0	0	0	0	0.07	0	0	0	0	0.02	0	0	0	0	0.04	0	0	0.09	0.02	0	0	0.13	0	0	0	0	0
gene10855_PTPRT	1.26	2.84	0.59	0.95	0.68	1.05	0.43	0.96	0.66	0.8	2.23	6.72	8.07	0.52	1.8	1.84	0.62	0.8	1.78	1.52	0.86	0.39	2.02	1.12	1.61	0.39	1.92	2.84	1.15	2.33	1.18	1.16	9.54	0.43	2.78	0.47	0.99	6.88	4.96
gene10859_ISY1	19.32	23.95	18.75	16.83	6.8	15.03	20.91	3.35	6.07	5.83	14.16	30.16	39.68	31.63	28.56	25.63	15.32	28.26	28.09	29.67	28.49	17.18	24.95	19.32	20.74	9.86	29.3	19.41	21.45	34.63	33.24	20.46	44.74	13.4	38.1	19.36	27.73	33.2	27.16
gene1085_CHST1	10.21	11.94	14.26	22.11	8.21	25.87	12.28	2.63	2.68	3.24	6.11	42.39	46.17	6.5	10.98	13.71	7.78	10.47	16.03	16.76	14.14	5	27.07	17.11	6.17	2.5	5.2	24.82	10.33	34.8	17.08	9.15	48.31	7.89	28.1	7.78	13.23	12.03	56.04
gene10860_LOC110081618	2.11	5.07	2.16	3.76	1.09	4.37	5.92	0.51	1	0.81	1.36	4.64	7.33	7.08	6.98	3.75	5.31	4.2	4.5	4.37	4.43	3.75	6.71	3.37	4.67	1.61	6.88	2.35	4.34	5.74	5.16	3.34	6.22	2.14	4.56	2.11	3.73	3.29	1.88
gene10861_RAB43	4.58	3.87	5.64	8.42	2.93	5.67	3.44	1.95	4.31	2.86	4.13	13.59	20.11	6.61	8.39	3.98	1.48	6.63	5.94	4.89	5.12	2.9	16.58	6.37	2.7	3.84	8.39	4.08	13.09	4.04	4.36	3	25.26	6.07	6.55	7.65	4.41	7.91	3.42
gene10862_LOC110081619	16.19	13.5	19.53	41.89	32.73	29.87	34.19	38.83	64.99	48.75	20.41	2.46	4.05	6.33	3.23	5.42	4.08	3.31	4.57	5.61	6.87	19.26	9.52	15.11	16.3	24.94	3.64	6.6	21.56	5.27	5.14	9.21	4.6	46.25	13.01	40.56	7.09	13.25	1.01
gene10863_LOC110081625	4.71	1.41	1.18	1.33	2.35	1.09	1.11	4.72	3.47	2.61	2	0.51	0.6	3.68	2.17	1.23	1.56	0.17	2.14	2.28	1.82	3.15	1.75	3.24	1	3.21	1.12	0.9	2.32	4.5	0.65	1.3	1.7	4.54	3.36	10.06	2.66	7.18	0.82
gene10864_EFCC1	12.67	22.91	10.94	12.7	4.23	17.12	20.62	2.57	2.09	4.08	10.4	31.4	57.88	21.51	23.47	22.68	20.92	28.41	15.66	17.74	19.23	11.77	8.24	6.4	4.44	4.74	13.01	11.69	14.36	23.39	15.71	8.95	25.71	4.84	19.36	5.04	7.86	25.56	20.06
gene10865_KIAA1257	3.05	3.26	1.46	1.26	2.1	1.46	1.6	1.01	0.85	1.2	4.69	6.02	11.04	2.94	8.64	4.6	2.27	2.62	4.63	3.73	3.73	0.8	2.81	3.08	1.6	0.9	2.22	4.3	7.61	4.68	5.87	1.85	11.68	1.67	7.12	2.83	4.19	17.26	6.93
gene10866_ACAD9	12.57	10.81	7.75	10.25	4.29	9.15	10.18	1.87	3.73	3.37	9.27	8.35	12.06	17.07	20.91	23.98	10.33	21.22	23.29	12.09	13.77	10.41	13.99	15.7	10.23	7	11.35	5.39	14.21	42.86	30.95	11.32	13.28	4.9	9.31	10.68	11.3	16.36	7.63
gene10867_IQSEC1	2.22	5.47	2.97	4.38	1.46	4.74	5.03	0.79	0.84	1.57	3.42	16.15	17.29	5.5	8.03	4.94	5.13	6.9	5.14	3.71	5.31	3.54	11.15	5.16	4.54	2.27	5.67	5.08	6.61	7.94	6.12	3.27	19.13	2.73	9.88	5.36	5.97	5.03	9.85
gene10869_NUP210	2.48	4.22	2.71	6.57	4.19	3.58	2.5	1.91	4.12	2.22	3.56	4.08	3.39	6.42	4.31	3.29	2.77	2.16	4.81	2.12	4.14	3.74	6.21	4.99	4.73	2.39	2.25	2.06	9.11	6.51	3.15	2.74	6.24	7.99	5.23	7.43	5.07	6.9	0.31
gene10870_FBLN2	0.81	1.07	2.45	2.33	0.83	3.11	0.76	0.86	1.24	0.47	1.84	37.31	118.93	3.57	7.54	15.16	1.3	14.96	2.26	1.69	3.51	0.8	21.97	3.06	3.44	0.58	10.56	2.93	10.79	7.89	3.44	1.66	84.57	0.9	3.14	2.49	2.12	1.41	15.95
gene10871_WNT7A	0.45	0.89	0.99	1.03	0.24	0.15	0.64	0.31	0.65	0.34	1.63	0.32	0.73	0.89	0.41	0.31	0.9	1.31	1.03	1.16	1.57	0.57	1.68	0.64	3.36	1.44	0.82	4.87	0.93	4.37	1.83	0.66	1.73	0.67	2.37	0.17	0.58	0.98	0.63
gene10872_FBXW12	29.2	39.87	15.51	17.08	12.63	16.91	14.55	5.25	4.81	6.84	14.74	15.67	18.14	22.63	35.37	33.23	27.53	42.5	50.21	38.14	33.87	19.05	24.2	22.8	19.5	12.88	24.38	12.22	22.31	61.24	42.7	26.55	18.24	9.71	17.79	19.79	30.11	35.05	25.47
gene10873_LOC110081615	0	0	0	0	0	0.48	0	0	0	0	0	0	0	0	0	0	0	0	0	0	0	0	0	0	0	0	0	0	0	0	0	0	0	0	0	0	0	0	0
gene10874_PTPDC1	6.9	10.94	5.23	4.06	3	4.85	5.95	1.68	1.26	2.37	5.36	6.74	7.94	20.05	18.39	19.54	12.57	15.92	16.97	12.48	12.27	6.67	13.75	8.81	9.12	5.74	17	6.81	30.86	27.04	32.46	8.04	19.71	7.22	13.71	14.17	23.66	19.72	10.62
gene10875_BARX1	0.1	0	4.01	1.38	2.2	0.91	1.45	5.73	0.86	1.47	2.5	0.95	0.42	0.11	0.28	0.37	1.08	0.48	0.46	0	0.86	0.34	0	0.49	0.26	0.48	1.09	1.36	0.22	0.23	0.6	0	0	1.05	0	0.23	0.62	0.22	0
gene10876_LOC110081670	0.42	1.07	0.35	0.26	0.3	0.24	0.51	0.3	0.27	0.47	1.55	1.4	0.95	4.16	1.7	1.26	1.45	1.12	1.51	0.79	1.16	0.76	3.02	1.25	1.22	0.38	1.52	1.37	1.3	0.69	0.43	0.68	0.43	0.9	0.3	0.37	1.05	3.06	0.73
gene10877_PRRC2C	25.2	43.29	21.38	27.25	13.17	28.09	20.42	8.82	15.18	13.02	23.88	72.37	74.35	30.32	46.73	33.63	28.79	39.2	59.67	36.84	38.5	17.56	47.82	34.86	36.3	22.33	38.68	34.18	32.2	101.31	59.43	30.88	75.35	21.58	40.46	28.85	43.49	143.29	41.14
gene10879_MYOC	0	0	0	0.07	0	0.04	0	0.03	0.06	0.02	0.03	0	0	0	0	0	0	0	0.59	0.54	0.11	0.36	0	0	0	0.14	0	0	0.1	0.19	2.6	0	0	0.33	0.05	0.1	0	0	0
gene1087_SLC35C1	14.26	17.67	10.54	13.18	7.5	16.34	11.34	4.56	5.72	6.82	7.23	26.18	32.71	16.92	20.26	30.1	15.81	19.68	20.03	24.15	20.19	8.18	26.9	23.45	20.84	7.58	22.79	12.98	28.37	29.43	42.58	15.5	29.07	10.94	14.59	12	20.84	19.03	22.16
gene10880_VAMP4	33.88	45.8	19.35	24.58	12.37	19.6	27.09	10.05	11.54	15.7	29.69	28.65	36.84	32.35	41.21	34.3	31.16	44.02	61.15	41.42	29.55	31.48	47.48	52.71	48.84	27.86	37.53	25.26	28.01	51.64	47.42	31.05	35.76	27.1	43.36	36.92	67.08	38.44	35.2
gene10881_ITPA	93.77	76.13	56.08	50.61	50.87	46.38	46.71	22.2	27.44	36.46	67.41	65.35	73.44	86.08	96.19	91.06	82.93	90.84	92.78	98.88	84.38	70.78	63.11	91.23	63.07	69.73	68.06	76.54	59.67	74.96	93.04	72.86	64.93	66.51	71.81	70.37	106.71	80.26	63.4
gene10882_METTL13	12.34	10.75	10.44	10.33	4.67	11.32	9.52	1.47	2.57	2.65	7.04	22.91	20.52	14.89	16.24	16.28	9.92	18.27	14.77	20.24	17.03	10.5	19.42	12.95	11.18	5.8	12.98	11.7	13.13	7.94	11.64	13.18	21.86	5.38	16.5	12.68	19.18	6.97	11.48
gene10883_UAP1	12.11	14.42	10.42	11.06	3.58	12.31	13.46	1.42	2.18	1.85	6.52	19.96	24.68	16.98	21.1	21.48	9.39	23.38	14.29	24.37	20.25	12.56	18.08	10.33	9.05	4.11	12.06	6.07	16.52	10.31	14.29	15.44	26.73	5.87	13.49	8.54	10.64	4.85	11.37
gene10884_DDR2	0.64	0.33	0.8	0.81	0.28	0.64	0.34	0.17	0.18	0.2	1.01	1.75	3.44	0.84	3.76	1.82	1.04	2.67	1.02	3.39	1.17	0.25	9.6	0.94	1.67	0.4	2.79	0.26	4.45	1.39	2.01	0.71	9.61	0.12	2.51	1.58	1.71	1.22	1.37
gene10885_HSD17B7	237.71	193.54	261.26	108.61	29.58	174.23	204.23	42.84	39.34	62.53	138.29	736.5	948	212.65	226.36	291.93	152.97	227.84	283.94	435.47	420.96	246.76	378.66	372.69	317.51	124.25	282.22	765.93	114.67	759.29	785.22	355.12	704.56	169.75	545.27	219	253.57	1007.31	2162.97
gene10886_LOC110081665	0	0	0.09	0	0.08	0.08	0.14	0.02	0	0.14	0.32	0.52	0.85	0.31	0.11	0.61	0.1	0.19	0.31	0	0.3	0.03	0.14	0.25	0	0.1	0.56	0.21	0.14	0.45	0.51	0.23	0.47	0	0.28	0.23	0.19	0.27	1.14
gene10887_OLFML2B	29.86	22.46	13.42	16.16	7.78	23.94	10.33	3.07	3.32	4.5	9.01	99.54	138.33	13.87	58.88	65.69	8.4	56.25	34.47	48.22	45.74	6.95	106.98	140.91	61.79	11.94	38.1	93.35	33.13	57.4	48.63	28.55	127.4	7.96	22.22	23.47	19.36	15.76	248.84
gene10888_ATF6	9.34	14.01	10.01	19.2	16.56	16.97	8.23	4.1	8.31	3.87	4.75	45.3	69.9	15.04	30.9	27.14	8.64	23.53	45.94	33.49	25.57	14.36	52.81	24.98	27.45	3.39	17.54	17.37	29.04	14.23	27.45	12.88	71.1	13.52	25.03	21.6	20.68	22.47	51.39
gene10889_LOC110081669	0.25	0.7	0.26	0.17	0.12	0.11	0.31	0.18	0.1	0.13	0.27	0.31	0.42	0.81	1.58	1.14	0.65	0.83	0.22	0.19	0.53	0.35	0.59	0.46	0.69	0.2	0.81	0.27	1.95	1.46	0.97	0.25	2.24	0.05	0.66	0.59	0.83	0.91	0
gene1088_CRY2	3.89	3.81	5.28	9.15	1.41	6.84	8.09	0.94	0.89	1.49	2.32	21.71	24.38	13.77	14.6	12.06	6.08	13.26	7.83	15.07	13.07	4.24	22.89	12.76	6.68	3.59	15.9	3.53	13.47	6.84	6.46	11.04	22.91	8.99	11.47	10.2	6.31	3.35	11.12
gene10890_LOC110081633	0.66	0	0.56	0.53	1.51	1.61	1.03	0.29	0.03	0	0.15	0.23	1.99	10.85	23.16	10.22	18.55	27.86	8.63	2.98	12.49	9.33	35.61	4.69	4.43	3.9	10.6	1.86	6.25	64.79	4.75	4.8	14.29	2.9	5.39	5.48	3.69	1.05	1
gene10892_TADA1	25.97	29.89	23.27	22.38	9.02	29.04	36.27	3.68	6.83	7.8	13.98	29.97	32.18	39.22	29.26	29.98	33.51	39.57	27.64	41.99	37.26	25.99	28.98	25.77	19.6	14.45	28.73	15.18	24.72	43.84	37.16	40.92	30.16	14.93	31.47	24.81	27.44	34.35	32.02
gene10893_PRDX6	207.79	229.85	190.91	271.08	100.89	251.67	196.64	51.3	71.3	54.93	85.32	237.97	266.87	260.29	267.56	219.42	157.68	190.5	161.3	255.5	251.63	147.14	147.84	153.28	100.46	71.53	183.71	117.32	219.08	221.4	169.81	151.02	228.16	155.66	226.28	152.84	146.82	146.21	167.63
gene10894_ANKRD45	16.32	17.89	16.07	10.1	5.26	12.44	16.28	2.64	3.97	5.29	6.62	17.82	25.46	18	15.87	16.72	16.15	16.85	15.49	15.27	20.69	13.27	28.85	16.3	13.98	9.59	28.95	9.5	18.06	14.6	17.11	17.27	21.74	13.35	20.06	12.52	11.36	10.57	23.18
gene10895_KLHL20	3.34	2.4	5.04	9.04	2.89	10.76	5.99	1.57	2.19	2.36	4.68	22.86	31.28	9.46	10.09	11.99	5.44	9.34	6.53	14.39	10.93	7.24	17.92	5.07	4.18	2.56	7.7	3.89	9.71	7.03	10.15	6.26	19.91	4.74	8.24	8.29	8.04	4.06	3.33
gene10896_CENPL	8.14	4.45	3.44	4.63	2.5	5.05	4.65	1.15	1.65	2.14	3.49	5.82	12.18	10.23	6.78	12.22	3.1	5.78	5.2	4.93	6.62	5.01	5.55	3.11	3.22	2.56	6.6	5.31	6.21	9.1	11.34	7.45	18.94	1.88	11.5	4.95	5.88	2.32	2.57
gene10897_DARS2	5.52	6.37	4.63	5.14	2.26	5.62	5.69	2.33	2.77	3.54	5.02	17.47	22.6	5.92	10.26	6.83	2.62	10.16	5.55	6.93	6.09	2.44	13.66	7.61	6.19	2.59	10.46	3.33	9.84	6.26	3.99	5.86	16.21	5.94	4.74	7.47	7.01	5.72	9.46
gene1089_MAPK8IP1	4.33	3.58	3.47	5.01	1.4	4.47	4.94	0.94	1.3	3.13	3.04	26.7	29.24	7.56	9.97	5.35	9.93	12.14	11.41	6.03	10.09	10.58	14.61	5.04	5.96	2.72	12.56	33.95	6.08	8.55	7.55	10.65	32.59	5.61	26.87	7.84	7.86	13.11	41.74
gene10900_ZBTB37	0.31	0.84	0.59	0.8	0.55	1.01	0.58	0.15	0.25	0.21	0.46	2.24	2.65	0.52	1.22	0.51	0.34	0.7	0.74	0.69	0.73	0.38	1.35	0.31	0.59	0.29	1.09	1.21	0.67	1.85	0.67	0.58	2.77	0.58	0.79	1.2	0.63	3.1	1.17
gene10901_SERPINC1	0.49	0	0.41	1.01	0.47	0.54	0.85	0.94	0.94	0.2	29.8	0.93	0.5	2.9	3.07	1.68	13.01	17.2	1.35	2.05	7.4	6.36	4.13	1.3	4.49	4.28	4.19	0.75	2.92	1.29	5.56	0.64	8.87	1.57	1.83	2.09	17.16	8.3	0.04
gene10902_RC3H1	4.19	7.78	5.57	7.66	3.59	6.72	6.21	1.51	2.85	2.53	3.83	17.44	22.27	8.89	10.1	7.53	6.61	10.1	10.37	7.59	8.46	4.15	12.38	10.18	8.34	2.65	9.46	4.88	9.03	13.31	10.89	6.26	20.09	5.91	10.09	7.44	9.38	10.69	7.78
gene10903_LOC110081654	0	0	0	0	0	0	0	0	0	0	0	0	0	0.77	0	0	0	0	0	0	0	0	0	0	0	0.58	0	0	0	0	0	0	0	0	0	0	0	0	0
gene10904_RABGAP1L	20.8	39.15	16.75	15.62	7.61	14.2	20.13	7.7	10.39	8.32	20.57	22.19	26.7	47.54	45.01	32.97	33.68	39.89	44.33	31.76	46.57	21.7	24.69	31.19	19.98	13.58	28.08	12.94	28.99	53.15	46.72	20.22	30.84	21.98	28.02	24.61	40.56	30.84	29.21
gene10905_GPR52	0	0	0	0.05	0	0	0	0	0	0.02	0	0	0	0	0	0	0	0	0	0	0	0	0	0.07	0	0	0.08	0.06	0	0	0	0	0	0	0.06	0	0.04	0.12	0
gene10908_CACYBP	79.77	68.97	59.52	40.82	27.22	39.17	70.85	30.11	43.04	51.07	69.4	97.22	144.31	106.6	72.19	91.21	68.87	56.45	60	99.33	85.53	83.72	121.11	140.71	120.59	80.18	126.22	112.33	82.87	149.5	136.92	65.21	144.83	95.45	160.25	89.98	141.88	139.98	132.83
gene10909_MRPS14	203.16	215.98	160.29	138.78	112.56	143.28	192.79	59.11	70.45	84.56	160.82	210.25	224.28	241.05	222.23	260.54	234.49	197.1	237.49	252.53	253.29	299.67	206.91	255.31	221.12	208.55	278.62	276	165.45	116.18	229.47	219.03	239	190.81	244.73	186.6	257.65	207.95	175.51
gene1090_CUNH11orf94	0	0	0	0.22	0	0	0.11	0	0	0.07	0	0.2	0	0	0	0	0	0	0	0	0	0	0.42	0	0	0	0	0	0	0	0	0	0	0	0	0	0	0	0
gene10910_TNN	0.18	0.7	0.19	0.6	0.28	0.11	0.7	0.06	0.14	0.12	0.28	0.51	0.69	0.94	2.99	3.75	0.57	2.83	1.49	4.57	0.81	0.47	0.77	2.19	0.42	0.49	1.29	1.49	0.65	1.94	0.56	1.13	3.77	0.06	0.6	1.61	0.65	3.17	0
gene10911_KIAA0040	0.36	1.35	1.68	9.12	1.18	5.26	2.68	0.68	0.36	0.51	0.98	8.65	19.08	5.52	3.5	5.09	2.83	8.06	8.93	9.24	6.15	2.62	7.98	2.41	4.22	1.55	5.1	1.45	4.53	2.27	1.46	3.58	21.34	2.41	5.19	2.53	1.67	2.64	7.22
gene10912_TNR	0.15	0.27	0.14	0.43	0.17	0.75	0.11	0.09	0.11	0.07	0.25	7.03	10.05	0.37	0.96	0.43	0.28	0.92	0.28	0.1	0.44	0.09	1.46	0.39	0.17	0.09	0.27	0.27	1.03	0.21	0.27	0.43	0.53	0.2	0.27	0.24	0.51	0.22	0.28
gene10916_RNF144B	3.47	1.78	3	2.11	0.7	1.46	5.97	0.97	0.99	1.15	3.14	12.58	25.16	5.86	3.87	3.65	3.48	5.39	1.08	1.16	2.55	1.81	6.07	5.5	3.65	1.76	2.81	10.02	5.31	2.82	2.44	1.6	14.84	2.07	10.51	3.53	3.84	3.7	30.26
gene10917_DEK	50.68	80.36	50.11	47.53	29.93	42.38	64.48	22.24	42.59	33.18	49.02	58.73	113.55	67.71	55.17	55.04	67.41	62.91	70.76	62.93	67.74	43.73	48.61	70.52	65.28	55.41	63.96	75.83	37.33	294.46	99.26	57.61	55.73	71.74	71.93	51.27	65.72	203.01	72.88
gene10918_KDM1B	1.73	1.38	3.96	5.9	1.56	5.28	4.19	0.83	0.99	0.66	2.19	11.84	14.59	4.25	4.9	4.08	2.17	7.53	6.73	7.27	5.25	1.87	8.42	3.2	1.44	0.71	4.35	0.61	5.04	7.02	3.17	3.31	13.69	2.4	2.73	3.15	2.82	2.44	3.57
gene10919_TPMT	19.16	13.44	12.18	17.91	11.22	15.14	18.42	2.72	3.46	7.4	9	14.99	17.59	31.34	10.1	8.23	11.48	11.97	21.42	33.35	20.53	20.15	19.17	14.8	13.62	5.45	15.31	11.18	21.57	40.05	33.69	12.86	48.56	8.15	42.06	13.99	16.31	4.82	18.62
gene1091_PEX16	15.13	17.85	10.68	11.8	6.82	12.33	11.49	4.33	4.4	4.79	10.65	13.42	13.07	17.68	15.1	20.06	15.66	16.86	23.2	19.86	18.96	16.74	14.66	14.62	16.44	10.32	16.33	10.64	13.31	29.59	29.84	18.26	13.44	11.06	16.81	13.41	17.63	15.52	18.03
gene10920_NHLRC1	0.49	0.86	0.82	0.91	0.39	0.51	0.92	0.24	0.33	0.38	1.08	0.84	0.96	1.54	1.21	1.24	0.99	2.09	1.98	1.15	1.44	0.76	0.88	1.95	1.02	0.5	1.91	0.84	0.67	2.32	0.51	1.4	1.8	0.68	1.71	0.93	1.15	2.13	0.98
gene10921_KIF13A	6.29	9.62	4.94	8.57	2.84	8.42	6.44	2.05	1.85	2.85	5.75	18.78	25.87	6.58	12.87	8.31	7.11	14.73	21.58	11.02	13.99	4.38	12.94	11.19	6.31	2.23	9.54	6.26	8.79	31.46	16.48	7.24	32.51	4.25	13.27	6.03	8.59	12.6	12.48
gene10922_SIRT5	15.06	17.61	11.83	12.32	6.51	12.7	13.44	3.41	3.77	5.25	9.21	16.71	17.71	21.47	19.52	20.75	17.65	21.13	16.13	22.86	19.05	16.25	23.94	16.61	20.86	10.47	21.67	11.58	20.08	19.75	16.12	14.95	14.39	12.33	16.27	16.79	16.23	12.42	14.16
gene10923_NOL7	120.07	145.22	98.33	67.55	35.7	52.06	104.13	35.35	45.39	76.27	110.61	76.43	112.15	115.92	102.23	107.51	115.04	113.63	77.36	118.82	101.28	106.61	104.69	124.19	146.01	110.24	173.14	123.1	83.56	325.39	233.42	83.74	133.33	83.26	186.08	126.89	212.47	211.3	140.43
gene10924_RANBP9	20.6	26.21	16.49	17.57	8.06	16.47	18.89	5.29	6.32	6.71	15.83	23.58	28.45	27.69	33.35	27.47	16.17	29.84	28.78	36.89	30.01	19.18	32.42	23.66	17.1	9.95	24.79	11.31	29.87	54.88	43.57	19.4	47.21	13.95	27.85	24.18	33.72	38.78	28.71
gene10926_MCUR1	2.29	1.05	3.38	3.14	1.34	4.27	5.07	0.47	0.96	1.33	2.18	6.59	10.22	10.79	4.94	4.65	4.02	6.68	5.28	7.42	7.59	3.03	9.88	4.1	3.13	3.14	8.32	3.46	6.03	6.85	10.64	5.74	8.35	3.47	7.57	6.06	5.6	3.04	6.66
gene10927_RNF182	0.71	0	0.08	0.17	0.11	0.14	0.93	0.05	0.1	0.07	0.13	0.09	0.04	1.48	0.81	0.76	0.37	0.35	0.42	0.65	1.06	0.47	0.31	0.37	0.22	0.4	0.23	0.92	1.15	2.86	2.54	1.5	1.93	0.35	1.55	0.69	1.32	4.14	0.54
gene10928_CD83	0	0	0	0.07	0	0	0	0	0	0	0	0	0.11	0.18	0.11	0.3	0	0.13	0.25	0	0.6	0.07	0.46	0.3	0	0.2	0.11	0.17	0.64	0.92	0.07	0	0	0	0.18	0.28	0.25	0.18	0
gene10929_JARID2	18.41	30.25	11.94	40.1	13.21	33.7	17.74	33.76	26.4	38.9	115.27	73.71	62.63	27.4	89.11	40.86	20.1	86.58	108.29	90.08	63.34	13.23	192.03	224.92	172.82	53.79	147.01	17.55	62.22	104.24	67.13	34.08	104.26	38.41	78.04	168.39	251.5	175.54	138.53
gene1092_LARGE2	5.17	12.28	6.82	11.37	1.78	9.52	7.35	2.27	1.28	4.53	5.72	156.85	192.3	8.6	17.71	15.49	6.36	19.68	19.75	10.16	12.54	3.57	56.91	12.93	10.74	1.23	18.06	25.7	23.5	6.18	6.15	8.15	186.07	4.23	22.03	7.48	8.97	24.71	77.78
gene10930_DTNBP1	23.77	26.56	27.96	26.26	16.32	28.2	26.33	7.2	9.57	9.56	17.33	44.46	50.76	38.3	29.66	29.24	32.17	30.7	31.01	38.07	27.57	31.8	27.63	19.28	22.61	15.61	28.7	22.37	26.87	26.84	32.2	25.12	37.63	18.4	31.32	25.23	21.55	28.99	26.51
gene10931_MYLIP	8.43	13.55	10.53	16.18	8.39	9.61	15.99	3.17	4.24	3.97	6.92	18.94	31.73	13.51	11.08	12.65	8.42	10.33	10.9	12.27	13.04	8.55	10.88	12.71	6.57	5.25	11.09	8.87	14.83	21.63	17.48	9.89	26.45	8.12	18.27	10.56	11.63	13.28	19.68
gene10933_GMPR	5.33	2.66	2.99	1.57	1.19	2.43	2.21	1.33	1.48	2.22	3.88	1.68	2.35	11.05	15.13	10.8	4.73	4.28	6.7	11.16	3.88	5.71	6.01	2.29	5.36	3.61	6.23	5.05	11.95	3.37	17.57	5.22	9.98	3.02	6.47	9.2	19.3	19.85	1.72
gene10934_ATXN1	0.71	2.08	1.3	1.72	0.96	2.31	1.34	0.34	0.63	0.35	0.7	3.12	5.79	2.18	3.29	1.52	0.99	2.41	1.86	2.78	1.79	0.48	3.7	0.94	1.24	0.22	2.02	0.87	3.3	4.22	1.71	1.74	10.2	1.14	1.86	2.13	1.2	5.02	1.07
gene10936_LOC110081706	44.7	55.85	39.74	91.2	24.59	97.82	50.95	29.14	44.98	51.96	200.75	270.33	458.76	343.62	164.81	341.98	118.46	266.28	238.26	319.13	386.43	180.66	166.46	170.05	207.56	75.94	260.31	181.09	296.79	429.18	264	605.18	547.43	163.79	379.17	269.34	277.82	71.77	456.81
gene10937_ANXA1	47.94	83.49	50.29	19.78	19.33	34.16	28.87	25.99	7.08	11.31	48.31	12.36	16.68	31.71	51.95	37.93	38.96	29.34	36.77	24.26	57.21	42.64	62.42	33.44	5.3	14.92	36.9	20.55	11.54	72.13	47.39	37.35	21.4	12.83	33.14	19.3	30.08	11.37	4.81
gene10938_LOC110081713	7.61	5.65	4.78	5.23	1.89	9.07	3.19	2.05	1.43	5.25	8.92	11.83	22.57	6.08	16.83	14.42	4.31	10.77	29.2	12.42	14.3	1.84	16.65	13.34	9.35	3.79	11.53	2.98	17.79	12.63	14.46	7.79	36.56	6.27	8.18	4	18.63	1.83	10.74
gene10939_LOC110081707	52.51	74.45	59.71	45.46	9.61	77.38	39.37	6.24	4.31	6.98	9.31	40.06	58.18	56.99	67.48	65.15	42.71	63.96	161.47	103.1	67.96	13.83	51.18	54.87	33.88	8.83	48.04	6.12	49.19	94.07	49.74	124.16	38.12	24.15	26.3	33.83	42.09	4.27	7.95
gene1093_PHF21A	20.56	38.96	23.52	24.66	10.53	32.7	32.21	3.29	3.66	6.41	12.43	38.13	45.45	50.28	58.23	50.71	32.4	50.46	47.77	43.48	46.63	26.71	59.73	30.64	28.51	13.81	54.84	12.22	46.88	58.6	42.77	38.04	57.11	26.53	31.54	33.15	42.35	27.86	20.27
gene10940_TMC1	0.14	0.62	0.24	0.14	0.2	0.08	0	0.05	0.13	0.06	0.06	0	0.19	0.77	0.84	0.47	0.49	0.69	0.84	0.59	0.44	0.09	0.65	0.33	0.18	0.35	0.15	0.83	0.92	0.98	0.84	1.06	0.71	0.4	0.47	0.43	0.84	3.3	0.11
gene10941_ZFAND5	92.15	149.02	124.42	125.36	48.63	127.19	179.82	17.61	24.88	33.95	49.4	122.16	162.52	199.8	153.41	135.29	147.12	165.38	147.8	187.78	181.42	114.8	139.87	136.59	96.73	63.88	134.91	56.66	105.23	262.28	169.51	149.53	107.37	91.28	119.47	94.67	101.68	61.98	119.83
gene10942_GDA	0	0	0.03	0.07	0	0.12	0.03	0	0	0	0	0.19	0.22	0.04	0.33	0.15	0.19	0	0.12	0.12	0.05	0.07	0.4	0.05	0.05	0	0	0.08	3.03	0.61	0	0.04	0.31	0.06	0.23	0.49	0.61	0.35	0
gene10943_CUNH9orf85	10.2	14.88	9.09	17.72	10.57	17.08	13.64	5.6	6.89	7.62	12.38	37.38	34.97	17.55	17.16	13.03	13.91	22.68	14.16	27.56	26.39	14.3	23.15	18.43	19.92	11.21	16.73	18.41	13.18	26.97	12.18	14.54	34.3	13.77	21.5	15.09	17.41	21.03	37.34
gene10944_ABHD17B	4.56	5.41	4.07	5.46	1.81	6.21	6.32	0.58	0.78	1.5	3.4	16.85	13.76	8.91	7.17	7.13	5.27	7.66	6.04	8.09	7.29	3.67	7.33	4.86	4.7	1.9	6.24	4.21	6.63	11.7	7.78	5.01	14.47	2.74	9.94	4.07	3.85	8.91	8.89
gene10945_TMEM2	10.86	19.52	7.16	16.89	9.07	15.59	7.94	4.17	4	4.48	10.95	83.27	105	8.45	24.45	26.35	6.62	18.32	30.72	18.01	20.03	4.8	41.44	26.91	21.32	4.26	25.22	12.39	18.78	33.04	24.29	5.79	63.26	5.23	13.68	12.69	13.87	27.96	35.25
gene10946_TRPM3	0.12	0.06	0.14	0.19	0.06	0.33	0.01	0	0.01	0.04	0.1	0.71	0.51	0.28	0.29	0.16	0.03	0.14	0.13	0.04	0.11	0.06	0.26	0.05	0.11	0.09	0.13	0.12	0.52	0.41	0.13	0.12	0.92	0.03	0.3	0.18	0.58	2.11	0.48
gene10947_KLF9	0.32	0.28	0.1	0.04	0.03	0.12	0.24	0.36	0.12	0.11	0.16	0.37	0.56	1.28	1.37	0.79	1.19	0.68	0.28	0.5	0.47	0.46	4.98	0.53	1.12	0.89	1.62	0.27	2.59	2.05	1.07	1.53	0.57	0.74	0.76	2.04	0.77	1.02	0.27
gene10948_SMC5	5.96	5.32	5.03	6.77	2.29	6.66	5.29	4.03	3.55	3.38	6.19	13.59	22.55	9.49	13.52	13.62	6.35	13.29	20.93	12.21	11.08	4.93	14.79	17.94	13.16	5.92	9.58	7.15	12.59	31.01	20.32	7.04	17.78	6.55	7.83	12.23	18.72	26.61	11.61
gene10949_LOC110081703	5.16	8.79	3.25	2.35	1.79	1.32	1.56	1.16	0.91	1.52	1.98	9.36	9.61	2.04	4.51	4.7	2.59	5.2	6.28	1.9	2.57	0.89	3.66	12.41	4.14	0.94	2.67	12.32	4.18	7.7	2.9	0.86	6.86	2.17	2.95	2.96	4.62	7.43	7.27
gene1094_CREB3L1	12.77	22.75	9.87	10.64	3.06	8.86	10.22	1.68	1.13	2.3	6.33	18.44	13.25	32.17	47.65	39.48	26.4	42.13	32.87	32.29	33.39	19.4	35	17.02	17.67	9.06	33.61	4.69	33.8	50.17	31.27	24.68	22.24	9.94	17.87	16.57	25.16	4.46	7.22
gene10951_LOC110081722	0.2	0.37	0.49	1.05	0	1.01	0.71	0.12	0	0	0	1.84	3.13	1.97	5.27	4.08	0.33	3.33	2.18	3.48	2.63	0.54	4.16	2.15	3.04	0.19	2.22	0.29	4.19	1.78	0.72	1.22	1.58	0.81	0.14	0.58	0.24	0.17	0.28
gene10953_LOC110081716	0.76	1.24	0.49	1.37	0.4	1.96	0.71	0.03	0	0.06	0.34	1.59	1.3	2.5	7.72	4.86	1.26	7.37	6.32	4.4	5.3	1.08	3.23	5.08	6.2	0.71	4.68	0.98	4.77	6.29	4.66	2.37	2.98	1.42	1.06	1.56	1.53	0.36	1
gene10954_SMARCAD1	13.29	24.73	11.87	16.21	8.03	11.78	15.04	5.27	4.41	6.3	10.52	24.24	30.46	16.23	16.67	19.45	12.25	18.28	26.98	16.88	18.98	9.93	21.95	18.07	13.45	8.85	19.37	12.24	19.2	56.22	38.33	12.21	29.76	8.88	17.35	15.83	25.54	25.34	16.93
gene10955_LOC110081715	1.83	0.7	0.61	0.42	0.44	0.61	0.55	0.14	0.42	0.34	0.64	1.86	2.28	1.92	1.27	1.85	0.96	1.05	1.77	0.78	1.39	0.37	2.59	1.49	0.79	0.51	1.39	2.12	6.21	4.22	1.59	1.06	1.73	0.35	0.72	1.31	2.49	4.21	2.68
gene10956_PDLIM5	18.65	24.1	17.81	18.55	3.88	21.44	25.62	2.24	1.81	4.1	9.36	41.74	56.16	33.87	33.38	31.71	18.14	47.08	34.06	44.09	48.14	9.12	65.08	38.72	34.15	12.48	38.15	6.9	35.54	28.42	9.01	22.02	20.9	12.93	8.75	23.48	25.94	5.35	7.45
gene10957_BMPR1B	0.29	0.48	0.45	0.84	0.69	0.94	0.51	0.04	0.37	0.3	0.28	1.24	7.01	1.9	7.7	3.33	1.04	2.03	1.22	1.31	1.83	0.53	6.52	0.86	1.06	0.31	3.58	1.1	8.82	1.45	1.78	0.88	26.8	0.4	2.07	0.94	1.65	1.45	0.46
gene10958_UNC5C	2.27	1.27	2.2	1.92	1.77	2.35	1.48	0.88	0.93	0.69	2.23	11.37	12.37	1.23	1.34	2.1	0.77	2.15	3.46	2.11	2.49	0.67	2.36	1.11	0.86	0.54	1.86	0.7	4.34	0.59	1.18	0.47	3.04	0.75	0.78	0.32	1.18	0.5	0.64
gene10959_DENND1C	2.31	4.35	1.33	1.05	0.68	0.83	0.64	0.47	0.62	0.09	0.3	2.8	1.08	4.06	3.42	3.94	1.21	5.34	2.67	1.68	2.03	1.32	1.5	1.45	1.2	1.12	1.42	1.12	10.38	2.01	9.48	2.36	5.43	0.89	2.88	3.67	3.34	2.27	0.59
gene1095_DGKZ	4.82	8.23	4.05	6.88	3.94	6.46	5.88	2.75	1.56	2.02	4.25	14.33	12.44	10.62	12.2	9.25	8.74	11.51	18.77	9.31	12.78	5.93	14.8	10.47	6.01	2.71	10.55	3.19	12.34	17.65	12.9	8.02	17.87	3.34	7.24	6.81	10.15	17.88	5.13
gene10960_CRB3	2.89	3.32	1.79	2.5	2.13	2.34	2.44	0.65	0.77	0.19	1.74	1.19	1.23	5.77	6.76	6.5	7.03	9.31	15.67	3.62	7.44	4.57	5.86	6.34	6.1	2.08	7.7	3.35	4.42	11.98	14.56	7.24	3.57	3.18	3.3	4.31	8.89	5.5	0.95
gene10961_LOC110081743	2.6	4.97	1.58	1.74	1.04	1.48	2.33	0.57	0.26	1.1	1.63	3.96	4.98	6.32	6.06	8.11	3.97	7.53	5.15	3.89	4.82	4.34	9.19	5.39	4.43	3.4	9.25	2.96	4.19	5.71	4.89	5.2	13.09	2.88	9.78	4.5	6.27	5.47	4.91
gene10962_KHSRP	79.91	102.03	74.66	73.15	31.91	88.32	87.57	21.04	18.14	30.55	54.77	163.63	157.44	151.81	141.76	140.81	102.8	130.55	127.57	154.14	138.59	100.37	164.38	96.71	82.09	47.64	133.56	91.54	119.72	135.9	150.97	147.75	201.18	67.72	163.95	102.11	126.75	93.68	120.29
gene10963_LOC110081756	0.29	1.34	0.83	1.5	1.36	1.66	2.46	0.03	0.61	0.34	1.68	3.62	1.48	1.8	3.62	4.03	1.87	1.7	0.92	2.04	3.52	3.21	0.84	0.74	0.61	2.32	2.9	2.42	1.37	1.34	3.44	0.06	1.78	0.56	5.27	1.4	2.35	3.46	1.57
gene10964_GTF2F1	122.99	185.9	67.49	82.05	84.43	79.73	68.24	33.02	41.73	37.68	111.2	91.9	84.87	94.72	166.31	152.17	135.19	174.46	235.7	132.64	136.77	113.8	129.19	126.25	127.41	65.04	129.73	126.19	90.48	209.27	205.27	132.14	135.86	68.52	142.87	83.19	179.16	501	128.6
gene10965_ALKBH7	13.25	14.06	13.86	12.22	7.55	16.23	18.81	4.46	5.71	4.8	13.47	34.53	29.16	27.79	21.62	20.7	13.07	27.43	24.14	24.62	24.31	24.49	31.89	18.24	9.82	7.19	27.95	11.57	27.79	14.78	30.99	13.22	36.46	17.11	37.62	11.94	28.81	29.12	9.31
gene10966_LOC110081750	0.66	0.44	0.18	7.96	6.19	7.63	0.29	0.18	0.11	0.12	0.52	0.47	0.46	1.67	1.74	1.92	0.91	0.8	0.77	4.16	3.04	1.32	0.38	0.1	0.39	0.41	0.17	0.79	1.6	1.19	2.58	1.76	1.24	0.03	0.86	1	2.58	3.4	1
gene10967_CLPP	50.19	65.13	47.13	56.31	42.15	72.18	57.01	15.39	14.58	22.53	54.96	112.13	110.42	64.06	61.37	61.13	66.03	72.82	81.32	80.34	97.48	79.51	90.45	61.7	52.93	46.79	87.36	85.07	52.4	54.06	103.04	86.85	73.08	47.45	89.3	59.05	98.95	102.5	124.6
gene10969_MISP3	1.36	2.31	3.54	9.46	5.54	10.75	5.75	2.87	3.51	4.74	3.21	114.74	187.02	2.23	3.17	3.06	0.93	2.8	1.02	2.47	1.18	1.78	7.54	2.82	1.11	0.84	6.58	11.47	2.67	1.1	1.59	1.66	50.95	2.5	19.24	3.18	2.1	1.6	37.66
gene1096_MDK	815.22	1295.55	488.37	1122.89	1306.54	1474.82	740.41	314.5	282.53	513.2	692.32	2865.18	2886.53	492.95	1467.36	1959.19	727.33	1379.7	2135.44	1149.09	823.63	365.03	1748.64	1230.95	1821.4	562.93	1392.73	1453.1	701.09	1481.96	745.6	859.54	1311.9	416.79	715.23	699.2	682.64	263.49	1885.9
gene10970_PALM3	13.25	11.73	8.56	5.58	3.53	7.08	6.78	4.86	2.67	3.97	14.54	22.8	21.64	28.78	13.32	12.19	14.66	19.16	10.15	9.78	15.05	13.21	30.64	10.21	11.76	7.4	20.32	9.23	13.99	12.03	13.19	10.71	26.37	11.68	21.09	13.29	20.5	24.3	13.31
gene10971_IL27RA	5.17	9.82	5.78	6.36	5.23	6.69	5.9	12.29	22.49	10.79	11.95	29.44	26.22	3.09	9.65	9.13	6.58	5.9	7.49	6.58	4.97	4.27	11.48	13.72	10.16	7.67	9.33	13.86	11.31	10.84	6.72	8.49	12.21	21.43	15.62	19.92	11.22	20.33	25.21
gene10972_RLN3	0	0	0	0	0	0.08	0	0.23	0	0.04	0.12	0	0	0	0	0.09	0	0	0.12	0	0	0.19	0	0	0	0.12	0	0	0	0	0.26	0	0	0	0	0	0	0.17	0
gene10973_RFX1	2.53	3.63	4.28	7.76	3.21	9.55	5.32	0.91	1.81	1.37	2.66	23.95	25.68	7.12	9.56	6.64	3.32	10.12	8.88	9.2	7.56	3.13	16.93	4.17	3.8	1.31	7.79	2.1	11	5.47	3.49	4.19	24.79	3.32	6	6.35	4.78	4.14	4.45
gene10974_DCAF15	28	37.05	24.97	23.94	13.33	24.57	29.48	7.58	6.55	9.87	15.85	46.7	50.35	43.71	40.94	46.57	28.17	34.64	37.85	46.46	42.99	28.3	48.14	27.8	23.67	16.76	40.28	19.28	34.43	22.48	51.11	32.28	72.24	20.12	49.99	29.01	41.88	27.87	19.69
gene10975_PODNL1	1.9	3.11	6.82	0.53	0.09	1.36	2.5	0.54	0.35	0.6	2.37	18.17	30.97	5.17	3.92	2.56	1.04	1.52	1.9	0.79	1.95	0.65	42.27	2.09	4.75	1.66	13.42	1.96	4.15	1.48	5.15	2.01	12.27	0.73	3.97	6.46	7.82	3.36	0.74
gene10976_CC2D1A	21.63	19.28	24.25	15.84	8.82	19.89	24.46	5.01	5.8	7.02	13.9	40.37	51.71	25.21	25.58	23.57	23.22	39.4	30.47	29.83	26.68	17.24	47.61	30.86	22.99	12.55	42.67	13.88	26.82	36.24	32.59	31.71	43.52	18.53	29.78	29.12	35.53	32.4	29.76
gene10977_CUNH19orf57	1.2	0.6	0.21	0.14	0.27	0.16	0.55	0	0	0.18	0.12	0.26	0.84	6.98	2.75	6.11	1.04	0.86	0.68	1.37	0.67	0.65	5.68	1	1.1	1.27	1.18	1.01	19.93	1.11	3.31	0.67	2.52	1	1.53	8.47	10.48	2.6	0.18
gene10978_NANOS3	54.91	44.98	32.65	7.22	6.39	16.09	31.23	1.39	1.82	6.76	17.43	6.67	27	16.6	11.95	9.75	11.84	16.54	14.42	8.92	17.47	9.54	12.9	13.05	9.67	3.87	10.53	10.14	13.35	34.21	31.42	9.49	24.77	8.63	28.95	8.31	26.82	11.94	1.89
gene1097_CHRM4	0.36	0.24	0.31	0.16	0.69	2.24	0.29	0.06	0.09	0.04	0.18	1.09	2.39	1.78	0.95	1.82	0.82	1.29	1.52	2.3	8.49	0.22	2.96	4.48	5.22	0.85	7.9	1.02	1.47	1.59	1.32	0.49	0.71	1.15	1.97	1.33	3.02	0.86	0.92
gene10981_ZSWIM4	4.68	8.92	4.18	4.98	2.23	6.47	6.32	0.77	0.86	1.37	4.25	13.05	13.02	9.86	12	8.55	6.06	9.51	10.73	11.98	8.24	5.27	14.83	6.54	5.55	1.65	10.59	4.54	8.7	24.79	13.39	7.8	15.02	2.92	8.68	6.39	10	11.54	4.06
gene10982_CUNH19orf53	161.68	147.45	102.04	45.82	42.17	64.11	84.56	43.86	50.67	60.73	104.21	109.01	133.82	167.08	173.82	144.63	184.71	157.05	120.94	154.25	107.65	130.47	130.23	243.51	158.84	190.01	200.17	132.77	104.36	78.01	133.11	173.77	135.15	215.87	194.37	144.99	219.52	114.9	163.94
gene10983_CCDC130	24.86	25.35	18.47	17.68	12.06	21.16	19.21	5.41	6.11	7.34	10	25.45	17.11	29.71	28.88	31.72	22.12	29.39	39.44	36.32	32.5	24.88	26.96	23.86	18.24	12.03	24.41	21.24	23.46	28.74	35.34	25.65	25.66	15.91	26.62	18.93	28.62	56.67	26.57
gene10987_LOC110081766	26.52	13.09	15.51	19.75	16.48	21.44	17.36	5.55	8.82	10.71	17.88	65.93	72.35	28.19	49.72	78.63	26.72	39.97	50.82	37.19	34.79	20.3	62.13	40.64	58.9	17.51	52.92	74.08	38.48	77.4	77.22	24.88	76.49	13.74	25.73	25.62	42.44	40.55	75.46
gene10988_LOC110081767	1.15	1.43	0.92	0.76	0.55	1.46	1.12	0.23	0.2	0.44	0.6	1.05	1.65	2.77	2.73	2.25	0.82	1.46	2	2.59	1.39	1.37	2.02	1.11	0.51	0.46	1.67	1.16	3.55	2.94	2.68	3.32	5.87	0.5	2.85	0.98	2.79	2.02	1.83
gene10989_LOC110081765	7.37	6.12	5.79	4.23	1.81	5.03	4.66	0.63	0.84	1.22	3.58	6.69	6.05	17.15	14.34	14.79	8.09	11.83	11.34	12.87	12.87	10.39	18.24	7.64	11.86	2.84	9.73	5.88	11.25	11.19	21.24	10.67	10.38	5.38	11.71	7.46	10.75	8.43	3.98
gene10990_MAST1	5.19	4.86	3.02	6.13	3.14	5.46	2.82	5.25	4.81	3.24	13.58	16.36	11.33	5.78	10.47	5.76	3.92	18.58	19.97	10.89	10.45	4.93	30.13	20.03	14.57	3.8	24.25	11.82	8.63	14.79	12.18	5.72	30.34	11.44	21.77	9.11	30.62	54.49	16.15
gene10992_SPC24	79.41	58.69	46.25	37.86	28.05	44.75	64.66	27.26	21.8	24.78	38.61	70.73	65.34	64.76	75.83	99.83	57.32	49.43	58.62	69.04	60.27	58.64	73.99	46.07	49.04	39.41	72.77	82.69	57.88	35.72	97.7	66.75	133.69	40.69	122.97	56.33	90.6	62.2	39.96
gene10993_KEAP1	33.16	50.61	36.6	37.54	21.62	39.24	34.78	15.81	18.44	13.88	21.23	52.13	42.29	52.78	57.06	52.98	44.62	50.81	54.48	44.63	51.72	39.2	58.73	44.1	38.53	20.1	43.3	23.09	41.84	35.26	45.64	42.78	54.98	35.49	51.98	37.8	36.93	46.61	30.35
gene10994_PDE4A	4.38	7.93	5.85	8.04	6.88	10.31	10.9	2.77	5	2.95	3.71	24.58	30.1	9.96	10.21	8.58	4.31	9.14	15.75	6.54	7.35	4.83	20.67	6.67	5.3	2.55	12.23	4.66	13.38	9.05	6.62	12.67	18.85	7.84	8.19	8.03	6.82	8.45	7.29
gene10997_CDC37	111.83	147.96	104.36	85.82	63.07	96.59	106.32	50.15	63.98	70.57	117.22	193.88	215.44	162.69	150.59	172.99	147.3	137.9	140.46	180.19	159.92	142.15	217.41	197.08	193.33	166.6	222.11	177.66	111.7	196.86	154.02	157.72	199.37	184.68	209.25	164.66	210.05	308.64	184.29
gene10998_TYK2	9.54	12.61	8.03	10.52	5.13	10.43	9.71	3.33	3.71	3.38	9.2	22.99	27.47	11.15	13.83	14.46	10.01	14.21	19	14.56	15.03	8.27	24.42	16.82	11.92	5.75	14.4	7.53	12.26	17.4	15.04	10.12	24.7	10.12	14.2	11.64	17.03	17	11.97
gene10999_RAVER1	26.09	29.62	30.62	27.17	10.58	23.96	26.86	6.18	8.08	7.26	13.03	42.91	35.5	32.46	27.53	26	20.2	31.85	27.69	33.16	30.19	20.56	46.62	27.4	25.66	10.58	28.33	12.13	27.81	30.3	25.65	22.26	39.75	16.07	25.41	18.54	20.81	16.02	18.99
gene1099_AMBRA1	12.94	17.26	13.2	15.85	6.42	20.05	18.72	3.37	3.97	5.03	5.88	36.34	33.18	19.98	23.45	20.18	14.58	22.88	22.48	25.4	26.67	10.58	30.31	20.02	14.54	6.51	22.01	10.56	18.04	15.86	15.64	19.56	32.32	12.64	18.12	14.78	15.39	11.58	17.48
gene109_OPRM1	1	0.94	0.09	0.02	0.23	0.03	0.8	0.06	0.1	0	0.31	0.04	0.24	1.66	1.64	2.06	0.24	0.16	1.5	3.18	1.05	0.41	3.68	0.03	1.2	0.14	0.9	0	1.16	0.16	0.31	1.31	1.2	0.36	0.46	0.31	1.28	0.72	0
gene10_PRDM1	0.26	0.15	0.37	0.5	0.02	0.45	0.26	0.04	0.02	0.05	0.23	0.76	1.72	1.39	1.54	0.55	0.33	1.32	0.97	1.16	0.62	0.43	4.24	0.93	0.16	0.15	2.81	0.53	2.34	0.87	1.45	0.49	6.2	0.5	1.29	0.93	1.23	0.2	0.08
gene11000_FDX1L	19.96	26.79	18.21	12.83	11.09	19.01	19.07	4.94	5.6	7.34	12.52	27.54	28.27	25.17	25.73	25.84	26.33	26.46	31.88	28.75	26.92	24.74	29.19	25.15	17.97	17.81	29.42	18.85	22.49	23.44	21.71	22.17	24.15	18.43	37.9	22.15	34.3	21.66	26.37
gene11001_ZGLP1	0.34	0.92	0.37	0.03	0.08	0.12	0.17	0.05	0	0.07	0.24	0.37	0.21	4.87	0.89	3.3	0.51	1.35	0.35	0.34	0.9	0.13	1.79	0.37	1.07	1.03	0.74	0.24	17.12	1.99	0.61	0.17	0.15	0.64	0.66	4.64	7.49	1.27	0.56
gene11002_ICAM5	0.19	0	0	0	0	0.14	0.18	0	0	0	0.03	0.04	0.11	0.4	0.15	0.07	0.05	0.28	0.15	0	0.12	0.18	0.55	0.03	0.36	0.07	0.11	0	0.48	0.19	0.35	0.09	0.28	0.13	0.2	0.26	0.15	0	0
gene11003_BICDL2	0.03	0.41	0.23	0.29	0.43	0.21	0.35	0.1	0.02	0	0.24	0.5	0.24	2	2.14	2	0.62	0.76	1.99	1.31	0.8	0.55	1.16	0.33	0.36	0.11	0.8	0.29	1.78	0.97	4.6	1.74	0.44	0.6	0.51	0.97	3.17	1.66	0.05
gene11004_LOC110081831	32.65	57.89	32.95	39.24	24.66	37.65	41.59	10.14	9.56	15.96	24.59	69.97	62.14	72.88	87	72.8	88.1	96.13	89.3	76.54	85.33	54.51	91.43	101.38	77.19	29.32	90.26	27.71	51.95	78.17	57.93	83.88	64.42	58.68	80.09	59.79	67.22	44.91	54.67
gene11005_HCFC1R1	14.29	20.9	19.34	17.2	8.41	19.17	29.58	3.01	2.72	4.33	9.75	17.48	20.72	42.52	40.53	36.82	32.78	36.22	29.44	33.86	33.41	28.73	26.65	25.53	19.7	12.61	28.48	10.1	35.62	22.04	26.56	34.02	25.57	26.31	31.51	24.38	17.52	8.53	12.57
gene11006_THOC6	49.17	56.98	38.97	30.54	16.24	34.92	53.77	6.9	6.78	14.73	24.19	48.87	49.87	79.33	72.41	77.38	36.41	54.99	57.04	68.91	65.79	70.59	50.92	35.42	42.1	26.75	58.28	52.81	58.49	50.76	113.6	65.33	88.33	21.61	79.07	40.07	83.99	48.06	50.68
gene11007_LOC110081828	76.15	108.62	60.18	69.15	22.65	106.6	54.43	18.44	9.74	17.12	50.76	89.39	156.28	40.32	84	66.7	28.33	82.92	138.8	111.28	67.07	26.78	77.41	67.72	54.86	15.28	61.01	40.87	54.09	69.55	58.74	45.73	113.76	32.81	55.39	37.33	60.85	65.13	51.7
gene11008_LOC110081778	0	0	0	0	1.09	0.43	0.18	0	0	0	0.17	2.02	0.62	2.98	2.36	1.09	3.15	0.35	0.33	0.81	0	0	0.23	0.54	0	0	0.89	4.96	3.86	0.27	0	0	3.52	0.32	0.71	2.21	4.02	6.59	21.03
gene11009_TNFRSF12A	25.99	24.51	19.3	14.52	19.73	21.25	15.53	5.69	4.18	8.18	13	30.92	62.89	25.21	41.64	41.16	21.96	41.79	37.98	31.04	33.72	15.53	32.15	30.56	41.41	14.83	49.66	30.31	30.53	35.62	68.54	20.72	26.7	12.21	15.83	15.32	32.08	25.28	16.36
gene1100_HARBI1	8.97	11.72	7.92	6.01	3.44	8.2	7.49	2.19	2.45	3.33	6.54	11.18	10.78	13.38	12.55	13.38	10.21	12.67	10.61	11.16	13.83	12.46	13.74	13.45	12	5.39	12.98	4.83	12	20.06	20.65	9.94	12.07	7.63	14.12	10.31	12.67	8.8	10.6
gene11011_LOC110081839	0.13	0.34	0.08	0	0	0	0.18	0.03	0.02	0.03	0.06	0.33	0.04	0.45	1.54	0.61	0.12	0.08	0.24	0.1	0.13	0.09	0.15	0.03	0.1	0.04	0.18	0	1.83	0.25	0.21	0.14	0.3	0	0.18	0.12	0.36	0.23	0
gene11012_SPN	1.83	2.88	2.09	13.5	6.07	8.64	1.89	1.44	2.03	0.57	2.05	8.39	3.27	1.21	1.04	3.49	1.03	0.48	0.7	2.1	0.45	2	2.16	2.16	0.68	0.21	0.3	1.28	2.44	0.58	1.61	1.14	1.25	4.54	0.72	1.59	0.71	2.15	0.31
gene11013_LOC110081806	9.33	9.88	12.76	16.6	3.33	22.52	22.62	1.85	3.36	4.32	5.44	108.4	91.39	25.06	26.1	15.78	13.76	24.54	18.49	20.11	18.57	8.47	29.03	15.32	13.05	4.36	23.46	16.14	16.21	12.79	14.38	13.98	74.68	5.18	43.39	11.5	10.48	27.7	45.02
gene11014_ZG16	0.97	0	1	0.39	0.15	0.84	0.52	0.09	0.15	0.21	0.41	2.89	0.74	0.08	0.63	0.66	0.27	0.6	0.81	0	0.56	0	0.17	0	0.8	0.06	0.62	0.64	0.43	0.51	0.58	0.42	0.78	0	1.11	0.34	0.58	2.16	13.07
gene11015_DOC2A	0	0	0.15	0.06	0.04	0.66	0.5	0.06	0.05	0.19	0.05	2.51	4.87	0.31	0.38	0.3	0	0.51	0.15	0.3	0.54	0.03	1.94	0.25	0.04	0.16	0.35	0.93	2.47	0	0.24	0	15.07	0.1	3.88	0.15	0.05	0.75	12.24
gene11016_INO80E	68.69	127.7	55.74	39.6	35.87	51.4	54.13	23.87	29.17	48.92	66.11	91.56	65.38	69.07	76.96	54.07	74.51	71.59	75.11	105.66	72.43	84.12	62.13	79.47	93.77	61.19	92.28	92.21	49.72	102.03	104.42	74.09	98.96	66.28	184.05	63.62	93.28	153.42	225.1
gene11017_HIRIP3	100.7	172.18	73.33	44.47	33.56	60.63	75.48	23.51	33.3	39.78	73.68	79.06	94.27	151.48	177.58	128.75	130.31	99.69	115.34	123.9	94.69	76.27	82.4	77.09	95.34	70.13	102.63	132.15	105.49	270.31	235.92	92.81	145.86	70.4	186.38	76.98	196.05	792.42	100.04
gene11018_LOC110081816	4.78	6.6	6.56	6.65	2	7.34	13.74	0.85	1.25	2.23	2.58	15.84	24.59	11.43	9.44	8.7	9.44	11.17	10.24	11.43	10.22	5.27	11.31	8.73	6.42	3.03	11.4	4.66	10.29	23.31	16.9	8.55	16.52	6.21	10.84	5.27	5.7	12.93	17.31
gene11019_SEZ6L2	0.84	1.03	0.69	0.95	0.58	1.56	0.5	0.23	0.17	0.6	0.91	4.17	3.93	1.26	1.69	1.89	0.63	1.33	1.92	1.76	1.48	1.13	1.35	0.67	1.14	0.77	1.14	2.77	1.11	2.41	3.81	1.2	4.82	0.35	3.1	0.93	2.22	10.26	5.15
gene1101_ATG13	6.93	9.95	7.66	10.79	4.52	10.99	10.96	2.07	2.83	2.51	3.58	16.13	22.7	15.58	15.08	14.3	9.1	14.25	12.28	17.27	18.62	8.45	19.48	14.84	7.26	3.88	13.04	5.11	17.9	13.66	9.65	10.7	24.23	9.97	12.51	8.82	8.1	7.93	9.37
gene11020_ASPHD1	1.11	1.02	0.8	0.38	0.42	0.62	1.4	0.04	0.21	0.25	0.62	2.26	1.28	2.32	3.11	1.23	6.5	4.72	2.64	0.5	3.66	2.75	0.36	0.35	0.46	0.7	1.05	1.95	0.97	8.63	2.12	1.09	2.02	0.51	1.46	0.54	1.97	7.57	0.18
gene11021_PAGR1	50.17	79.94	42.61	32.55	27	40.28	32.67	18.26	18	24.85	45.29	69.84	67.84	55.8	74.78	63.35	66.51	70.24	66.39	75	59.51	44.21	70.3	71.24	68.07	43.9	70.68	77.29	48.72	51.97	76.6	61.81	88.89	44.16	96.24	57.68	92.63	313.04	68.08
gene11022_KIF22	53.76	34.65	40.42	34.84	17.89	55.91	52.42	20.21	19.91	24.06	30.64	85.05	81.56	64.99	67.47	77.69	32.48	44.53	36.02	70.75	42.5	35.82	55.68	30.24	28.25	12.31	69.44	34.85	49.04	29.87	118.7	46.48	147.53	20.92	104.03	30.54	51.28	24.08	31.28
gene11023_KCTD13	8.76	14.46	13.62	16.13	5.48	17.77	23.21	3.46	3.84	3.87	6.97	35.21	38.53	29.1	28.18	23.73	15.13	24.4	22.5	28.36	23.38	16.99	21.89	16.71	12.58	5.88	19.46	15.16	27.03	26.07	25.43	19.26	38	9.7	26.44	15.03	15.86	21.34	20.44
gene11024_LOC110081820	64.32	103.34	54.76	45.08	30.25	55.32	55.51	16.57	18.06	23.94	44.57	75.82	65.75	89.17	90.76	75.03	88.86	90.5	87.87	83.71	86.29	78.06	77.67	68.38	75.71	42.78	78.88	60.44	63.99	112.14	100.09	82.93	72.91	49.13	106.01	66.17	93.1	119.59	92.55
gene11025_TMEM219	35.91	30.04	22.04	17.89	18.6	19.08	20.52	12.28	18.71	15.78	23.21	52.2	50.53	25.8	39.13	52.73	17.86	22.11	42.99	31.28	31.64	25.62	36.26	36.6	27.13	22.93	24.58	49.89	24.85	51.61	49.95	21.53	37.37	21.19	33.43	17.69	39.85	46.65	39.07
gene11026_TAOK2	9.11	15.49	12.95	20.23	6.06	26.43	18.83	2.72	4.83	4.01	5.51	41.29	46.49	24.38	33.48	21.05	15	28.81	29.21	25.87	25.48	13.76	34.99	17.69	11.58	4.05	21.66	6.55	29.92	19.31	23.29	26.04	40	10.82	16.61	14.46	11.18	7.89	13.62
gene11027_LOC110081871	0.07	0	0	0	0.05	0	0	0	0	0.56	1.17	0	0	0.08	0.42	0	0	0.36	0	0.15	0.09	0	1.01	0	0	2.84	0	0	0.08	0	1.46	0	0	0	0	0.34	11.84	0.33	0
gene11028_CDIPT	3.99	4.45	6.73	9.64	5.05	9.42	4.83	2.43	4.89	4.48	5.69	43.09	44.11	7.52	11.84	20.55	6.9	12.58	7.01	11.36	11.85	4.7	38.91	12.63	9.85	4.25	12.93	10.18	15.09	7.48	2.76	10.33	17.5	7.15	7.75	10.99	6.95	3.39	15.95
gene11029_PRRT2	1.13	0	0.72	2.12	0.11	2.47	1.17	0.05	0.1	0.14	0.25	2.67	3.19	2.44	1.8	1.36	0.73	2.6	0.37	0.47	0.84	1.46	3.32	0.67	1.21	0.12	3.31	0.32	1.03	2.5	0.58	0.89	2.36	0	0.55	0.6	0.5	0.34	0.23
gene1102_ARHGAP1	10.59	9.6	19.8	37.62	5.45	45.25	31.51	3.07	3.71	2.64	7.47	98.18	135.46	55.44	44.52	45.12	17.07	50.55	18.11	53.66	55.89	15.21	94.25	49.27	15.16	3.23	45.26	7.39	51.82	14	8.01	33.01	109.82	16.7	20.69	19.5	11.25	3.91	14.5
gene11030_MAZ	62.23	89.87	73.67	61.4	35.8	81.34	101.3	20.88	25.36	29.6	39.03	116.06	104.34	98.14	113.95	88.74	82.63	96.37	119.22	123.53	100.91	76.12	104.61	101.75	84.59	41.81	101.82	65.46	88.98	82.08	101.21	135.83	123.13	73.25	128.67	84.15	97.23	89.47	83.99
gene11031_MVP	23.78	27.83	25.4	24.2	9.56	24.75	25.85	5.8	4.21	8.17	19.56	52.71	52.91	67.91	77.98	73.07	32.75	50.24	50.78	65.16	56.24	32.43	81.59	35.44	46.23	14.44	73.16	40.84	69.78	32.5	63.17	52.16	126.41	25.27	81.98	48.19	52.36	115.53	40.88
gene11032_CUNH16orf92	0	0	0	0	0	0	0	0	0	0	0	0	0	0	0	0	0.3	0	0	0	0	0.21	0	0	0.97	0	0	0	0	1.88	0	0	0.31	0	0	0	0	0	0.67
gene11033_FAM57B	1.88	0.34	0.84	0.54	0.33	0.73	1.52	0.15	0.42	0.31	0.78	1.22	0.76	2.55	3.34	1.22	4.22	4.7	2.39	0.78	2.03	5.21	4.7	0.9	2.18	1.08	3.23	1.24	2.38	5.24	4.99	2.07	1.63	0.77	2.88	3.18	3.53	3.06	0.3
gene11034_LOC110081800	40	60.57	29.58	19.91	10.04	26.19	25.7	7	7.41	20.65	33.92	38.64	49.47	66.99	72.36	64.52	54.44	38.78	45.78	56.48	40.54	36.78	54.73	41.69	40.54	50.93	57.65	49.34	48.27	60.71	156.54	54.09	80.04	33.95	82.04	43.55	119.93	84.12	35.72
gene11035_LOC110081775	31.22	48	24.54	22.96	11.82	25.79	28.96	9.09	7.63	13.94	26.77	36.64	33.24	42.51	41.19	36.61	40.35	42.05	48	29.2	42.51	33.31	41.22	44.9	45.02	21.43	46.94	28.41	24.26	75.25	71.51	38.31	50.94	28.54	63.1	30.6	64.12	66.46	32.42
gene11036_ALDOA	144.23	147.28	105.72	117.67	59.34	124.98	155.76	40.23	23.69	56.13	121.08	343.23	352.23	200.2	146.35	181.3	127.08	156.06	123.57	179.22	194.75	142.24	280.41	159.83	166.38	102.62	245.79	229.95	136.66	148.85	163.4	185.9	296.18	125.79	310.32	163.42	171.36	70.9	255.71
gene11037_PPP4C	44.9	67.55	65.06	76.73	16.02	96.36	105.56	8.91	12.45	15.47	29.1	174.85	161.78	118.03	104.54	96.78	72.25	95.2	60.99	110.12	115.67	53.63	138.78	59.76	58.02	24.83	101.66	50.44	91.84	39.03	32.86	86.41	144.69	38.8	95.12	60.25	43.52	12.77	85.68
gene11038_TBX6	0.58	0.85	0.12	0.55	0.14	0.33	1.33	0	0	0.3	1.16	0.17	0.45	3.52	1.85	3.19	0.9	1.28	1.96	1.25	1.71	1.37	3.67	0.19	0.92	1.68	1.75	0.79	12.74	2.01	6.16	1.41	2.2	0.44	3.09	6.78	12.43	6.21	0.07
gene11039_YPEL3	62.07	95.1	49.77	50.56	47.74	64.9	67.24	18.72	30.81	33.26	48.21	69.95	86.55	75.55	63.72	50.22	88.46	65.93	74.54	98.42	88.24	93.11	72.25	79.91	65.72	46.09	67.05	70.55	38.87	120.96	60.38	65.06	41.51	54.69	63.02	62.81	79.73	93.22	65.65
gene1103_ZNF408	9.96	11.86	6.33	5.58	4.47	7.19	8.34	3.35	4.39	1.94	8.64	9.5	9.18	9.35	11.47	9.23	10.9	12.54	16.01	11.81	7.62	7.18	17.52	29.26	10.36	4.38	9.4	6.67	10.65	15.51	15.54	10.39	16.22	7.47	14.57	8.64	17	20.48	7.32
gene11040_GDPD3	0.05	0.72	0	0.09	0.07	0.11	0.14	0.1	0	0.06	0	0	0	0.18	0.15	0.2	0.07	0.09	0.08	0	0	0.05	0.06	0.07	0	0.17	0	0.28	0.43	0.48	0.36	0	0	0.25	0.06	0.37	0.08	0	0.08
gene11041_MAPK3	43.79	48.2	50.53	54.56	40.6	62.91	73.04	18.45	29.56	20.71	28.27	70.2	87.69	75.39	80.32	74.02	64.21	82.84	91.92	79.1	86.64	51.48	73.46	56.01	58.49	29.52	70.17	48.44	62.98	64.62	53.17	82.84	65.27	45.64	62.57	47.62	52.38	50.33	51.5
gene11042_CORO1A	6.62	9.4	5.47	4.1	2.42	2.57	6.07	2.84	2.78	1.88	7.01	12.36	5.68	13.45	11.32	14.75	8.28	7.47	5.17	7.67	6.48	5.19	11.05	5.18	4.67	3.4	7.25	4.31	10.24	5.1	16.38	6.52	14.01	4.74	9.64	10.61	9.38	10.64	1.16
gene11043_BOLA2B	266.89	291.24	195.57	122.84	119.85	127.76	134.16	88.75	92.8	115.32	175.71	161.96	147.36	189.58	203.38	223.08	247.33	199.95	262.95	269.64	173.54	233.56	164.47	266.89	286.39	230.42	256.87	250.25	116.83	262.76	270.64	212.35	177.65	224.36	227.05	193.13	301.72	402.75	243.17
gene11044_SLX1A	4.15	5.67	6.19	7.11	2.4	7.96	5.36	3.66	3.06	2.18	3.6	18.81	15.66	10.78	11.36	14.49	6.97	14.79	9.37	8.55	11.89	4.66	16.43	8.07	6.34	3.62	9.61	5.89	9.89	9.35	4.98	9.39	15.64	4.21	9.31	7.84	6.51	3.43	7.51
gene11045_LOC110081850	4.84	6.59	5.07	5.11	1.85	5.65	6.73	1.41	1.28	1.7	3.92	9.62	11.98	10.74	11.15	10.15	7.33	9.38	6.91	8.4	10.46	6.26	15.37	11.04	8.06	4.24	11.92	5.06	10.69	5.86	5.74	7.12	18.13	6.97	11.98	6.57	8.11	5.4	6.44
gene11046_LOC110081779	11.27	12.37	12.36	20.55	26.41	25.78	15.82	5.97	13.21	11.5	14.07	12.38	11.75	16.46	22.18	22.1	9.79	13.64	20.29	22.67	18.83	18.23	19.36	9.35	13.42	13.95	19.83	14.19	19.36	29.84	40.61	20.91	41.21	9.69	30.56	16.41	27.73	49.13	11.33
gene11047_LOC110081852	24.14	29.29	26.98	22.7	13.21	29.06	24.17	6.43	9.07	8.63	19.18	43.56	46.43	63.73	62.55	64.82	27.14	36.27	30.44	37.11	30.55	22.58	52.91	23.91	26.97	13.76	40.31	26.23	47.07	15.66	34.8	33.01	65.66	21.37	39.47	25.43	39.13	26.11	22.9
gene11048_TBRG1	7.65	17.17	9.68	9.55	5.84	12.39	14.11	3.16	2.33	2.98	5.32	16.66	18.43	21.72	20.7	17.48	15.98	18.16	12.4	17.29	18.13	11.24	15.92	11.72	12	5.7	14.99	12	15.4	17.49	15.09	15.26	25.25	11.11	20.84	11.52	15.67	11.5	15.34
gene11049_LOC110081845	3.34	2.13	3.86	3.18	0.96	3.04	2.28	0.45	0.37	0.58	0.64	9.96	6.98	5.52	4.79	5.61	1.98	5.55	5.16	3.94	4.12	1.74	5.21	2.98	2.28	0.51	3.96	1.52	3.97	2.57	3.42	4.78	5.39	1.6	3.2	2.29	2.35	1.59	5.25
gene1104_F2	2.49	3.45	1.36	2.24	1.59	1.74	2.07	1.34	1.98	1.81	33.46	2.39	4.32	5.94	6.55	5.11	15.28	25.75	8.08	4.02	10.48	9	4.61	10.97	11.63	7.91	8.59	2.5	2.48	6.24	6.06	3.45	3.84	4.36	3.68	6.31	24.36	28.18	4.81
gene11050_LOC110081780	0	0	0	0	0.06	0	0	0.12	0.13	0	0	0	0	0	0.14	0	0	0	0	0	0	0	0	0	0	0	0	0	0	0	0.08	0	0	0	0.11	0	0	0	0
gene11051_LOC110081856	5.37	0	1.24	0.94	0.37	2.71	0.06	1.06	0.82	1.06	0.1	16.21	2.16	0	1.15	2.41	0	1.03	0.52	0.62	0.16	1.21	0.85	0	0.68	0.72	2.63	3.09	2.3	0.87	4.69	0.7	3.42	0	1.43	2.04	0.59	1.4	1.42
gene11052_LOC110081858	1.78	0	0	0	0	0.67	0.57	0	0.3	0.13	0.18	0.7	0	0.48	0.31	0.28	0	0.37	0	0	0.28	0.19	0.24	0.28	0.6	0.18	0	0.24	0	0	0.21	0.49	0	0.17	0.74	0.51	0	0.49	0.31
gene11053_LOC110081860	4.39	6.91	1.78	3.76	3.41	4.14	4.36	4.14	6.95	2.67	2.18	0.77	0.71	2.09	0.34	0.93	4.2	0.4	3.03	0.69	0.31	2.13	0	1.85	1.31	1.56	1.02	2.83	1.1	10.09	1.14	1.87	0.31	5.25	2.15	1.41	4.22	8.61	0.68
gene11054_LOC110081861	8.14	27.92	4.3	1.73	1.84	4.73	5.31	8.72	12.13	7.69	15.43	8.58	0	9.81	6.08	1.43	23.46	13.73	14.43	0	5.64	5.54	0	3.81	18.9	10.83	4.13	17.56	0.84	15.14	17.26	10.41	1.38	2.43	17.1	1.72	19.94	17.12	5.58
gene11055_LOC110081857	0.39	0	0	0	0	0	0	0	0.27	0.06	0	0.15	0.87	0	0	0	0	0	0	0	0	0.17	0	0	0	0	0	0.21	0	0	0.17	0	0.12	0	0	0.23	0	0	0
gene11056_LOC110081855	0.59	0	0.91	0.51	0.2	0	1.03	0	0.81	0.17	0	0	0	1.55	0.43	1.12	1.52	0	0.46	0.61	0	0	0	1.21	0	0	0	0	0	0.33	0.25	0	0	1.9	0	0	0	0	0
gene11057_LOC110081859	8.34	14.25	17.29	5.04	3.82	6.67	10.87	5.94	7.87	5.92	24.91	41.43	33.07	2.39	6.17	6.18	39.75	3.76	4.5	0	7.31	4.5	7.57	4.92	5.6	9.94	5.37	130.05	0.36	55.27	15.24	9.76	0	3.77	8.01	3.72	16.73	164.84	4.86
gene11058_FIZ1	4.13	3.36	4.87	4.45	1.94	4.56	4.9	1.21	1.87	1.34	2.59	10.62	9.27	8.65	9.03	7.28	5.77	6.81	5.42	6.12	5.96	3.64	9.61	5.46	5.82	2.7	7.77	2.69	7.56	4.69	7.27	5.96	12.6	4.64	8.54	5.77	5.1	3.22	6.64
gene11059_LOC110081843	48.23	63.11	35.68	103.41	15.46	79.08	64.15	9.61	8.12	10.74	28.35	193.67	293.21	41.49	80.58	61.36	22.08	118.78	185.35	101.75	86.57	25.03	77.5	65.34	99.43	7.42	86.48	40.19	36.14	89.76	78.03	27.53	262.33	26.38	71.61	23.93	39.52	59.96	48.88
gene1105_CKAP5	11.38	13.14	12.19	16.61	6.18	17.88	18.7	3.52	3.54	4.66	9.42	41.95	53.24	27.91	28.98	32.88	12.28	25.84	25.16	29.24	27.53	10.88	30.84	17.5	12.75	5.6	21.96	14.28	31.61	32.28	32.05	18.36	80.94	10.99	28.24	15.9	22.56	22.08	17.6
gene11061_LOC110081847	40.43	48.12	33.61	28.96	7.89	14.98	29.89	4.42	4.31	8.15	14.54	43.31	33.74	33.32	25.11	39.62	26.6	32.74	34.03	36.84	32.89	27.33	32.46	33.14	34.43	17.27	27.46	22.92	12.85	32.12	36.93	41.95	27.52	16.59	36.89	23.32	23.1	39.06	78.99
gene11062_ZNF865	1.9	1.71	3.15	4.77	1.02	6.21	4.25	0.81	0.73	0.58	0.94	17.49	18.49	5.72	6.87	4.3	1.2	5.55	1.67	5.9	4.85	1.33	12.62	2.98	2.07	0.55	4.7	1.05	7.21	1.72	0.99	2.96	15.43	2.39	2.83	3.43	1.27	0.45	2.62
gene11063_LOC110081846	3.88	3.58	3.94	4.75	2.11	5.68	5.6	0.7	0.64	1.06	1.34	9.57	7.18	6.89	6.65	9.05	4.19	5.9	5.91	7.52	7.29	3.77	9.02	5.05	5.54	1.76	7.45	2.85	6.87	3.29	3.86	6.15	10.17	3.34	7.23	3.69	3.59	2.61	8.12
gene11064_LOC110081854	4.35	7.74	5.19	6.29	2.93	9.28	10.03	1.21	1.17	1.93	2.19	16.86	12.77	8.89	8.53	7.19	6.14	8.53	8.36	10.86	10.7	5.81	12.96	8.88	7.29	3.34	8.94	4.69	5.3	4.9	4.45	11.15	8.94	5.52	8.39	5.59	5.18	3.67	7.63
gene11065_CCDC106	12.79	13.3	10.68	11.71	5.82	14.74	9.93	1.76	1.4	2.56	5.07	17.31	14.7	17.8	19.36	22.31	14.49	30.78	23.8	25.73	20.35	9.14	21.12	13.33	12.63	5.64	14.92	4.23	10.06	19.02	12.64	17.05	11.59	5.88	9.25	10.54	13.15	7.89	16.47
gene11066_U2AF2	136.44	180.38	105.21	111.71	69.85	124.4	128.03	45.26	42.4	54.81	110.34	199.91	178.19	166.3	196.85	172.17	142.31	178.21	207.72	204.17	181.25	135.08	198.47	153.53	143.74	83.92	188.43	120.55	145.02	250.88	262.88	172.55	213	101.91	189.38	130.93	212.77	215.84	147.44
gene11067_EPN1	21.31	29.23	19.49	21.91	12.11	32.02	26.81	6.36	7.05	8.71	14.76	56.36	50.66	33.06	39.01	34.92	30.07	37.31	37.7	38.71	35.25	24.54	49.16	32.35	30.29	11.63	41.14	23.61	28.88	37.49	35.78	35.93	43.31	22.45	37.6	27.7	28.91	30.39	27.6
gene11068_LOC110081777	0	0	0.12	0	0.11	0	0	0	0	0.23	84.11	0	0	3.64	2.06	9.46	0.2	0.53	1.52	2.08	0.61	1.48	9.97	0	0.44	18.79	0.9	0	5.66	0.09	11.14	0.54	2.12	0.44	1.68	10.59	34.28	7.06	0
gene11069_IZUMO3	0	0	0.15	0	0.13	0	0.09	0	0.07	0.11	0.31	0	0.14	0.95	1.22	1.59	0	0	0.46	0.4	0.48	0.42	0.66	0	0	1.1	0.94	1.82	5.01	0	2.68	0.79	2.63	0.62	1.8	2.15	6.51	5.28	0
gene1106_LRP4	1.07	1.96	1.05	5.16	0.54	4.35	1.43	0.7	0.69	1.46	2.69	42.84	45.81	1.7	5	2.11	0.95	4.41	13.8	3.74	4.93	0.52	5.41	3.99	1.24	0.15	3.95	8.21	6.44	12.33	6.11	2.59	56.17	1.53	6.34	0.71	3.59	17.97	23.92
gene11070_IZUMO2	0.79	0	0.82	0	0.28	0.67	0	0	0.49	0.32	0.81	0.21	0	8.97	3.66	5.74	0.81	2.01	1.64	7.52	2.65	2.29	1.93	0.36	1.24	3.73	0.55	3.94	3.79	5.58	7.53	1.17	1.94	0.54	1.14	1.91	6.47	12.79	0
gene11071_LOC110081836	1.29	2.33	1.3	0.53	3.98	3.25	1.12	0.42	0.71	1.09	0.74	0.75	0.33	2.29	3.75	1.86	2.16	1.15	3.82	2.76	2.1	1.12	1.05	0.68	1.41	0.86	2.92	6.93	3.45	2.2	3.48	1.86	5.28	0.42	7.57	1.48	5.68	6.48	0.49
gene11072_LOC110081888	2.69	2.52	4.5	6.72	1.16	7.63	5.13	0.82	0.73	0.72	2.08	23.35	20.85	7.21	10.89	7.83	3.66	7.82	9.61	12.81	10.21	2.98	13.83	5.53	3.57	0.6	9.5	2.77	8.21	9.69	8.09	6.52	27.03	2.32	6.26	4.37	4.34	16.08	6.3
gene11073_ISOC2	18.98	23.15	15.86	18.29	12.67	29.08	23.08	3.9	3.33	6.22	12.05	16.57	29.24	38.5	34.71	30.18	26.07	40.32	27.57	43.33	38.64	25.54	26.43	16.6	21.61	13.16	33.98	24.05	30.18	20.16	25.89	34.62	44.3	15.45	44.29	23.46	17.4	14.08	26.41
gene11074_DBP	14.96	20.47	11.41	18.33	6.1	18.76	14.5	4.18	2.12	6.13	12.53	15.06	21.23	20.23	25.95	24.79	11.94	19.12	52.6	31.91	39.47	16.29	25.1	21.3	20.71	10.86	34.25	13.82	52.18	40.32	38.49	38.7	34.69	13.93	41.41	27.02	42.64	26.46	29.74
gene11075_SPHK2	3.28	2.76	3.76	5.08	2.46	6.83	6.07	1.14	1.59	1.36	2.07	9.26	8.98	7.74	6.72	6.22	3.95	5.65	4.97	10.24	6.96	3.87	8.53	3.54	3.12	1.76	6.29	2.55	7.21	6.21	6.06	6.26	11.61	2.78	7.33	5.1	5.79	4.28	4.05
gene11076_RPL18	3982.25	4744.67	3231.01	2535.27	2654.76	2866.94	2589.14	1568.85	1475.64	2142.36	2848.64	3532.24	2820.19	5261.29	4943.96	3893.68	5194.65	4740.49	4849.85	4511.59	4944.71	5599.34	3549.38	4713.12	5279.1	5299.25	5173.5	4579.91	3117.88	3519.22	4209.83	5162.41	2441.55	4726.8	4441.55	3844.37	4936.34	3806.47	4763.55
gene11077_LOC110081824	3.01	2.4	1.4	2.34	1.38	1.25	2.18	0.29	0.26	0.72	4.86	4.08	4.42	2.38	3.12	2.86	2.48	3.98	5.62	3.63	1.99	2.29	7.12	1.13	2.72	3.36	5.43	2.27	2.42	3.94	6.99	4.43	9.58	1.82	7.02	12.72	8.15	4.94	3.63
gene11078_SULT2B1	0.39	0.22	0.21	0.24	0.44	0.06	0.34	0	0	0.03	0.22	3.43	0.31	3.16	3.2	4.62	0.61	1.44	0.86	2.2	0.49	0.62	1.46	0.61	0.22	0.64	0.31	1.07	3.23	1.37	1.8	0.68	5.94	0.09	3.07	2.62	2.52	2.1	1.5
gene11079_CA11	26.45	25.45	20.14	26.13	27.29	49.63	26.61	10.25	14.93	12.32	22.25	55.88	39.97	42.44	26.86	34.23	27.98	35.01	54.17	50.41	45.61	18.03	67.01	73.49	68.96	24.36	72.6	16.69	17.55	31.96	13.9	44.51	71.6	17.42	69.31	38.41	61.05	10.75	19.93
gene1107_CUNH11orf49	1.34	1.31	1.62	3.08	1.72	4.36	4.05	1.04	0.38	4.24	4.36	3.54	7.55	3.67	6.65	7.04	6.37	17.63	6.44	5.74	7.44	5.69	5.33	2.5	5.62	2.85	9.15	3.57	7.95	13.12	16.54	4.61	8.56	2.81	7.15	6	7.42	9.91	3.61
gene11080_NTN5	0.28	0	0.21	0.1	0.16	0.08	0.14	0	0	0	0.03	0.06	0.17	0.48	0.67	1.8	0.24	0.45	0.99	0.43	0.2	0.34	0.18	0	0	0	0.22	0	3.22	0.31	1.94	0.44	0.36	0.12	0.05	0.41	1.05	0.53	0
gene11082_IZUMO1	0.31	0	0	0.07	0	0	0	0	0	0.09	0	0	0	1.18	1.84	2.04	1.04	0.12	1.31	0.38	0.29	0.27	1.49	0.19	0	0.38	0.21	0.57	3.07	0.79	1.85	0.6	0.3	0	0.53	0.97	4.7	2.74	0
gene11083_MAMSTR	0.31	0	0.56	0.21	1.22	0.46	0.27	0	0.16	0.13	0.12	0.69	1.05	2.93	1.87	1.35	0.87	1.02	0.54	1.16	1.22	0.46	6.93	0.68	0.31	0.44	2.55	0.59	4.73	0.06	1.12	1.14	4.55	0.65	1.87	2.03	1.41	0.81	0.16
gene11084_RASIP1	5.2	7.46	3.52	2.11	3.11	1.83	2.49	1.46	0.45	1.6	2.88	4.5	4.1	19.72	21.72	19.42	9.62	12.36	14.2	14.55	15.49	13	20.52	13.37	10.43	5.78	20.38	2.59	17.64	7.92	24.06	17.7	17.08	5.41	13.74	11.69	18.8	9.29	1.63
gene11085_LOC110081782	18.09	30.83	12.34	19.63	12.14	18.22	13.16	7.08	8.59	8.89	21.28	21.92	19.12	19.57	38.5	29.85	18.45	39.21	54.14	27.21	27.74	13.22	34.52	21.48	18.69	11.08	18.79	12.7	28.99	45.91	44.17	26.83	32.74	10.99	21.32	21.7	31.1	62.84	25.06
gene11086_TMEM238	2.37	6.24	2.79	0.72	1.39	1.84	0.94	1.93	0.69	1.18	1.66	0.61	0.63	3.49	10.3	4.83	2.96	6.09	7.31	1.44	2.15	0.88	3.2	4.87	4.71	2.5	5.49	1.22	6.04	1.07	13.27	3.77	3.24	2.64	4.69	3.23	4.79	7.52	2.71
gene11087_IL11	0	0	0	0	0	0	0	0	0	0	0	0	0.15	0.46	0.15	0.26	0	0	0.16	0	0	0.27	0	0	0	0	0	0.11	0.72	0	0.73	0	0.54	0.24	0	0	0	0	0
gene11088_LOC110081876	0	0	0	0.24	0.06	0.05	0.2	0.06	0	0	0.07	0.52	0.58	0.05	0.9	0.29	0	0.22	0.28	0.14	0.63	0	0	0.34	0	0.19	0.06	0	0.78	0.05	0.89	0.87	0.36	0.07	0.05	0.11	0.29	0.31	0
gene11089_RPL28	3013.56	3266.7	2369.66	2268.05	2091.61	2101.59	2371.95	1314.04	1146.97	1659.42	2367.51	3377.91	2926.41	3969.49	4215.08	3197.31	5451.13	4428.27	4268.46	3895.87	4256.12	4800.32	2965.01	4822.11	5329.27	4096.68	4947.67	6609.57	2638.59	3313.53	3497.8	4314.11	2739.55	4048.16	4759.61	4047.31	4995.05	4405.64	5176.66
gene1108_ARFGAP2	26.03	32.84	27.31	44.79	14.48	52.98	48.74	8.14	9.87	9.22	14.73	70.06	74.5	53.52	56.8	54.01	36.19	49.17	53.66	63.84	60.9	31.22	65.75	40.78	31.25	15.53	47.06	24.06	44.46	34.28	42.05	60.35	81.01	27.62	44.1	38.65	37.78	30.24	30.04
gene11090_RCVRN	0	0	0	0	0	0	0	0	0	0	0	0	0	1.81	0.52	0.15	0	0.1	0.19	0	0	0.11	1.47	0	1.23	0.55	0.09	0	14.49	0	0.05	0.14	0	0.19	0	0.64	3.65	0.41	0
gene11091_UBE2S	21.85	15.73	19.84	15.84	12.02	19.91	21.57	15.64	24.09	16.06	15.67	42.28	35.31	28.09	29.8	30.25	16.51	18.5	20.04	27	21.73	22.37	26.93	22.52	21.28	15.34	30.28	39.82	25.76	19.19	38.49	23.29	63.34	20.12	60.14	21.93	30.12	36.97	20.77
gene11092_SHISA7	0	0.16	0	0	0	0	0	0	0	0	0	0.47	0	0.08	0.16	0.02	0	0.03	0	0	0.02	0.05	0	0	0	0	0	0	0.07	0	0.03	0	0.05	0.01	0	0	0	0	0
gene11093_FAM83E	0.46	0.19	0.95	0.28	0.43	0.22	0.28	0.28	0.36	0.2	0.25	0.98	0.15	2.02	6.78	2.81	1.43	1.08	1.54	1.89	0.44	0.76	1.79	0.3	0.62	0.32	1.87	2.72	4.77	0.63	2.41	0.44	6.25	0.57	3.6	1.87	4.42	7.8	0.1
gene11094_SPACA4	0	0	0	0	0	0	0	0	0	0	0	0	0	0	0	0	0	0	0	0	0	0	0	0	0	0	0	0	0	0	0	0	0.32	0	0	0.07	0	0	0
gene11095_LOC110081792	5.07	5.48	4.48	1.06	0.46	3.02	2.01	0.19	0.53	1.01	1.24	5.54	4.45	10.31	6.1	12.94	2.1	5.3	3.23	5.21	4.72	3.96	5.21	1.84	2.15	1.38	4.27	3.3	10.78	6.61	9.1	2.43	14.22	0.9	6.68	2.45	8	3.88	0.49
gene11096_NDUFA3	304.36	389.55	184.15	192.34	304.03	189.48	220.41	172.56	159.61	205.5	263.72	262.24	306.86	343.49	351.85	299.88	375.23	357.38	402.59	357.69	332.4	395.59	283.05	646.34	688.41	328.97	540.42	592.92	259.87	607.15	710.13	373.67	378.71	410.42	432.67	290.84	547.96	697.3	522.4
gene11097_TFPT	22.62	40.32	30.94	25.09	12.3	35.32	30.75	12.01	7.04	9.1	18.38	67.85	63.02	31.83	43.66	38.15	14.33	32.63	24.03	52.5	39.72	24.51	54.86	51.18	27.93	19.07	52.96	17.43	34.16	17.67	18.9	29.32	58.04	23.52	41.59	40.26	33.71	11.91	37.03
gene11098_PRPF31	28.5	58.59	30.44	43.19	17.19	34.76	45.11	8.06	5.21	11.2	20.29	63.64	66.18	48.38	49.96	43.84	36.12	46.82	51.88	44.04	49.67	29.65	45.05	32.96	30.66	17.27	35.26	27.52	40.08	44.66	45.81	49.92	41.6	35.79	36.08	25.79	33.01	31.57	30.1
gene11099_CNOT3	36.99	50.58	39.07	37.12	19.07	40.88	39.61	10.15	11.88	18.28	28.6	69.48	62.98	75.39	78.26	68.12	41.29	57.91	71.05	65.75	67.17	42.07	71.67	48.66	54.28	29.92	78.65	39.61	64.28	60.14	89.67	63.89	135.28	40.44	103.68	61.61	98.8	87.16	58.38
gene1109_LOC110081984	0	0	0	0	2.4	0	0	13.24	0	0	0	0	0	0	0	0	0	0	0	0.81	0.66	0	0	25.69	0	3.12	0	4.37	0	1.4	0	0	0	23.28	0	0	0	2.54	0
gene110_RGS17	1.15	1.95	1.38	1.65	0.1	1.26	1.85	0.23	0.71	0.73	1.39	2.86	5	4.79	3.51	4.4	3.83	6.88	3.48	2.08	4.07	2.62	12.72	17.34	11.67	6.8	10.96	0.5	4.5	10.44	6.54	3.85	3.1	6.93	1.57	12.88	4.34	0.97	2.12
gene11100_LENG1	16.64	25.35	14.22	11.87	5.07	13.28	19.45	2.91	1.85	6.35	9.93	24.97	26.49	22.34	21.44	19.7	19.27	21.62	22.1	24.23	21.72	11.85	16.36	15.68	14.78	7.85	25.74	9.56	13.81	13.9	16.62	17.1	21.13	11.2	19.39	13.66	18.98	14.16	18.23
gene11101_TMC4	0.52	0	0.22	0.1	0.02	0.12	0.36	0.09	0.15	0.3	0.23	0.12	0.05	1.72	2.68	4.61	0.64	0.9	1.1	1.15	0.51	1.32	1.92	0.14	0.25	1.38	0.78	1.39	6.05	1.12	9.24	1.97	1.27	0.14	0.6	2.06	4.67	3.16	0.05
gene11102_MBOAT7	15.58	20.23	10.15	14.23	5.61	12.39	10.98	2.67	2.72	4.7	9.38	50.56	46.52	13.9	38.95	45.81	11.54	26.55	28.86	14.37	17.21	10.7	47.66	20.72	24.64	7.83	32.8	14.75	26.21	11.01	31.24	16.68	47.31	7.79	12.81	12.47	17.61	8.03	16.34
gene11103_TSEN34	13.57	5.34	12.61	10.79	2.49	8.14	14.32	2	2.39	2.97	5.52	17.76	15.65	21.22	12.08	17.94	13.35	17.31	16.09	9.64	17.78	15.09	17.45	7.02	8.04	5.14	13.87	6.06	10.63	10.97	11.93	19.02	14.79	6.05	15.46	11.85	12.5	6.83	7.49
gene11104_GRWD1	16.33	24.53	12.27	20.54	11.26	25.01	22.49	3.67	4.24	6.28	13.08	31.75	34.56	23.51	32.84	23.7	25.09	30.21	27.73	40.86	36.67	19.13	30.46	17.69	20.82	9.83	23.88	23.46	22.87	24.84	18.54	30.59	37.11	14.94	34.16	15.73	21.5	21.82	21.41
gene11106_GRIN2D	0.72	1.14	0.38	0.49	0.11	0.61	0.34	0.04	0.11	0.26	0.76	1.32	2.34	1.49	2.43	0.88	0.76	2.86	1.65	0.77	1.24	0.52	4.72	2.22	5.61	0.89	3.82	0.45	2.96	1.21	1.56	0.66	6.36	0.62	2.64	2.22	2.21	3.35	0.99
gene11107_KDELR1	49.82	67.73	38.42	37.24	28.49	35.03	44.57	20	18.63	27.61	54.48	124.79	121.83	70.19	66.43	73.28	68.14	68.96	94.97	63.27	68.09	47.48	101.86	108.2	100.38	52.13	97.12	98.35	47.07	130.75	82.57	56.77	82	65.79	78.47	66.04	93.02	163.07	168.15
gene11108_SYNGR4	0.09	0	0.17	0.12	0.03	0.48	0.28	0	0.16	0.11	0.14	0.22	1.17	8.74	4.02	21.49	1.63	1.93	1.64	1.09	0.98	0.88	17.35	1.08	2.91	3.09	2.24	1.47	55.67	1.8	17.62	1.55	6.56	1.59	4.36	11.82	23.05	6.26	0.07
gene11109_TMEM143	5.79	10.88	5.22	5.38	2.97	5.69	6.59	2.28	1.97	2.57	7.61	6.93	14.58	5.73	11.78	10.4	2.72	9.34	11.92	8.56	8.38	4.42	13.91	12.4	8.41	3.29	9.4	2.49	13.31	13.16	13.84	6.48	10.87	6.19	6.46	8.95	12.62	9.05	5.15
gene1110_LOC110081963	55.83	47.37	61.79	59.16	40.97	58.66	54.92	14.57	24	22.15	32.8	58.71	61.44	99.47	83.09	80.83	79.51	79.07	76.3	88.26	101.94	64.15	66.04	36.84	51.1	31.28	78.75	59.59	83.85	64.77	46.25	82.41	61.54	40.68	69.73	57.69	57.59	53.49	64.99
gene11110_EMP3	20.72	25.57	16.67	16.53	11.76	18.29	13.61	4.02	6.49	12.18	17.8	110.93	144.3	21.46	38.31	34.65	17.05	33.53	30.1	25.7	24.92	19.61	38.12	25.06	30.81	9.89	33.27	89.16	24.13	54.93	46.12	22.48	130.2	12.46	50.16	14.68	25.03	34.43	292.09
gene11111_HDAC4	4.62	4.92	3.99	6.19	2.11	5.85	4.43	1.28	1.8	1.88	3.7	15.1	21.58	6.96	8.33	6.08	5.5	8.15	8.06	5.7	7.99	3.47	9.83	7.43	5.93	3.27	7.21	4.38	6.9	18.19	8.82	5.07	17.37	4.49	6.61	5.32	7.26	10.96	7.49
gene11112_LRRFIP1	46.13	77.32	39.44	36.4	16.43	47.73	51.15	6.55	4.9	5.88	16.71	40.21	59.6	57.11	46.88	45.33	33.76	45.6	54.33	71.68	76.42	30.6	40.48	51.13	29.31	16.86	37.11	26.34	28.92	125.38	56.84	46.52	47.53	33.21	39.1	30.11	30.62	67.68	47.57
gene11113_RBM44	2.31	2.99	1.97	2	0.54	1.61	3.68	0.14	0.17	0.74	1.04	2.94	4.29	18.33	9.96	18.9	1.49	4.56	5.21	6.79	3.55	2.29	8.12	1.9	2.14	2.67	4.41	4.33	22.64	5.08	25.07	2.96	20.87	2.38	9.63	7.18	15.14	12.56	0.58
gene11114_RAMP1	4.62	2.87	1.74	1.29	0.97	0.9	2.97	1.12	0.2	1.41	2.18	16.73	2.64	2.56	2.19	3.1	2.04	1.59	0.3	0.96	2.33	0.76	4.98	1.21	2.63	2.07	3.67	7.92	8.59	5.46	3.14	0.87	1.65	1.12	2.35	2.14	5.22	4.79	3.31
gene11115_UBE2F	36.29	55.36	31.28	23.87	19.47	29.48	35.21	8.8	11.98	13.51	23.48	31.78	43.13	60.27	47.17	48.49	44.04	40.74	49.52	46.02	42.63	33.64	39.92	41.3	36.81	34.9	40.42	24.48	43.91	74.47	80.73	33.65	49.08	35.49	52.12	35.75	69.77	76.43	35.1
gene11116_MREG	9.18	8.5	6.51	4.49	3.01	7.65	6.67	1.41	0.41	1.44	2.65	32.16	45.24	16.68	11.38	8.7	10.66	7.28	7.18	9.32	7.53	3.83	11.53	5.4	7.07	4.66	7.21	14.73	7.8	6.07	5.18	6.54	15.19	5.38	11.53	4.62	5.04	9.8	23.47
gene11118_FN1	9.72	19.73	11.23	20.01	15.96	15.27	7.26	5.98	5.7	4.64	28.94	79.38	92.12	33.81	83.52	136.36	45.29	135	91.1	87.55	63.97	35.97	371.55	107.69	235.92	29.73	90.53	93.32	101.27	311.35	231.56	72.42	116.23	20.74	36.76	119.74	84.71	30.42	84.89
gene11119_ATIC	130.57	133.35	107.45	104.7	36.17	104.79	95.51	20.44	18.05	24.67	136.35	222.9	190.54	300.19	114.29	115.9	133.85	161.87	80.63	125.67	228.94	107.7	126.96	96.84	65.57	46.49	93.46	93.21	88.26	96.45	66.94	68.99	188.13	62.7	153.25	60.89	119.88	52.81	104.78
gene1111_DDB2	7.98	15.04	5.49	2.19	1.68	2.31	9.25	2	1.72	3.31	3.71	5.52	10.77	17.2	10.66	13.79	9.05	10.09	11.28	5.31	5.65	4.2	19.47	6.21	15.32	6.83	19.68	11.95	25.1	12.42	12.36	5.46	24.25	9.21	17.47	20.39	24.18	32.03	7.4
gene11120_ABCA12	0.07	0.07	0.04	0.11	0.07	0.09	0.05	0.01	0	0.04	0.16	0.13	0.15	0.15	0.5	0.48	0.14	0.31	0.14	0.2	0.25	0.17	0.56	0.1	0.3	0.11	0.42	0.17	1.34	0.18	0.16	0.13	0.8	0.15	0.27	0.2	0.34	0.18	0.06
gene11121_BARD1	3.89	5.34	2.95	4.25	2.72	7.11	4.4	0.87	1.53	2.26	3.48	14.43	13.89	7.67	9	9.75	4.2	8.78	6.83	11.33	10.93	4.52	18.03	7.96	6.1	2.67	12.41	5.52	8.44	7.29	9.69	6.09	28.69	4.71	14.81	5.09	10.68	6.39	3.26
gene11122_VWC2L	0	0	0	0	0.02	0.01	0	0	0.04	0.01	0.02	0	0.02	0.11	0	0.02	0.04	0.12	0.02	0	0.05	0	0.07	0.04	0	0.04	0.05	0.06	0.23	0.41	0.1	0.03	0.02	0.01	0.11	0.07	0.66	0.03	0
gene11123_LOC110081904	3.01	5.23	2.99	1.18	1.09	1.38	2.5	0.68	0.14	0.95	0.99	0.83	1.03	6.08	5.36	3.4	2.28	2.36	1.77	4.14	2.72	1.79	3.03	0.51	2.78	1.68	3.74	4.62	11.43	2.05	4.68	2.07	3.75	1.5	4.59	3.34	6.97	5.05	2.48
gene11125_TBL1XR1	3.47	3.57	5.16	8.47	2.1	15.38	6.79	0.55	1.52	1.83	2.93	43.03	59.53	12.13	21.48	12.39	3.6	10.55	7.11	17.02	7.65	3.84	28.8	5.68	5.39	2.81	14.67	5.67	21.97	13.83	7.45	8.42	58.94	4.19	7.4	7.24	5.53	14.46	10.47
gene11128_KCNMB2	0	0.17	0	0.05	0.04	0.19	0	0	0	0.11	0.15	0.2	0	0.14	2.01	0.08	0.3	1.51	1.54	0.18	0.62	1.45	0	0.08	0	0.1	0.78	0	0.28	2.24	1.9	0	0	0	1.93	0.29	1.36	0	0
gene1112_ACP2	5.98	5.99	4.89	8.71	3.48	7.76	4.58	1.62	1.81	2.84	3.6	23.17	28.26	6.67	13.92	10.07	3.38	12.05	13	13.67	10.95	4.96	21.66	9.86	12.51	2.55	11.45	4.19	10.21	9.87	6.82	7.88	16.26	2.69	5.19	5.81	4.93	3.56	9.13
gene11130_ZMAT3	1.57	2.82	1.3	1.53	0.57	1.24	0.85	0.15	0.25	0.28	0.94	2.05	2.67	1.58	2.5	1.97	2.09	0.99	2	2.73	2.1	0.79	5.67	3.53	2.18	1.21	2.3	0.49	2.73	0.41	1.18	1.13	2.61	1.82	2.41	2.04	1.63	1.02	1.09
gene11132_PIK3CA	2.68	4.25	2.66	4.08	2.25	4	3.84	0.72	1.25	1.11	2.76	5.41	9.73	4.88	6.23	4.65	3.65	6.35	8.29	4.81	6.47	2.26	8.02	5.97	3.38	1.75	4.81	2.5	6.07	11.34	7.86	3.12	10.84	3.91	4.51	4.26	4.74	5.19	3.21
gene11133_LOC110081918	0.25	0	0.05	0.05	0	0	0	0.04	0	0.07	0.05	0	0.09	0	0.17	0.31	0.07	0.3	0	0	0.31	0	0.14	0	0	0	0.26	0.2	0.49	0	0.05	0.21	0.56	0	0	0	0.1	0.82	0
gene11134_ZNF639	26.48	27.54	19.01	20.45	9.62	17.9	24.78	5.01	4.17	5.61	10.51	24.89	25.67	33.77	33.83	33.4	31.82	38.29	33.28	35.89	34.54	19.83	31.37	24.67	18.33	13.04	31.01	20.92	32	24.81	28.89	29.56	36.9	18.1	36.52	23.73	30.98	15.63	18.22
gene11135_MFN1	24.33	54.05	25.53	27.2	14.1	22.57	34.76	9.11	9.5	12.5	28.16	48.34	40.56	35.68	51.45	44.53	21.03	47.08	55.96	31.52	41.9	25.43	54.39	59.66	44.83	20.98	39.55	30.37	47.9	70.48	55.61	28.25	65.76	28.15	45.39	36.88	45.46	96.36	77.56
gene11136_GNB4	7.58	16.32	14.56	23.66	3.07	28.29	20.84	2.41	3.24	2.89	5.44	91.22	118.01	27.83	28.22	24.46	12.25	20.92	17.12	31.89	28.23	7.22	56.1	13.15	6.04	4.32	24.89	13.45	33.77	14.38	10.26	17.97	97.06	10.06	21.14	10.94	9.77	15.98	30.98
gene11137_NIFK	125.19	169.72	124.64	102.61	68.96	95.53	117.58	44.49	54.74	62.26	109.72	184.22	130.92	200.07	148.51	141.08	174.62	168.67	161.39	163.57	234.82	170.3	154.13	221.33	148.19	173.6	174.4	167.89	127.38	158.59	123.36	147.1	149.27	239.11	221.37	147.57	178.49	189.89	350.28
gene11138_ACTL6A	52.06	65.56	45.76	48.2	18.86	48.83	57.61	12.84	10.29	15.54	26.4	78	74.21	52.99	47.07	58.2	38.26	49.3	56.32	65.56	69.08	46.37	43.83	46.69	37.39	17.67	57.18	41.82	38.96	46.15	57.51	56.91	48.91	23.88	50	31.64	43.57	28.15	72.95
gene11139_MRPL47	39.14	32.59	35.31	30.96	16.68	26.34	39.41	7.16	8.29	13.47	21.52	41.44	47.39	68.55	55.43	54.65	43.25	54.29	37.94	53.76	51.05	42.07	42.71	49.45	36.96	29.6	43.95	33.45	43.33	31.63	62.27	44.21	51.74	29.52	62.41	36.59	47.94	49.74	35.92
gene1113_NR1H3	1.35	0.57	1.19	3.59	1.14	3.15	2.73	0.48	0.53	0.66	1.14	6.02	12.07	4.04	2.6	2.99	2.25	1.92	4.67	4.75	3.07	2	6.61	1.88	1.24	0.92	2.56	2.2	4.12	4.99	3	2.44	17.9	1.15	4.75	1.94	4.62	3.67	4.92
gene11140_NDUFB5	240.03	227.04	191.41	175.78	143.8	172.62	160.88	61.78	57.97	77.07	164.09	193.07	220.09	298.69	259.29	323.59	229.84	246.37	274.49	250.63	276.68	250.51	177.79	211.81	215.62	132.12	184.35	252.82	202.15	268.53	328.21	253.35	224.53	129.85	206.63	158.11	246.11	147.15	303.28
gene11141_USP13	6.05	6.81	5.09	3.05	4	4.39	4.14	1.43	2.26	1.56	2.82	7.53	9.55	9.82	12.57	13.64	5.74	7.29	7.74	9.66	7.64	3.66	15.39	5.9	5.79	3.22	9.23	10.09	11.7	7.26	12.8	6.1	19.63	5.64	10.21	7.38	10.87	18.65	5.96
gene11142_PEX5L	0.45	0	0.03	0.16	0.08	0.13	0.32	0.03	0.08	0.13	0.2	1.46	2.31	2.41	1.57	1.45	0.87	0.84	0.69	2.61	0.82	0.53	0.71	0	1.38	0.37	1.2	0.52	5.29	1.52	2.09	0.88	3.9	0.4	0.95	0.73	1.55	1.56	0.41
gene11145_RTN4R	0.15	0.61	0.14	0.55	0.6	0.27	0.1	0.05	0.15	0.06	0.56	0.24	1.16	0.74	2.44	1.28	2.34	2.61	1.69	0.11	1.88	2.66	2.16	0.51	2.37	0.55	2.14	0.88	0.64	14.24	4.31	0.46	0.64	0.38	1.52	0.74	1.23	0.92	0.32
gene11146_LOC110081942	45.92	39.23	35.05	41.03	35.81	44.38	42.42	17.76	17.1	25.16	38.02	56.89	33.37	91.91	80.17	84	58.44	74.2	51.3	37.26	70.66	50.45	58.72	47.86	60.34	22.62	54.97	36.07	60.61	78.6	58.71	65.96	51.04	42.2	59.44	66.91	25.53	20.54	21.34
gene11147_SCARF2	13.88	11.19	7.5	12.84	9.93	15.36	3.38	4.88	5.4	3.05	10.19	49.11	31.01	11.95	29.19	42.04	13.81	24.69	28.46	30.38	16.65	7.48	37.07	43.01	25.56	4.94	27.72	26.58	21.02	16.23	22.72	17.48	46.04	7.12	16.53	12.55	11.16	21.81	38.9
gene11148_LOC110081945	15.94	18.99	12.62	12.44	8.24	14.84	23.03	3.25	4.76	6.03	10.77	20.46	24.28	28.13	22.4	19.72	23.62	25.9	29.03	27.49	23.04	20.34	24.01	12.41	22.48	17.61	25.23	9.6	12.91	25.72	20.01	22.83	16.69	11.49	24.51	13.92	23.01	31.58	24.77
gene11149_SLC7A4	0.21	0	0	0.33	0.09	0.36	0.3	0.06	0.09	0.06	0.03	0.68	0.68	0.65	0.29	0.17	0.17	0.45	1.18	1.37	0.43	0.09	0.87	0.25	0	0	0.19	0.04	0.55	0.5	0.47	0.31	0.54	0.19	0.36	0.2	0	0.15	0
gene1114_MADD	3.97	5.65	3.23	6.21	2.62	5.59	5.49	0.94	1.26	1.81	3.4	9.11	12.49	6.94	9.36	6.81	4.19	11.47	12.83	7.8	8.77	3.64	7.75	5.58	4.44	2.04	7.25	2.72	7.61	17.74	8.95	5.16	11.62	3.09	5.17	4.37	6.28	7.95	5.43
gene11150_LRRC74B	2.07	3.01	2.75	4.19	1.95	2.75	4.2	0.32	0.47	0.52	0.86	4.44	4.44	3.17	2.86	2.76	1.62	1.82	7.32	5.11	1.7	1.46	2.63	1.79	1.16	1.28	2.77	3.72	2.51	1.32	11.17	1.71	3.18	0.97	3.77	0.99	3.53	7.48	1.75
gene11151_P2RX6	0.53	0.59	0	0.17	0.03	0.15	0	0	0.03	0.14	0.19	0.24	0.2	0.58	0.2	0.55	1.01	0.39	1.05	0.57	0.67	0.25	0.17	1.19	0.13	0.2	0.4	0	0.66	0.65	2.01	0	0.19	0.3	0.06	3.23	0.45	1.62	0
gene11152_LOC110081947	0.16	0	0	0	0	0	0	0	0	0	0	0	0	0	0	0	0.19	0	0	0	0	0	0	0	0	0	0	0	0	0	0	0	0	0	0	0	0	0	0
gene11153_AIFM3	0.61	0.37	0.43	0.16	0.22	0.19	0.32	0.15	0.19	0.04	0	0.1	0.17	6.15	0.39	0.69	0.3	0.54	5.62	3.9	1.86	0.6	0.59	2.58	0.16	0	0.08	0.13	3.48	0.17	0.33	1.71	0.56	1.24	0.18	0.14	0.33	0.41	0
gene11154_SIRT4	7.18	7.51	3.81	4.67	2.74	3.39	4.9	1.81	1.52	1.56	2.6	6.62	6.4	7.31	6.83	4.94	8.1	8.09	10.06	9.07	7.77	6.72	7.87	8.99	6.96	2.18	6.95	3.8	6.49	4.74	5.66	7.18	6.71	5.47	7.97	4.75	6.53	3.5	4.37
gene11155_LOC110081926	9.24	12.41	2.16	2.05	2.56	4.56	1.19	2.68	3.06	1.35	36.54	2.87	5.37	22.93	6.46	4.18	17.4	16.9	5.77	7.45	14.05	2.59	16.86	7.78	9.1	9.75	7.07	3.53	6.54	8.23	4.24	8.19	2.2	4.14	4.07	4	10.87	17.06	1.48
gene11156_LOC110082000	0.63	2.38	0.47	0.09	0	0.76	0.36	0.19	0	0.18	0.75	0.68	0.3	1.15	3.39	2.67	1.16	1.03	0.82	1.34	1.45	1.46	0.83	0.13	1.27	1.03	0.88	0.67	0.84	3.81	3.58	0.59	0.55	0.64	1.56	1.82	0.5	6.32	0.45
gene11157_PLA2G1B	0	0	0	0	0	0	0	0	0	0	0	0	0.28	0	0.27	0	0	0	0	0	0	0	1.05	0	0.26	0.46	0	0	0	0	0.17	0	0.24	0	0	0	0	0	0
gene11158_MSI1	12.11	7.24	15.26	22.62	5.44	28.75	18.3	2.76	2.72	2.51	7.6	64.6	71.89	29.11	28.84	16.31	19.64	37.64	17.61	28.28	20.5	6.9	44.58	15.37	19.39	3.79	34.34	5.44	17.98	17.23	7.82	16	42.19	6.71	22.1	14.96	12.14	14.48	20.86
gene11159_LOC110081979	559.57	787.69	491.47	378.63	393.99	462.12	548.76	218.49	183.18	369.28	594.32	764.64	637.26	525.04	766.08	709.29	768.73	812.59	911.62	767.3	656.78	915.74	744.06	591.1	938.71	612.89	797.92	920.55	452.88	972.47	1409.58	757.45	614.72	411.42	817.11	539.31	1006.97	832.75	1043.38
gene1115_MYBPC3	0.63	1.3	1.05	0.31	1.55	0.91	1.52	0.26	0.19	0.16	0.35	3.22	28.5	0.87	1.14	0.73	0.28	0.77	0.72	0.86	0.74	0.51	0.42	0.06	0.36	0.2	0.23	4.42	2	1.14	1.66	0.43	3.76	0.13	2.38	0.25	0.41	63.06	40.3
gene11160_GATC	12.51	20.54	15.15	17.44	13.02	13.4	12.03	6.13	3.88	6.82	13.26	20.51	25.73	18.9	26.84	21.83	18.76	24.94	30.21	32.16	23.91	15.39	28.51	34.34	24.42	15.15	31.01	22.38	16.21	12.97	8.27	26.25	21.23	23.16	25.55	18.37	21.58	24.45	35.25
gene11161_SRSF9	234.28	274.26	166.94	131.15	105.51	149.84	166.38	48.95	40.94	80.29	126.31	238.68	185.35	254.93	241.29	226.29	226.63	203.55	282.17	273.15	230.12	199.36	154.57	184.97	167.24	118.24	212.32	286.83	149.41	217.29	295.69	255.92	224.86	127.21	316.01	160.21	267.1	305.54	365.61
gene11162_DYNLL1	844.92	1283.39	832.6	509.57	479.25	662.13	842.42	304.8	227.37	517.3	792.58	1077.56	898.76	980.09	1253.48	1201.02	867.02	993.44	1158.25	1171.23	1027.89	1215.84	926.88	941.08	1210.07	1109.39	1296.95	1358.22	846.91	1068.97	1819.23	1102.13	1265.04	723.79	2015.86	1222.99	1285.55	1174.23	1186.97
gene11163_COQ5	5.13	8.34	5.89	7.56	3.23	6.39	7.54	2.9	2.22	2.38	4.29	7.46	10.11	6.25	12.04	11.24	6.27	9.93	12.68	11.41	9.65	8	7.8	10.36	6.18	4.4	6.93	4.74	8.61	10.86	9.78	10.2	10.24	6.65	9.8	5.84	9.42	13.24	6.82
gene11164_RNF10	100.94	132.54	115.92	150.33	112.87	148.03	145.53	44.43	85	70.98	85.25	207.53	191.27	184.89	232.04	212.36	152.5	203.59	236.57	182.12	204.75	136.79	230.81	124.58	150.88	75.52	211.38	89.49	204.98	192.6	176.7	214	231.95	106.2	196.2	159.65	177.15	177.28	128.03
gene11165_POP5	34.04	21.56	25.15	27.19	17.88	32.82	26.28	8.92	8.44	9.75	25.04	48.76	49.84	54.57	40.55	54.1	56.59	38.54	55.39	46.33	51.67	39.9	34.93	38.81	44.21	33.29	54.98	38.26	28.65	28.72	38.25	56.21	42.96	26.52	52.43	33.68	41.97	42.06	53.26
gene11166_CABP1	15.3	9.55	3.57	4.64	3.44	4.87	5.37	0.6	0.86	2.38	2.47	1.62	3.39	9.32	11.82	7.43	11.97	4.78	11.05	8.78	12.16	5.41	4.39	2.95	7.68	4.51	12.89	1.92	1.97	9.74	8.87	4.98	27.11	1.48	39.33	5.9	14.93	31.84	3.96
gene11167_MLEC	20.71	23.9	16.3	22.45	7.47	31.85	13.43	4.96	5.33	9.95	18.52	164.99	181.19	47.68	81.82	65.65	25.92	48.75	32.87	30.49	27.84	20.03	119.92	46.85	61.42	9.17	70.35	55.96	64.07	50.42	54.14	34.33	207.15	14.08	56.39	25.3	35.64	56.12	61.13
gene11168_UNC119B	41.43	37.4	51.51	75.01	20.83	80.01	71.73	10.16	13.97	12.78	14.31	168.9	187.72	108.59	103.09	85.23	52.31	78.28	59.09	115.47	71.39	49.08	112.21	54.49	46.49	15.75	91.57	28.63	76.96	19.94	28.48	111.73	160.09	35.73	74.12	56.17	27.83	12.06	30.65
gene11169_ACADS	42.37	39.16	26.52	23.21	19.88	32.69	18.25	8.24	9.33	11.68	33.06	57.06	52.36	65.94	56.14	63.21	60.32	66	75.42	39.81	59.69	49.74	48.71	47.57	52.84	28.03	60.25	44.21	33.68	63.18	45.57	81.01	40.32	26.25	38.74	32.65	47.95	53.79	59.16
gene1116_SPI1	1.5	2.84	1.61	0.92	0.5	0.45	1.89	0.38	0.34	0.11	2.5	4.3	2.28	4.89	2.08	5.25	2.66	1.3	1.83	2.21	1.48	1.72	1.42	3.6	3.17	0.15	1.81	0.86	4.4	3.8	1.91	2.77	3.95	1.77	3.71	1.21	3.11	0.83	1.75
gene11170_SPPL3	18.28	33.62	16.21	28.19	13.77	29.61	17.74	8.88	10.23	9.29	17.69	81.88	79.88	26.26	47.75	45.59	25.56	44.39	59.43	39.85	36.91	17.42	66.29	44.41	52.72	17.54	45.43	45.3	36.82	42.47	39.37	36.91	68.62	18.1	33.93	27.11	35.94	31.68	69.14
gene11172_HNF1A	0.03	0.06	0.02	0.01	0	0.02	0.04	0.01	0.05	0.01	1.1	0.08	0.11	2.08	0.58	0.2	0.98	0.84	0.81	0	1.24	0.46	0.25	0.08	0.08	0.16	0.11	0.08	0.29	0.1	0.25	0.18	0.12	0.1	0.02	0.16	0.67	0.74	0.02
gene11173_CUNH12orf43	33.71	47.24	20.99	12.63	12.49	13	12.29	6.61	10.76	14.98	19.6	13.05	14.06	26.58	33.18	26.94	33.57	23.57	28.57	21.6	20.17	26.7	21.8	27.36	22.81	18.88	22.23	26.71	17.89	40.9	40.72	24.25	19.43	24.46	37.04	14.4	46.21	165.52	24.95
gene11174_RNF185	9.04	8.11	10.24	12.2	6.99	14.61	15.75	2.63	2.25	4.07	5.44	19.16	17.22	14.62	20.13	18.45	15.99	19.38	23.03	21.48	24.26	14.2	18.01	13.7	11.79	5.97	15.22	10.8	12.69	18.41	20.96	22.96	16.73	8.72	13.87	8.57	16.52	23.77	14.55
gene11175_LIMK2	10.79	18.71	12.69	10.67	7.39	16.3	11.99	3.78	1.57	3.52	6.93	30.63	22.11	19.83	29.74	30.33	16.79	33.54	33.03	21.72	27.23	13.82	27.4	15.49	19.73	5.43	22.9	8.72	18.2	23.46	17.35	25.79	19.77	8.66	19.08	12.61	15.34	12.95	13.1
gene11176_PIK3IP1	27.08	40.7	23.55	22.79	20.82	24.46	16.17	5.38	7.41	14.31	15.62	165.56	86.71	25.77	58.23	53.3	28.51	34.88	54.59	45.8	32.25	15.06	50.17	36.84	49.24	19.81	32.45	194.92	50.8	33.26	47.62	32.41	125.72	20.71	58.61	30.65	34.63	131.94	387.57
gene11177_PATZ1	33.6	62.86	59.28	46.14	21.61	68.31	60.17	8.57	7.96	15.7	19.57	90.65	68.9	62.06	76.38	56.28	38.68	59.47	80.41	74.25	71.4	48.45	56.46	46.07	43.66	13.11	58.14	56.6	47.78	55.91	40.84	69.05	92.87	32.09	96.03	37.23	37.73	50.48	82.21
gene11178_DRG1	66.92	47.4	55.89	46.91	26.85	59.03	66.78	20.39	16.93	24.4	32.2	81.15	82.12	89.84	99.67	100.63	80.87	74.54	59.66	90.47	83.22	81.14	105.52	64.34	101.53	56.17	105.76	75.73	64.56	37.75	66.17	87.62	95.16	60.39	102.52	67.44	74.68	75.88	49.14
gene11179_EIF4ENIF1	24.81	41.57	23.29	27.88	16.35	29.37	25.15	7.98	8.33	9.75	15.55	42.46	37.33	37.09	45.02	43.41	31.04	42.12	52.02	49.32	44.18	27.4	40.73	27.32	23.36	12.21	31.15	21.04	40.53	45.91	41.11	41.85	49.33	16.45	37.18	28.25	37.5	43.74	28.91
gene1117_SLC39A13	7.08	8.2	4.61	4.96	2.83	5.53	5.89	1.13	1.1	1.69	4.57	14.19	18.51	12.59	20.91	22.22	11.55	14.73	11.8	14.23	12.25	5.01	20.15	11.27	10.2	5.62	12.04	11.5	15.29	10.6	15.44	10.74	23.92	5.96	12.85	8.81	9.34	20.95	23.3
gene11180_SFI1	12.49	13.28	8.48	9.65	12.12	16.22	7.72	2.59	5.87	5.6	7.47	14.23	13.21	9.77	30.5	24.51	9.87	18.23	21.69	13.56	21.82	8.85	19.86	11.58	13.64	6.03	19.84	8	13.02	29.16	35.9	11.05	28.44	5.93	22.98	17.88	19.19	36.74	8.06
gene11181_PISD	18.69	24.16	13.13	14.23	9.47	15.67	17.25	5.52	5.03	8.14	15.23	36.58	38.42	19.83	22.74	21.66	20.39	25.68	33.02	23.38	24.01	19.1	26.07	24.16	25.44	10.34	25.29	16.65	21.66	31.39	23.75	23.75	42.78	10	33.28	16.26	24.14	40.07	34.74
gene11182_LOC110081932	15.69	16.91	5.47	9.99	11.48	16.13	10.39	4.57	3.48	4.24	13.03	23.97	11.77	12.1	8.08	9.16	10.95	12.51	30.06	9.32	21.86	13.67	22.43	10.06	16.06	7.75	21.53	26.74	17.66	34.49	26.12	12.08	23.27	5.3	13.02	12.14	29.38	55.81	121.45
gene11183_PRR14L	6.43	6.76	5.45	9.03	4.31	8.47	6.22	2.32	2.47	1.59	4.47	20.75	20.32	9.91	13.97	10.81	7.42	14.27	15.43	13.61	10.19	4.79	15.73	11.15	8.41	2.25	11.26	4.32	9.52	10.79	9.39	8.8	15.62	7.83	7.29	6.12	7.74	9.29	5.24
gene11184_DEPDC5	18.5	23.07	12.27	19.05	10.93	19.16	15.61	7.02	5.57	6.28	15.94	34.95	25.33	21.95	29.59	24.3	12.96	29.01	39.66	32.73	23	12.06	37.13	23.54	23.43	9.64	29.06	21.86	25.52	25.16	34.86	22.24	53.35	12.63	31.7	26.4	28.63	59.46	16.24
gene11185_ANHX	3.77	2.57	2.26	1.05	0.11	1.56	1.32	0.43	0.27	0.55	0.89	2.97	4.76	5.94	26.25	14.24	2.25	7.13	6.58	10.05	6.41	4.85	22.87	4.44	6.33	3	21.88	7.07	14.32	3.11	9.63	4.19	49.37	3.49	18.68	8.93	22.53	6.76	0.34
gene11186_YWHAH	72.48	124.4	66.3	71.97	44.63	70.48	81.76	29.22	35.73	37.25	69.88	109.33	99.46	103.77	128.11	100.07	103.84	113.42	120.1	125.82	118.95	117.53	103.15	89.68	103.28	62.91	122.7	71.48	76.58	120.57	171.58	121.2	99.13	77.25	115.67	85.68	120.51	121.29	84.57
gene11187_SLC5A1	0.3	0.04	0.14	0.05	0.05	0.11	0.19	0	0.09	0.02	2.07	0.04	0.15	0.87	1.5	1.41	0.27	0.53	1.1	0.35	0.41	0.28	0.16	0.07	0.22	0.13	0.45	0.55	0.87	0.3	1.99	0.73	1.75	0.11	0.38	0.13	1.19	8.57	0
gene11188_RSPH14	2.93	3.33	1.34	0.32	1.03	0.45	0.65	0.08	0.96	0.5	3.72	0.4	1.31	1.43	3.14	2.58	2.73	2.11	3.08	0	1.94	2.15	2.19	0.84	3.33	2.08	5.08	1.79	2.41	4.77	6.93	1.87	7.68	1.05	12.49	5.71	2.82	29.55	0.09
gene11189_GNAZ	4.45	7.9	3.7	2.71	1.64	3.21	4.2	0.65	0.29	0.6	3.12	4.74	8.86	10.44	9.21	7.05	10.15	11.46	6.62	5.56	6.3	5.33	6.66	3.24	2.24	1.43	4.2	3.79	7.54	6.29	7.48	5.37	11.59	2.57	7.99	3.42	5.28	7.38	1.12
gene1118_LOC110082466	1.06	0.62	1.16	0.44	0.43	1.23	0.76	0.11	0.31	0.37	0.18	1.87	6.14	2.57	2.39	1.62	3.31	3.19	1.14	1.09	1.66	2.54	0.26	0.96	1.6	1.02	2.23	2.55	1.21	4.82	1.05	0.72	0.66	0.46	0.8	1.22	0.65	2.97	8.92
gene11190_RAB36	3.6	5.68	1.51	2.38	0.83	0.99	0.34	0.93	0.39	0.06	1.23	0.78	1.38	4.86	2.31	2.33	1.42	2.05	4.81	2.09	1.7	1.6	5.26	2.52	0.78	0.71	1.21	0.62	6.29	1.12	2.02	3.13	1.63	1.85	2.65	1.9	1.82	1.29	0.27
gene11191_BCR	2.34	2.77	2.19	3.96	1.64	5.93	3.49	1.03	0.52	0.55	1.71	13.22	19.14	4.78	5.96	3.13	3.35	6.11	2.78	5.83	8.22	2.41	11.97	10.17	2.99	0.9	4.55	0.93	4.92	5.7	2.28	1.64	9.99	5.28	2.47	3.04	1.55	1.37	2.51
gene11193_SPECC1L	11.92	25.06	11.32	14.2	7.76	14.84	9.95	5.43	4.37	5.09	8.94	28.22	34.15	16.83	27.4	17.33	13.35	23.13	29.35	21.29	25.81	9.12	30.76	26.6	18.33	6.52	20.45	6.57	19.8	29.84	14.45	17.45	26.12	15.35	14.71	18.82	17.33	11.87	11.21
gene11194_ADORA2A	0.41	0.45	0.55	0.19	0.24	0.3	0.22	0.09	0.1	0.05	0.3	0.34	1.54	1.75	1.59	2.04	1.51	1.81	0.91	0.73	0.99	0.73	5.51	2.08	1.6	0.34	2.45	0.73	1.67	1.41	0.79	1.19	1.5	1.06	1.51	0.75	0.35	0.67	0.34
gene11195_UPB1	28.3	29.56	20.08	18.3	10.82	17.96	14.44	10.05	4.34	2.38	37.25	16.71	24.62	46.15	25.23	20.84	54.9	53.89	69.91	46.8	56.88	32.07	39.28	57.57	47.82	24.16	49.98	8.79	20.46	44.73	36.77	58.3	17.35	34.65	24.35	23.92	40.17	14.48	12.37
gene11196_GUCD1	25.92	29.39	21.92	21.08	15.83	21.83	25.04	8.12	10.69	9.48	17.82	31.92	28.15	31.87	44.57	32.51	35.3	33.28	26.7	31.81	32.01	25.62	28.81	28.36	27.31	18.79	29.53	21.29	24.98	25.25	24.86	35.04	22.89	20.86	27.79	24.1	26.73	26.5	26.26
gene11197_SNRPD3	708.6	794.97	476.25	366.53	298.44	387.99	416.92	146.99	161.47	240.41	409.46	450.21	505.37	565.43	566.9	616.69	691.11	575.09	599.04	704.05	610.66	761.39	401.02	551.22	533.22	477.95	598.73	752.13	384.17	838.51	874.98	600.24	424.36	376.25	616.73	476.45	651.83	826.48	706.19
gene11198_LRRC75B	4.93	4.91	3.26	0.67	0.45	1.61	2.79	0.56	0.49	1.46	2.07	6.56	4.11	8.15	19.1	12.94	10.52	13.75	16.83	3.46	13.56	13.58	11.13	13.27	11.55	3.07	5.67	2.91	5.61	29.62	12.24	15.95	2.92	4.41	5.55	6.77	6.84	4.12	2.62
gene11199_GGT1	0.25	0.24	0.16	0.37	0.59	0.48	0.19	0.06	0.1	0.08	0.61	0.29	0.1	0.66	0.85	0.58	0.65	0.4	2.1	0.88	1.96	0.68	0.41	0.48	0.24	0.15	0.25	0.38	0.69	0.51	3.12	1.64	1.58	0.19	0.99	0.61	0.28	3.73	0
gene1119_PSMC3	157.09	177.79	116.9	117.11	61.94	109.6	132.32	36.54	37.75	50.71	91.6	161.76	179.38	175.26	165.22	187.11	142.04	160.71	180.9	184.98	161.8	153.98	145.21	119.17	117.99	74.68	151.81	140.27	132.14	138.82	214.61	170.12	196.02	97.92	176.13	116.92	149.72	142.78	140.61
gene11200_GGT5	20.13	17.44	27.3	20.91	34.78	46.8	22.95	25.77	109.17	44.52	28.07	58.24	45.57	10.89	32.44	46.87	8.59	36.84	42.42	21.03	26.62	14.94	33.8	32.13	22.21	15.38	21.47	13.6	49.93	17.7	5.74	23.52	12.71	35.92	15.72	30.07	16.12	8.92	3.47
gene11201_SMPD4	35.47	37.42	32	28.63	19.23	35.17	29.89	10.55	10.08	10.51	20.73	30.11	46.37	40.1	50.84	49.27	31.01	50.86	57.01	49.72	48.14	31.73	46.37	32.69	29.19	14.76	39.95	23.29	42.72	47.03	56.65	45.21	45.68	18.78	38.09	28.46	39.01	61.07	22.08
gene11202_LOC110081971	16.78	21.77	16.44	9.92	7.59	12.42	18.78	4.48	4.88	5.75	14.73	41.15	15.52	24.02	28.97	23.82	17.56	28.8	58.37	28.66	42.83	41.06	25.4	22.42	19.62	16.85	25.08	54.31	24.22	50.01	40.14	56.21	29.58	13.22	30.96	25.37	58.52	157.43	48.91
gene11203_MED15	22.06	31.87	18.99	21.6	12.75	23.66	22.48	4.99	5.89	7.47	11.19	23.88	21.81	36.62	42.88	35.03	28.31	33.65	44.07	42.81	30.23	24.92	28.3	22.75	22.25	12.02	27.01	13.5	29.96	29.94	42.45	37.54	28.7	12.89	31.27	21.03	33.68	30.23	14.91
gene11204_KLHL22	18.62	19.15	14.93	15.04	10.63	18.35	15.75	3.33	4.63	5.26	8.73	19.69	18.2	18.9	21.76	25.89	19.61	27.37	24.68	25.14	22.2	14.43	18.37	14.43	18.58	9.33	20.15	12.83	17.1	19.2	19.43	22.2	17.62	9.5	22.93	17.25	20.99	18.56	17.23
gene11205_CRKL	19.53	19.06	41.18	51.61	20.64	62.25	51.32	8.04	13.43	10.16	13.66	105.47	107.5	74.29	56.11	45.95	31.17	61.74	27.65	72.28	62.08	33.02	91.55	35.61	20.34	10.76	55.43	16.81	62.38	12.41	12.3	59.39	107.01	31.88	51.76	39.21	19.93	6.85	25.23
gene11206_LOC110081995	0.63	0.98	0.16	0.32	0.03	0.27	0.45	0.13	0.07	0.09	0.16	0	0.15	0.97	0.15	0.33	0.38	0.08	0.16	0	0.33	0.18	0.36	0.13	0.42	0.04	0.65	0.06	0.6	1.06	0.62	0.12	0.14	0	0.3	1.08	0.9	1.75	0.07
gene11207_CABIN1	23.63	30.02	16.85	18.77	13.67	24.38	15.72	7.2	9.08	9.36	16.11	38.87	31.51	27	60.76	43.53	23.36	44.99	43.32	30.19	29.48	15.12	47.02	28.16	25.18	8.47	33.06	18.63	33.12	42.67	55.3	24.54	38.39	14.1	27.19	22.53	42.64	58.42	26.27
gene11208_LOC110081974	1.3	1.51	0.24	1.13	1.34	1.25	0.77	0.59	1.2	0.65	9.6	0.78	1.03	6.54	4.88	2.45	8.42	11.55	22.36	1.27	9.72	10.44	13.87	2.5	6.62	5.68	6.97	3.1	2.12	34.03	4.04	4.96	5.78	0.8	2.96	5.5	16.47	8.82	1.37
gene11209_LOC110081961	22.35	20.66	20.29	21.31	34.57	24.16	27.4	17.71	13.77	11.01	88.62	24.48	8.9	212.96	48.48	18.28	107.44	71.84	89.14	50.96	119.11	77.4	36.59	55.83	41.33	47.57	49.28	59.13	24.85	41.63	44.11	41.03	41	61.53	72.18	48.73	69.65	74.21	13.6
gene1120_RAPSN	4.02	3.41	2.98	3.54	3.25	2.26	2.94	0.81	1.37	0.67	1.91	4.99	6.89	1.37	2.49	2.09	1.11	3.01	4.71	3.02	2.11	1.08	0.93	1.75	1.25	0.45	1.33	1.27	1.9	3.54	4.15	3.23	3.3	0.42	2.32	0.69	0.89	4.97	5.72
gene11210_LOC110081962	15.04	33.51	10.19	10.51	8.72	9.91	19.19	12.43	9.23	3.96	119.52	11.78	15.56	135.41	46.51	30.25	78.77	82.8	30.28	8.02	52.42	65.31	10.28	9.65	15.12	33.16	9.08	18.83	12.32	18.12	24.91	6.14	4.66	21.6	10.89	7.01	43.81	51.82	8.09
gene11211_DDX51	23.19	29.53	15.86	15.25	10.17	21.13	15.51	5.83	6.08	7.99	19.03	41.23	46.29	25.36	37.33	30.1	31.76	43.3	34.59	23.24	26.94	22.4	46.68	21.95	31.65	13.39	27.92	21.94	24.17	42.56	39.44	25.09	26.01	11.32	16.95	15.37	39.64	56.54	30.51
gene11212_MIF	246.49	575.62	227.87	161.01	141.21	168.24	264.58	133.17	72.05	218.8	433.13	231.79	227.86	289.41	418	311.65	357.81	396.22	263.35	360.48	203.74	336.67	304.02	369.82	562.65	492.05	518.78	525.43	187.7	399.12	412.62	257.97	333.73	288.58	733.85	336.86	669.55	858.72	534.65
gene11213_LOC110082006	1.06	2.12	0.5	0.46	0.8	0.94	0.92	0.26	0.13	0.25	2.82	1.09	1.41	2.78	1.88	1.69	2.16	3.78	3.64	1.8	3.88	2.11	4.38	2.41	1.03	1.25	4.18	1.58	0.55	3.96	2.15	2.09	3	1.54	2.04	1.21	4.56	15.54	1.49
gene11214_LOC110081990	0	0.55	0.08	0.12	0.14	0.11	0.15	0	0	0	0.42	0.06	0	0.22	0.48	0.34	0.08	0.3	0.41	0.24	0.35	0.17	0.27	0.08	0	0.31	0	0.11	0.41	0.24	0.56	0.19	0.49	0.03	0.47	0.29	0.74	2.37	0
gene11215_LOC110081993	2.15	1.18	0.54	2.02	0.97	1.96	2.03	0.47	0.26	0.56	1.15	4.97	1.57	1.33	2.66	1.29	1.84	2.67	8.06	1.39	6.37	1.13	5	3.16	3.26	1.07	3.03	1.55	1.83	5.16	1.73	2.06	1.14	1.23	2.41	0.84	4.18	4.76	2.13
gene11216_LOC110081965	0	0	0	0	0	0	0	0	0	0	0	0	0	0	0	0	0	0.29	0	0	0	0	0	0	0	0	0	0	0	0	0	0	0	0	0	0	0	0	0
gene11217_LOC110081992	0.36	0.32	0.36	0.21	0.7	0.21	0.35	0.05	0.11	0.05	0.19	0.07	0.22	1.5	0.72	0.3	1.06	0.77	1	0	1.76	0.49	0.97	1.13	0.63	0.19	0.44	0.13	0.82	1.61	1.42	0.76	0.42	0.49	0.32	0.18	2.25	2.95	0
gene11218_LOC110082001	3.35	2.22	0.51	0.6	0.79	1.9	0.63	0.28	0.18	0.15	2.2	3.74	2.21	3.7	1.57	1.35	5.01	4.64	7.37	1.9	5.98	1.82	4.04	4.8	8.95	2.07	5.96	4.17	2.89	8.77	6.46	3.69	2.56	2.69	1.68	4.72	6.59	10.33	4.41
gene11219_LOC110081966	18.83	28.17	8.13	12.57	13.17	12.43	8.31	6.64	5.05	5.25	16.9	15.89	12.69	14.77	43.89	38.96	19.44	30.33	57.55	24.74	18.86	15.66	24.25	23.74	29.21	13.21	21.52	16.87	18.58	46.94	57.57	30.67	22.32	8.25	18.26	14.05	24.3	54.48	18.92
gene1121_CELF1	17.36	24.49	16.36	21.1	10.5	19.97	22.93	5.07	10.38	8.9	13.84	25.65	31.23	34.23	38.08	28.8	27.59	34.09	41.46	30.3	33.85	18.66	25.3	31.22	21.34	9.43	27.44	14.13	28.24	58.79	61.41	24.62	37.33	16.76	27.17	22.13	28.23	29.37	24.64
gene11220_SMARCB1	155.93	245.95	154.97	135.98	99.46	173.68	164.32	45.07	40.39	47.03	88.16	263.93	213.36	203.29	263.2	259.78	175.17	242.69	301.75	254.76	240.97	180.78	212.64	178.9	166.89	94.7	184.83	199.7	178.98	280.29	159.14	255.21	200.68	111.53	167.98	125.1	159.06	228.8	153.27
gene11221_LOC110082016	55.92	103.34	46.93	97.57	56.59	94.17	61.67	22.45	19.73	27.5	53.13	408.06	435.78	47.7	128.15	159.8	73.43	116.62	141.75	103.16	89.36	35.75	154.58	101.03	105.93	33.46	87.24	121.86	70.79	184.21	78.01	51.25	170.05	21.8	57.03	39.08	57.88	36.61	187.35
gene11222_LOC110082014	0.2	0.13	0.38	1.16	0.07	0.91	0.26	0.17	0.18	0.08	0.45	11.49	11.56	0.32	1.21	1.57	0.12	1.24	0.51	1.24	0.53	0.14	5.01	0.66	1.03	0.08	0.75	0.19	1.28	0.53	0.46	0.32	5.03	0.1	0.24	0.34	0.15	0.18	0.44
gene11224_DIAPH1	1.45	1.57	2.36	3.66	2.12	3.51	2.12	1.18	1.69	2.77	2.19	8.03	10.93	2.08	3.35	3.36	1.41	3.75	4.56	3.53	3.75	1.82	8.44	3.7	3.99	1.41	4.27	1.44	5.22	5.35	4.06	2.74	9.94	2.11	4.12	4.22	4.71	3.36	2.26
gene11225_HDAC3	24.8	30.5	25.49	22.04	13.46	24.27	27.78	8.57	8.37	8.9	15.29	41.45	58.38	34.26	38.45	40.4	20.26	34.85	41.67	38.36	33.47	17.29	32.5	26.6	19.61	11.78	26.99	17.94	33.38	54.92	37.01	25.94	62.67	18.41	40.27	22.5	30.96	22.17	35.16
gene11227_RELL2	5.15	3.14	7.33	4.88	3.59	7.65	6.99	7.73	13.32	8.67	5.91	17.78	19.89	2.62	2.59	3.49	2.43	3.07	2.01	3.87	2.22	5.14	11.97	7.94	4.3	7.43	3.04	6.66	19.83	5.83	2.56	6.69	12.09	26.51	19.31	35.02	8.43	12.99	5.49
gene11228_FCHSD1	10.71	7.83	8.38	7.16	5.22	7.12	4.97	2.55	2.64	3.84	6.36	16.54	14.51	8.35	8.99	9.83	5.92	9.8	12.62	10.51	8.85	8.45	13.98	7.11	4.98	3.2	10.42	6.72	15.52	13.39	9.2	5.13	15.62	4.07	12.53	7.13	11.41	16.12	10.24
gene11229_ARAP3	2.72	2.46	0.87	0.54	0.42	0.49	0.56	0.34	0.38	0.49	1.37	2.33	2.45	4.69	7.59	6.62	3.6	6.83	4.88	6.03	5.57	4.77	10.99	9.07	4.53	2.46	7.94	0.41	6.44	9.32	9.11	5.39	2.88	2.68	3.4	5.43	7.05	1.29	0.73
gene1122_PTPMT1	94.9	104.37	84.05	71.8	44.3	72.24	105.11	36.43	42.43	44.49	53.05	98.25	90.7	113.82	107.37	101.5	123.96	123.43	117.53	93.49	109.66	107.14	94.72	119.86	105.58	87.3	112.94	73.63	89.15	85.7	110.8	114.75	85.57	101.53	113.06	91.18	86.79	65.01	110.86
gene11230_LOC110082018	0.47	0.12	0.25	0.15	0.17	0	0.15	0.1	0	0.4	0.07	0.14	0.25	13.16	3.97	2.3	6.33	0.98	0.4	0	0.98	0.83	0.76	0.43	1.34	0.57	1.57	0.37	0.45	2.34	0.75	1.06	0.56	0.73	0.5	0.5	1.22	0.19	0.24
gene11233_PCDH1	1.84	1.36	1.26	1.42	1.35	1.77	0.83	0.43	0.33	0.5	1.59	5.61	16.75	2.82	6.72	7.42	2.82	5.08	4.97	3.19	4.3	2.39	12.98	4.16	4.55	0.99	5.63	1.43	11.52	6.66	5.07	2.44	5.71	1	2.64	2.73	3.17	2.23	4.23
gene11234_KIAA0141	15.77	25.18	13.72	16.21	10.58	16.42	15.61	5.25	5.92	5.54	14.07	40.05	47.26	22.27	25.58	30.96	26.93	36.42	33.53	38.39	27.24	22.67	26.3	24.2	23.82	10.79	19.69	30.56	21.74	37.58	24.78	27.48	40.53	17.56	25.8	18.67	21.21	41.75	46.09
gene11235_PCDH12	0.71	0.69	0.66	0.93	0.53	1.36	0.5	0.57	0.38	0.42	1.49	0.7	1.24	1.14	2.71	3.36	1.22	2.49	3.38	2.53	3.43	0.71	4.31	1.92	1.92	0.98	3.05	0.04	1.84	4.75	3.47	1.8	2.78	0.38	1.05	1.1	2.36	0.39	0.75
gene11236_POLR3F	0.81	0.84	1.31	7.35	1.81	7.28	3.26	1.27	0.69	0.4	0.98	11.46	20.16	5.19	3.98	4.8	1.3	2.66	15.02	7.92	10.26	1.62	6.77	5.85	1.13	0.99	5.45	1.21	6.49	5.17	3.43	4.85	12	2.71	2.88	1.48	0.97	0.9	2.03
gene11237_TDRD12	0.21	0.56	0.2	0.64	0.24	1.04	0.77	0.07	0.06	0.05	0.12	1.15	2.24	2.01	2.75	0.89	0.14	1.52	1.83	1.61	0.96	0.23	2.31	0.9	0.63	0.1	1.11	0.06	2.8	1.5	3	0.56	5.53	0.57	0.72	0.71	0.65	1.51	0.5
gene11238_NUDT19	4.15	3.26	4.32	4.36	0.87	3.76	3.82	0.06	0.25	1.03	1.27	11.82	11.74	18.65	13.96	19.13	5.64	7.18	7.59	9.11	7.77	3.18	12.12	5.23	3.03	2.22	10.18	2.8	18.32	3.91	7	4.39	21.7	4.02	11.26	6.82	7.95	1.46	5.57
gene1123_KBTBD4	8.62	10.45	9.44	8.61	3.66	13.41	9.13	2.5	2.96	3.45	4.19	18.87	21.57	13.56	12.09	12.64	10.72	14.7	6.81	14.92	14.87	9.36	14.39	10.48	10.95	6.47	17.21	8.14	12.59	10.89	10.58	9.57	25.65	8.72	17.11	13.43	11.57	10.45	10.99
gene11240_RGS9BP	0.3	0.12	0.74	0.71	0.1	1.05	1.71	0.13	0.12	0.19	0.35	2.04	3.84	0.78	0.97	0.84	0.37	1.53	0.6	0.69	0.67	0.61	1.96	0.74	0.58	0.14	0.81	0.44	1.08	1.25	0.31	0.68	3.08	0.4	0.93	0.67	0.27	0.29	0.25
gene11241_ANKRD27	15.59	14.63	16.05	16.9	4.78	15.42	22.03	1.98	2.77	4.59	8.36	32.17	29.91	21.09	25.05	20.81	10.46	19.07	21.32	21.61	20.64	12.56	24.38	18.52	12.74	5.9	19.18	5.98	20.97	68.29	25.88	19.72	31.01	9.13	17.56	15.01	16.97	14.77	20.31
gene11242_PDCD5	45.95	52.78	49.69	43.85	25.28	41.25	64.18	10.44	16.65	19.34	30.56	64.05	93.75	83.88	69.23	72.6	62.16	64.59	53.81	65.31	63.76	48.06	66.21	66.91	57.66	41.22	63.74	48.63	59.61	72.82	50.95	49.35	64.87	52.3	75.91	48.06	57.91	47.71	55.24
gene11243_LOC110082029	0.55	0.65	0.22	0.21	0.06	0.25	0.28	0.08	0.04	0.16	0.23	1	2.6	1.32	4.24	2.57	0.62	1.17	1.29	0.49	0.84	0.33	2.35	0.68	0.73	0.21	1.04	0.22	4.31	2.38	2.91	0.59	4.5	0.44	0.58	0.54	0.99	2.12	0.11
gene11244_DPY19L3	0.6	1.34	0.49	2.28	1.1	1.77	0.5	0.44	0.28	0.28	1.22	5.33	13.66	1.61	2.37	1.66	0.92	2.03	4.15	2.89	2.02	0.23	7.28	0.88	0.68	0.79	2.87	1.06	1.54	7.49	1.59	1.14	5.74	0.49	1.36	1.04	2.67	5.15	5.37
gene11245_ZNF507	0.95	0.71	1.61	5.62	1.26	4.86	2.34	0.36	0.81	0.41	1.75	8.53	13.4	3.99	6.77	3.05	0.94	6.94	6.86	6.97	3.55	1.45	9.21	2.45	0.82	1.07	3.12	0.86	7.46	3.54	4.43	2.27	20.96	1.74	2.55	2.1	2.16	2	3.17
gene11247_TSHZ3	8.39	15.51	13.5	22.11	3.67	22.67	22.27	1.04	1.28	1.82	4.05	33.15	32.72	29.63	22.69	18.22	9.49	23.09	18.62	28.27	21.22	8.28	44.02	19.21	16.11	4.37	28.68	1.65	15.71	10.22	5.13	10.8	12	7.57	7.56	12.15	9.37	0.59	3.05
gene11248_LOC110082030	0	2.48	2.22	1.52	0.52	2.2	2.58	0.97	0.75	2.07	1.13	6.06	5.65	1.77	0.76	1.41	2.39	1.84	3.01	1.56	2.79	1.69	3.29	1.05	3.71	1.1	3.08	1.17	2.82	5.86	2.36	1.81	3.49	0.41	5.45	0.64	1.74	3.05	5.35
gene11249_LOC110082042	32.57	57.06	31.4	17.72	19.1	21.96	23.72	2.83	3.89	7.54	19.51	18.44	47.65	81.38	77.23	64.77	54.49	64.63	36.02	66.24	34.83	25.72	54.84	37.54	39.86	18.71	54.04	26.76	60.87	56.55	42.44	39.11	35.29	36.55	39.11	42.05	54.04	34.22	45.13
gene1124_NDUFS3	149.52	148.01	108.8	95.23	62.69	95.08	112.94	39.24	31.83	51.37	107.04	145.66	153.45	149.01	119.31	137.66	157.09	121.24	135.74	155.07	134.82	113.41	108.48	167.2	134.69	93.3	142.53	170.59	83.47	193.55	175.66	124.63	126.28	118.99	165.69	93.19	139.31	180.63	172.36
gene11250_FKBP10	101.57	110.72	75.93	111.86	58.19	107.9	92.33	26.4	21.37	33.36	55.74	363.85	429	112.37	262.58	313.92	125.56	195.02	199.02	158.89	205.16	113.62	281.11	165.1	152.96	44.63	221.86	146.75	193.02	283.09	193.61	176.86	300.66	66.06	118.68	88.55	94.95	39.46	375.15
gene11251_CUNH17orf53	2.35	3.12	3.17	3.35	0.84	3.79	4.48	0.66	0.69	1.12	1.95	5.42	6.83	6.79	8.55	9.53	2.59	4.96	5.01	5.74	4.77	2.9	5.48	3.36	1.82	1.79	4.78	2.96	8.4	3.91	4.81	4.21	13.26	3.18	7.02	2.23	4.66	3.84	2.19
gene11252_ASB16	4.05	7.36	9.02	3.32	1.8	4.1	9.69	1.46	0.41	1.35	6.03	10.26	10.98	20.77	8.72	8.6	9.73	17.06	7.95	8.76	7.91	7.82	10.79	6.08	3.32	5.27	6.78	3.73	6.34	9.52	8.43	5.59	3.54	3.65	7.01	9.5	15.08	7.91	4.18
gene11253_TMUB2	3.18	4.15	2.46	4.58	3.49	4.22	2.94	1.51	2.26	2.52	3.88	14.5	17.39	4.37	8.36	10.78	3.87	7.24	10	8.45	5.6	2.96	10.26	8.07	8.43	2.96	6.63	4.87	6.69	12.46	10.21	5.3	11.75	3.84	4.86	4.08	4.87	5.35	13.64
gene11254_ATXN7L3	12.42	16.15	14.61	18.77	7.32	19.69	21.01	3.96	3.85	4.28	7.93	32.71	33.99	29.34	30.79	25.7	20.78	33.43	29.79	29.35	26.97	14.53	33.56	22.37	16.75	7.11	25.92	7.92	19.49	29.11	20.61	24.37	33.37	11.81	22.92	17.52	16.92	14.11	17.94
gene11256_UBTF	66.36	105.38	76.85	84.57	40.2	91.38	86.92	18.58	24.56	24.93	46.36	134.28	144.64	143.07	163.31	145.26	107.8	132.82	109.91	142.83	134.26	76.78	125.17	97.81	85.52	39.04	120.76	70.97	123.47	154	99.46	99.15	180.29	62.15	132.15	78.72	105.34	143.61	92.85
gene11257_SLC4A1	48.14	59.05	220.42	330.28	331.79	232.62	133.38	204.34	424.85	250.93	153.37	27.05	30.53	30.27	17.97	24.15	9.35	20.69	14.12	39.99	18.53	80.55	46.94	87.88	26.55	49.75	15.47	12.31	193.51	44.48	4.95	33.27	35.95	260.96	87.03	199.86	34.53	36.68	1.49
gene11258_RUNDC3A	0.96	0.92	1.67	2.43	2.12	2.26	2.83	3.79	3.84	4.44	3.63	0.7	1.49	2.01	1.97	1.58	3.34	2.49	1.54	1.37	2.93	2.47	7.36	0.54	3.17	0.68	2.5	0.87	3.86	3.97	2.2	1.56	2.75	1.84	4.59	2.45	2.81	1.34	0.14
gene11259_SLC25A39	25.65	26.97	25.42	36.37	20.36	34.54	47.44	16.85	23.48	22.63	24.17	59.5	58.64	40.67	36.26	36.75	32.58	39.96	31.51	41.74	36.8	27.96	48.89	44.75	40.04	22.94	46.94	28.31	33.61	31.76	27	35.79	53.11	39.57	52.09	37.86	31.31	33.31	49.51
gene1125_FAM180B	0	0.36	0.04	0.14	0	0	0.14	0.1	0	0.03	0.76	0	0.15	0.06	0.38	0.14	0.13	1.48	0.33	0.27	0	0	0.18	0	0	0	0.07	0.29	0.37	0.91	0.18	0.06	0.63	0.04	0.12	0.06	1.01	0	0
gene11260_LOC110082048	3.38	4.34	5.53	9.85	9.93	9.59	7.29	6.1	13.05	6.9	9.61	1.76	3.02	8.28	10.77	5.26	10.2	15.35	15.75	5.79	11.02	12.88	7	8.19	6.83	3.71	6.48	3.45	11.33	42.56	12.2	5.1	10.2	9.74	8.18	12.32	16.02	10.01	6.94
gene11261_KANSL1	12.83	19.87	17.22	20.87	9.78	22.38	22.06	4.98	6.73	6.88	11.56	37.98	37.21	27.73	36.13	23.29	19.04	34.94	37.95	32.52	27.31	15.66	38.62	30.46	19.03	9.53	29.88	9.26	26.52	41.03	38.77	24.33	45.28	18.35	27.14	22.25	22.65	27.77	15.46
gene11262_CDC27	11.8	18.57	13.01	14.54	6.55	15.76	17.57	4.17	5.49	4.6	9.42	25.51	34.52	17.83	17.62	22.74	12.34	21.39	18.76	19.81	20.27	8.53	23.73	20.67	11	6.21	18.82	9.58	19.15	23.18	16.84	14.76	33.78	11.8	17.86	13.66	18.13	22.15	12.92
gene11263_LOC110082051	2.43	3.11	8.26	3.46	30.99	3.41	5.36	1.51	5.4	0.93	7.11	12.6	4.2	6.56	3.27	9.19	0.77	0.73	1.11	0.62	1.12	1.63	1.42	0.55	0.24	1.02	0.37	2.1	6.96	0.41	2.33	0.5	1.51	0.69	1.33	1.34	2.11	1.2	0.25
gene11264_CACNB1	1.06	2.05	1.62	0.98	1.83	1.17	1.03	1.16	1.54	0.45	1.06	1.02	1.15	2.71	3.65	2.23	1.49	3.81	10.01	1.7	5.1	2.32	4.91	1.64	1.62	1.03	2.31	2.15	5.07	10.98	12.54	3.78	4.02	2.77	2.54	2.44	4.62	4.42	0.98
gene11265_RPL19	2541.82	2241.61	1975	1761.24	2198.54	1588.8	1875.79	981.11	945.83	1329.65	2386.17	2378.21	2228.7	2972.03	2746.13	2479.62	3916.56	3092.4	3336.42	2857.8	3359.5	4061.11	2686.99	3390.93	3359.67	4182.45	3361.47	3314.05	2080.07	2647.71	3235.7	3429.57	1913.65	3291.68	2670.96	2937.97	4291.44	3480.66	3478.18
gene11266_STAC2	0.34	1.22	0.45	0.81	0.36	1.4	0.3	1.22	1.11	0.23	0.47	0.35	0.33	0.7	0.78	0.86	0.16	0.55	0.2	0.66	0.16	0.42	2.02	0.65	0.37	0.32	0.62	0.11	1.44	0.42	0.07	0.29	0.17	1.16	0.37	0.32	0.23	0.62	0.03
gene11267_LOC110082037	0.18	0.24	0.1	0.31	0.07	0.16	0.04	0.05	0.39	0.1	0.16	0.22	0.06	1.11	1.83	1.04	0.71	0.83	0.76	0.53	0.47	0.17	0.33	0.11	0.15	0.11	0.22	0.12	1.38	0.34	1.22	0.38	0.03	0.16	0.08	0.46	0.52	0.15	0
gene11268_FBXL20	11.98	16.98	9.44	10.82	7.64	12.64	9.68	3.8	7.15	6.11	9.12	19.34	22.96	14.36	19.59	18.81	10.51	15.49	20.11	16.5	13.73	10.69	22.03	19.72	19.37	8.57	17.27	13.25	15.75	31.08	25.59	13.49	29.05	12.38	16.67	15.48	19.74	32.95	23.57
gene11269_MED1	9.15	15.12	9.48	19.34	7.03	18.15	9.31	2.36	3.77	3.29	7.49	27.22	31.32	13.58	30.2	12.18	7.14	26.26	45.57	33.3	24.43	6.26	29.03	9.21	8.62	4.26	15.41	4.14	26.19	45.53	26.95	14.63	43.59	8.14	12.72	13.6	12.92	19.96	14.04
gene1126_C1QTNF4	0.96	1.59	0.2	1.1	0.12	0.47	0.63	0.39	0.18	0.34	0.07	1.77	2.75	1.79	1.47	2.69	1.55	2.56	1.76	0.4	1.25	1.25	3.17	0.61	1.16	0.82	1.83	2.42	1.86	5.78	1.15	0.56	10.73	0.49	3.67	0.68	0.88	3.13	0.9
gene11270_CDK12	15.57	19.53	15.76	19.99	8.14	23.11	18.46	4.91	6.15	5.87	7.68	48.17	47.21	27.81	31.21	31.77	14.11	24.91	22.82	33.21	25.71	13.56	38.97	23.37	18.08	8.62	29.12	15.94	29.09	18.3	20.83	22.8	65.26	17.92	29.25	19.53	19.63	19.48	15.79
gene11271_NEUROD2	0	0	0	0	0	0	0.06	0	0	0	0	0	0.03	0.19	0.09	0.06	0.08	0.07	0	0	0	0	0	0	0	0	0.06	0.07	0.15	0.22	0.05	0.02	0.03	0	0.05	0	0.03	0.15	0
gene11272_PPP1R1B	10.31	2.04	3.21	5.73	1.4	7.67	10.01	0.34	0.2	1.23	3.22	6.03	11.99	21.68	11.77	15.64	9.22	14.52	10.28	17.53	29	8.48	45.1	28.72	28.53	58.32	18.29	5.37	24.32	7.92	10.14	20.36	16.25	14.59	8.56	94.09	23.65	6.04	4.5
gene11273_STARD3	7.48	9.53	4.82	10.19	5.74	10.35	5.25	2.44	3.42	2.83	5.8	24.55	37.76	9.26	16.4	16.98	8.91	16.04	22.82	16.93	13.42	5.08	35.33	17.33	17.79	6.04	16.83	16.43	12.89	19.14	13.39	11.17	28.2	6.39	10.74	13.65	15.26	77.79	38.29
gene11274_LOC110082060	0.21	0.83	0.33	0.33	0.02	0.54	0.46	0.02	0	0.03	0.18	0.05	0.37	2.18	0.91	0.85	0.25	0.33	0.54	0.7	0.73	0.35	0.2	0.04	0.12	0.26	0.16	0.03	0.37	0.35	0.32	0.43	0.31	0	0.27	0.6	0.87	0.85	0
gene11275_TCAP	1.25	1.83	1.1	0.72	2.67	0.61	0.05	0.18	0.68	0.41	0.23	0	0	0.19	0.67	0.52	0.07	0.29	0.55	0	0.44	0.31	0.88	0.36	0.16	0.63	0.33	2.15	0.2	2.34	0.81	0	1.16	0.73	1.09	0	0.19	2.5	0.08
gene11276_PNMT	2.65	20.18	17.22	1.26	48.18	12.61	8.85	4.29	0.15	2.03	0.96	1.77	2.04	169.74	204.29	86.29	503.52	390.35	102.96	0.54	249	238.21	32.38	9.69	9.01	37.33	45.9	61.63	11.79	237.26	12.68	16.28	0.85	5.61	98.42	3.68	59.02	16.88	1.4
gene11277_PGAP3	1.8	1.8	2.47	3.51	1.35	3.28	2.65	0.56	0.78	1.17	2.36	25.01	28.55	4.44	6.75	6.51	0.84	5.65	3.5	6.01	4.26	1.43	19.62	4.13	6	1.4	7.74	2.65	5.47	2.06	5.93	3.4	22.04	1.67	2.23	3.76	3.1	1.44	6.67
gene11278_ERBB2	4.18	5.12	3.94	5.55	2.96	8.03	1.76	3.24	2.9	2.08	4.47	37.83	49.3	7.65	36.16	29.25	6.89	29.42	32.77	17.29	9.94	2.64	47.53	30.17	15.65	1.88	19.36	7.21	21.61	17.85	16.04	8.14	36.11	4.97	6.47	6.49	12.47	16.73	23.87
gene11279_MIEN1	21.96	26.71	37.1	21.96	10.88	26.73	39.24	6.7	7.35	11.58	17.1	47.93	56.53	82.3	59.15	55.68	49.71	52.78	40.72	53.3	40.59	40.35	44.4	37.04	32.88	25.79	42.84	43.14	61.75	33.9	55.53	39.11	65.74	31.66	69.66	35.86	49.43	66.12	37.76
gene11280_GRB7	2.28	3.41	1.36	1.83	0.32	3.35	3.69	0.11	0.15	0.75	0.5	2.06	2.88	6.65	9.27	6.05	3.45	7.5	12.93	4.28	9.29	3.89	6.74	5.25	4.44	1.01	8.52	1.55	5.48	6.94	11.7	6.5	10.81	2.32	5.64	2.61	5.35	1.66	0.48
gene11281_LOC110082071	0	0	0.12	0.27	0	0	0	0	0.05	0	0	0	0	0.34	1.31	0.98	0.29	0.38	0.24	1.15	0.68	0.34	0.18	0.29	0.31	0	0.11	0	4.7	0	1.34	0.17	0	0	0	0.36	0.61	0.52	0
gene11282_IKZF3	0.9	0.17	0.12	0.41	0.09	0	0.37	0.06	0	0.03	0.07	0.23	0.65	2.23	3.09	2.94	0.36	0.53	0.95	3.03	1.25	0.38	0.85	0.28	0.17	0.12	0.65	0.36	4.34	0.14	1.8	1.12	6.05	0.12	1.42	0.6	0.52	0.74	3.05
gene11283_ZPBP2	0	0	0	0.07	0	0	0	0	0	0.14	0	0	0.11	0.79	0.56	1.31	0.39	0	0.25	0.55	0.4	0.14	0	0	0.11	0.46	0.11	1.02	4.01	2.2	1.17	0.27	1.45	0.24	0.37	0.92	0.13	1.07	5.42
gene11284_LOC110082065	0.04	0.98	0.18	0.14	0	0.04	0.28	0.05	0.11	0	0	0.28	0.17	0.58	0.46	1.27	0.54	0.52	0.44	0.24	0.35	0.18	1.2	0.25	0.11	0.2	0.28	0	2.91	1.48	2.15	0.32	0.74	0.22	0.33	0.22	0.63	1.35	0.29
gene11285_LRRC3C	2.3	2.35	1.7	2.1	1.55	1.85	1.56	0.38	0.42	0.72	1.31	11.31	7.1	6.34	10.4	3.75	16.16	13.34	5.73	2.87	6.89	11.33	4.37	1.52	1.9	2.05	4.44	3.09	2.53	22.55	4.58	1.41	2.7	1.51	4.76	1.28	5.32	7.67	12.51
gene11286_ORMDL3	1.1	2.41	1.33	2.09	1.37	2.38	1.82	0.25	0.36	0.54	1.8	10.67	11.01	3.06	5.06	4.8	3.63	4.31	3.55	4.86	3.77	1.93	7.06	3.56	2.55	0.79	3.74	2.86	4.42	5.08	2.94	3.06	8.91	1.55	3.51	2.64	2.19	2.48	6.18
gene11289_GSDMA	14.41	16.03	19.86	12.42	3.09	24.92	15.26	2.85	0.55	3.29	2	26.4	43.26	23.85	28.84	28.51	13.43	38.89	3.38	28.71	16.13	6.42	25.63	32.09	10.94	4.77	37.1	9.77	29.53	6.82	16.71	5.34	152.62	6.64	51.84	14.47	11.57	5.4	2.26
gene11290_PSD2	0.21	0	0.14	0.32	0.09	0.14	0.39	0.05	0.03	0.03	0.2	0.22	0.14	0.42	0.46	0.44	0.47	1.12	1.65	1.52	0.58	1.45	2.07	1.16	0.83	0.17	0.91	0.02	0.88	1.38	0.6	0.85	0.38	0.88	0.16	0.89	0.57	0.13	0.11
gene11291_NRG2	1.16	1.53	0.58	0.18	0.21	0.54	0.49	0.07	0.11	0.3	0.55	0.48	0.92	2.52	2.81	2.03	2.6	1.5	1.41	2.52	1.27	1.45	3.52	1.17	3.16	0.86	2.2	1.38	2.85	4.23	2.35	1.86	1.93	1.38	3.16	1.88	2.51	2.58	0.58
gene11292_PURA	29.23	39.17	31.11	30.67	12.61	33.56	32.24	7.43	10.65	12.25	16.02	39.88	40.88	38.74	44.12	36.26	41.45	49.93	44.48	50.55	49.76	34.38	35.86	25.38	22.55	11.87	31.73	16.7	40.49	73.58	53.83	46.05	47.55	19.37	38.06	27.57	26.12	14.92	39.92
gene11294_CYSTM1	27.21	21.26	19.14	17.28	9.92	28.71	30.88	3.12	2.23	8.15	17.22	26.49	24.14	63.38	19.97	30.59	49.83	27.38	32.08	26.95	38.11	29.62	25.21	9.5	36.4	20.08	40.77	23.04	17.96	52.76	23.99	23.85	12.92	9.32	27.99	15.19	28.02	16.04	28.75
gene11295_PFDN1	200.84	270.49	154.96	109.66	83.4	126.91	168.58	67.85	70.21	108.48	193.32	164.37	209.36	185.69	168.82	159.34	207.9	196.84	173.85	192.95	233.37	201.46	184.23	269.77	283.17	223.93	268.21	319.21	130.41	395.5	209.16	194.21	202.96	202.84	263.28	191.27	292.19	269.18	292.54
gene11296_HBEGF	4.46	8.08	1.91	1.02	1.24	1.32	1.52	1.34	1.18	1.41	2.35	1.89	2.88	6.33	7.23	4.2	8.5	5.19	5.53	2.88	5.11	9.95	8.6	3.31	8.23	5.11	8.68	5.29	3	10.34	9.24	2.74	5.33	3.54	11.49	6.65	8.5	8.32	2.32
gene11297_SLC4A9	0	0	0.16	0.19	0.03	0.07	0.08	0	0.03	0	0.04	0.23	0.4	0.21	0.57	0.06	0.12	0.46	0.15	0.31	0.21	0.04	0.3	0.21	0.19	0.06	0.5	0.13	0.74	0.42	0.02	0.03	0.57	0.11	0.03	0.06	0.11	0.32	0
gene11298_LOC110082094	28.68	52.14	23.77	32.28	18.2	30.01	26.78	9.46	13.79	12.71	23.43	55.31	58.86	36.94	50.23	39.47	32.25	42.09	63.34	43.96	44.1	20.19	43.02	33.77	33.87	20.41	39.75	37.84	41.01	102.78	69.24	35.11	62.27	23.24	42.76	30.73	45.66	127.82	44.49
gene11299_SRA1	18.77	25.56	18.57	14.62	6.04	16.79	26.52	4.71	3.48	5.42	10.17	14.57	20.8	30.01	23.11	23.63	22.08	25.96	17.68	22.03	25.66	21.92	16.26	27.88	19.44	11.04	24.56	5.32	20.08	37.36	23.88	27.83	10.62	13.67	15.73	13.83	11.66	4.44	9.3
gene1129_FUT8	2.52	1.7	1.76	2.39	1.18	2.25	1.31	0.38	0.39	1.06	1.16	8.91	12.33	3.36	6.27	8.85	2.79	5	3.24	4.58	4.14	1.78	8.95	3.52	4.72	1.31	5.43	3.18	6.02	9.48	7.15	1.64	11.02	1.32	3.19	2.93	2.94	1.67	4.55
gene112_MTRF1L	12.78	14.94	16.64	21.2	6.52	19.65	18.33	3.41	3.37	3.98	9.86	20.95	29.42	19.73	25.8	20.21	15.04	41.06	20.77	21.49	20.61	10.74	28.67	24.6	15.49	5.41	26.46	4.62	27.77	37.53	23.3	15.39	27.11	8.97	16.42	18.98	16.78	9.48	19.25
gene11300_APBB3	0.13	0.45	0.11	0.09	0.14	0.13	0.13	0.12	0.02	0.09	0.1	0.41	0.5	0.81	1.15	0.38	1.27	1.47	1.18	0.61	0.7	1.62	1.64	0.19	0.78	0.19	0.78	0.41	0.12	6.91	1.13	0.43	0.8	0.08	1.09	0.15	0.95	0.68	0.14
gene11301_SLC35A4	14.92	16.55	18.33	14.53	5.6	19.66	22.63	4.61	4.95	7.57	10.77	33.95	32.52	25.38	30.31	21.01	14.82	25.27	18.76	18.16	24.04	9.93	30.58	18.95	17.64	8.53	29.6	15.1	25.79	20.24	17.77	18.04	36.94	13.6	29.99	15.03	16.42	12.61	22.48
gene11302_LOC110082121	0.1	0.59	0.11	0.25	0.36	0.4	0.13	0.12	0.1	0.03	0.15	0.16	0.96	0.37	0.07	0.06	0.12	0.16	0.68	0	0.24	0.59	0.72	0.24	0.07	0.2	0	0	0.06	0.16	0.7	0	0.06	0.3	0.11	0.28	0.23	1.3	0.21
gene11303_LOC110082123	1.58	1.84	0.68	0.57	0.67	1.1	0.31	0.43	0.24	0.32	1	5.6	9.37	0.83	1.57	1.6	0.99	1.23	1.18	0.95	0.63	0.75	1.74	1.43	1.84	0.96	1.2	1.41	1.91	1.25	0.9	0.57	1.92	0.78	1.52	0.64	1.51	2.15	3.02
gene11304_TMCO6	14.57	17.86	9.72	13.51	8.31	14.31	13.93	5.76	6.22	6.1	8.6	20.33	22.21	14.64	17.96	16.73	9.2	13.38	25.06	20.92	20.5	9.98	20.3	13.22	17.54	9.48	23.08	12.69	15.86	20.38	14.15	12.77	24.87	11.93	18.54	9.9	13.51	15.47	12.54
gene11305_NDUFA2	270.48	243.81	151.79	100.74	110.27	104.5	141.86	73.15	85.4	111.22	192.53	147.36	156.25	209.95	193.56	223.63	222.57	190.93	179.8	210.46	152.93	224.08	145.74	166.86	225.27	182.65	200.38	274.47	148.66	188.24	314.14	150.29	144.03	106.9	213	159.96	236	355.03	183.32
gene11306_IK	127.15	156.32	118.15	124.1	68.38	122.84	123.74	32.22	37.29	42.56	71.73	152.41	167.42	185.71	181.62	204.04	151.27	156.6	161.6	219.84	190.11	131.23	150.24	120.04	130.68	82.85	141.27	105.61	138.88	235.62	160.13	173.62	154.14	109.5	148.79	124.41	134.56	172.9	130.72
gene11307_WDR55	8.2	8.51	9.8	13.01	4.51	13.38	19.12	2.32	3.72	3.91	4.82	17.31	20.85	12.18	11.55	11.45	8.92	14.09	14.17	19.55	15.75	11.03	16.33	8.4	8.83	4.26	19.26	4.95	10.72	7.61	9.21	11.13	15.79	11.21	14.82	9.33	7.42	4.54	13.38
gene11308_DND1	56.43	81.62	44.4	50.2	13	72.49	128.83	4.86	5.75	8.46	16.68	66.52	113.53	100.63	81.75	75.17	62.69	66.43	52.39	88.49	69.24	46.74	113.57	50.27	67.7	12.83	83.45	35.02	88.5	99.79	132.6	56.68	86.54	46.36	61.93	46.03	39.93	58.31	21.31
gene11309_HARS	25.79	36.02	27.05	31.18	19.59	37.26	33.6	10.48	14.23	12.48	22.88	53.97	49.95	46.97	38.94	48.79	26.92	33.78	36.2	48.23	50.16	37.89	60.21	66.2	41.9	24.81	52.76	30.35	45.04	33.49	20.67	38.72	27.82	36.13	30.49	37.46	29.75	17.38	24.37
gene1130_GPHN	14.84	20.94	18.32	18.13	8.98	23.33	28.38	5	4.62	6.07	10.91	41.96	48.94	30.19	26.03	29.58	20.81	33.61	29.41	25.07	27.6	19.3	28.85	24.33	18.9	9.32	24.45	16.21	27.73	34.3	22.89	22.4	25.96	16.44	21.28	20.48	18.12	13.78	22.39
gene11310_LOC110082091	24.38	28.1	19.94	25.37	17.03	18.97	17.28	4.07	7	6.72	9.92	31.37	26.22	37.65	33.13	41.6	27.53	24.7	48.98	45.43	36.95	22.45	23.99	25.11	21.54	12.67	27.73	27.84	27.34	33.23	31.97	21.28	28.43	20.03	23	17.65	24.13	47.97	21.09
gene11311_ZMAT2	150.92	207.96	125.9	94.35	74.72	98.82	135.77	41.57	57.44	64.99	106.74	127.72	149.44	150.41	145.21	133.93	158.79	142.18	158.07	168.37	167.75	153.84	137.31	153.21	177.02	113.74	189.02	151.02	108.86	351.27	208.28	159.04	139.85	143.85	182.06	133.06	191.47	244.23	161.75
gene11312_LOC110082127	0.01	0	0.05	0	0.05	0	0.01	0	0	0.01	0.03	0.05	0.23	0.25	0.16	0.3	0.19	0.25	0.13	0.08	0.09	0.01	0.4	0.12	0.21	0.05	0.81	0	0.16	0	0.2	0.09	0.09	0.01	0.02	0.03	0	0	0.06
gene11313_LOC110082095	0.81	0.28	0.76	0.57	0.54	0.89	0.6	0.19	0.47	0.2	1.26	2.76	6.65	2.27	3.6	4.29	4.06	6.53	3.68	2.56	4.65	1.95	10.14	2.92	3.71	1.38	4.38	3.3	2.42	8.85	3.26	2.46	11.32	1.13	4.05	3.43	3.38	2.72	3.61
gene11315_LOC110082097	0	0.3	0	0	0.04	0	0	0	0	0	0.04	0.18	0.4	0	0.24	0.43	0	0.27	0.18	0	0	0	0	0	0	0	0	0	0.06	0	0	0.25	0	0	0	0.07	0.09	0	0
gene11316_LOC110082098	0	0	0	0.04	0	0	0	0	0	0	0	0	0.11	0	0	0	0	0	0.13	0	0	0	0	0	0	0	0.06	0	0	0	0	0	0	0	0	0	0	0	0
gene11317_LOC110082099	0.07	0	0	0	0	0	0	0.04	0	0	0	0	0	0	0	0.37	0	0.22	0	0	0.13	0	0	0.08	0	0	0.07	0	0.12	0.23	0.17	0.04	0.58	0	0.12	0.21	0.23	0	0.1
gene11319_LOC110082082	0	0.39	0.08	0.12	0.17	0.11	0.09	0.11	0.07	0	0	0.29	0.76	0.08	0.81	0.45	0.09	0.17	0.11	0	0.13	0.03	1.24	0.22	0.14	0	0.2	0.08	0.25	0.16	0.15	0.04	0.42	0.06	0.25	0.21	0	0	0.41
gene1131_FAM71D	0.55	1.62	0	0.24	0.23	0	0.18	0	0	0.04	0.27	0	0.19	0.07	0.38	0.26	0.25	0.67	0.37	0	0.3	0.61	0	0.34	0	0.06	0.19	0.29	0.05	0.23	0.35	0.15	0.09	0.07	0.39	0.24	0.11	0.46	0
gene11321_LOC110082080	0.3	0	0.15	0.03	0.04	0.03	0	0	0.02	0.04	0.11	0.38	0.38	0.15	0.76	0.63	0.04	0.38	0	0.27	0	0	0.66	0.41	0.09	0.14	0.23	0.29	0.15	0.52	0.06	0.19	1.36	0.08	0.04	0.19	0.05	0.37	0.1
gene11322_LOC110082079	0.88	1.44	1.02	0.7	0.5	1.07	0.79	0.84	1.1	0.29	2.29	2.72	3.56	1.68	2.86	2.6	2.29	2.72	1.65	2.51	2.18	0.81	6.28	2.07	2.3	1.74	2.69	3.11	1.57	4.78	3	1.71	3.36	0.75	1.27	1.62	2.35	3.82	3.88
gene11323_LOC110082081	0	0	0.15	0.23	0.07	0.17	0.09	0.22	0.09	0.02	0.37	1.02	1.55	0.07	0.85	0.55	0.37	0.76	0.21	1.43	0.33	0.14	2.62	0.45	0.72	0.11	1.07	0.07	1.23	0.22	0.54	0.26	1.14	0.08	0.08	0.19	0.05	0.15	0.24
gene11324_LOC110082103	0	0	0.05	0.09	0	0.11	0	0.04	0	0	0.03	0.06	0.05	0.04	0	0.13	0	0.16	0.05	0	0.04	0.09	0.35	0	0	0	0	0.07	0	0.08	0	0	0.22	0.08	0.08	0.04	0	0	0
gene11325_LOC110082104	0	0	0.1	0.14	0	0.1	0	0.01	0.06	0.07	0.2	0.69	1.29	0.15	0.3	0.26	0.03	0.19	0.07	0.21	0.15	0	0.73	0.09	0	0	0.26	0	0.05	0.03	0.06	0	0.57	0	0	0.05	0	0	0.03
gene11326_LOC110082117	0	0	0.15	0.12	0	0	0	0.13	0.12	0.02	0.3	0.34	1.53	0.11	0.14	0.48	0.25	0.22	0.11	0	0.13	0	1.11	0.04	0	0	0.1	0	0.2	0.38	0	0	0.55	0	0	0.04	0.11	0.15	0.05
gene11328_LOC110082089	0.41	0	0.36	0.95	0	0.26	0	0.18	0.03	0	0.27	0.24	3.64	0	0	0.12	0.19	0	0	0.8	0	0.13	1.39	0.21	0	0	0.08	0	0.11	0.43	0.03	0	0.42	0	0	0	0	0	0
gene1132_MPP5	5.67	9.73	6.83	9.84	4.05	8.29	11.38	2.16	2.24	2.52	4.08	15.86	26.22	13.65	12.72	11.64	7.9	13.24	16.19	9.66	12.28	5.37	12.09	10.66	7.27	2.85	9.77	5.08	11.97	23.63	13.19	8.22	14.77	6.67	7.39	6.28	6.83	8.3	6.77
gene11330_LOC110082106	0.21	0	0.12	0.34	0	0.45	0.13	0	0	0	0.07	3.37	5.86	0	0	0.53	0	0.16	0.29	0	0.3	0	1.65	0	0.6	0	0.22	0	0.46	0	0	0.25	1.15	0	0	0	0	0	0
gene11331_LOC110082107	0.23	0	0.37	0.5	0	0.84	0.03	0	0.03	0.09	0.42	4.76	6.5	0.17	0.81	1.36	0.14	0.62	0.12	0.42	0.19	0	3.88	0.24	0.52	0	0.59	0.16	0.44	0.21	0.1	0.09	1.71	0	0.13	0.09	0	0	0
gene11332_LOC110082087	0	0.05	0.46	0.31	0.09	0.52	0.13	0	0.04	0.06	0.44	4.61	5.98	0.04	0.84	0.74	0.04	0.81	0.36	1.29	0.59	0	3.34	0.46	0.19	0	0.71	0.07	0.67	0.56	0.28	0.08	2.15	0	0.12	0.08	0.1	0	0.24
gene11333_LOC110082108	0.17	1.46	0.68	1.26	0.37	1.83	0.09	0.39	0.06	0.16	0.53	9.57	11.56	0.65	2.02	4.56	0.1	1.67	0.78	1.52	1.21	0.07	6.86	0.47	1.55	0.09	1.36	0.45	1.5	0.87	0	0.04	3.4	0	0.12	0.24	0.38	0	0.1
gene11334_LOC110082109	0.16	0	0.13	0.33	0	0.13	0.2	0.21	0.17	0.13	0.23	5.68	4.39	0.32	0.63	1.43	0.04	0.29	0.3	0.44	0.16	0.06	2.52	0.31	0.21	0.03	0.74	0.21	0.52	0.35	0.51	0.04	2.53	0	0.13	0.14	0.15	0	0.24
gene11335_LOC110082110	0	0.18	0.16	0.35	0.15	0.91	0.26	0.28	0.05	0.18	0.39	9.8	9.02	0.19	1.2	3.22	0.45	1.09	0.49	0.79	0.25	0.1	3.48	0.44	1.07	0	1.2	0.07	0.95	0.87	0.1	0.38	2.26	0.02	0.18	0.17	0.11	0.08	0.26
gene11336_LOC110082111	0.1	0	0.02	0.25	0.03	0.17	0	0	0.08	0.1	0.06	1.79	2.4	0.08	0.23	0.36	0	0.19	0.3	0.21	0.27	0	1.01	0.09	0	0.14	0.36	0.15	0.11	0.24	0.16	0	0.53	0	0	0.14	0.15	0.37	0.07
gene11337_LOC110082113	0.19	0.25	0.35	1.91	0.08	2	0.3	0.23	0.05	0.09	0.28	14.2	15.24	0.34	2.02	2.45	0.05	0.69	1.38	1.5	1.07	0.17	5.64	1.19	1.09	0.18	0.44	0.48	1.02	1.15	0.55	0.66	3.6	0.09	0	0.34	0.24	0.42	0.31
gene11338_LOC110082096	0.11	0	0	0.39	0	0.47	0.18	0.13	0.12	0.02	0.27	3.54	6.29	0.05	0.72	0.65	0.33	0.17	0.58	0.26	0.19	0	0.72	0.29	0.22	0.19	0.42	0.07	0.4	0.37	0.15	0.05	1.76	0	0.19	0.18	0.16	0.15	0.57
gene11339_PUS7L	3.64	6.94	4.44	4.3	4.1	2.91	4.62	0.94	0.48	1.75	0.68	6.11	6.31	7.55	8.88	9.24	5.72	5	8.12	5.06	9.65	5.3	4.97	5.31	4.03	1.09	5.34	1.62	7.31	9.83	14.1	3.44	7.36	2.29	4.12	6.84	9.39	4.82	5.23
gene1133_ATP6V1D	51.97	71.41	62.96	68.46	25.33	66.17	71.31	10.61	15.49	18.34	31.82	78.05	94.21	73.33	62.38	84.89	61.93	83.03	55.31	93.24	89.86	59.57	60.2	58.93	48.29	26.94	62.75	42.25	53.86	91.99	66.1	63.48	57.41	40.71	47.82	50.87	46.12	25.05	56.95
gene11340_ADAMTS20	0.28	0.7	0.18	0.47	0.15	0.19	0.44	0.44	0.21	0.2	0.65	9.79	12.26	0.79	2.57	3.12	1.07	3.38	2.05	2.56	2.36	0.55	3.94	2.87	2.1	0.46	3.63	2.48	2.66	2.89	2.24	0.8	5.99	0.49	1.24	1.66	1.56	1.01	2.52
gene11341_PRICKLE1	10.97	20.82	13.97	23.56	4.41	20.73	21.06	1.13	1.19	2.65	6.98	14.39	20.49	21.72	21.11	17.67	9.99	22.43	18.69	26.33	27.38	10.28	22.08	10.76	9.55	3.93	19.62	4.5	16.36	20.62	15.22	9.34	19.79	6.05	12.57	8.52	8.28	4.66	7.09
gene11342_PPHLN1	22.82	31.01	20.71	26.51	14.25	25.96	24.37	11.03	12.53	15.92	29.55	39.82	35.84	31.19	26.76	29.86	21.26	29.34	31.87	41.8	36.62	19.28	41.29	38.4	32.87	12.84	37.63	23.21	31.68	30.26	45.19	21.11	46.13	20.39	35.27	37.05	58.17	65.88	54.08
gene11343_ZCRB1	34.77	46.24	36.59	31.15	29.66	27.45	38.47	12.85	22.67	19.24	32.21	31.07	34.92	38.04	37.6	39.56	37.49	47.25	62.56	50.8	46.33	37.22	28	47.24	40.92	36.15	33.68	47.52	26.67	143.24	86.4	32	27.27	34.35	39.78	29.71	50.52	172.21	46.18
gene11346_YAF2	18.22	28.92	16.63	14.74	10.3	16.43	19.69	5.6	8.67	9.76	17.17	22.28	20.68	26.55	23.59	22.86	28.74	27.39	26.34	22.51	27.62	20.44	20.97	25.97	26.77	19.94	24.28	23.08	19.73	57.98	35.78	20.31	15.88	18.73	19.56	22.95	26.4	45.67	25.67
gene11348_GXYLT1	1.3	1.39	1.51	3.98	1.23	3.24	2.11	0.87	1.31	1.02	1.99	11.91	14.64	3.64	6	6.17	1.68	5.03	6.06	3.32	3.23	1.23	7	7.06	4.7	0.97	5.42	1.09	4.77	9.12	4.47	1.84	8.12	2.37	1.87	3.01	3.79	1.32	6.82
gene11349_PDZRN4	2.32	5.14	1.79	8.04	5.19	8.29	2.35	0.47	0.55	1.52	1.29	9.28	5.22	7.53	9.76	3.55	6.99	8.3	23.1	5.65	11.86	2.98	3.58	1.32	2.49	1.03	3.7	2.02	6.4	8.18	3.02	1.95	4.91	2.2	5.73	2.86	5.34	8.08	10.56
gene1134_EIF2S1	91.37	88.24	76.54	63.97	45.93	73.93	98.7	19.13	21.24	24.36	43.85	96.18	116.52	128.93	102.83	124.24	95.49	96.73	87.13	134.85	119.34	94.62	83.7	84.52	71.05	49.88	100.33	94.07	86.6	107.48	118.62	96.69	116.07	66.4	96.28	67.73	100.31	75.36	97.32
gene11350_CNTN1	0.03	0	0.08	0.4	0.03	0.6	0.04	0.09	0.06	0.46	0.01	20.84	26.15	0.51	0.9	0.33	0.53	0.83	0.58	0.32	0.5	0.48	0.91	0.26	0.23	0.02	0.46	3.93	1.38	4.05	0.97	0.21	4.24	0.18	0.32	0.23	0.45	4.4	53.99
gene11351_NRCAM	0.32	1.32	1.78	1.41	0.19	1.52	0.79	0.24	0.1	0.37	0.82	32.46	76.8	3.05	7.46	4.63	0.21	6.25	0.84	0.86	0.98	0.16	1.97	0.57	0.4	0.14	0.65	3.03	4.87	0.1	1.14	0.34	91.62	0.19	3.92	0.47	0.73	2.97	14.6
gene11352_PNPLA8	8.73	11.05	6.74	11.85	7.74	10.57	10.15	3.63	4.65	5.97	9.7	18.95	27.55	12.43	12.81	12.82	7.74	13.25	20.89	18.12	16.78	7.58	18.59	15.68	12.35	5.48	12.44	5.4	12.39	21.63	21.08	6.47	19.74	8.89	8.8	13.1	16.34	17.21	18.2
gene11353_LOC110082143	0	0	0	0	0	0	0	0	0	0	0	0	0	0.18	0.08	0.28	0	0.27	0	0.44	0.14	0	0.19	0.07	0	0	0	0	0.32	0.12	0.56	0	0.94	0	0.45	0.13	0.09	0.25	0
gene11356_STT3B	24.51	41.8	19.39	46.12	18.02	44.41	23.07	7.32	8.43	9.51	23.4	103.04	137.02	22.71	50.94	54.25	17.79	75.94	87.44	30.01	42.43	10.66	72.98	45.93	28.37	8.01	51.06	12.7	45.29	101.44	64.51	23.43	72.25	19.65	13.96	18.41	27.27	13.74	30.52
gene11357_OSBPL10	2.43	4.37	2.92	5.68	1.21	5.84	4.86	0.86	0.79	0.86	2.21	11.91	16.5	7.92	9.89	7.87	5.11	9.43	7.56	8.34	8.32	3.14	14.36	8.03	3.74	1.05	6.62	2.37	14.91	16.64	9.4	5.43	9.09	4.29	4.65	5.9	6.94	3.28	7.89
gene11358_GPD1L	3.69	3.01	8.89	15.57	3.29	16.17	13.61	1.41	2.65	1.45	2.43	36.83	53.18	19.72	16.97	15.36	7.12	16.52	7.69	15.34	19.78	4.63	30.12	8.99	5.6	2.57	15.36	4.69	18.27	8.49	4.58	12.48	23.08	6.84	7.23	8.26	4.02	2.86	5.52
gene11359_CMTM8	5.81	1.86	2.74	5.44	1.44	6.66	8.47	2.76	2.31	2.71	2.94	25.9	25.11	4.47	3.08	4.42	5.67	4.22	7.48	3.97	6.13	4.16	8.01	5.93	7.5	4.31	7.21	20.74	10.84	19.04	8.54	4.72	11.52	5.34	9.11	6.56	9.23	14.87	25.06
gene1135_PLEK2	0.64	0	0.54	0.36	1	0.94	0	0.72	0.22	0.21	0.61	0.07	0	0.3	0.45	0.29	0.61	0.22	0.28	0.05	0.29	0.32	0	0.11	0.12	0.49	0.19	0.15	0.78	0.2	0.31	0.05	0.18	0.18	0.26	0.68	0.21	0.1	0
gene11360_CMTM7	4.5	6.21	5.15	4.66	1.28	2.34	4.84	1.99	6.12	1.66	1.87	11.06	14.01	7.93	6.52	9.93	3.93	7.54	7.35	5.89	10.69	4.61	19.17	7	4.65	2.76	11.98	2.52	12.53	9.32	5.9	6.41	10.76	6.72	5.41	5.06	9.4	10.15	6.68
gene11361_CMTM6	0.03	0	0.12	0.39	0.02	0.4	0.28	0.12	0	0.02	0.13	1.43	2.43	0.43	0.87	0.33	0	0.32	0.51	0.65	0.65	0.08	1.42	0.56	0.48	0.03	0.86	0.07	0.56	0.36	0.11	0.11	1.62	0.15	0.26	0.19	0.05	0	0.42
gene11362_DYNC1LI1	19.64	22.39	15.01	16.81	8.94	18.31	22.52	4.55	5.08	6.17	10.34	22.79	25.48	30.84	23.66	28.82	22.79	24.36	27.95	27.15	30.01	18.41	22.15	27.18	22.68	15.74	33.25	16.09	25.24	45.56	36.99	22.03	28.78	19.15	26.76	18.62	33.24	24.01	22.12
gene11363_CNOT10	14.93	19.33	10.86	17.16	6.78	16.26	19.82	3.49	4.86	5.69	10.24	23.96	28.98	21.66	21.73	26.64	13.13	19.63	19.19	30.72	24.01	14.07	25.81	21.11	17.22	9.51	23.91	12.54	22.39	21.56	19.84	17.64	33.75	14.32	22.37	17.56	24.92	13.6	15.05
gene11364_TRIM71	0.2	0.18	0.12	0.2	0.11	0.54	0.31	0.02	0.09	0.02	0.39	1.97	2.62	1.58	2.26	0.95	0.12	1.37	0.41	2.57	0.37	0.34	3.8	0.52	0.09	0.08	0.91	0.14	2.88	0.54	1.13	0.95	12.86	0.2	0.76	0.34	0.51	1.31	0.09
gene11366_TCAIM	1.66	3.87	2.21	2.82	1.27	2.68	3.15	0.64	0.76	0.9	2.29	2.23	4.86	3.79	4.87	3.14	2.89	7.62	7.2	4.54	4.2	1.18	5.94	3.93	3.55	1.15	3.63	2.23	8.11	10.98	4.45	3.73	8.16	3.1	2.82	3.58	5.59	3.95	10.61
gene11367_TOPAZ1	2.32	5.75	2.51	1.06	0.55	0.92	2.28	0.65	1.04	1.24	3.38	2.09	3.76	10.49	12.76	11.01	4.5	4.6	2.88	2.21	2.67	1.48	6.18	3.22	3.04	2.71	5.71	5.77	10.95	11.32	18.13	2.07	20.66	2.46	10.85	4.51	9.03	43.15	10.5
gene1136_LOC110082367	34.25	23.41	54.26	79.16	71.96	64.25	62.75	87.88	110.67	78.56	44.88	11.02	8.08	15.36	7.03	14.34	6.85	4.76	4.65	7.93	5.87	22.31	12.6	15.76	13.44	50.24	4.24	10.44	56.87	7.01	2.96	9.74	5.61	41.55	14.14	37.72	11.24	12.97	0.56
gene11370_ABHD5	6.04	10.1	8.09	9.62	2.39	8.37	8.85	1.41	2.34	2.85	4.66	12.7	13.78	14.49	15.52	13.07	9.31	12.63	9.22	12.94	15.42	8.65	10.47	7.9	4.71	6.4	12.17	5	12.06	14.68	14.52	7.82	15.22	5.62	11.38	8.52	10.4	4.06	6.96
gene11371_ANO10	3.47	4.15	1.82	2.96	1.47	1.79	2.46	0.91	1.25	1.56	3.45	10.09	12.96	6.41	8.27	11.58	3.45	6.47	7.25	4.9	5.02	3.45	10.47	5.65	6.47	2.34	8.35	3.5	10.17	13.81	23.61	3.74	14.55	2.39	5.79	4.96	7.95	4.83	3.98
gene11372_SNRK	4.09	4.5	3.79	4.55	1.69	4.06	4.66	1.17	2.01	1.79	3.41	6.72	9.62	16.14	13.71	14.29	15.32	20.86	17.68	14.5	16.7	7.6	19.21	30.34	14.67	8.27	19.68	4.71	14.01	46.61	17.96	14.44	9.82	16.67	4.86	10.06	14.39	7.6	5.21
gene11374_POMGNT2	11.39	12.87	7.67	10.51	4.62	10.6	8.49	4.45	5.08	3.61	9.32	27.27	33.35	13.8	26.78	27.93	12.08	23.06	21.52	14.24	16.17	9.77	29.4	27.4	27.77	6.27	22.03	15.9	20.11	26.15	34.03	15.56	41.09	9.98	17.9	16.82	25.76	16.48	21.11
gene11375_FAM198A	3.75	2.15	3.73	4.79	3.55	3.64	3.87	1.46	2.1	1.73	4.79	9.75	8.02	0.73	2.83	2.43	3.71	6.45	4.83	3.52	5.6	1.76	6.45	4.04	3.47	1.33	6.03	14.13	1.6	6.42	7.41	4.97	13.66	0.97	4.41	1.88	4.45	4.95	14.66
gene11376_RPL14	2968.36	2762.06	2000.86	1576.8	2169.94	1638.09	1689.61	873.05	903.1	1338.21	1793.53	1527.38	1354.5	2882.94	2316.5	2400.33	3894.19	2560.96	2808.82	3015.92	2934.16	3588.61	1822.2	2719.37	2758.33	2869.18	2722.66	3052.28	1819.73	2971.55	3037.11	3064.23	1217.47	2633.76	2140.9	1969.67	2969.46	3018.43	3120.86
gene11377_ENTPD3	5.46	1.07	1.96	2.14	1.13	2.44	3.82	1.6	2.77	1.61	2.75	9.94	14.37	6.79	3.57	4.01	7.19	5.2	4.41	4.74	4.17	3.98	10.56	4.04	4.15	2.65	4.87	12.09	17.14	7.21	3.97	1.73	13.74	3.37	9.29	6.28	11.46	12.33	30.4
gene11378_GGCT	28.61	25.95	16.76	9.52	8.56	10.67	15.32	6.33	7.59	11.26	10.03	32.49	35.87	18.74	19.44	29.92	26.85	31.96	23.09	19.84	22.61	19.11	15.31	18.17	33.97	17.87	22.03	30.04	14.85	44	43.84	13.12	33.48	7.16	20.38	12.43	14	18.42	28.85
gene11379_LOC110082166	3.23	2.51	5.31	6.71	2.79	10.54	9.88	0.89	0.59	0.86	2.78	27.49	37.71	8.5	6.2	10.03	2.51	7.38	6.15	7.3	9.87	3.45	25.49	6.38	3.81	1.66	12.42	5.11	7.62	4.6	1.21	6.13	30.39	2.3	8.31	5.05	4.14	2.82	7.73
gene1137_ZFYVE26	2.24	2.97	3.68	5.99	4.5	5.07	4.48	2.13	4.2	2.78	3.39	7.03	6.81	3.22	3.89	2.97	1.89	4.29	6.74	3.88	4.45	2.21	6.35	3.7	2.29	2.15	3.61	1.55	6.16	7.24	3.77	2.19	6.72	3.49	3.96	6	5.56	9.09	7.09
gene11380_LOC110082225	0	0	0.09	1.13	0.76	5.47	0.1	0.07	0	0.13	4.17	1.5	2.32	0.63	3.91	3.39	1.57	4.93	7.59	6.92	5.98	3.13	7.6	3.76	7.81	6.24	27.02	2.23	0.27	2.47	6.11	5.3	2.41	0.53	1.19	7.65	4.2	2.59	1.31
gene11381_NPTX2	0	0	0.02	0.06	0	0.21	0.09	0.02	0	0.01	0.04	0.24	0.21	0.25	0.88	0.72	0.21	0.36	0.43	0.67	0.93	0.09	2.58	0.24	0.77	0.12	1.8	0.05	0.28	1.62	0.46	1.12	0.13	0.06	0.26	0.95	0.39	0.28	0.21
gene11383_BAIAP2L1	0.25	0	1.6	2.77	0.65	3.66	3.19	0.18	0.11	0.1	0.26	7.19	8.95	3.97	3.14	2.39	1.7	2.58	1.11	2.83	5.47	0.95	10.43	1.5	0.51	0.55	3.16	0.31	5.73	2.63	1.42	1.56	5.34	0.88	1.7	1.99	0.33	0.56	0.84
gene11384_TECPR1	5.33	0.94	2.93	3.79	2.38	6.78	4.66	0.49	0.48	0.76	3.73	18.19	15.64	10.3	8.82	10.49	4.23	6.9	8.73	8.95	8.75	2.26	15.1	5.62	2.93	2.58	13	3.79	11.13	10.6	13.21	6.15	22.63	2.36	8.09	8.19	10.24	16.21	4.68
gene11385_BHLHA15	0.57	0.57	0.26	0.63	0.13	0.17	0.48	0.16	0.22	0.24	0.46	0.58	0.46	0.71	1.26	1.11	0.55	0.81	0.9	0.65	0.91	0.75	1.11	0.75	0.48	0.03	0.45	0.07	0.3	0.75	0.38	0.45	0.76	0.27	0.94	1.32	1.01	3.46	0.57
gene11386_LMTK2	0.34	0.2	0.84	1.65	1.02	1.97	0.51	0.24	0.66	0.3	0.55	4.3	6.18	1.05	3.29	1.64	0.47	2.46	1.98	1.58	1.41	0.29	5.02	1.51	0.78	0.28	1.69	0.44	2.33	1.41	1.2	0.68	7.06	1.08	1.14	0.99	0.53	0.43	0.59
gene11387_LOC110082211	3.65	1.4	3.56	0.62	33.79	2.04	4.56	1.12	0.87	1.08	1.68	3.39	1.34	1.79	2.95	1.48	3.16	2.68	1.27	1.71	1.91	1.53	2.37	2.18	0.31	11.81	0.81	51.14	0.67	2.48	1.95	1.04	0.15	1.25	0	0.41	0.74	5.47	0
gene11388_LOC110082217	0	0	0.36	0	0	0	0	0	0	0	0	0	0	0	0	0	0	0	0	0	0	0	0	0	0	0	0	0.53	2.84	5.34	0	1.62	0	0	0	0	0	2.21	0
gene11389_LOC110082201	26.61	34.16	10.42	4.06	7.13	6.86	8.99	10.22	12.76	8.02	4.24	15.91	4.13	16.65	11.28	10.36	13.04	3.49	16.5	22.37	6.72	11.63	5.31	40.21	7.09	11.32	14.7	9.17	8.62	31	24.87	7.99	3.84	12.25	5	2.79	5.15	111.72	8.4
gene1138_LOC110082355	1.46	2.9	3.9	15.69	2.39	15.46	9.26	0.93	1	1.51	2.44	40.28	52.76	13.86	39.6	33.58	11.09	34.39	25.54	22.37	26.41	3.37	77.17	17.4	20.56	0.81	45.97	5.02	30.58	13.07	3.45	14.77	20.81	6.52	4.37	13.19	7.53	0	7.71
gene11390_CCZ1	60.14	54.67	47	74.32	34.91	50	48.34	10.1	12.84	17.86	25.89	62.07	69.24	59.64	46.6	48.98	62.61	67.06	75.85	62.69	82.71	41.35	63.09	64.08	41.34	34.17	57.85	34.78	55.22	64.38	67.32	72.33	31.65	43.12	37.34	39.4	47.95	26.6	62.3
gene11391_LOC110082176	9.25	4.81	2.42	2.89	1.25	2.15	2.65	0.37	1.31	2.41	2.88	12.09	9.05	14.24	7.39	7.05	4.37	4.98	4.68	5.54	3.61	2.3	9.3	9.96	6.01	5.35	5.87	1.91	12.27	4.36	16.67	2.35	10.76	2.03	7.41	8.32	17.55	31.8	1.85
gene11392_PMS2	7.66	9.01	5.67	6.63	3.46	8.14	6.57	1.92	1.09	2.71	3.56	10.56	12.14	10.42	8.5	9.99	5.79	10.64	16.64	13.18	11.14	4.91	8.59	5.75	4.92	2.99	9.95	4.68	9.56	20.13	18.73	8.45	14.59	2.95	7.41	4.99	5.97	4.46	6.94
gene11393_AIMP2	80.47	91.09	67.69	57.62	27.08	66.28	75.27	26.39	23.74	37.26	59.83	121.05	116.43	109.24	92.03	110.03	79.32	85.39	84.85	108.24	85.64	97.9	91.68	84.6	72.79	75.89	132.49	108.33	80.69	45.29	107.63	87.59	136.39	64.59	135.42	81.18	129.46	153.62	105.7
gene11394_EIF2AK1	15.34	47.02	13.94	10.45	17.93	17.09	13.75	8.96	9.22	8.9	29.31	24.12	24.78	19.24	31.9	33.8	16.72	41.19	23.48	24.66	20.97	10.27	56.93	36.78	18.99	27.41	47.3	23.33	42.62	59.76	40.48	12.92	42.86	17.37	38.54	46.48	96.5	29.26	31
gene11395_USP42	6.66	11.26	6.48	7.44	3.33	8.67	8	2.37	3.03	3.22	7.82	17.76	18.11	13.58	12.86	8.45	8.62	13.28	15.47	13.13	12.31	7.3	17.42	9.96	10.04	4.26	14.07	7.16	9.83	22.62	17.1	9.68	19.3	6.55	16.96	11.12	15.01	24.37	11.93
gene11396_CYTH3	1.99	2.15	1.71	2.07	1.56	2.66	2.49	0.66	0.88	1	1.46	6.04	6.25	5.08	4.92	4.48	6.15	4.35	5.05	3.23	4.63	2.99	4.45	3.29	2.93	1.1	2.88	5.14	6.39	13.65	9.01	3	4.87	2.11	4.83	2.48	4.25	7.68	4.84
gene11397_LOC110082189	2.82	5.35	4.33	3.41	1.73	3.74	3.9	0.43	1.28	2.06	2.33	6.71	10.71	8.38	7.18	6.37	3.8	3.21	5.15	6.9	7.08	5.65	8.98	3.07	3.9	2.88	5.67	3.97	8.45	3.55	15.96	7.25	16.59	4	8.41	4.7	7.9	5.11	2.46
gene11398_RAC1	136.26	193.66	165.65	119.57	47.9	127.59	186.48	28.62	32.89	51.09	72.08	181.97	197.76	277.94	190.89	150.4	188.13	194.51	189.37	204.68	211.08	136.24	148.61	184.13	125.9	85.03	194.73	108.87	129.56	204.41	153.07	183.21	162.68	130.89	200.2	102.68	142.26	106.13	171.26
gene11399_DAGLB	8.91	5.31	3.28	4.3	3.75	5.77	4.03	1.69	2.01	1.27	4.11	7.61	7.87	5.09	6	6.89	5.05	8.72	13.23	8.44	6.05	2.15	10.73	10.93	6.65	2.74	7.2	1.85	6.75	19.58	16.7	4	7.11	3.52	4.83	4.47	7.58	12.1	5.32
gene1139_LOC110082559	26.64	56.47	20.82	51.73	31.74	19.55	20.79	1.76	4.05	7.03	6.25	15.55	27.65	52.24	95.97	62.73	26.45	78.19	91.56	38.44	63.4	35.72	17.6	30.7	35.51	4.53	46.47	2.24	46.59	216.78	85.98	48.76	2.04	11.42	3.12	26.76	17.31	0.87	1
gene113_FBXO5	7.74	8.84	7.18	7.24	3.61	7.72	10.2	2.16	2.34	3.66	5.45	12.14	14	11.11	9.25	13.87	8.53	13.02	11.7	11.19	9.22	5	9.26	10.04	3.58	2.97	12.44	5.44	8.8	14.11	9.74	7.04	17.97	6.66	13.58	5.42	11.35	6.44	7.79
gene11400_KDELR2	46.73	65	41.1	45.79	27.52	42.48	47.41	15.76	20.8	29.28	39.92	140.72	142.84	72.6	104.39	120.73	84.57	118.89	122.3	81.65	93.16	69.74	125.13	137.69	124.37	45.44	99.28	76.35	75.84	120.8	128.52	99.06	145.56	65.91	83.37	67.52	78.51	44.8	157.42
gene11401_OTOA	0.06	0.16	0.07	0.12	0	0.02	0.05	0	0.07	0.05	0.02	0.16	0.06	1.86	0.59	0.33	0.19	0.16	0.19	0.26	0.05	0.14	0.09	0.27	0.05	0.23	0.11	0.06	1.98	0.63	0.75	0.02	0.23	0.28	0.14	0.34	1.09	0.8	0
gene11402_METTL9	60.03	67.33	52.34	55.61	49.03	53.74	68.56	11.72	16	22.39	44.41	79.26	90.44	69.38	76.08	72.99	72.4	83.85	102.7	114.56	90.82	69.11	85.43	85.87	62.04	67.78	81.8	61.05	52.52	89.86	97.29	80	110.08	59.32	94.34	57.9	94.61	60.93	70.49
gene11403_IGSF6	0.89	1.06	0.13	0.08	0.28	0.18	0.23	0.41	0.52	0.15	0.49	2.95	0.97	1.35	2.18	1.96	1.4	0.43	0.93	2.34	0.11	0.38	3.2	1.64	0.69	0.93	0.74	0.85	1.57	0.41	0.82	0.29	1.14	0.92	0.98	0.69	0	0.98	0.75
gene11404_LOC110082185	0.55	1.82	0.56	1.92	0.37	2.23	2.18	0.15	0.34	0.35	0.91	5.38	4.03	4.56	3.88	2.85	1.04	2.6	2.88	2.73	1.76	0.43	4.65	3.76	2.02	0.82	2.72	0.54	4.19	2.87	3.66	1.91	6.88	0.69	2.02	1.33	1.12	0.34	3.98
gene11405_CDR2	3.32	4.7	2.89	1.9	1.02	2.16	3.58	0.73	0.87	0.97	1.54	4.17	5.59	9.09	8.04	7.67	4.29	3.74	3.02	3.91	4.13	3.26	7.67	2.9	2.33	2.58	4.88	4.06	13.13	7.71	10.07	2.82	11.19	3.53	6.53	4.42	6.67	9.35	5.94
gene11406_POLR3E	26.88	26.97	24.49	20.75	7.52	30.09	29.41	4.37	3.6	4.38	11.57	50.32	52.07	40.47	51.09	56.78	30.17	41.23	33.33	47.31	43.58	28.78	40.77	24.66	27.36	12.81	36.6	28.37	38.57	13.83	21.27	36.18	58.83	15.27	46.09	23.13	27.44	12.28	25.04
gene11407_TRNAL-AAG	0	0	0	0	0	0	0	0	0	0	0	0	0	0	0	0	0	0	0	0	0	0	0	0	0	0	0	0	0	0	0	0	0	0	0	0	0	0	0
gene11408_EEF2K	9.85	27.33	17.22	12.95	4.41	20.06	18.99	1.25	1	2.12	7.66	42.43	46.32	20.36	49.87	35.17	14.3	46.93	21.37	18.4	18.12	12.89	31.1	12.5	13.28	4.06	23.49	23.09	33.54	21.48	27.28	11.94	69.4	5.18	29.33	17.7	21.59	14.99	18.39
gene11409_TRNAL-UAG	0	0	0	0	0	0	0	0	0	0	0	0	0	0	0	0	0	0	0	0	0	0	0	0	0	0	0	0	0	0	0	0	0	0	0	0	0	0	0
gene1140_VTI1B	18.05	12.94	19.06	23.78	8.8	29.18	20.57	2.02	5.21	10.42	16.79	47.18	67.58	26.11	28.17	30.3	26.75	34.33	27.19	31.44	36.75	14.17	50.68	26.31	23.75	15.35	37.29	14.24	30.15	23.64	16.26	25.27	46.27	13.35	25.02	22.72	27.73	18.6	12
gene11410_LOC110082215	1.82	0	0.23	0.12	0.03	0	0.23	0.13	0	0.03	0.59	0.07	0	2.52	1.56	1.56	1.24	0.64	0.21	0.61	0.33	0.04	1.83	0	0.71	0.4	0.31	0.09	1.97	1.43	1.72	0.2	1.16	0.1	0.97	1.07	1.66	1.38	0
gene11411_LOC110082216	0.34	0.41	0.62	0.26	0.41	0.26	0.27	0.04	0.02	0	0.19	0.1	0.18	15.59	9.73	16.62	1.24	2.57	2.73	2.55	2.54	2.66	3.92	0.12	1.05	2.08	2.87	2.04	12.77	0.98	20.75	3.11	10.27	0.93	4.43	4.34	11.36	8.9	0.1
gene11412_VWA3A	0.97	0.07	0.19	0.63	0.19	0.35	0.88	0.38	0.53	0.44	0.51	0.89	0.4	1.12	0.73	0.82	0.35	0.63	1.66	1.19	0.62	0.54	2.01	0.99	1.12	0.9	1.34	0.08	2.28	1.75	2.09	1.37	1.19	0.5	1.63	0.81	1.59	1.57	0.48
gene11413_CUNH16orf52	10.25	13.36	8.1	7.37	5.48	7.89	5.4	1.99	2.18	2.83	4.98	18.75	16.41	12.92	19.72	14.65	12.97	14.69	13.95	7.32	14.99	9.04	15.79	12.51	10.2	7.27	11.41	10.64	9.11	18.51	12	7.79	19.77	6.76	18.04	7.16	15.27	16.91	10.53
gene11414_LOC110082191	94.02	105.06	76.91	85.37	47.7	104.5	100.84	26.56	33.08	39.47	81.35	215.57	237.92	160.69	142.3	190.75	99.07	110.35	114.02	150.29	136.12	105.81	185.21	121.94	113.85	59.06	150.38	165.94	132.48	95.92	152.62	99.31	279.29	74.61	151.4	115.18	125.52	107.95	168.8
gene11415_CRYM	119.47	204.7	120.11	60.5	35.99	89.9	93.33	25.88	16	40.67	63.29	128.12	95.18	168.81	223.49	209.34	191.43	150.64	116.62	109.66	146.69	173.94	102.15	72.67	105.6	78.69	140.42	113.81	99.43	87.11	84.58	113.77	107.88	57.07	185.45	80.25	132.85	57.65	120.23
gene11416_ANKS4B	0.29	0	0.11	0.09	0.03	0	0	0	0.07	0	0.95	0	0.14	3.01	2.04	2.49	1.53	1.17	1.42	0.31	1.51	0.17	0.88	0.13	0.52	0	1.44	0.15	2.25	0.59	0.9	0.29	4.26	0.41	1.39	1.17	2.79	1.29	0
gene11417_ZP2	4.19	4.82	1.92	0.56	0.37	1.04	1.05	0.68	0.08	0.88	1	2.15	5.7	18.79	29.22	27.46	6.57	9.58	7.72	5.92	11.28	5.69	10.44	1.33	10.23	1.87	12.03	18.24	31.77	7.23	36.09	5.48	30.29	2.87	9.18	7.57	12.11	38.25	1.25
gene11418_LOC110082226	0	0	0	0	0	0	0	0	0	0	0	0.14	0	0	0	0	0.33	0	0.28	0.44	0.45	0	0.3	0	0	0	0	0	0.1	0	0	0	0	0	0	0	0	0	0
gene11419_TMEM159	10.95	10.13	6.33	14.65	5.21	12.17	15.77	2.34	1.3	2.74	5.1	24.19	37.28	32.98	47.37	47.98	27	31.21	35.04	33.99	40.33	23.48	42.21	19.87	16.99	9.89	23	21.9	24.3	17.43	34.12	36.82	32.27	7.4	19.88	18.39	15.73	9.22	33.2
gene1141_ARG2	6.7	5.7	5.83	5.4	2.27	5.14	9.49	1.29	2.3	1.45	9.31	12.83	5.79	10.48	3.75	4.47	5.42	4.86	6.72	6.44	7.94	3.31	5.42	3.13	2.14	3.2	4.98	4.02	4.26	3.94	3.91	3.94	5.25	2.65	5.13	4	4.99	3	3.07
gene11420_DNAH3	0.06	0.19	0.04	0.1	0.02	0.12	0.03	0	0.01	0.04	1.24	0.06	0.1	0.58	1.26	0.76	0.38	1.05	1.23	0.87	0.72	0.32	1.34	0.06	0.05	0.59	1.19	0.11	1.04	1.5	2.86	1.03	1.92	0.1	0.5	1.15	2.18	0.21	0.06
gene11421_LYRM1	28.83	40.57	30.47	12.53	11.85	17.49	18.32	21.18	20.22	13	23.24	23.97	34.53	30.73	20.99	27.6	30.46	32.59	11.73	25.4	22.47	26.92	25.2	35.34	25.11	23.03	19.82	25.11	24.47	19.53	15.15	23.44	30.69	29.47	40.36	36.38	32.21	31.22	39.15
gene11422_DCUN1D3	5.77	10.08	8.13	8.61	3.23	7.93	10.46	2.01	2.15	2.73	4.46	17.06	19.26	13.49	15.5	11.95	8.53	11.3	10.1	11.87	12.28	6.27	11.72	8.31	8.74	2.89	11.01	9.19	12.87	13.5	16.14	8.93	24.54	6.9	19.28	7.83	11.99	16.1	16.64
gene11423_REXO5	7.59	8.13	3.89	5.54	2.05	4.52	5.31	1.68	3.86	1.72	3.83	7.49	6.05	9.26	9.89	6.33	5.39	6.87	10.3	11.82	7.77	5.34	9.55	8.24	4.12	3.49	7.94	3.56	7.54	6.57	7.92	7.44	14.16	6.71	9.18	6.67	8.04	14.87	6.59
gene11424_LOC110082213	2.01	0.78	3.4	3.22	0.31	3.01	4.27	0.21	0.32	0.54	0.94	5.67	4.7	4.23	3.13	3.88	0.29	4.61	2.38	5.85	5.02	1.23	2.65	1.17	0.79	0.48	1.96	1	3.89	0.14	2.78	2.09	7	0.45	1.87	0.54	3.32	1.31	0.17
gene11425_LOC110082212	4.91	4.62	5.54	3.11	1.61	2.51	5.71	0.61	1.24	1.11	2.63	3.74	4.7	7.6	6.94	6.58	1.99	7.48	10.89	6.24	4.59	4.51	3.73	2.56	2.19	1.2	3.48	1.16	6.49	5.82	8.29	3.04	4.53	1.61	5.12	2.64	4.51	2.51	1.72
gene11426_LOC110082218	12.65	17.58	24.19	36.85	35.96	24.73	30.14	28.31	42.33	46.26	46.46	9.1	10.75	10.02	11.23	11.71	10.95	12.83	14.77	17.12	11.36	19.69	52.55	20.21	19.1	42.6	29.67	6.92	30.99	9.76	12.28	13.74	25.97	27.77	35.08	74.58	26.77	20.88	8.25
gene11427_THUMPD1	29.46	35.32	32.51	35.24	13.06	32.89	43.8	4.79	3.76	9.24	10.52	52.8	45.3	57.24	55.73	45.03	38.61	51.13	47.78	61.74	61.7	39.96	39.06	19.58	27.31	17.91	48.13	24.5	42.22	30.55	23.79	46.12	49.4	15.93	46.8	25.95	26.01	24.13	44.02
gene11428_LOC110082214	0	0	0	0	0.14	0	0	0	0	0	0	0	0	0.24	0	0.05	0	0.14	0	0	0	0.07	0	0.05	0	0.07	0	0.05	0.3	0	0	0.24	0.06	0	0	0	0	0	0
gene11429_LOC110082224	0	0	0.07	0	0	0	0	0	0	0	2.69	0	0.14	7.67	1.48	0.25	2.45	0.81	0.57	0.1	1.86	0.47	0.06	0	0	0	0.07	0.69	0.06	0.28	0.13	0.11	0.52	0.04	0.11	0.06	0.78	0.44	0.07
gene11430_LOC110082173	0.16	0.07	0.04	0	0	0	0	0	0.07	0	1.9	0.09	0	52.71	7.69	0	7	2.97	12.98	0	19.97	1.09	0.36	0	0	0.08	0.07	0.84	0.18	1.44	0.85	0.35	0.41	0.16	0.12	0.3	0.82	0.7	0
gene11431_LOC110082181	4.69	7.24	2.36	5.36	1.9	8.43	3.3	0.33	0.56	0.4	1.93	13.49	10.65	9.3	9.55	10.45	5.49	9.42	20.37	19.75	11.84	2.94	17.7	13.31	4.7	2.82	9.63	6.62	7.94	30.33	15.08	13.87	14.3	4.85	5.57	6.96	10.74	18.79	8.47
gene11432_LOC110082183	14.4	18.45	3.36	15.86	7.36	21.42	15	1.99	1.52	3.24	19.6	21.15	19.85	15.55	18.37	20.75	23.9	29.99	44.37	59.96	35.72	16.68	44.42	18.36	22.37	19.91	34.99	24.6	14.39	44.31	26.22	42.44	51.98	10.21	29.16	23.07	33.08	51.5	25.48
gene11434_LOC110082182	0	0	0.1	0.04	0.27	0.29	0	0.08	0.12	0	6.67	0	0.07	0.98	0.84	0.29	1.13	2.99	0.36	0.49	0.66	0.3	0.46	0.17	0.31	0.59	0	0.1	0.64	0.45	0.15	0.88	0.56	0.11	0.22	0.69	1.74	0.31	0.14
gene11435_SCP2	16.27	30.17	18.26	18.04	14.14	19.58	25.15	7.45	7.48	6.93	34.28	30.8	36.33	43.17	17.8	23.08	32.15	31.49	31.45	35.11	45.05	28.4	40.13	25.18	18.8	15.65	31.87	18.7	19.41	44.26	33.68	28.21	25.85	19.97	25.18	29.51	25.26	11.81	21.46
gene11437_PODN	0.08	0	0.09	0.35	0.05	0.44	0.02	0.15	0.32	0.09	0.16	0.49	0.56	0.47	1.09	0.54	0.43	1.05	1.63	1.04	0.59	0.54	1.67	0.55	0.81	0.23	0.83	0.35	0.43	1.19	1.15	0.48	0.79	0.04	0.46	0.75	0.63	1.23	0.07
gene11438_SLC1A7	0	1.25	0.03	0.04	0	0	0.15	0	0	0.24	0.83	0.07	0.42	0.46	0.24	0.11	0.26	0.48	0.33	0.21	0	0.18	0.53	0.1	0.11	0.38	0.41	0.09	0.24	0.28	0.61	0	0.5	0.03	0.2	0.39	0.86	0.19	0
gene11439_CPT2	6.56	6.02	8.2	7.71	1.8	7.94	8.73	1.2	2.52	2.57	6.51	14.58	16.23	12.1	12.76	14.28	6.25	16.55	12.39	12.27	11.57	4.96	19.12	10.98	7.56	2.3	12.62	0.74	13.07	9.08	4.54	9.8	18.96	3.78	7.88	12.09	7.08	2	8.88
gene1143_PIGH	8.27	6.87	4.96	3.65	2.4	4.22	6.26	1.05	1.64	1.48	3.63	13.87	20.77	8.43	6.73	14.36	6.52	13.98	8.29	15.12	5.04	4.9	5.36	11.79	10.16	5.19	10.04	8	10.22	19	12.94	9.64	17.72	4	4.38	7.08	8.54	10.41	8.52
gene11440_CUNH1orf123	103.14	151.06	80.63	61	56.25	70.23	84.8	30.47	23.61	34.29	81.8	84.63	91.68	95.74	81.29	101.45	78.67	73.16	84.79	103.75	101.01	97.69	81.85	82.86	86.71	62.05	105.16	95.19	64.77	125.95	200.28	88.75	104.33	60.23	100.35	95.9	132.55	148.59	88.87
gene11441_MAGOH	238.49	221.65	153.95	116.95	82.37	114.4	173.32	33.88	37.8	63.65	105.33	127	172.88	230.17	165.84	230.97	182.78	166.81	141.74	210.06	235.37	231.63	130.76	135.58	124.7	92.61	171.85	169.34	160.46	251.89	435.36	146.86	208.4	105.53	204.43	132.45	212.85	162.99	155.33
gene11442_LRP8	0.15	0.23	0.16	0.95	0.2	1.02	0.02	0.12	0.05	0.06	0.48	4.96	4.96	0.32	1.73	1.67	0.27	1.42	2.74	0.8	1.04	0.4	2.49	0.54	0.92	0.14	0.78	0.24	2.33	1.4	1.11	0.63	1.54	0.36	0.4	0.68	0.92	0.33	0.14
gene11444_DMRTB1	3.68	4.72	5.26	2.32	0.54	1.88	4.35	0	0.45	2.15	2.26	3.72	4.95	34.52	53.64	43.07	3.98	10.23	10.44	22.75	13.59	11.97	32.29	3.08	7.05	11.18	25.12	22.53	49.71	8.19	56.24	14.96	183.26	8.57	53.76	30.94	45.11	51.97	0.62
gene11445_GLIS1	1.38	2.07	1.3	1.87	0.13	1.52	1.83	0.3	0.65	0.58	0.58	0.54	1.64	4.07	4.47	3.03	2.57	2.69	3.52	2.12	1.96	1.76	2.07	1.72	1.97	0.99	2.78	1.32	4.16	2.4	5.19	1.87	8.13	0.77	4.48	2.8	3.91	3.5	0.14
gene11446_NDC1	10.2	13.62	5.39	12.74	6.07	12.71	5.46	2.33	3.42	4.8	9.35	25.55	29.98	10.45	16.92	22.68	10.5	16.27	26.33	24.05	10.19	5.08	25.88	20	21.38	7.85	19.37	18.98	12.24	21.7	25.44	9.9	42.7	4.43	17.13	12.32	20.07	22.63	22.56
gene11447_YIPF1	4.1	5.02	3.07	6.41	3.3	6.22	6.02	1.49	2.4	2.59	3.46	7.3	9.47	10.92	10.55	12.19	5.51	8.5	6.71	6.84	8.07	4.98	11.96	7.04	5.06	1.97	7.62	7.65	11.63	16.76	14.31	3.14	12.67	5.93	6.13	7.61	6.85	6.59	7.66
gene11448_DIO1	0.1	0.39	0.07	0.17	0.19	0	0.38	0.06	0.86	0.14	7.52	0.32	0	4.43	0.82	0.31	1.91	2.52	2.12	0	4.81	1.18	0.56	0.42	0.07	1.56	0.74	1.14	1.06	0.33	0.5	0.05	0.13	0.3	0.39	0.67	1.83	0.87	0.14
gene11449_HSPB11	46.07	41.66	29.85	23.55	21.01	24.24	33.8	10.74	20.01	17.13	48.63	45.08	55.38	66.11	63.36	48.24	51.31	45.36	59.56	54.04	53.36	58.26	48.43	60.31	48	75.66	67.22	88.63	30.12	50.66	77.64	42.79	93.92	35.75	78.13	68.53	84.86	98.25	43.61
gene1144_PLEKHH1	2.54	4.41	2.07	3.16	0.39	2.24	3.33	0.7	0.39	0.48	1.07	5.21	7.07	0.81	1.86	0.89	0.64	2.19	1.39	1.25	2.35	0.34	1.69	1.34	0.77	0.23	1.6	0.48	1.09	0.7	1.56	0.29	6.31	0.44	1.64	0.58	0.59	1.72	3.35
gene11450_LRRC42	7.7	6.53	6.25	5.06	3.48	4.48	6.98	2.39	2.6	2.88	3.63	3.51	5.61	7.29	10.57	11.71	5.42	7.13	9.6	9.86	8.82	6.27	8.45	8.89	7.05	4.34	7.47	5.42	13.24	21.49	12.18	7.95	10.76	5.23	11.38	6.58	10.81	8.14	6.79
gene11451_LDLRAD1	0.17	0	0.18	0.53	0.2	0.21	0.12	0.1	0.18	0.39	0.77	0.22	0.1	0.15	0.48	0.47	0.25	0.55	0.95	0.03	0.17	0.32	0.12	0.5	0.23	0.36	0.28	0	0.85	0.38	0.14	0.42	0.13	0.13	0.59	0.55	0.42	0.45	0.1
gene11452_TMEM59	15.17	14.05	10.82	21.31	9.16	18.62	12.75	5.25	10.05	11.98	13.28	81.65	118.24	11.41	34.83	54.8	13.31	27.29	42.27	24.79	26.21	14.82	50.35	44.66	38.21	8.84	32.02	21.49	35.49	142.94	102.93	13.99	66.8	11.14	17.2	15.81	19.7	19.57	88.97
gene11453_TCEANC2	10.47	10.66	11.43	12.15	4.75	11.39	12.37	3.17	3.18	3.07	5.32	11.9	20.96	19.8	15.62	15.24	12.64	16.32	12.86	13.91	15.99	8.1	17.18	15.56	11.54	6.19	15.93	4.9	10.53	7.35	6.1	15.17	12.22	14.74	15.07	13.25	12.1	3.38	9.17
gene11455_CDCP2	0	0.74	0	0	0.23	0	0.17	0	0.17	0	0.12	0	0	0.06	0	0.13	0	0.08	0	0	0	0.04	0	0	0	0.16	0	0	0.69	0.06	0.3	0	0.07	0	0.06	0.35	0	0	0
gene11456_LOC110082265	0.79	1.47	0.7	0.82	0.31	1.86	1.98	0.19	0.48	0.41	0.87	3.95	3.9	1.03	0.66	1.89	0.87	1.91	1.34	1.39	1.68	0.61	2.86	1.07	0.63	0.32	1.86	2.18	2.15	1.71	1.49	0.79	3.79	0.48	3.52	2.45	2.34	0.53	2.56
gene11457_MRPL37	87.95	102.4	77.72	71.67	54.74	84.24	105.82	27.34	35.43	37.02	62.07	103.99	108.67	148.66	139.26	165.2	121.14	125.67	121.89	127.45	148.81	108.89	115.11	112.35	106.33	84.14	117.7	120.94	120.93	81.99	115.26	138.2	113.31	86.46	110.95	93.97	97.26	81.69	105.39
gene11458_SSBP3	58.37	110.52	72.26	86.3	41.27	80.74	91.2	22.96	31.28	25.77	37.2	93.64	97.11	89.4	79.69	72.22	66.96	88.7	85.23	108.01	90.78	60.85	87.71	66.72	61.21	26.43	81.87	26.81	65.86	138.9	66.92	70.49	67.29	61.15	68.59	63.87	72.64	42.4	51.8
gene11459_LOC110082237	0	0	0	0	0	0	0	0	0	0	0	0	0	0	0	0	0	0	0	0	0	0	0	0	0	0	0	0	0	0	0.69	0	0	0	0	0	0	0	0
gene1145_TMEM229B	0.46	0.86	0.35	0.15	0.33	0.22	0.61	0.17	0.18	0.28	0.39	3.52	9.03	0.66	1.57	0.93	0.94	1.07	0.62	0.74	0.48	0.37	1.1	1.17	0.64	0.47	0.68	1.19	0.78	1.11	1.22	0.67	2.21	0.42	0.93	0.76	0.77	1.35	1.31
gene11460_ACOT11	12.63	22.26	10.28	9.14	3.08	9.77	14.36	4.26	2.28	3.24	6.43	13.5	19.71	20.57	25.22	18.04	10.99	19.39	17.36	13.2	18.65	9.7	22.29	15.04	10.72	3.1	15.76	5.04	20.22	17.21	13.12	13.6	20.08	10.05	12.25	8.22	12.69	11.26	12.59
gene11461_FAM151A	0	0	0	0.06	0	0	0.39	0	0	0	0	0	0.1	0.3	0.52	0.37	0.63	0.48	0.11	0.29	0.19	0.06	0.17	0	0.3	0.24	0.31	0	0.42	0.17	0	0.41	0.1	0	0.08	0.26	0	0	0
gene11462_LOC110082262	1.1	2.13	2.08	0.97	0.53	1.13	1.47	0.34	0.68	0.4	1.75	1.16	0.3	7.18	6.3	7.47	3.31	5.7	5.89	2.75	1.52	0.96	2.36	1.24	1.61	1.06	3.19	0	6.16	2.9	10.32	3.89	1.43	0.44	1.25	3.23	8.46	0	0.14
gene11463_TTC4	14.51	15.5	17.05	15.61	6.75	15.11	16.16	4.01	2.36	5.07	11.96	24.21	23.34	27.49	20.44	35.42	18.55	31.92	25.1	22.81	26.09	15.97	19.38	21.08	17.82	10.65	23.29	12.12	23.17	40.26	22.17	21.14	22.45	13.68	22.15	18.09	22.99	12.89	16.42
gene11464_MROH7	0	0	0	0	0.2	0	0.16	0	0	0.03	0	0	0	0.2	0.51	0.15	0.15	0.1	0.85	0.42	0	0	0	0	0	0	0	0	1.39	0.07	0.05	0	0	0	0	0.07	0.57	0	0
gene11465_PARS2	8.49	5.56	6.79	5.86	3.36	7.08	9.59	2.51	2.63	2.37	4.5	14.25	12.51	8.72	11.27	10.23	5.44	10.51	7.59	12.3	11.68	6	13.73	7.02	6.04	4.58	9.04	10.71	8.46	10.61	9.74	7.97	10.02	7.38	9.61	7.84	9.54	9.3	14.08
gene11466_LOC110082269	0	0	0	0.04	0.17	0.16	0	0	0	0	0	0.25	0	0	0	0	0.13	0	0.08	0	0	0.18	0	0.06	0.07	0	0	0	0.29	0	0	0	0	0.04	0	0.12	0.08	0	0
gene11467_LOC110082270	0	0	0.07	0	0	0.05	0	0	0	0.03	0	0	0	0	0.58	0.12	0.17	0.22	0	0	0.06	0.04	0	0	0.25	0	0.19	0	0.57	0.36	0.12	0	0.12	0.04	0	0.11	0.29	0.92	0.06
gene11468_TTC22	0.11	0	0.16	0.17	0.44	0.03	0.02	0.15	0.04	0.08	0.15	0	0	0.15	0.46	0.83	0.07	0.09	0.04	0.08	0.07	0.14	0.13	0.07	0	0.02	0.08	0.12	1.63	0.58	0.07	0.15	0.11	0.06	0	0.06	0.47	0.43	0
gene11469_LEXM	0	0.36	0.03	0.15	0.03	0.09	0.15	0	0.06	0.1	0.1	0.58	0.12	0.53	0.56	0.61	0.11	0.14	0.48	0.7	0.88	0.27	0.2	0.11	0	0	0.43	0.71	1.92	0.69	0.82	0.2	0.06	0.03	0.15	0.2	0.35	1.18	0.25
gene1146_RAD51B	1.9	2.52	1.4	1.99	1.09	2.34	0.77	0.87	0.08	0.32	0.71	5.34	5.84	5.24	2.5	5.28	0.95	3.98	1.56	5.18	3.46	2.8	2	2.61	2.24	1.72	5.38	1.3	3.71	5.32	3.51	2.09	8.18	0.34	4.53	4.08	4.51	0.5	2.35
gene11470_DHCR24	1.86	6.03	1.44	3.16	1.21	2.86	3.18	0.62	0.95	1.48	2.72	15.95	18.23	4.93	6.52	6.53	4.8	4.99	4.64	3	2.79	2.23	7.2	3.68	3.32	1.4	4.92	5.84	5.15	5.95	5.2	2.68	23.69	1.4	7.19	2.68	6.64	7.33	6.47
gene11471_TMEM61	13.46	33.13	9.17	7.63	6.04	8.41	13.67	4.64	2.13	3.85	8.71	5.33	5.92	12.47	17.72	36.92	16.12	33.04	20.79	14.14	19.27	4.76	19.58	22.2	21.78	14.49	11.68	3.2	19	43.69	63.41	15.59	7.89	16.45	5.85	21.14	16.83	30.92	3.1
gene11472_BSND	2.39	1.46	1.05	0.5	1.11	1.39	0.95	0.12	0.22	0.04	1.01	0	0	2.81	2.07	2.11	1.41	2.39	1.1	2.85	2.17	1.22	0.51	3.95	1.38	0.73	0.45	2.12	1.61	5.6	9.75	0.93	0.42	0.69	0.3	1.63	1.71	8.14	0.18
gene11473_PCSK9	2.64	2.68	2.29	2.8	2.2	4.08	3.01	2.15	1.88	1.33	4.04	30.74	28.06	1.1	3.45	6.5	0.95	3.76	1.55	2.1	2.25	0.61	10.12	2.56	3.61	0.93	3.36	0.81	5.54	4.3	1.86	1.4	5.92	0.45	0.72	0.87	1.42	1.69	0.22
gene11474_USP24	3.97	6.29	3.96	6.12	2.38	6.29	4.45	1.43	1.78	1.69	3.35	17.49	23.33	7.3	9.6	6.86	4.11	8.02	9.55	8.38	9.81	2.78	14.15	6.18	6.41	2.05	8.51	2.5	7.94	11.01	9.56	5.24	19.52	3.41	7.16	5.59	6.21	6.21	7.04
gene11475_PTPRU	1.44	2.11	1.35	2.79	0.83	2.14	1.57	0.5	0.51	0.42	1.31	14.65	14.62	5	9.51	7.74	2.85	7.7	7.96	7.19	4.48	1.19	11.92	3.08	6.56	1.21	7.52	1.54	4.9	11.12	5.63	4.78	10.45	1.06	2.85	3.63	2.87	4.17	3.2
gene11476_MECR	7.41	13.11	4.74	11.06	6.95	8.46	12.71	2.36	2.63	2.87	4.12	12.72	18.36	8.5	9.04	9.59	3.94	8.84	13.15	12.72	14.74	8.61	12.37	10.92	6.24	4.63	8.35	8.91	10.06	19.98	12.46	9.57	16.89	5.84	13.66	5.47	7.58	5.92	11.85
gene11477_TMEM244	6.46	5.74	1.12	4.17	1.32	3.61	1.87	4.36	2.19	0.4	3.61	2.34	1.74	4.65	3.92	5.16	13.71	3.61	7.92	7.55	3.33	1.08	0.61	7.84	4.79	1.57	6.8	4.32	12.3	1.6	1.9	4.6	3.47	8.29	2.96	6.07	2.34	3.66	2.11
gene11478_SRSF4	250.44	367.67	162.2	169.62	142.33	154.4	131	101.37	129.23	170.21	257.19	198.49	221.58	240.54	346.05	318.76	315.42	380.4	520.76	286.78	324.3	214.98	259.26	325.16	316.03	263.7	312.05	297.06	242.5	608.48	402.92	268.84	271.9	243.31	350.9	256.76	465.73	1203.09	280.84
gene11479_LOC110082283	1.66	2.43	1.61	3.02	0.96	3.73	1.99	0.83	0.89	0.96	2.55	7.56	9.92	3.89	3.45	4.47	2.04	3.84	5.07	4.86	3.93	1.63	9.31	3.83	2.05	1.56	4.59	1.68	9.58	5.16	3.11	2.03	11.37	2.19	4.13	3.88	4.82	4.16	3.8
gene1147_KLF6	4.15	5.57	4.6	8.46	4.3	8.37	8.04	2.08	1.68	1.34	4.3	15.76	23.58	22.95	33.1	17.2	11.49	23.54	21.38	19.26	29.78	6.54	32.37	9.68	9.22	3.42	19.63	4.45	27.45	24.35	11.11	15.66	24.06	7.65	11.76	10.82	10.42	9.65	4.58
gene11480_TMEM200B	0.63	0.13	0.83	0.4	0.42	0.65	0.84	0.22	0.18	0.04	0.49	2.89	5.77	2.16	3.28	2.31	0.52	1.77	0.92	0.2	1.29	0.65	4.62	1.1	0.66	0.3	1.69	2.21	3.02	1.18	2.21	1.57	4.27	0.69	2.17	0.79	1.92	1.63	2.52
gene11482_EPB41	7.05	10.41	14.49	31.1	21.41	23.99	14.26	11.69	18.34	13.49	13.72	31.55	65.11	9.75	11.73	11.07	8.92	17.49	16.78	10.52	10.6	9.92	22.72	15.6	12.38	11.1	13.02	9.75	22.94	37.79	10.63	11.22	25.71	24.19	14.17	32.96	11.48	28.11	8.68
gene11483_LOC110082286	0.61	0.69	1.98	0.35	0.25	0.11	1.2	0.08	0.18	0.81	0.32	2.53	0.9	5.71	4.4	5.7	2.54	3.89	0.31	0.03	2.28	4	3.5	0.33	4.72	1.64	6.11	1.23	1.61	8.27	1.42	0.91	4.28	0.5	2.11	3.78	4.77	2.49	0.72
gene11484_TRNAU1AP	82.98	109.98	62.19	45.92	32.55	50.01	54.51	17.78	18.32	29.05	46.28	63.16	61	94.24	90.17	103.8	105.1	101.43	108.1	89.67	93.47	85.04	67.13	80.57	70.85	66.2	74.34	63.74	83.89	91.33	121.88	77.86	71.61	61.51	90	57.82	101.61	105.08	83.64
gene11486_LOC110082371	1.85	0.51	0.46	0.4	0.76	0.79	0.2	1.25	1.2	0.53	2.92	0.99	0.87	3.19	3.13	3.3	3.86	4.61	6.56	4	2.69	0.4	3.58	1.8	4.95	2.2	4.16	1.39	2.89	2.81	20.33	5.32	3.8	1.18	4.14	4.43	11.55	41.03	0.87
gene11487_LOC110082398	20.38	17.26	22.89	21.44	9.38	26.31	23.29	3.03	2.68	7.16	14.89	49.38	49.7	33.54	37.16	34.4	21.6	44.03	34.6	34.81	42.82	20.57	49.44	29.08	27.71	8.57	48.67	18.89	20.02	13.96	14.7	41.12	51.93	12.06	37.75	23.56	29.73	23.04	34.24
gene11488_BCL6B	1.72	0.79	1.3	0.34	0.18	0.41	1.45	0.07	0.13	0.21	0.54	1.72	1.96	9.86	12.69	9.45	6.57	7.8	4.71	6.37	8.89	3.93	14.04	7.13	4.1	2.19	8.96	0.37	10.93	3.39	7.84	8.09	3.21	2.68	3.63	5.82	4.05	3.54	1.08
gene11489_LOC110082374	2.71	1.79	2.67	4.44	0.57	6.82	5.15	2.57	4.37	9.84	3.4	31.39	53.1	7.85	7.21	8.63	3.3	6.54	7.51	8.87	5.23	2.01	21.3	4.46	8.24	0.99	9.63	4.77	6.59	3.34	2.56	9.84	31.2	1.79	8.82	7.71	2.59	4.87	6.79
gene11490_LOC110082373	0	0.57	0	0	0	0	0	0	0	0.03	0.26	0	0	0.21	1.13	0.18	0.06	0.15	0.07	0.19	0.06	0.12	0	0.06	0	0	0.07	0.15	0.38	0	0	0.11	0.06	0	0	0.05	0	1.06	0
gene11491_LOC110082304	0.04	0	0	0	0	0	0	0	0.03	0	1.55	0	0	0.71	1.21	0.54	0.11	0.69	0.6	0	0.54	0.07	0	0.05	0.17	0.04	0.06	0	0.74	0	0.11	0.14	0.39	0.03	0	0.05	0.13	1.25	0
gene11492_ACAP1	7.03	11.19	3.93	6.09	4.75	3.71	5.58	1.83	1.19	1.92	4.44	17.02	19.17	10.84	18.09	19.27	8.48	14.02	34.12	10.19	13.53	9.06	15.04	10.52	5.42	2.61	14.29	8.53	11.93	9.86	24.96	13.91	21.32	6.19	15.86	8.15	15.82	35.62	19.04
gene11493_CLDN7	0.2	0.43	0.41	0.34	0.45	0.65	0.31	0.36	0.48	0.25	3.66	0.19	0.89	1.73	0.95	2.89	1.5	4.33	3.92	0.35	1.04	1.43	5.61	7.22	1.32	0.61	4.66	1.81	1.31	5.53	7.56	0.49	2.27	2.04	1.6	1.77	4.44	1.23	0.67
gene11494_SLC2A4	0.55	1.83	0.64	1.47	1.23	1.91	0.76	0.56	0.26	0.55	0.96	4.07	6.06	2.27	5.58	4.68	1.67	3.92	3.89	4.44	2.03	1.41	6.94	2.36	2.85	0.94	3.93	3.66	3.86	3.93	7.7	3.35	11.89	1.51	4.24	2.64	3.67	6.68	4.38
gene11495_YBX2	34.08	58.43	21.36	5.38	2.2	16.08	20.51	2.13	0.73	11.94	20.42	10.78	21.3	117.08	122.93	75.34	61.3	48.59	46.27	59.68	54.7	36.2	126.54	10.63	83.55	35.61	109.56	57.39	127.28	107.28	191.95	47	118.84	44.48	142.67	111.7	149.27	231.27	19.12
gene11496_EIF5A	513.52	934.11	513.86	359.05	269.6	406.93	462.96	154.08	152.29	215.39	367.95	557.94	480.23	772.09	904.51	604.37	734.98	713.73	859.64	719.84	728.28	611.95	548.34	639.04	628.22	381.99	778.87	537.29	522.26	592.26	685.12	862.09	502.45	547.08	828.79	471.52	728.58	582.58	586.54
gene11497_GPS2	207.05	255.99	204.13	138.41	107.75	170.1	217.79	85.14	78.43	108.08	131.95	143.66	124.09	250.2	289.14	253.86	210.94	217.35	303.95	259.7	238.44	332.5	211.2	244.6	217.76	168.52	244.99	172.73	184.23	239.02	349.79	309.6	193.23	164.48	271.43	194.82	272.79	318.59	230.87
gene11498_NEURL4	14.73	13.22	18	25.53	9.69	31.6	21.6	5.22	7.27	6.53	11.65	59.73	52.58	31.64	45.75	35.27	16.39	37.69	35.69	40.36	32.24	17.34	52.2	19.41	21.43	6.98	38.36	12.6	37.74	22.83	23.13	29.33	69.6	13.92	33.99	26.66	25.83	19.72	25.63
gene11499_ELP5	17.71	12.64	14.74	11.98	4.68	11.21	17.07	6.52	5.14	4.48	15.41	30.43	20.72	19.55	22.67	27.14	19.64	27.23	26.23	27.53	18.9	8.35	27.42	21.75	19.23	13.58	32.43	15.9	19.36	8.01	16.44	15.79	31.04	11.13	26.98	20.24	31.44	17.76	20.68
gene1149_FZD8	4.33	8.86	4.58	4.86	6.28	5.77	4.45	2.16	2.41	4.49	6.28	13.52	12.2	8.08	15.89	8.83	11.27	12.13	12.53	4.51	10.14	7.25	16.16	4.08	6.64	3.7	12.97	9.12	7.19	11.1	23.24	4.3	24.85	1.83	13.96	4.96	11.2	5.38	8.48
gene114_VIP	0	0	0	0	0	0	0.07	0.05	0	0.17	0.54	0.12	0.53	1.97	1.58	1.81	0.37	0.61	1.4	1.4	1.13	0.26	4.87	0.56	1.72	0.31	2.82	2.97	2.4	3.43	1.23	0.84	0.88	1.27	2.24	1.21	0.71	3.85	1.7
gene11500_CTDNEP1	29.63	47.28	28.25	28.55	22.1	36.5	32.1	19.85	16.68	21.37	29.85	68.85	66.02	49.19	54.16	50.25	39.29	41.48	59.73	42.92	54.41	39.73	69.15	47.86	69.73	35.4	68.53	76.42	36.29	59.09	69.78	47.6	83.13	44.24	71.57	54.54	61.4	89.16	69.14
gene11501_GABARAP	270.78	470.57	284.33	223.18	182.82	240.89	267.1	107.51	129.04	142.75	195.94	254.58	254.27	513.89	522.69	322.31	442.19	382.89	353.89	387.8	388.63	399.84	459.53	343.63	442.05	339.62	439.5	320.47	442.12	327.48	494.25	400.38	392.59	389.6	594.04	479.69	499.24	292.41	346.33
gene11503_PHF23	38.88	66.94	55.33	43.92	18.19	61.18	46.11	9.97	16.86	13.17	25.72	74.93	64.82	87.32	112.51	81.96	55.77	80.36	62.08	68.1	74.23	50.03	76.25	57.89	49.93	19.02	76.76	27.06	77.32	48.45	47.14	64.3	73.82	36.47	78.23	48.9	73.07	45.09	46.94
gene11504_DVL2	22.55	19.41	33.02	32.5	12.33	44.47	29.56	5.39	5.09	7.02	13.25	62.92	52.88	40.87	41.03	39.28	36.43	50.19	37.67	51.97	49.17	26.27	48.42	25.06	22.92	10.7	44.89	22.68	31.92	27.63	23.26	59.64	62.6	20.42	53.89	31.77	37.51	25.46	31.12
gene11505_ACADVL	56.6	79.79	60.67	61.74	38.62	89.56	47.18	14.98	16.05	21.47	61.22	115.74	107.5	149.42	140.37	150.71	101.97	131.04	95.43	111.3	126.39	60.22	130.89	74.4	85.6	36.73	124.27	47.15	99.29	50	41.99	124.6	136.95	44.79	96.27	67.99	90.24	39.75	74.28
gene11506_DLG4	1.83	2.44	2.69	2.52	1.43	4.81	3.66	0.27	0.33	0.36	0.65	3.2	5.91	9.85	9.66	6.55	5.61	8.16	6.22	8.33	3.77	5.04	8.02	1.24	2.57	1.28	6.16	1.71	6.03	5.82	8.09	5.61	10.43	2.61	4.55	3.71	3.87	9.34	0.45
gene11507_ASGR1	1.06	4.11	0.42	0.42	0.05	0.25	2.04	0.44	0.38	0.33	14.74	1.91	0.8	5.39	3.52	4	7.24	6.7	3.27	0.87	2.64	3.23	1.97	1.3	3.26	1.59	1.35	1.47	1.48	0.74	5.57	1.8	4.53	0.74	3.62	1.68	7.61	6.49	1.76
gene11508_KCTD11	0.39	0.41	0.44	0.56	0.33	0.4	0.4	0.07	0.13	0.2	0.29	1.13	1.1	0.93	0.76	0.52	0.64	0.91	1.25	0.8	0.89	0.69	1.15	0.48	1.25	0.34	1.5	1.09	0.55	0.55	2	0.97	1.96	0.77	1.76	0.47	1.05	1.21	0.43
gene11509_TMEM95	0	0	0	0	0.34	0	0	0.08	0	0.08	0.21	0.21	0	0	0.18	0.33	0.8	0.21	0.41	0	0.33	0	0	0	0	0	0	0.28	0	0.78	0.23	0	0.51	0.3	0.15	0	0	0	0
gene1150_GJD4	0.13	1.27	0.29	0.48	0.49	0.31	0.82	0.31	0.32	0.07	0.13	1.81	1.75	0.09	0.91	0.22	0.16	0.28	1.93	0.42	1.07	0.56	0.49	0.42	0.23	0.04	1.13	2.56	0.25	2.15	0.29	0.29	4.49	0.13	2.18	0.4	0.81	3.54	2.19
gene11510_TNK1	0.61	2.24	1.13	1.34	1.24	0.74	1.09	0.48	0.54	0.65	0.62	0.43	0.58	3.27	4.68	1.67	2.86	4.94	16.07	3.78	5.15	1.63	3.03	2.83	2.38	1.21	2.05	2.46	3.93	3.4	5.22	3.68	2.67	2.47	3.1	1.48	2.19	3.53	1.34
gene11511_PLSCR3	17.74	16.67	19.31	16.41	5.08	29.22	23.49	2.71	4.18	3	8.54	44.11	49.07	43.12	37.76	35.08	16.88	31.56	30.77	57.24	30.4	17.56	50.6	24.31	15.56	7.78	47.85	9.13	27.61	9.28	15.27	61.8	54.62	21.62	28.01	17.96	16.58	5.31	11.65
gene11512_TMEM256	77.04	101.4	66.76	66.67	61.01	77.37	82.11	33.39	21.88	48.56	69.18	90.44	84.85	61.31	67.12	62.57	64.27	50.31	165.04	109.96	115.9	76.16	65.22	73.23	82.62	80.75	114.24	62.37	37.69	76.39	95.79	161.55	51.87	125.11	94.11	52.31	98.96	89.36	92.98
gene11513_LOC110082343	1.15	2.85	0.92	1.37	0.41	1.73	1.04	0.16	0.27	0.18	0.69	2.15	2.48	4.35	6.7	3.72	1.67	3.42	2.87	4.27	1.6	1.33	8.23	2.49	2.48	0.54	3.49	0.38	3.73	4.82	2.91	2.86	5.01	0.75	2.29	1.67	1.72	2.45	0.13
gene11514_NLGN2	1.56	4.96	1.36	3.26	0.88	5.57	1.61	0.28	0.36	0.7	0.71	9.58	7.47	6.59	12.46	5.89	0.91	6.37	5.4	8.82	4.19	2.02	13.89	3.8	5.89	0.37	5.72	0.35	7.5	6.26	6.06	4.95	11.11	1.24	2.81	2.42	1.83	1.63	0.64
gene11515_TMEM102	1.73	2.67	0.61	0.64	0.54	0.75	1.1	0	0.25	0.16	0.22	0.73	1.68	2.38	2.42	1.84	1.23	2.51	5.37	2.32	1.14	1.34	4.12	2.14	1.34	0.52	4.04	0.87	2.8	1.78	4.48	2.23	4.37	2.01	2.49	1.78	1.14	0.61	0.38
gene11516_FGF11	0.71	0.17	0.71	0.25	0.08	0.43	0.65	0.38	0.11	0.07	0.85	2.16	2.04	1.18	0.82	1.25	0.35	0.27	0.96	0.9	0.47	0.89	0.81	0.2	0.44	0.17	1.67	0.18	0.43	0.69	1.54	0.7	3.79	0.48	1.96	0.86	1.49	4.06	0.06
gene11517_CHRNB1	1.87	12.42	2.39	1.31	7.22	1.82	3.86	3.33	1.66	3.34	2.11	2.57	2.71	6.22	11.21	3.49	9.59	10.87	2.86	2.82	2.19	3.67	2.7	5.23	3.42	4.41	4.99	4.2	5.63	3.19	6.31	2.51	4.61	1.49	5.92	4.14	4.32	3.03	0.31
gene11518_LOC110082346	9.42	128.17	4.59	1.75	1.77	0.77	1.7	2.98	9.24	1.48	70.86	2.9	4.12	1802.57	204.58	20.57	401.73	111.12	346.95	3.81	500.32	53.86	4.56	4.16	7.32	5.64	5.06	60.02	9.13	11.53	18.35	5.53	11.68	4.92	11.43	7.52	12.13	65.18	1.91
gene11519_LOC110082289	115.83	76.9	86.21	52.77	50.54	40.98	32.28	21.84	44.33	6.34	35.87	67.08	54.62	90.07	72.36	86.78	121.21	94.63	108.34	36.97	112.2	58.68	55.01	81.97	37.98	41.01	48.64	152.89	43.44	28.75	55.01	60.69	78.26	44.39	131.68	51.28	57.06	117.52	153.43
gene1151_CCNY	5.18	3.54	6.79	10.43	2.51	12.68	14.61	0.83	1.67	1.77	2.33	39.58	49.74	16.41	19.22	15.78	8.46	14.54	13.3	12.79	12.7	3.71	20.19	6.95	4.05	2.29	9.92	7.49	20.16	4.73	5.78	7.17	44.54	4.93	17.94	6.19	6.44	8.18	13.6
gene11521_LOC110082299	0	0	0.25	0.2	0.59	0	0.19	0.88	0.53	0.06	28.96	0	0	2.94	2.36	2.71	16.03	29.37	1.23	1.87	9.04	6.06	0	0.14	1.06	6.69	0.63	0.24	0.51	0.53	4.43	1.13	1.02	2.23	0.64	0.26	13.6	17.27	0
gene11522_LOC110082384	4.13	0.89	2.42	1.16	0.75	0.55	6.69	0.36	0.9	0.27	12.94	9.03	6.94	8.35	3.64	9.72	5.04	13.33	4.33	1.44	11.13	13.39	21.93	6.3	6.95	4.99	5.07	13.94	1.74	3.24	6.81	3.56	51.72	12.52	46.3	12	10.81	19.95	48.77
gene11523_LOC110082383	0.58	0	0.18	1.25	2.14	3.47	0.54	0.96	1.49	0.11	0.45	0	0.07	1.26	2.63	2.18	1.35	1.01	2.38	2.79	0.48	1.28	1.86	0.41	0.26	0.39	0.93	0.46	1.37	1.77	5.15	4.08	3.13	0.18	2.27	1.32	1.95	14.72	0.2
gene11524_SENP3	50	61.65	57.33	57.39	24.32	73.85	64.73	8.21	9.34	11.93	20.76	99.91	90.47	101.45	96.1	72.83	56.38	84.02	68.65	109.98	86.09	55.4	78.89	52.69	38.49	17.59	69.18	30.31	92.22	35.23	56.07	86.49	99.44	36.19	83.51	49.18	58.73	38.06	49.28
gene11525_EIF4A1	326.83	419.68	324.71	347.31	155.55	431.45	417.99	76.96	61.05	96.07	191.38	683.7	640.39	559.3	506.13	509	327.69	427.61	263.06	569.08	564.02	380.11	568.54	284.18	322	152.48	512.2	268.35	371.86	313.43	250.44	390.86	629.4	204.41	470.12	289.73	299.49	177.06	223.22
gene11526_LOC110082316	6.02	8.44	7.12	6.6	1.7	9.21	8.92	0.85	0.63	0.85	2.03	9.32	6.62	17.27	16.62	15.64	7.82	12.63	8.34	11.17	14.53	6.07	10.88	5	5.54	2.54	9.41	5.89	11.46	3.47	6.76	13.99	16.61	2.68	14.55	6.37	6.83	2.77	5.5
gene11527_MPDU1	20.66	26.63	15.88	19.59	12.09	19.95	23.78	7.09	7.27	6.27	14.48	41.05	37.74	31.25	64.21	42.83	50.53	53.13	35.98	28.68	31.46	30.09	43.56	38.09	32.42	16.46	35.02	46.71	38.79	24.12	34.02	27.6	34.84	19.85	31.6	27.25	30.45	25.78	52.95
gene11528_FXR2	43.35	45.39	43.67	37.77	20	44.37	36.71	7.94	10.64	13.87	24.69	77.76	69.04	76.43	101.91	100.38	48.61	67.73	56.07	72.45	64.33	47.3	116.37	40.92	58.51	33.38	93.7	59.91	117.48	67.09	74.7	60.32	117.65	45.94	117.33	77.91	96.55	84.61	61.41
gene11529_NPPC	0.38	2	0.28	0.34	0	0	0	0	0	0	0.15	0	0	2.89	1.06	3.65	0.47	0.31	1.19	0	0	0.33	1.9	0.48	3.08	0	0.27	0.81	1.74	3.58	4.35	0	3.91	0.14	5.34	1.1	0.9	6.78	0
gene1152_CREM	18.79	15.82	20.85	21.07	15.39	21.26	19.69	9.23	16.87	12.81	13.59	22.57	23.61	20.13	20.86	18.88	13.76	15.57	14.86	15.91	21.72	18.53	21.98	15.2	13.09	14.28	18.85	11.58	24.19	18.21	24.83	17.8	39.25	23.74	31.62	34.98	25.48	15.65	13.58
gene11530_EPHB4	27.85	29.35	19.94	32.97	28.46	35.49	16.35	12.59	7.58	10.94	21.43	176.92	160.65	27.61	67.24	72.78	25.84	61.65	75.52	60.18	58.07	24	102.64	64.08	71.36	17.42	72.79	45.54	36.82	47.14	69.56	37.09	145.27	18.67	36.84	23.64	48.95	72.65	76.13
gene11531_PPP1R35	15.44	20.56	13.25	10.52	8.06	11.89	12.03	7.74	9.06	9.73	16.86	13.2	11.78	11.43	16.9	14.42	20.76	18.64	29.78	12.76	13.49	13.8	31.76	22.99	31.27	16.68	20.15	17.56	13.47	30.84	26.09	15.73	19.37	13.34	31.41	20.63	29.78	40.89	24.53
gene11532_MEPCE	14.28	17.59	14.75	19.06	10.3	21.72	18.05	3.45	6.62	4.28	5.89	32.59	25.08	25.12	41.11	31.21	19.83	28.57	40.1	29.52	28.94	15.29	31.87	23.53	14.54	6.82	24.13	16.37	28.39	9.27	26.1	35.53	42.52	13.98	34.81	18.37	17.67	22.57	22.58
gene11533_ZCWPW1	1.31	1.09	0.97	0.88	0.37	0.87	1.74	0.02	0.02	0.26	0.25	0.4	0.69	17.22	6.73	29.59	2.32	1.75	5.45	4.91	2.46	3.03	9.79	1.46	1.04	2.62	2.1	1.31	51.59	2.02	26.95	4.96	7.95	2.16	7.11	12.2	21.84	6.73	0.7
gene11534_LOC110082359	34.24	39.2	16.73	24.46	17.15	25.49	19.66	6.84	7.41	8.89	16.71	57.15	45.67	49.21	75.35	55.97	33.76	60.87	79.53	58.16	58.95	41.62	80.04	55.39	61.04	15.24	57.71	18.93	47.5	56.3	57.49	70.53	60.58	28.28	48.51	40.96	51.8	46.36	28.15
gene11535_TFR2	5.01	5.44	9.77	25.41	28.2	26.44	14.91	22.49	43.89	28.26	34.42	2.56	1.71	7.15	5.27	5.26	3.51	8.16	4.85	8.23	8.69	19.35	8.39	11.14	9.71	23.68	4.06	2.79	33.49	15.75	5.98	13.91	11.56	27.09	26.21	47.16	18.16	31.15	0.82
gene11536_EPO	0.61	0.15	0.39	0.14	0.22	0.52	0.2	0.17	0.49	0.1	2.38	0.36	0.24	1.22	1.09	0.7	2.04	1.47	0.69	1.37	0.83	1.39	0.51	0.07	1.42	0.82	0.08	0.12	0.63	1.13	0.97	0.87	1.31	0.6	1.02	0.32	0.59	3.84	0.16
gene11537_POP7	54.61	84.92	43.45	23.47	19.31	34.3	50.46	12.1	16.66	25.62	30.85	46.68	38.15	77.78	68.08	58	70.92	60.78	40.13	47.38	40.96	78.92	85.37	51.5	84.62	52.36	75.86	66.45	54.85	44.8	61.43	44.57	56.56	32.41	102.55	76.76	67.42	38.02	56.34
gene11538_LOC110082320	0.23	0	0.06	0	0	0.24	0.03	0	0.03	0.02	0.15	0.18	0.16	0.58	2.78	1.86	0.46	1.59	1.76	1.46	0.09	0.07	0.65	0.28	0.25	0.16	0.63	0.04	1.9	0.08	2.94	0.98	1.19	0.03	0.39	0.39	1.48	0.84	0
gene11539_LOC110082298	0.94	1.93	1.13	0.19	0	0.82	0.06	0.09	0.88	0.33	1.03	0.35	0	2.37	4.87	4.29	1.24	3.04	3.25	1.92	0.45	1.5	1.89	0.62	1.26	1.3	1.1	0.54	3.54	6.33	10.89	2.74	3.48	0.72	3.65	1.83	6.67	31.49	0
gene1153_CUL2	20.4	32.47	17.84	17.64	8.72	19.16	21.6	4.73	5.98	9.37	12.72	29.3	35.91	26.65	25.32	29.47	22.59	26.21	32.31	34.76	29.16	20.16	27.48	21.23	19.48	12.55	22.76	14.67	29.15	34.12	26.25	24.2	23.78	15.96	24.45	20	26.27	29.56	21.3
gene11540_ACTL6B	0.41	4.46	0.51	1.14	1.72	1.12	0.24	0.25	0.52	0.26	0.61	0.29	0.57	2.73	7.27	0.97	3.77	4.54	3.94	0.9	5.15	8.03	2.28	2.73	2.07	1.86	3.08	1.11	2.95	4.3	1.69	0.66	1.01	0.98	2.3	1.46	2.76	3.73	0.77
gene11541_LOC110082376	191.07	158.75	216.46	194.17	118.86	228.19	241.97	63.51	66.95	76.67	121.32	378.31	351.25	359.75	433.53	377.83	295.04	316.36	261.09	339.42	370.36	284.52	432.12	249.73	270.67	144.47	427.9	208.78	245.47	130.54	147.34	382.4	314.79	218.2	364.95	285.38	309.83	94.93	159
gene11542_GIGYF1	6.7	10.81	6.91	9.71	8.04	11.63	5.01	3.49	6.73	3.92	7.27	17.6	17.36	12.4	21	12.9	7.68	16.95	19.12	14.16	12.41	5.88	23.57	13.64	11.92	5.76	17.52	6.84	14.7	16.81	14.91	13.14	31.45	11.62	19.43	14.11	16.12	41.74	18.83
gene11543_LOC110082321	0.13	1.05	0.15	0.24	0.17	0.25	0.25	0.03	0.17	0.03	0.08	0.11	0.12	1.1	2.75	0.69	0.43	0.68	0.43	0.77	0.34	0.38	0.32	1.12	0.23	0.08	0.53	0.06	2.12	0.66	1.32	0.27	1.28	0.14	0.5	0.39	1.4	1.58	0
gene11544_SLC12A9	15.76	34.84	10.69	15.65	13.2	16.83	10.42	5.75	7.47	8.38	18.48	34.46	29.07	21.02	44.57	23.85	33.71	45.9	31.73	26.11	21.19	14.18	57.97	18.58	26.08	10.63	35	13.99	21.63	29.49	44.53	19.65	41.18	9.38	29	19.75	31.53	58.08	24.53
gene11545_UFSP1	11.4	16.86	9.81	7.44	3.89	8.39	12.43	2.65	5.12	1.98	5.29	7.72	5.86	13.99	18.26	10.25	14.83	9.85	12.77	10.17	11.2	10.6	7.96	9.9	6.71	6.52	8.61	4.78	14.3	12.46	28.3	13.92	15.21	6.54	13.35	8.67	15.68	18.56	9.68
gene11546_LOC110082395	0.83	1.62	0.27	0.42	0.1	0.3	0.17	0.34	0.06	0.08	0.57	2.5	0.89	0.92	1.69	1.46	1.69	1.94	0.9	0.48	0.66	0.48	1.29	1.41	0.19	0.32	0.51	0.64	0.42	0.92	0.86	0.27	0.42	0.15	1	0.69	1.73	0.64	4.38
gene11547_SRRT	145.5	168.85	83.88	92.06	74.54	106.98	72.86	37.71	42.23	48.64	118.11	151.4	137.22	115.48	206.06	194.62	104.6	203.19	265.08	180.16	149.99	93.39	183.94	149.25	135.16	61.81	149.12	104.68	140.02	246.17	225.87	148.03	195.67	75.97	162.7	123.64	189.21	346.48	140.32
gene11549_LOC110082322	27.5	21.55	19.44	21.65	15.46	23.88	20.13	8.15	5.39	11.99	19.58	64.66	53.73	26.89	52.01	52.12	24.04	70.15	125.52	62.33	34.64	15.39	83.32	30.94	56.55	12.01	46.69	19.94	34.95	31.32	83.66	58.09	72.44	17.39	35.2	31.34	40.81	29.06	45.76
gene11551_LOC110082380	5.54	19.71	6.6	4.67	4.19	6.49	5.5	2.08	1.71	2.78	4.17	7.07	4.3	15.14	18.65	11.56	17.07	14.87	17.11	14.35	12.62	9.57	12.41	9.29	16.1	4.52	13.8	6.49	8.87	10.08	7.98	15.33	6.84	7.93	12.84	7.83	13.4	8.61	6.63
gene11552_NYAP1	4.57	4.95	2.08	3.15	1.25	3.01	2.63	0.27	0.53	0.9	0.87	3	3.51	7.12	12.07	7.41	4	8.5	9.14	6.91	4.27	2.71	9.28	9.29	6.1	1.64	7.65	1.31	8.65	5.08	5.68	4.63	2.78	1.82	2.05	2.63	5.15	8.45	0.54
gene11553_AGFG2	20.79	32.65	24.55	26.35	11.14	37.52	30.29	6.08	5.09	6.9	15.56	39.72	36.57	55.62	61.64	45.49	29.77	57.17	46.84	47.03	48.48	29.38	50.24	29.31	26.7	9.06	45.08	12.58	53.68	28.21	40.36	63.29	60.59	16.53	49.01	31.75	35.13	28.27	26.59
gene11554_LOC110082324	0	0	0.09	0.21	0	0	0	0	0	0	0	0	0	0.51	0.17	0.9	0	0.58	0	0	0	0.2	0	0	0	0.29	0	0.25	0.27	0	0.41	0.13	0.92	0	0	0.54	0.56	0	0.17
gene11555_LOC110082325	4.24	4.61	2.87	5.06	5.04	7.58	3.06	1.83	1.32	3.08	8.42	3.39	2.83	10.15	16.36	13.21	8.34	8.5	13.1	5.85	12.05	7	10.66	3.84	6.79	5.96	16.97	6.69	11.24	12.97	41.29	7.9	26.34	4.59	17.47	9.07	39.47	122.38	0.84
gene11556_LOC110082381	0	0.37	0	0	0	0	0	0	0	0	0	0	0	0	0	0	0	0.09	0	0	0	0.05	0	0	0	0	0.08	0	0	0	0	0	0.07	0	0	0	0.17	0	0
gene11557_LOC110082370	6.99	7.13	3.47	2.82	1.57	3.97	4.44	0.55	1.16	1.25	2.91	2.02	2.77	13.68	10.87	23.15	5.47	9.31	11.36	10.25	3.87	11.11	8.88	2.98	5.83	5.67	17.79	5.11	8.72	8.73	47.87	7.11	20.1	3.48	20.64	11.2	27.95	46.45	0.48
gene11558_CAMTA2	7.68	8.75	7.7	14.34	6.42	18.42	11.91	2.36	2.65	2.41	5.72	32.54	25.17	15.26	25.87	17.28	8.51	23.72	29.69	27.56	24.67	8.2	36.93	16.54	10.03	2.76	22.45	5.88	18.74	12.69	14.49	18.69	32.88	6.03	17.82	14.18	13.18	13.02	11.52
gene11559_INCA1	1.52	1.37	1	0.56	0.36	0.79	1.6	0	0.15	0.29	0.6	0.35	0.46	21.17	7.18	20.98	1.77	1.81	5.49	2.86	0.81	2.4	8.5	0.84	2.18	2.9	3.41	1.04	26.37	1.12	21.08	3.32	6.86	1.67	4.56	11.76	21.96	16.66	0.15
gene1155_PARD3	5.23	8.12	5.43	8.18	2.44	10.51	7.87	2.41	3.29	2.3	5.19	28.17	35.95	6.92	7.79	7.76	6.3	10.3	7.62	9.51	10.79	3.19	22.86	6.91	7.77	6.2	10.47	10.86	10.13	23.51	6.33	6.74	35.44	6.01	9.94	3.55	7.95	29.18	8.62
gene11560_KIF1C	25.2	19.32	24.93	29.85	18.35	43.79	32.69	7.11	10.44	9.77	23.27	87.09	70.48	47.61	64.39	51.6	27.42	60.48	56.71	65.92	48.84	32.38	95.02	43.3	29.28	11.88	69.11	21.15	51.87	36.84	28.9	60.89	103.1	23.03	45.27	37.76	38.88	32.08	23.27
gene11561_PCOLCE	67.85	51.81	40.32	58.66	110.3	105.26	39.19	28.5	17.35	33.93	66.24	238.65	172.9	55.86	160.73	161.56	91.82	123.34	157.85	133.04	118.29	71.22	130.54	64.64	121.2	35.49	91.44	268.05	56.29	138.54	118.16	117.78	253.23	25.88	112.32	51.75	75.41	129.83	178.84
gene11562_FBXO24	4.18	5.37	2.38	2.02	1.48	2.07	3.47	0.66	0.6	0.35	1.24	1.2	1.72	7.88	8.29	8.7	3.48	4.97	6.86	4.14	3.03	4.93	4.47	1.77	1.1	1.01	3.22	2.27	9.2	3.28	13	4.56	5.83	1.11	3.58	3.63	8.3	19.22	1.39
gene11563_LRCH4	9.52	18.4	9.29	11.31	6.93	16.17	11.98	3.85	4.88	4.34	7.52	14.69	12.27	19.01	27.95	14.7	13.5	25.68	29.46	25.44	16.61	8.84	20.53	13.88	11.9	4.95	16.66	3.9	21.63	9.95	22.52	22.25	15.93	8.45	12.6	11.56	15.01	10.67	5.39
gene11564_SPAG7	123.76	152.64	93.13	59.9	52.47	80.01	81.06	34.35	46.42	57.82	66.91	103.74	94.04	116.49	142.33	116.38	128	114.29	127.02	139.61	113.22	118.58	121.87	157.09	175.36	90.27	134.72	103.59	100.11	131.98	155.62	123.1	105.64	82.95	160.26	101.96	133.54	114.57	145.43
gene11565_ENO3	9.53	7.45	19.35	4.98	54.82	4.51	6.26	4.85	8.75	2.42	3.89	1.4	0.78	18.68	21.22	17.96	11.16	9.57	10.52	6.56	5.86	14.72	7.52	7.13	3.47	36.33	7.7	68.99	28.91	11.35	39.45	5.92	6.27	43.54	6.17	19.01	36.35	35.11	0.35
gene11566_PFN1	1497.33	1838.36	1132.04	757.05	509.82	874.63	1072.72	456.05	374.78	526.15	938.91	1440.54	1109.31	1607.06	1727.35	1594.67	1909.63	1437.32	1685.89	1667.38	1454.72	1623.52	1338.83	1371	1512.27	1111.51	1620.69	1334	945.02	1720.47	2374.63	1862.75	1074.04	1019.95	1788.46	1163.94	1709.11	1493.14	981.99
gene11567_RNF167	34.29	24.46	24.58	34.52	25.87	38.46	24.96	11.59	12.2	10.11	18.83	87.13	90.73	57.44	97.38	94.66	45.73	71.36	75.7	65.36	63.65	36.11	111.35	63.34	54.34	21.41	68.32	41.58	64.74	55.48	53.14	59.71	99.56	35.17	49.07	46.68	44.08	28.25	51.97
gene11568_SLC25A11	75.17	73.58	83.54	56.97	47.21	71.71	70.9	27.48	33.79	34.24	72.41	103.39	82.09	110.47	95.37	77.06	118.8	102.55	93.43	102.48	101.59	90.92	95.19	76.03	93.14	74.65	116.79	99.92	72.31	77.51	86.65	101.64	79.17	70.12	122.4	89.88	111.29	85.26	104.09
gene11569_CHRNE	1.63	3.1	2.39	0.74	6.2	1.31	0.87	0.63	1.68	0.7	0.96	0.22	0.13	8.22	10.37	5.52	4.53	8.17	5.12	3.22	7.62	3.2	2.53	1.05	1.88	2.48	2.13	13.35	4.59	3.43	12.88	2.78	5.08	1.36	3.96	3.33	8.19	15.8	0.32
gene11570_GP1BA	7.79	0	2.81	1.23	3.23	0.99	1.5	3.53	3.21	2.25	2.98	2.91	3.62	1.89	3.15	2.27	1.02	0.83	0.5	3.91	0.72	2.27	3.36	2.53	0.69	1.41	3.29	0.27	1.17	3.56	1.09	1.65	2.17	3.59	4.49	9.89	1.2	1	0.09
gene11571_MINK1	18.87	20.64	13.75	17.11	13.64	18.76	12.23	6.93	8.56	6.89	13.79	39.65	32.28	19.21	34.01	26.73	15.24	31.16	43.86	23.13	24.87	14.23	39.34	20.69	22.02	7.81	30.06	17.48	26.88	31.1	28.65	25.25	45.55	15.7	31.99	22.23	28.4	59.03	26.71
gene11572_PLD2	10.97	16.64	11.1	8.47	7.04	10.07	8.9	10.98	17.21	8.32	9.74	19.87	16.34	17.41	25.11	16.67	21	28.33	29.47	8.34	17.28	10.84	16.85	12.22	16.71	8.45	16.37	10.96	17.09	15.27	30.57	13.31	21.62	12.66	25.9	19.66	23.31	41.47	14.66
gene11573_PSMB6	433.07	390.22	324.34	276.38	244.02	327.03	315.72	125.09	135.05	159.49	242.35	414.76	342.81	415.57	456.5	464.01	427.66	399.62	405.53	507.37	419.39	479.68	361.58	351.45	379.24	292.43	437.55	487.86	305.83	207.92	494.09	477.41	343.75	248.47	479.26	317.85	403.54	269.47	345.44
gene11574_GLTPD2	0.09	0	0	0.15	0.17	0.9	0.15	0.26	0.59	0.05	6.5	0	0.25	0.95	0.61	1.01	1.82	2.27	0.17	0	0.98	1.51	1.36	0.27	0.79	0.64	0.37	0.23	0.3	0.3	0.83	0.1	2.29	0.73	0.74	1.46	2.67	3.91	0
gene11575_VMO1	2.36	4.14	1.19	0.83	0.56	1.06	0.65	0.85	0.76	0.05	0.9	0.15	0.67	3.39	3.3	2.26	3.46	2.6	4.53	2.12	5.07	1.31	1.6	1.98	1.52	0.38	1.57	0.6	1.61	1.2	4.4	1.05	1.95	1.01	3.01	2.28	3.25	13.82	0.66
gene11576_TM4SF5	1.35	0	0.23	0.45	0.81	0.53	0.71	1.49	3.15	0.48	17.31	0.5	0.59	2.25	2.02	1.96	6.71	8.23	0.48	0.91	1.42	5.91	1.05	0.9	2.36	3.19	1.43	1.65	0.59	6.14	2.69	1.03	4.28	4.09	5.06	1.07	9.55	8.03	0
gene11577_ZMYND15	0.45	1	0.28	0.89	0.67	1.61	0.26	0.02	0.15	0.17	0.96	0.48	0.1	4.42	1.93	1.16	2.17	0.95	1.09	1.5	1.8	2.04	0.38	0.18	0.94	0.27	0.15	0.67	0.76	1.35	0.68	1.32	1.35	0.14	2.22	0.81	1.56	2.14	0.05
gene11578_LOC110082391	7.54	6.43	5	3.27	4.22	5.93	4.58	2.24	1.97	0.94	3.34	3.83	4.96	11.2	13.79	14.98	5.78	11.66	21.44	15.71	11.36	7.02	9.26	8.35	6.83	2.03	7.07	3.62	6.57	13.82	13.88	18.07	15.64	4.14	13.87	8.37	12.13	12.94	7.46
gene11579_MED11	197.62	279.8	162.66	84.31	111.51	115.32	180.24	59.23	72.64	96.68	132.82	176.54	148.54	203.36	202.16	156.94	253.87	175.75	294.69	200.17	178.77	197.01	144.49	227.29	202.34	231.55	196.45	184.07	113.56	287.38	329.83	235.45	128.33	217.42	246.99	142.95	274.68	248.18	217.52
gene1157_NRP1	2.65	3.96	1.74	7.69	1.68	8.28	2.57	0.65	0.65	0.84	2.1	16.93	22.94	2.83	11.23	11.54	5.22	15.4	18.03	15.65	13.54	2.26	45.49	11.79	6.21	2.44	18.4	3.19	8.47	30.5	8.02	8.67	8.32	2.16	2.07	5.19	7.54	2.31	5.28
gene11580_LOC110082349	22.63	20.67	16.43	14.86	12.65	14.88	14.83	3.61	5.36	9.76	22.36	21.31	17.8	24.57	34.25	36.26	25.79	37.81	54.32	26.75	27.37	29.72	40.98	29.04	33.35	21.05	37.6	29.34	41.12	31.69	55.7	34.79	35.97	11.84	45.92	25.75	63.12	52.79	15.96
gene11581_ARRB2	40.61	45.82	38.56	30.51	25.68	42.43	45.81	11.74	13.1	14.8	46.45	76.03	57.71	59.58	69.39	60.68	42.56	73.55	78.49	66.3	55.19	47.49	103.6	72.86	77.38	30.45	83.57	33.17	43.12	40.74	53.07	78.37	67.3	41.14	88.37	75.06	88.9	53.45	59.34
gene11582_PELP1	50.8	53.04	34.83	40.1	29.6	46.53	33.98	23.38	18.43	17.45	30.62	69.39	59.27	62.93	93.71	91.79	48.27	76.8	112.64	72.69	62.6	41.02	71.31	58.56	63.95	24.38	66.79	51.92	57.74	70.54	87.01	69.89	71.88	45.99	73.47	42.52	77.52	218.65	45.98
gene11583_RNASEK	73.38	103.65	58.52	59.69	48.15	64.24	60.59	23.26	26.62	33.9	53.04	126.77	117.82	110.01	128.56	114.72	133.32	136	130.77	101.95	95.56	86.72	105.35	104.94	122.58	53.74	105.93	105.75	73.26	105.95	134.2	112.14	110.55	56.72	97.66	72.32	98.01	128.84	145.23
gene11584_CUNH17orf49	88.17	139.38	89.11	61.25	59.66	84.61	98.7	20.65	24.81	36.27	61.25	135.36	100.87	132.78	149.79	95.07	141.23	119.38	147.37	140.21	117.63	131.54	121.53	113.16	129.86	88.38	132.7	117.09	74.36	68.83	117.2	180.36	90.17	89.83	143.01	99.15	116.25	111.59	89.32
gene11586_ACHE	2.84	0.88	6.86	6.63	6.63	4.46	4.96	12.97	32.3	13.7	5.8	1.81	1.24	3.36	5.46	2.34	7.92	8.12	4.67	2.79	4.78	8.25	6.79	4.93	4.37	10.83	4.01	2.76	24.23	6.95	2.28	7.46	6.17	24.83	12.83	38.68	7.48	10.59	0.38
gene11587_LOC110082405	11.07	11.53	15.66	29.5	3.44	50.68	23.13	4.12	1.87	3.95	6.33	354.71	290.17	15.55	24.78	24.53	3.73	15.76	14.76	31.08	20.96	3.05	20.21	3.88	3.44	0.93	12.81	27.13	24.38	8.15	2.06	5.08	200.23	1.6	31.46	5.7	4.17	12.68	62.36
gene11589_ERC2	1.63	0.67	0.87	0.27	0.03	0.77	0.72	0.23	0.8	0.65	1.19	0.88	1.19	2.49	1.78	0.94	1.86	0.62	0.72	1.54	1.26	0.7	1.6	0.66	1.49	1.84	1.88	1.4	2.03	11.86	3.51	1.07	1.62	1.23	2.22	1.62	2.41	13.6	0.88
gene11591_CCDC66	12.12	14.62	7.11	10.41	5.4	9.64	8.87	4.75	5.2	5.05	13.11	12.86	19.07	13.38	15.73	17	9.76	18.17	34.47	20.12	17.56	8.86	19.31	22.36	16.96	10.85	19.11	10.63	10.46	42.05	24.58	11.84	25.83	10.54	18.71	16.73	24.91	61.53	19.52
gene11593_FAM208A	12.36	19.89	13.56	20.81	9.34	15.48	16.4	4.93	7.31	6.69	13.31	31.64	44.92	20.22	27.16	23.69	12.85	30.85	40.22	33.28	27.24	10.08	37.58	26.01	16.99	9.56	27.41	12.77	23.33	48.23	30.76	13.54	49.49	12.49	22.09	19.63	27.76	24.86	21.39
gene11594_ARHGEF3	1.14	1.8	2.81	3.53	1.12	3.76	2.44	0.42	0.3	0.4	0.85	9.05	11.21	6.92	9.61	7.56	3.24	8.94	7.8	6.99	10.5	2.58	14.92	4.95	1.16	0.83	7.63	1	11.67	5.72	7.95	5.62	13.4	2.1	2.33	5.85	2.61	0.94	4.17
gene11595_IL17RD	0.7	2.25	0.56	0.93	0.38	0.88	0.85	0.05	0.33	0.53	0.9	2.84	5.94	2.19	3.93	4.44	1.16	1.58	2.5	2.34	1.76	0.73	3.37	1.58	1.31	0.63	4.34	1.6	3.49	3.72	5.38	0.83	11.7	0.5	3.22	2.07	3.81	3.1	1.98
gene11596_HESX1	0.75	2.26	0.71	0.75	0.35	0.11	0.46	0	0.07	0.06	0.42	0	0	7.28	12.92	8.06	0.26	0.86	2.8	3.11	5.05	3.4	0.48	0.26	0	0.17	0.44	3.27	6.17	1.98	20.24	0.71	1.92	1.37	2.9	0.24	1.66	0.71	0.15
gene11597_APPL1	3.98	5.67	6.02	9.33	3.03	7.49	5.52	3.19	2.66	2.52	6.11	11.89	15.72	7.91	12.26	8.72	4.3	14.7	13.17	13.89	11.93	4.23	21.89	11.29	12.56	2.8	14.97	3.69	10.9	25.46	10.57	6.13	25.4	4.65	12.75	9.99	14.44	11.17	10.46
gene11598_ASB14	0	0.14	0	0	0.07	0	0.03	0	0	0	0.19	0.12	0.1	0	0.1	0.09	0.26	0	0.11	0	0	0.03	0.08	0	0.05	0.06	0.05	0.19	0.04	0.24	0	0	0	0.08	0	0	0	0.08	0.15
gene11599_DNAH12	1.42	0.99	0.4	0.69	0.67	0.42	0.65	0.31	0.13	0.25	0.52	0.88	1.36	1.51	2.87	1.65	0.71	1.11	2.85	1.79	1.49	0.37	1.4	1.06	1.08	0.39	1.3	0.71	3.47	5.13	4.17	0.38	2.53	0.55	1.43	1.09	2.48	1.96	0.97
gene1159_ITGB1	26.79	30.58	19.01	58.71	25.23	57.54	18.38	15.78	16.28	20.95	40.41	343.85	426.18	21.45	82.4	145.88	30.06	93.81	115.09	72.44	72.57	19.9	207.73	112.43	117.34	20.18	89.97	114.88	74.82	202.59	158.98	37.2	259.05	22.34	39.6	50.43	47.31	46.14	179.03
gene115_MYCT1	2.44	3.94	1.21	1.09	0.79	0.96	0.92	1.32	0.8	0.72	1.67	3.24	4.67	4.37	6.22	6.46	5.49	5.75	3.49	5.53	5.46	2.7	13.16	6.45	6.03	3.52	10.31	1	2.99	3.88	2.34	6.2	5.2	2.54	4.23	5.24	4.2	1.67	0.35
gene11600_PDE12	8.81	9.78	8.54	8.77	4.04	10.34	12.72	0.99	2.91	3.11	4.93	13.73	18.56	17.41	16.02	14.19	9.9	13.01	14.53	19	17.13	11.01	9.98	11.4	6.38	4.78	10.01	8.13	14.73	17.74	25.36	12.49	14.15	9.28	10.19	10.47	6.33	5.71	14.72
gene11601_ARF4	73.93	92.68	69.48	111.31	25.8	116.68	146.38	13.2	14.13	23.85	35.89	146.23	183.96	150.96	119.42	131.68	103.4	130.71	90.04	115.81	145.45	109.58	111.51	84.81	82.31	32.9	129.03	66.1	110.8	113.23	153.84	113.74	130.41	52.61	95.49	75.04	78.15	31.21	126.29
gene11602_DENND6A	4.54	6.28	3.75	5.61	2.49	5.5	5.57	1.42	1.59	1.88	4.5	10.26	13.56	7.83	8.35	9.64	4.54	9.06	14.06	9.22	11.02	3.57	11.39	11.44	6.4	2.94	8.66	2.74	6.9	18.56	11.26	5.38	10.23	4.88	4.52	8.08	7.42	4.1	7.63
gene11603_SLMAP	12.84	13.82	16.2	24.49	6.66	21.47	21.66	4.34	6.03	7.23	10.41	42.89	56.8	28.94	32.9	29.82	16.97	27.58	22.41	23.68	29.16	13.79	41.51	27.31	15.97	9.14	26.71	13.91	30.95	39.42	25.79	20.77	50.82	15.31	27.22	23.16	22.35	23.3	27
gene11605_FLNB	10.03	14.61	8.64	7.85	5.13	7.94	4.43	2.63	2.34	4.33	8.18	44.94	42.85	9.48	15.04	20.64	11.18	25.24	20.35	12.41	16.11	8.73	34.14	30.1	12.6	7.07	18.49	26.46	12.9	29.36	30.66	18.14	70.21	6.95	14.24	12.19	20.02	33.44	61.95
gene11606_LOC110082410	2.44	0	4.07	0.27	0.17	0.13	1.08	0.23	0.08	0.29	0.59	4.74	4.04	0.68	0.96	0.86	0.23	0.8	0.48	1.9	1.24	0.27	1.7	2.83	0.5	1.07	1.73	4.77	6.81	0.84	1.11	0.76	1.7	1.38	2.57	0.86	3.99	1.66	10.83
gene11607_DNASE1L3	0.06	0	0	0	0.12	0	0.2	0	0.48	0	0.09	0	0	0.77	0.33	1.11	0.65	0.67	0.64	0.23	0.88	0.36	0.81	0.22	0.55	0	0.33	1.07	0.4	0.53	1.05	0.33	0.84	0.5	0.47	0.27	0.83	0	0
gene11608_VPS13D	5.62	8.79	5.17	6.31	4.09	6.3	5.16	1.81	2.86	2.25	4.5	15.32	15.58	8.54	10.38	8.59	6.87	11.65	10.63	10.23	9.73	5.65	15.65	7.59	8.32	4.94	11.66	7.89	9.42	10.55	10.19	7.88	14.85	6.3	9.62	8.08	9.11	20.11	11.16
gene11609_DHRS3	13.57	14.72	10.65	19.7	7.75	25.46	10.82	1.45	1.42	2.2	4.68	10.63	14.55	13.87	18.2	23.21	17.55	26.69	31.94	28.66	21.86	11.19	27.97	13.57	21.79	9.97	30.25	7.56	8.64	14.03	9.18	11.78	5.31	4.45	5.4	9.51	14.17	6.8	5.45
gene1160_CCDC7	1.22	1.56	0.99	0.51	0.62	0.55	0.37	0.96	0.52	0.83	1.24	0.96	0.81	2.42	3.57	4.19	0.62	0.62	1.8	1.44	1.62	0.74	3.53	1.15	0.74	1.42	1.12	1.61	10.91	2.82	9.3	1.24	5.44	1.95	3.54	3.85	7.95	9.91	0.54
gene11610_LOC110082457	0	0.48	0	0.08	0	0	0	0	0	0	0	0.07	0	0	0.06	0	0	0.22	0.28	0	0.17	0	0	0	0.12	0	0	0	0	0.05	0	0	0	0	0	0.22	0	0	0
gene11611_LOC110082429	0.27	0.86	0	0	0	0	0	0	0	0	0	0	0	0.39	0	0	0	0	0	0	0	0.15	0	0	0.24	0	0	0	0.1	0.31	0	0	0	0	0	0.09	0	0	0
gene11612_LOC110082438	0	0	0	0	0	0	0.2	0	0	0	0	0	0	0.38	0	0.59	0.14	0	0	0	0.29	0	0	0	0	0.09	0	0	0.26	0	0.51	0.13	0	0	0	0.13	0.18	0	0
gene11613_LOC110082439	0	0	0	0	0	0	0	0	0	0	0	0	0	0.36	0	0	0	0.36	0.86	0	0	0	0.25	0	0	0	0	0.12	0	0	0.29	0.25	0	0	0	0	0	0	0
gene11614_LOC110082426	0	0	0	0.07	0.15	0	0	0	0	0	0	0	0	0	0	0	0	0	0	0	0	0	0	0	0	0	0	0	0	0	0.26	0.26	0	0	0	0.09	0	0.17	0
gene11615_LOC110082440	0	0	0	0	0	0	0	0	0	0	0	0	0	0	0	0.11	0	0	0	0	0	0	0	0	0	0	0.12	0	0	0	0	0	0	0	0	0	0	0	0
gene11616_ERRFI1	4.22	3.67	2.95	1.53	0.61	3.25	1.69	0.39	0.52	0.98	2.6	3.16	4.66	7.44	6.42	6.62	6.86	7.91	4	3.53	4.19	4.94	5.87	5.41	4.69	1.82	7.1	1.36	4.31	3.8	7.4	8.9	7.58	3.1	5.15	5.28	6.45	3.3	1.85
gene11617_LOC110082441	0	0	0	0	0	0	0	0	0	0	0	0.1	0	0.07	0.18	0	0	0.1	0.1	0	0.08	0	0	0	0	0	0	0	0.14	0	0	0.07	0	0	0	0	0.29	0	0
gene11618_LOC110082442	0.1	0	0.11	0.02	0.06	0.05	0.06	0	0.03	0	0.11	0	0.07	0.26	0.7	0.15	0.12	0.31	0	0.02	0.15	0.02	0.3	0.06	0.16	0.1	0.96	0.05	0.54	0	0.52	0.27	0.28	0.06	0.22	0.14	0.33	0.37	0.1
gene11619_PARK7	254.47	280.22	208.66	147.55	134.08	183.71	164.47	78.15	66.48	101	175.03	263.45	228.81	286.32	284.81	292.48	328.3	330.12	307.76	327.39	308.55	316.68	295.13	325.55	365.78	275.04	397.08	331.6	211.22	195.26	300.67	405.87	291.27	258.91	401.7	265.88	395.61	260.08	318.24
gene1161_EPC1	12.6	15.73	13.12	15.77	8.71	13.66	17.58	4.98	7.35	5.99	9.08	19.51	25.39	21.98	23.28	17.78	13.39	19.4	24.66	23.76	22.31	12.56	22.15	21.09	11.53	10.29	18.26	9.56	21.1	28.45	22.38	16.15	28.88	15.22	22.57	14.65	19.69	20.63	16.66
gene11621_TNFRSF9	0	2.44	0	0.38	0	0.29	0.12	0.08	0	0	0.23	0.91	1.02	0.31	0.4	0.18	0.35	0	0	0.14	0.36	0.12	1.59	2.13	0.76	0	0.4	0.76	0.81	0	0.38	0	0.37	0	1.61	0.16	0.67	0	0.6
gene11622_LOC110082468	4.98	4.53	3.02	1.83	3.6	3.51	2.26	3.13	0.76	0.9	5.58	3.5	3.49	7.04	11.72	7.9	7.84	8	7.08	7.59	5.51	8.79	21.31	11.05	16.94	8.46	19.5	3.58	11.04	14.82	9.49	6.09	4.2	6.97	6.25	5.25	8.33	10.97	1.29
gene11623_LOC110082456	0.33	0	0	0.11	0	0.13	0.11	0.68	0	0.14	0.1	0	0	0.48	0.35	0.64	0.93	0.41	0.2	0	0	0.55	0	0.95	0.44	0.36	0.31	0.81	0.58	0	0.1	0.42	0.29	0.29	0.14	0.85	0.6	2.43	0
gene11624_PER3	17.25	18.79	12.12	15.44	8.65	19.34	11.55	1.46	2	2.62	5.49	4.79	3.88	28.85	55.66	34.96	12.59	32.58	47.97	36.26	30.37	16.79	17.42	8.44	8.51	5.16	17.99	4.47	45.96	32.83	28.49	29.97	25.3	4.6	16.25	9.66	22.74	61.91	11.67
gene11625_VAMP3	68.91	111.55	109.75	71.29	36.12	66.97	106.96	16.13	28.3	39.17	37.68	91.6	118.96	144.45	89.07	105.53	95.86	118.79	138.4	118.22	120.45	81.09	78.96	124.25	82.23	71.58	110.63	70.31	74.83	167.21	199.67	114.04	126.54	103.56	163.05	74.7	159.17	89.29	108.45
gene11626_CAMTA1	3.93	8.71	3.54	3	2.12	3.09	1.79	0.93	1.97	1.36	2.24	4.95	3.79	7.36	7.52	5.09	5.73	5.01	6.3	3.99	4.98	3.88	4.82	4.09	4.48	2.33	5.38	2.76	4.41	6.55	6.36	4.12	2.84	3.63	3.87	3.11	5.9	7.48	3.19
gene11627_DNAJC11	27.41	25.37	29.31	34.92	24.91	56.26	35.4	9.85	22.59	18.48	22.63	83.73	72.61	46.85	55.86	47.49	43.71	55.42	56.74	59.17	54.45	40.25	68.63	41.57	51.06	16	64.08	38.29	53.4	25.14	38.42	69.65	84.7	29.24	66.19	36.03	44.25	45.95	60.81
gene11628_PHF13	11.42	12.12	13.51	9.03	6.32	11	10.4	2.67	4.71	4.35	4.72	25.52	18.54	14.84	18.45	15.93	16.81	17.84	14.53	14.77	16.18	11.79	14.27	18.25	14.12	5.37	16.9	11.64	11.18	9.04	10.52	16.19	16.13	12.08	18.76	8.02	12.29	10.64	17.56
gene11629_KLHL21	4.87	6.33	8.76	11.99	4.63	12.19	14.53	2.95	3.47	3.67	5.15	34.39	31.61	11.5	12.72	11.52	8.94	11.18	15.61	13.77	17.53	9.43	27.66	18.61	14.47	5.34	19.16	12.45	15.45	12.09	11.56	15.58	39.52	10.5	20.87	12.92	14.84	20.81	20
gene1162_KIF5B	16.92	20.13	17.39	22.26	7.15	20.64	28.18	4.58	7.23	7.05	10.13	46.67	69.83	42.37	32.3	39.79	19.85	29.68	25.53	27.62	33.43	13.61	36.4	27.46	23.82	10.63	30.56	17.83	37.72	53.76	41.06	18.3	50.85	18.03	27.18	21.29	22.49	26.2	26.9
gene11630_ZBTB48	15.92	14.09	10.51	10.42	10.11	13.53	9.9	5.8	6.74	8.33	11.82	23.18	19.64	14.81	21.69	20.06	13.44	21.37	26.29	16.5	18.72	12.58	27.93	18.95	18.14	12.72	25.38	17.07	11.71	17.23	17.09	17.72	32.32	12.26	29.25	21.54	22.42	33	19.36
gene11631_LOC110082447	0	0.2	0	0.08	0	0	0.23	0.02	0	0.06	0.03	0.24	0.26	0.08	0.42	0.05	0.18	0.38	1.62	0.22	0	0.03	0.36	0.41	0.63	0	1.49	0	0.07	0.96	0	0.17	0.62	0.14	0.09	0.55	0.41	0	0.05
gene11632_LOC110082448	0	0.39	0.13	0.07	0.1	0.13	0.21	0.04	0.02	0.02	0.08	0.08	0.27	0.16	0.31	0.37	0.24	0.22	0.83	0	0.24	0.1	0.38	0	0.21	0	0.68	0.08	0.4	0.21	0.71	0.03	0.36	0.06	0.42	0.12	0.3	0.11	0.1
gene11633_NOL9	72.24	82.98	54.43	52.34	39.39	76.2	62.29	13.39	12.66	22.03	32.63	72.03	66.39	101.47	106.12	87.52	86.37	78.11	120.44	112.96	104.75	84.77	84.09	49.99	71.67	32.15	99.35	56.32	91.22	61.44	84.21	123.21	88.79	38.12	95.65	58.44	90.86	122.89	46.6
gene11634_PLEKHG5	3.16	3.81	3.95	6.68	3.19	2.51	3.79	1.1	1.29	1.83	2.58	5.34	4.81	7.16	9.4	5.64	8.62	10.1	6.06	4.08	6.52	7.23	7.23	3.95	3.22	2.38	9.75	2.6	6.77	9.05	4.31	3.71	11.84	2.59	8.2	4.06	5.94	13.36	1.52
gene11635_TNFRSF25	0	0	0	0.21	0	0.24	0	0.07	0	0.13	0	0	0.17	0.13	0.16	0.3	0	0	0.55	0	0.15	0.1	0	0	0	0	0.16	0	0.13	0	0.1	0	2.57	0	0.66	0	0.18	0	0
gene11636_ESPN	0.33	0.31	0.28	0.44	0.52	0.26	0.44	0.08	0.13	0.12	0.87	0.4	0.64	2.16	1.57	0.66	1.12	1.79	0.66	0.42	0.61	0.65	3.36	0.7	1.38	0.48	1.95	0.44	0.75	0.84	0.72	0.46	2.43	0.72	2.28	0.53	1.07	2.52	0.21
gene11637_LOC110082453	0	0	0	0	0	0	0	0	0	0	0	0	0	0	0	0	0	0	0	0	0	0	0	0	0	0	0	0	0	0	0	0	0	0	0	0	0	0	0
gene11638_HES2	0	0	1.68	0	2.72	2.28	0	3.34	5.47	0	0	0	0	0	0	0	2.13	0	0	0	0	0.75	0.93	1.1	0	0	0	0	1.3	0	0.82	0	0	3.39	0	0	0.45	0	0
gene11639_ACOT7	8.5	15.71	9.86	6.96	4.15	8.04	8.37	2.9	4.18	4.59	5.56	11.06	15.47	19.22	19	13.4	14.4	15.62	13.17	18.08	15.53	13.04	26.12	9.89	11.3	6.9	21.53	10.27	21.05	13.63	23.32	11.45	27.26	10.02	24.83	14.37	19.23	19.89	8.68
gene1163_ARHGAP12	3.26	4.33	3.59	4.3	1.52	3.7	6.05	0.63	1.01	0.86	2.62	8.62	10.33	6.91	6.18	6.16	4.31	6.62	6.44	6.6	6.37	3.07	8.1	6.49	3.26	1.49	5.32	1.65	5.34	9.47	7.72	3.67	8.48	3.06	3.9	5.11	4.09	6.01	2.87
gene11640_GPR153	0.94	0.81	1.87	3.01	0.74	5.97	2.39	0.41	0.26	0.17	1.08	17.9	21.07	2.94	3.27	4.12	0.71	6.72	7.5	5.38	3.86	0.52	8.42	3.42	0.94	0.08	3.85	0.43	2.72	2.1	0.7	3.43	3.72	1.28	0.97	1.01	0.97	0.62	0.85
gene11641_HES3	0	0	0	0	0	0	0	0	0	0	0	0	0	0	0.48	0	0	0	0	0	0	0	0	0	0	0	0	0	0	0	0	0.19	0	0	0	0	0.27	0	0
gene11642_ICMT	8.99	15.15	16.98	22.66	8.19	29.8	19.9	3.79	6.55	7.49	9.28	79.47	77.55	27.52	29.53	34.43	20.87	37.74	26.5	35.46	31.83	15.44	64.78	25.05	31.98	11.17	43.87	18.23	25.11	14.06	19.83	29.99	81.56	12.4	28.46	24.12	15.1	11.37	36.89
gene11643_RNF207	1.34	0.83	0.53	0.95	1.06	1.3	0.85	0.36	0.6	0.49	0.6	0.17	0.73	2.75	1.92	2.03	2.06	4.71	1.88	0.61	2.09	0.54	2.01	1.15	2.05	0.92	2.92	0.71	2.06	2.43	2.1	1.56	2.37	0.7	2.64	1.8	3.8	3.61	0.48
gene11644_RPL22	3327.04	3385.1	2142.17	1566.75	1917.67	1391.32	1412.85	983.34	1063.47	1354.73	2102.9	1766.68	1749.9	2620.3	2784.24	2518.99	3739.27	2845.95	2842.49	2836.81	2870.5	3263.46	1965.58	2923.92	2818.63	3180.11	2959.68	3674.57	1698.46	2668.28	2825.17	2710.05	1327.66	2587.89	2364.51	2137.42	3373.84	3922.62	3568.94
gene11645_CHD5	0.33	0.25	0.2	0.01	0.05	0.19	0.11	0.12	0.17	0.05	0.05	0.09	0.21	0.54	0.66	0.19	0.71	0.95	0.52	0.1	0.3	0.95	1.19	0.55	0.19	0.24	0.42	0.11	0.37	2.89	0.71	0.2	0.35	0.3	0.55	0.2	0.45	2.25	0.25
gene11646_KCNAB2	14.53	30.35	11.75	9.03	3.54	18.72	11.32	2.54	2.59	2.79	3.06	26.39	26.81	22.17	28.52	20.69	19.49	15.7	22.87	20.46	10.5	9.18	21.53	12.16	12.42	3.85	15.93	8.3	14.1	12.33	11.64	21.33	25.49	8.27	16.57	8.42	9.65	16.62	4.05
gene11647_NPHP4	7.68	7.58	7.91	8.96	3.07	13.53	8.29	0.77	1.37	2.23	5	44.37	39.44	17.12	11.58	17.25	7	17.05	13.29	16.04	13.85	7.21	29.89	6.09	7.8	3.1	15.52	7.97	22.29	5.43	6.13	14.7	22.21	3.56	13.18	11.61	13.11	12.34	10.62
gene11648_MMP2	55.45	60.37	27.05	93.24	94.45	101.73	24.54	22.97	12.74	28.77	55.05	378.67	412.24	39.71	137.79	314.1	68.53	193.24	179.13	162.07	133.5	30.41	468.51	252.01	208.03	33.03	146.08	78.48	113.71	132.77	174.65	75.97	175.73	29.31	53.94	129.63	94.02	39.01	196.66
gene11649_IRX6	0	0	0	0.06	0	0	0	0.04	0.13	0	0.1	0.21	0	0.28	0	0	0.16	0.21	0	0.32	0	0	1.46	0	0.77	0.05	0.89	0.14	0.44	0	0	0.07	0	0.69	0.59	0.29	0.4	0.71	0
gene1164_ZEB1	13.82	15.14	9.48	13.42	8.53	10.88	10.57	2.96	5.88	4.63	10.07	16.18	22.28	48.36	47.88	42.3	35.98	57.47	48.12	45.16	39.84	26.7	77.65	47.95	53.56	28.73	46.83	11.51	35.96	108.6	71.65	38.62	37.79	33.21	26.35	42.25	37.07	59.63	18.6
gene11651_IRX5	5.97	14.94	4.76	11.7	7.64	12.04	8.46	1.49	2.37	3.31	4.9	9.04	12.81	8.91	14.64	12.09	10.39	28.7	52.07	32.15	21.57	6.99	20.46	8.16	14.27	2.76	22.76	3.06	10.25	94.23	34.64	23.83	0.44	6.58	2.23	7.07	16.48	1.18	0.59
gene11653_IRX3	1.75	3.64	3.55	2.69	5.59	3.55	1.08	1.42	2.58	0.81	0.99	3.09	2.7	4.09	3.82	1.67	4.32	5.71	3.88	6.57	5.06	4.83	6.6	2.27	3.11	3.9	10.51	2.66	1.38	13.15	2.33	7.3	0.67	0.67	1.26	3	4.14	0.65	0
gene11654_FTO	6.54	8.95	7.78	7.75	4.23	7.33	6.9	3.04	2.64	1.71	4.02	11.71	13.23	7.97	9.8	9.46	16.84	15.41	9.09	10.47	11.15	7.16	8.02	9.33	4.24	4.33	3.87	12.2	9.64	4.23	8.1	10.86	5.65	6.96	3.33	5.26	8.63	13.79	10.41
gene11655_RPGRIP1L	4.82	7.49	5.43	6.03	2.29	6.32	4.34	1.59	1.93	2.21	3.48	15.64	14.84	8.51	13.15	8.81	4.76	10.83	11.51	10.96	10.51	4.4	9.23	8.47	5.57	2.24	7.9	5.37	12.65	5.15	7.74	6.33	15.29	4.62	8.44	6.16	6.17	9.61	5.98
gene11656_AKTIP	27.35	31.76	32.37	22.67	8.17	24.09	29.13	4.67	6.77	9.87	14.92	39.53	44.88	55.86	51.21	45.73	46.25	49.95	30.04	36.05	37.31	22.35	40.68	27.36	25.12	14.27	36.29	25.75	41.44	19.97	26.94	34.56	48.76	20.2	44.79	27.14	27.35	16.37	41.39
gene11657_RBL2	12.24	15.13	14.4	15.37	7.47	15.46	11.91	3.39	5.65	4.19	6.75	25.83	34.48	21.52	24.65	19.15	13.03	21.05	21.48	23.62	20.36	8.48	28.16	16.94	13.21	7.09	22.63	8.34	22.91	17.47	15.92	16.52	36.73	15.03	24.61	17.19	13.78	13.61	19.78
gene11658_CHD9	5.05	7.49	5.34	8.03	3.3	6.18	6.29	2.03	3.44	2.79	4.92	15.36	20.71	6.32	9.62	5.52	4.44	10.69	13.05	9.17	10.44	3.41	10.69	8.7	7.79	3.67	9.31	4.75	7.56	28.47	14.56	4.76	17.38	6.55	7.79	8.81	8.19	25.01	9.96
gene11659_TOX3	4.64	7.18	7.41	8.27	0.78	8.79	8.19	0.49	0.89	2.12	3.28	25.29	28.68	4.74	5.38	4.07	2.99	6.3	7.95	7.73	8.04	2.51	10.4	6.06	5.79	0.95	13.14	6.01	4.39	7.37	4.7	9.92	19.23	2.59	14.61	6.13	4.14	6.92	8.58
gene11660_SRRM1	156.7	237.97	123.15	131.46	71.44	142.32	105.79	55.91	52.72	68.2	157.84	214.11	205.55	203.84	287.1	208.57	140.2	265.51	313	249.97	210.24	126.02	297.03	196.1	169.45	97.44	231.2	108.36	208.12	384.27	281.46	192.63	348.31	104.91	232.24	215.01	307.13	616.74	218.55
gene11661_NCMAP	0.15	0.55	0.15	0.13	0	0.58	0.71	0	0	0.21	0.36	0.41	0.22	0.73	0.14	1.87	0.31	0.82	1.03	2.37	0.7	0.49	1.05	0.13	0.48	0.33	0.99	0.65	1.69	0.34	3.2	0.51	2.27	0	1.77	0.82	0.64	2.27	1.01
gene11662_RCAN3	9.21	10.48	10.37	8.86	3.51	10.67	15.42	1.2	1.67	2.33	5.32	18.27	18.8	18.11	17.79	13.73	20.9	17.69	16.3	16.27	16.73	14.21	15.58	10.65	8.8	3.89	13.23	8.47	15.46	17.95	11.83	18.09	20.29	4.79	14.83	8.73	11.35	11.78	18.03
gene11663_NIPAL3	0.25	0.33	1.57	4.56	1.94	3.06	2.42	1.1	0.97	1.07	0.88	17.1	20.04	2.04	5.05	3.27	0.36	2.63	2.52	3.64	6.13	1.44	9.74	3.13	0.92	0.68	3.98	0.98	4.58	7.61	1.12	2.41	16.1	0.75	1.92	2.09	0.84	1.31	3.87
gene11664_STPG1	0.21	0.67	0.43	0.22	0.28	0.52	0.94	0.05	0	0.05	0.13	0.27	0.15	2.95	0.94	1.27	2.26	1.5	0.8	0.33	0.84	0.94	2.37	0.2	1.25	0.64	1.22	0	8.04	1.1	0.83	0.52	1.2	1.23	1.49	1.16	1.84	1.86	0.12
gene11665_GRHL3	1.05	2.32	3.25	1.38	3.58	2.08	0.22	1.5	0.23	0.48	1.15	0.27	0.53	1.79	1	1.16	0.56	1.83	1.11	2.24	1.21	1.49	4.86	0.67	0.39	0.55	1.46	2.42	1.77	0.89	1.67	1.03	3.73	0.23	2.38	1.11	1.77	0.56	7.5
gene11666_LOC110082505	8.43	12.77	12.16	11.13	5.27	11.04	7.12	2.53	3.98	5.83	6.57	115.09	75.44	9.2	20.54	18.61	3.32	34.05	37.72	16.17	17.28	1.98	28.44	37.45	4.83	3.24	9.92	30.76	9.47	24.23	13.67	8.11	122.02	5.25	32.28	2.76	8.24	70.71	108
gene11667_IL22RA1	0.63	0.03	0.28	0.29	0.12	0.35	0.18	0.08	0.11	0.03	0.14	6.69	0.5	0.29	0.6	0.93	0.11	0.86	2.04	0.66	0.03	0.08	0.18	0.49	0.12	0.07	0.49	0.62	1.1	0.27	0.82	0.2	2.98	0.24	1.01	0.18	0.24	2.93	3.27
gene11668_MYOM3	0.95	0.52	1.43	1.39	0.53	3.16	1.08	0.2	0.16	0.15	0.34	7.29	3.82	4.87	6.09	4.73	3.42	9.22	13.99	9.85	4.23	1.68	9.49	3.35	1.62	0.69	2.58	2.44	2.04	12.05	5.18	4.67	9.48	0.63	3.19	5.41	8.15	13.28	13.63
gene11669_LOC110082496	0	1.15	0.16	0	0	0.22	0	0	0.3	0	5.96	0	0	0.48	0	0	0	2.21	1.73	0	0	0	0	0	0.6	0.36	0	0.94	0.25	0	2.67	0	0.28	1	0	0	2.45	5.91	0
gene1166_SVIL	63.66	86.76	31.93	59.18	23.41	57.9	27.69	7.54	7.16	21.28	50.58	85.34	97.88	48.54	95.64	87.18	45.54	116.64	77.54	71.26	50.21	26.94	108.88	62.01	82.1	27.8	91.14	10.24	56.32	154.19	85.42	39.46	80.54	14.07	55.83	66.06	69.63	55.8	61.12
gene11670_SRSF10	57.2	63.74	53.05	58.93	28.41	65.71	68.66	21.96	28.79	28.12	47.98	111.96	123.55	76.88	76.27	89.38	55.5	89.91	90.92	90.23	83.02	53	97.65	93.94	75.69	47.18	105	51.49	73.05	120.96	111.73	70.69	132.54	67.83	99.92	68.26	95.49	75.62	84.21
gene11671_PNRC2	36.22	63.16	51.11	65.51	28.4	65.97	77.28	22.35	39.51	29.3	35.21	112.17	133.05	74.88	71.8	64.2	61.36	71.81	66.76	88.01	79.83	43.04	91.81	87	70.83	51.55	95.6	60.03	60.61	88.21	69.83	76.21	136.28	84.77	111.5	70.47	53.7	149.62	64.28
gene11672_CNR2	0	0	0	0.04	0	0	0.12	0	0.03	0	0	0.23	0	0.05	0.07	0.12	0	0	0	0.32	0.82	0	0.11	0.06	0	0	0	0	0	0	0.04	0.73	0.31	0	0.05	0	0.15	0	0
gene11674_HMGCL	16.08	17.41	23.28	29.39	12.37	24.4	29.3	7.31	8.71	8.32	21.64	40.04	34.59	37.42	30.39	31.56	33.02	34.48	42.21	48.31	46.55	32.38	26.66	31.68	25.49	18.86	29.52	39.69	17.3	23.77	38.55	44.36	35.15	26.23	43.18	20.25	24.57	41.85	39.03
gene11675_LOC110082508	4.86	16.99	19.92	24.66	17.14	9.46	22.89	18.82	16.66	20.79	26.61	15.63	31.14	18.34	19.51	27.88	47.42	43	47.11	35.82	29.47	40.44	36.5	57.62	27.35	34.79	32.77	41.2	25.8	50.52	15.26	43.67	25.43	44.49	46.95	20.93	59.18	40.03	53.65
gene11676_GALE	27.96	25.42	22.24	21.64	9.78	20.21	25.46	4.39	4.58	6.19	18.05	34.2	28.06	32.82	39.24	32.38	41.36	41.4	31.06	33.66	30.84	22.43	32.85	22.26	45.32	9.66	42.11	27.05	25.44	31.45	37.7	31.85	33.17	18.79	36.54	29.55	30.05	20.27	25.51
gene11677_LYPLA2	14.37	19.59	19.28	21.86	9.02	26.6	27.29	5.15	5.11	5.51	7.83	43.19	44.95	56.64	53.17	44.12	38.98	62.24	44.39	52.94	41.1	25.66	47.28	49.07	42.4	16.45	53.59	19.38	41.02	20.32	18.53	53.26	40.24	24.35	37.23	25.71	27.6	22.9	20.04
gene11678_PITHD1	50.11	69.27	41.46	37.45	29.03	44.14	62.57	11.99	17.26	18.03	27.21	64.71	72.65	90.13	72.39	74.29	54.02	48.03	78.32	76.33	66.09	57.44	73.02	83.87	57.26	42.38	74.96	78.47	82.69	36.28	78.68	65.87	96.05	53.61	92.08	54.19	77.15	99.3	66.79
gene11679_ELOA	8.27	11.59	11.08	11.51	4.55	13.5	12.86	2.94	3.11	3.13	6.82	28.51	30.22	14.76	16.47	16.69	10.73	15.21	16.43	18.71	15.43	7.37	20.77	13.44	12.07	4.31	16.11	9.77	15.32	14.99	11.18	12.49	32.59	8.79	16.86	11.8	10.28	12.31	13.32
gene11680_LOC110082491	0.79	0.2	1.29	1.43	2	1.28	1.73	0.16	0.38	0.13	0.59	0.98	0.84	0.7	1.06	1.37	0.6	0.54	0.87	0.56	0.84	1.1	0.22	0.55	0.35	0.46	0.52	0.76	0.43	0.08	0.66	1.51	2.41	0.26	0.91	0.3	0.53	0.17	0.05
gene11681_RPL11	3523.33	3615.35	3144.26	2299.02	2043.96	2115	2313.9	1571.27	1656.34	1820.48	2975	3203.39	2909.78	4258.67	4398.99	4141.16	6406.78	4684.42	5409.55	4911.99	4207.62	5505.28	3390.63	5448.87	4978.77	4910.71	4577.99	6410.35	2662.27	3102.59	4093.35	4841.25	2185.11	5003.39	4139.53	3852.85	5274.61	3682.65	5313.07
gene11682_LOC110082523	1.22	1.28	0.87	0.51	0.81	1.48	0.74	0	0.11	0.49	2.42	0	1.79	4.12	3.88	8.76	4.21	5.74	3.46	10.21	5.9	3.44	9.21	1.24	4.41	1.82	7.51	6.45	13.19	2.14	13.54	3.62	20.55	1.14	11.3	7.99	13.51	5.66	0.75
gene11683_PPT1	27.22	32.74	18.34	24.86	26.86	35.44	22.27	9.79	17.77	19	26.33	100.67	132.72	20.55	56.59	88.07	24.7	41.66	33.09	20.04	41.02	15.51	54.94	38.84	64.02	14.52	53.46	63.27	52.56	77.54	69.77	18.45	123.73	14.01	34.52	27.39	38.54	46.99	100.7
gene11684_CAP1	77.41	93.89	78.22	74.99	36.94	103.54	93.62	18.9	16.25	26.5	43.85	221.51	197.09	114.8	105.5	102.57	74.99	110.86	94.5	131.5	151.5	92.14	142.54	80.07	94.61	36.91	127.89	116.71	93.4	85.13	93.74	134.09	180.64	60.14	155.65	76.79	76.31	80.43	147.01
gene11685_MFSD2A	10.1	13.24	8.24	12.86	6.42	10.07	7.21	4.15	3.42	9.31	28.48	50.76	38.56	7.38	18.1	19.89	7.34	19.66	42.46	23.83	9.25	3.77	14.7	9.17	22.52	3.97	22.46	44.91	8.5	29.14	24.99	8.8	69.69	3.81	35.34	10.46	24.05	46.76	54.65
gene11686_COL9A2	6.76	4.61	3.78	7.2	2.81	5.23	0.56	1.29	1.29	0.79	3.17	27.71	22.03	2.18	9.88	4.72	1.24	2.44	5.97	4.81	5.98	1.72	3.43	1.34	0.67	0.75	2.79	14.61	5.88	3.03	7.03	3.65	6.19	1.36	2.36	2.37	10.13	7.75	7.73
gene11688_CSMD2	0.27	0.11	0.03	0.34	0.1	0.23	0.08	0.01	0.05	0.02	0.06	0.54	0.97	0.41	0.42	0.49	0.16	0.44	0.37	0.67	0.36	0.17	0.81	0.15	0.39	0.1	0.79	0.05	1.1	0.2	0.44	0.18	1.5	0.06	0.43	0.17	0.43	0.32	0.11
gene1168_KIAA1462	14.46	23.59	14.3	32.24	5.74	38.73	29.21	3.75	2.37	4.47	14.26	62.2	105.89	41.22	37.55	34.52	27.7	43.71	23.54	31.67	41.17	16.9	50.25	18.04	14.65	6.74	36.94	6.05	27.76	39.66	23.42	22.13	23.7	8.04	13.2	14.9	21.31	10.25	6.8
gene11690_CUNH1orf94	0.27	0	0.12	0	0	0.05	0	0	0	0	0	0	0	0.26	0.13	0.07	0.39	0.15	0.15	0.16	0.13	0.17	0.42	0	0	0.04	0.53	0.15	0.22	0.59	0.18	0.27	0	0	0.37	0.11	0.52	0.43	0
gene11691_PRB3	0	0	0	0	0	0	0	0	0	0	0	0	0	0	0	0	0	0	0	0	0	0	0	0	0	0	0	0	0	0	0	0	0	0	0	0	0	0	0
gene11692_GJB5	0.33	0	0.35	0.12	0	0	0.06	0	0	0	0.37	0.11	0	0.36	0.56	0.5	1.22	1.19	1.14	0.39	0.42	0.46	0.08	0.82	0.18	0.22	0.19	0.36	0.46	1.13	0.85	0.45	0.61	0.26	0.54	0.61	1.25	0.44	0
gene11693_LOC110082489	0	0	0.3	0	0	0.04	0	0	0	0.04	0.12	0	0	0.12	0.16	0	0.09	0.06	0	0.15	0.05	0	0	0.05	0.05	0	0	0.16	0	0.04	0	0.17	0	0	0.17	0.3	0.12	0.08	0.16
gene11694_GJA4	1.4	0	0.76	1.01	0.74	0.79	1.61	1.94	0.74	2.46	0.38	0.92	0.32	2.57	3.36	6.69	2.32	2.43	0.64	2.82	1.76	2.32	10.66	3.25	5.06	2.19	5.07	0.16	5.34	2.3	1.57	1.59	4.02	3.91	4.14	5.62	1.83	1.59	0.75
gene11695_ADGRL2	16.08	23.2	12.93	22.53	8.49	23.9	11.73	4.69	3.98	6.19	14.32	79.89	92.29	12.63	36.02	30.78	11.51	38.34	44.74	27.86	25.33	6.67	45.14	27.76	25.96	6.49	22.45	25.41	20.24	58.47	41.47	18.44	77.72	5.13	14.99	11.1	12.86	38.83	86.51
gene11698_LOC110082588	0	0	0	0	0.12	0	0	0	0	0.11	0.34	0.1	0.17	0.13	0.34	0.15	0.15	0.59	0.57	0.48	1.22	0.21	0.14	0.15	0.33	0	0.42	0.13	0.35	0.07	0.05	1.7	0.63	0.19	0	0.07	0.38	0.27	0
gene1169_MTPAP	22.15	23.14	25.79	24.21	14.17	25.27	24.26	7.4	6.51	9.84	15.57	39.37	45.36	47.45	38.73	42.57	27.86	30.49	30.14	35.59	39.48	23.63	34.68	29.64	27.18	19.37	32.1	21.28	34.5	28.64	29.84	32.81	44.61	28.59	38.41	30.35	26.75	28.98	37.11
gene116_SYNE1	13.55	19.49	10.6	15.86	9.95	14.31	11.76	2.93	2.69	6.15	14.44	26.92	27.98	12.68	22.74	16.58	18.62	31.58	48.85	28.48	28.14	10.69	18.77	27.35	20.32	8.13	21.48	15.42	15.57	60.07	36.76	19.98	20.77	8.28	19.97	14.95	19.72	31.44	25.41
gene11700_LOC110082587	0.88	2.31	1.12	1.21	0.33	1.7	1.25	0.32	0.05	0.26	1.94	15.21	12.35	2.33	8.25	12.51	2.6	10.68	3.19	8.74	5.09	1.6	13.32	3.51	9.12	0.89	4.6	2.57	7.77	1.89	1.94	2.5	12.59	0.35	1.9	2.04	2.56	3.26	7.23
gene11701_LOC110082600	0	0	0	0	0	0.11	0	0	0.38	0.03	1.16	0	0	84.05	7.24	0.26	27.24	2.31	21.28	0	30.02	2.82	0	0	0	0.13	0	0.54	0.12	0.23	0.04	0.29	0.27	0	0	0.06	0.48	2.72	0.07
gene11702_LOC110082605	30.25	19.22	14.71	5.63	6.84	15.02	12.89	84.8	102.58	7.18	57.15	39.1	5.64	12.36	5.69	9.97	15.72	2.24	3.45	1.81	6.86	9.5	2.46	13.44	8.47	14.59	4.27	33.12	3.68	2.09	4.75	6.96	8.09	7.06	8.61	8.66	12.86	3.78	3.82
gene11703_LOC110082603	0	0	0.91	0.11	0	0	0	0	0	0	0.39	0	0.35	0.67	0.17	0.62	0.45	0.6	2.1	0	0.92	1.07	0.41	0	0.16	0.3	0.34	0.39	0.28	0	0.43	0	0.63	0.19	0.7	0.43	1.93	1.09	0
gene11704_LOC110082607	5.77	4.92	5.18	4.98	2.32	6.12	4.18	1.2	1.62	1.58	2.33	8.72	8.21	9.36	10.87	10.81	5.45	8.03	5.59	8.83	7.13	5.6	11.45	7.9	5.58	1.86	9.35	4.71	8.28	4.35	9.97	9.37	9.87	3.5	7.63	5.08	5.9	4.78	6.15
gene11705_LOC110082538	11.95	14.4	8.9	9.71	4.3	11.66	12	2.9	2.53	3.42	6.21	18.57	15.69	22.32	16.92	16.64	18.16	15.37	17.04	19.46	18.31	14.31	28.94	16.54	21.83	9.15	29.16	8.86	13.39	12.84	14.44	24.18	19.6	13.74	22.72	14.38	17.38	12.11	11.78
gene11706_LOC110082539	8.27	13.05	11.22	19.11	7.31	28.4	11.29	2.62	3.81	3.1	5.01	49.06	55.78	29.54	47.79	37.57	17.7	46.19	32.67	43.41	27.07	14.33	103.11	23.22	20.22	4.49	46.28	8.92	40.64	17.08	13.94	31.17	54.25	11.19	19.72	27.02	14.88	13.16	9.92
gene11707_CDC25A	10.88	16.51	9.6	10.09	3.97	11.45	11.42	2.67	2.81	2.96	5.05	23.93	26.2	27.71	32.13	27.47	17.17	18.53	22.99	18.82	20.27	8.88	35.4	17.98	14.47	6.96	25.5	14.72	23.35	13.38	19.71	14.52	47.59	11.16	27.67	12.62	22.17	17.74	11.26
gene11708_IMPAD1	14.83	27.33	16.25	25.78	13.19	24.07	15.75	7.77	10.99	12.11	15.69	76.47	79.94	17.53	35.8	48.45	16.78	35.35	37.73	33.75	28.72	12.7	52.14	35.51	38.98	14.41	34.42	28.73	30.2	53.16	53.76	22.28	60.96	15.22	23.49	23.08	24.67	27.18	66.76
gene11709_LOC110082541	5.17	7.4	3.92	5.48	2.65	4.94	4.46	1.61	2.13	2.58	3.99	24.51	33.89	5.97	12.05	15.98	5.25	8.87	7.79	8.47	7.98	3.16	15.9	8.39	7.88	1.95	9.71	5.86	10.07	8.23	9	5.1	25.79	3.65	6.43	4.88	5.51	4.36	13.96
gene1170_MAP3K8	9.76	14.08	8.08	14.76	4.41	11.04	7.43	2.11	0.97	2.05	5.36	12.3	9.23	10.72	14.86	12.33	8.01	13.13	22.6	24.31	16.96	5.79	10.1	17.3	6.47	2.64	10.2	5.09	9.15	15.33	14.86	8.78	19.01	2.84	10.92	7.09	13.89	11.29	8.91
gene11710_HIGD1A	89.41	89.59	92.33	67.86	61.16	85.04	119.79	29.01	30.26	32.5	52.83	86.62	109.79	144.49	99.21	100.41	144.31	133.18	102.93	114.56	95.55	140.45	92.28	108.31	77.59	44.91	78.7	62.41	67.6	110.22	97.81	122.93	69.91	89.35	102.27	71.08	86.16	73.87	86.38
gene11711_LOC110082565	7.87	13.26	7.88	6.87	4.24	7.44	8.18	2.92	2.88	2.93	7.76	18.78	17.49	23.42	19.32	13.59	28.25	14.58	12.89	8.95	18.81	13.79	20.45	11.17	11.54	5.27	15.77	10.3	13.01	13.64	12.48	9.05	19.42	8.6	13.35	9.42	12.58	27.24	14.64
gene11712_LOC110082606	1071.61	1442.31	602.54	592	509.48	686.78	641.37	390.58	404.12	541.17	1015.86	1246.24	1452.5	1101.21	1292.65	1518.97	1171.52	1127.06	1416.06	1224.75	1006.15	1240.85	1306.82	1421.12	1689.14	1078.56	1374.04	2419.73	901.14	2250.72	2655.63	1064.63	1388.39	716.95	1530.11	1021.81	1786.05	2371	2386.56
gene11713_ADIPOR1	8	8.96	8.5	11.69	6.92	11.45	9.68	2.79	4.9	4.12	7.53	31.61	30.45	13.84	18.86	18.54	9.44	17.84	15.8	14.08	13.55	9.61	27.91	14.53	19.38	6.81	18.25	9.99	16.98	18.29	20.54	12.25	24.98	6.45	11.87	10.49	10.27	14.7	16.93
gene11714_TBRG4	27.35	40.33	30.33	25.91	13.64	30.68	32.52	9.87	10.26	13.12	25.54	62.56	49.75	42.63	50.2	45.33	37.15	49.78	49.6	48.85	52.9	34.56	57.21	40.61	52.91	21.08	55.41	32.21	34.66	33.74	47.43	46.63	62.29	28.76	52.82	38.69	38.36	62.93	33.98
gene11715_LOC110082542	0	0	0.3	0	0	0	0	0	0	0.16	0.22	3.27	2.14	0.89	1.71	1.73	1	1.78	0.85	1.58	1.02	0.35	5.03	0.17	0.73	0	0.38	0	1.08	0	0.24	0.3	2.1	0.1	0.46	0.94	0	0.91	0.19
gene11716_LOC110082570	1.9	2.48	1.96	0.92	0.58	1.37	2.83	0.18	0.21	0.45	1.25	4.11	2.97	8.63	9.8	7.12	7.9	9.44	5.1	7.15	6.37	5.32	9.93	1.25	4.65	1.42	6.63	1.89	5.97	5.58	8.84	6.07	5.37	1.95	5.1	3.46	4.62	9.74	0.28
gene11717_CCM2	12.87	14.94	11.39	11.81	9.05	14.37	14.45	4.16	4.82	4.61	9.49	25.27	23.01	22.04	30.07	26.82	21.5	23.47	26.39	25.26	26.71	16.74	22.96	18.74	19.09	8.17	26.15	13.57	20.16	17.77	23.3	26.85	21.54	12.19	19.6	13.81	21.18	20.91	11.62
gene11719_MYO1G	0.19	0.81	0.4	0.2	0.07	0.13	0.5	0.16	0.1	0.11	0.17	0.8	0.27	0.79	1.47	0.78	0.73	0.38	0.23	0.47	0.61	0.42	0.73	0.23	0.23	0	0.21	0.23	0.53	0.77	0.53	0.43	0.45	0.15	0.54	0.54	0.33	1	0.03
gene11720_LOC110082610	0.24	0.08	0.25	0.05	0.12	0.06	0.55	0	0.06	0	0.07	0	0.42	0.49	0.97	0.26	0.51	0.77	0.56	0.15	0.19	0.95	1.72	0.18	0.84	0.07	1.04	0.29	0.41	0.4	1.28	0.4	0.31	0.28	0.59	0.55	0.47	1.53	0.04
gene11721_PTPN23	18.17	16.72	12.92	20.82	14.14	26.71	16.97	5.2	6.86	5.7	9.78	42.69	41.19	34.89	37.28	33.31	22.03	35.19	45.19	32.74	31.05	15.97	68.11	27.51	21.69	5.32	30.61	18.07	29.23	22.1	26.53	34.43	48.63	14.78	30.77	21.87	23.01	32.18	20.34
gene11722_SCAP	9.71	9.57	6.95	10.31	7.95	12.12	5.57	3.31	4.3	6.48	9.55	131.82	100.74	11.89	45.45	38.61	8.85	30.21	26.92	19.43	16.18	7.6	81.18	32.69	36.83	5.94	34.92	36.49	31.72	13.62	25.42	15.9	159.62	6.97	26.41	17.77	17.24	42.17	79.71
gene11723_ELP6	19.27	23.04	9.62	19.01	12.83	19.15	18.52	3.83	3.57	6.75	14.79	32.51	26.75	25.57	29.12	39.17	33.97	25.76	41.08	31.28	28.81	18.48	32.29	20.74	24.11	13.91	31.26	26.58	27.38	18.97	29.17	25.18	47.82	10.42	35.85	19.54	33.74	29.33	24.98
gene11724_CSPG5	6.66	12.94	3.28	3.61	4.96	4.56	4.45	2.7	2.13	1.17	4.26	27.72	12.83	10.13	14.55	11.93	11.48	10.69	13.79	10.42	13.64	9.33	14.08	4.54	7.17	3	10.55	11.27	7.39	13.09	20.61	7.42	15.4	4.71	10.45	4.53	7.13	23.61	14.94
gene11725_SMARCC1	51.99	65.12	63.42	66.67	25.67	92.54	73.81	13.91	21.91	18.96	38.56	200.72	197.71	141.99	156.28	146.79	92.16	141.26	127.95	182.81	150.35	71.98	179.92	79.77	64.73	28.46	115.5	42.95	164.18	117.18	77.08	189.52	142.34	51.11	65.82	66.11	70.3	136.85	46.48
gene11726_LOC110082563	13.35	19.25	12.3	11.28	7.42	12.39	9.64	4.79	4.69	5.97	11.19	20.48	23.44	22.85	32.93	27.19	17.94	35.59	37.8	32.84	25.22	13.51	37.05	25.72	23.6	11.25	28.94	11.29	30.12	27.81	31.35	25.09	39.17	15.99	25.72	22.24	31.05	27.22	19.66
gene11727_DHX30	22.94	23.07	15.48	19.6	10.02	22.27	21.11	4.3	5.48	7.09	13.96	46.54	46.46	30.91	42.79	40.79	23.33	40.75	49.61	36.89	36.04	15.78	50.9	32	31.02	8.89	34.62	20.96	29.61	40.41	42.35	39.07	54.28	15.48	36.42	26.41	28.01	44.65	26.82
gene11728_LOC110082573	12.93	16.15	8.53	8.93	5.77	10.82	8.03	2.82	3.32	4.79	10.23	16.48	15.33	13.9	21.52	20.17	14.61	19.18	32.28	25.17	17.63	11.2	19.17	17.59	18.25	6.08	15.89	6.78	13.88	26.14	26.76	25.45	16.64	8.69	14.49	15.04	17.12	21.44	13.34
gene11729_LOC110082529	10.03	10.32	8.98	10.75	5.94	15.92	21.33	1.5	1.4	2.46	5.18	15.41	11.54	15.16	12.15	15.58	23.05	26.89	18.25	25.83	18.47	15.19	21.86	8.81	6.7	4.3	13.68	4.27	8.29	12.79	11.68	19.31	14.46	5.39	16.5	7.47	11.79	5.86	4.39
gene1172_BAMBI	332.28	493.01	263.02	285.71	121.81	302.22	300.96	36.42	25.51	79.63	137.76	354.02	360.8	249.58	283.76	370.98	203.14	377.87	359.76	440.23	344.02	208.85	285.97	228.6	337.39	95.19	247.17	273.16	179.86	603.89	382.2	327.54	332.27	80.8	221.63	162.75	193.32	247.75	358.32
gene11730_LOC110082549	5.99	7.48	5.98	6.51	3.99	8.71	6.5	2.13	3.19	2.09	4.59	12.78	10.7	11.32	12.7	12.26	7.4	13.08	14.81	12.72	11.62	6.97	18.18	10.75	8.83	4.41	12.55	6.42	10.28	12.43	11.08	12.78	17.86	7.92	13.36	9.98	12.05	13	8.65
gene11731_LOC110082577	41.55	65.63	37.79	39.82	25.72	45.53	42.23	15.9	20.27	21.05	35.56	66.7	61.41	52.48	59.18	52.42	42.52	58.65	64.89	72.04	56.39	34.46	71.38	55.61	62.54	28.72	63.3	35.41	45.6	64.92	66.6	60.55	65.32	35.51	68.7	47.35	66.12	90.89	48.76
gene11732_LOC110082581	7.06	7.82	6.19	8.76	4.72	9.68	7.59	1.51	2.06	1.96	4.9	11.14	14.03	11.2	13.35	14.22	6.98	10.61	15.99	17.6	11.6	6.15	15.41	6.94	10.37	4.17	15.09	1.63	13.17	13.69	11.94	9.34	13.83	4.24	7.84	7.83	7.2	7.07	4.92
gene11733_LOC110082579	12.57	17.58	9.65	10.76	8.06	10.24	9.16	3.86	6.58	7.27	12.89	17.5	14.18	12.74	17.1	16.63	20.46	20.96	31.01	22.67	19.55	14.25	31.14	15.14	20.1	13.54	29.02	23.5	14.87	29.65	25.04	22.59	23.39	11.58	30.34	19.22	39.42	53.84	22.6
gene11734_LOC110082550	3.83	2.76	4.72	8.09	2.15	12.07	6.37	0.84	1.12	1.13	2.53	17.65	15.81	10.52	12.62	12.31	4.8	15.34	9.09	15.1	13.65	4.86	16.45	7.43	4.75	1.1	9.71	2.39	10.82	6.38	4.37	9.38	18.87	4.02	5.95	7.32	5.47	2.19	2.9
gene11735_KRBA1	2.71	5.47	2.89	2.62	1.46	3.62	2.84	0.67	0.42	0.52	1.41	3.65	2.57	4.13	8.99	6.66	2.48	9.44	8.13	7.8	5.26	2.95	9.99	4.29	4.48	1.01	5.35	0.71	5.31	11.71	9.26	4.7	2.74	1.27	2.23	3.14	4.55	3.02	0.24
gene11736_LOC110082575	22.64	56.82	41.81	33.31	6.43	47.14	27.73	5.41	4.52	7.16	12.88	69.43	85.73	34.58	64.33	41.32	16.69	73.96	41.01	45.42	39.17	11.62	45.11	31.9	34.48	7.51	53.61	23.17	40.62	36.85	38.67	23.82	123.16	17.87	31.59	22.36	27.11	14.36	3.43
gene11737_LOC110082574	73.76	203.77	90.64	136.49	38.28	164.69	68.95	10.39	10.3	14.36	40.67	152.52	195.34	64.84	161.38	95.78	26.04	204.4	169.82	137.95	109.96	33.7	71.2	56.89	77.98	9.19	80.97	27.03	88.81	124.44	145.69	48.47	161.15	29.96	33.54	25.88	52.65	36.93	10.16
gene11738_LOC110082584	0.18	0	0.08	0.16	0	0.36	0.69	0	0.42	0.06	5.8	0.43	0.13	1.02	0.29	0.34	1.03	4.29	0.97	0	3.37	1.08	0	0.11	1.07	1.78	0.62	1.14	0.1	0	1.38	0	1.27	0.41	0.3	0.31	7.02	5.53	1.91
gene11740_LOC110082580	28.43	35.8	20.88	26.05	16.43	35.6	26.12	6.77	5.68	9.52	19.2	47.55	38.02	36.1	64.71	59.99	40.2	57.96	46.25	36.69	39.5	20.88	62.15	36.91	56.47	14.58	55.34	21.51	40.28	40.95	26.18	37.27	45.77	17.49	38.38	33.89	40.76	22.93	20.64
gene11741_SSPO	0.6	1.25	0.48	0.96	0.53	1.04	0.45	0.19	0.1	0.15	0.59	1	0.74	1.58	2.33	1.93	0.98	1.87	1.91	0.59	1.1	0.76	2.98	0.96	1.14	0.48	1.48	0.33	6.34	2.31	3.99	1.03	1.56	0.29	1.01	1.36	3.72	10.06	0.54
gene11742_ZNF467	26.54	41.31	26.43	31.69	28.29	34.58	27.4	12.17	18.09	14.41	17.13	23.64	17.89	29.04	46.11	39.55	27.01	45.84	54.65	43.06	37.16	29.99	37.27	34.07	37.76	23.6	38.4	13.19	43.77	61.43	49.97	39.75	29.25	24.64	35.01	35.33	36.66	72.41	24.74
gene11743_LRRC61	38.71	39.19	33.53	22.33	18.97	27.01	33.38	10.8	16.08	15.7	18.34	29.9	27.99	45.93	54.77	45.8	37.92	37.22	33.06	40.21	32.21	30.81	48.87	54.02	42.51	26.05	48.45	22.28	37.65	26.12	31.48	50.37	26.39	37.66	45.92	33.05	40.87	66.01	29.03
gene11744_RARRES2	9.67	12.09	4.52	15.15	16.45	15.45	11.57	5.98	10.29	3.33	101.27	0.86	1.37	16.32	11.69	11.65	78.22	77.21	10.81	10.14	41.33	59.53	5.67	10.75	37.93	42.67	7.59	8.77	17.08	10.01	12.13	14.17	6.24	17.85	13.52	13.45	70.81	85.64	2.11
gene11745_LOC110082553	4.82	9.59	5.72	11.22	5.17	12.23	5.51	1.77	3.15	2.19	4.27	16.23	17.55	10.36	19.46	12.25	3.79	16.64	18.34	16.48	11.7	4.76	25.17	8.73	8.44	2.4	14.03	1.64	14.47	8.99	9.14	10.26	22.54	4.49	8.45	8.97	7.25	9.85	7.09
gene11747_LOC110082568	5.99	4.48	6.11	12.09	1.81	13.73	6.61	0.97	1.27	1.56	2.08	30.61	43.32	11.63	11	11.54	3.23	6.7	12.41	14.84	8.07	2.32	18.51	9.39	2.65	2.23	13.35	8.62	15.47	2.38	4.91	8.89	71.82	2.68	25.07	3.01	15.88	12.6	8.54
gene11748_LOC110082531	6.18	4.91	3.96	1.21	0.69	1.14	0.3	0.17	0.51	0.12	0.76	0.9	1.27	6.58	4.95	6.9	1.27	0.9	3.87	2.86	1.82	1.86	0.94	1.19	1.02	0.62	0.48	2.14	4.5	1.02	14.2	2.55	1.62	0.37	1.19	3.34	4	16.31	0.78
gene11749_LOC110082592	0.21	0.78	0.31	0.36	0.39	0.3	0.11	0	0.06	0.1	0.13	0.2	0.06	0.36	0.47	0.21	0.2	0.07	0.51	0	0.1	0.32	0.62	0.3	1.94	0.47	0.92	0.18	0.28	0.23	0.45	0.28	0.22	0.22	0.19	0.19	0.32	1.2	0.12
gene1174_WAC	39.47	53.82	38.31	51.41	16.66	56.48	53.04	13.84	16.37	17.5	30.47	88.55	98.18	71.62	73.2	60.32	49.7	69.67	70.06	74.71	75.86	38.74	105.02	67.54	41.45	23.06	65.25	31.42	72.32	98.71	71.42	54.1	122.29	45.66	67.98	58.27	61.09	52.17	63.87
gene11750_LOC110082591	25.91	25.94	17.93	22.32	14.84	27.03	23.43	5.14	5.13	6.22	13.56	31.39	23.23	26.87	34	29.62	29.14	31.79	39.27	32.05	28.6	26.92	26.77	29.49	29.44	12.5	33.76	16.4	18.6	30.25	26.19	35.83	19.82	16.41	26.74	19.39	26.17	40.07	26.47
gene11752_LOC110082593	55.4	54.54	26.28	35	21.01	36.93	34.12	10.08	11.94	12.77	27.46	31.29	26.82	57.89	54.92	64.31	63.38	49.3	62.31	40.5	33.31	39.93	38.44	41.66	36.53	20.79	38.17	19.89	49.42	44.08	64.24	51.24	34	23.7	41.27	30.96	59.61	78.76	25.28
gene11753_MRPS12	73.54	147.59	86.41	49.73	68.52	64.52	128.82	40.88	51.65	76.62	99.91	126.28	77.72	103.8	165.72	122.44	135.03	112.91	100.89	91.84	78.74	207.67	78.7	112.02	211.76	120.71	140.01	180.87	105.93	132.27	175	109.75	68.83	106.96	167.45	129.4	133	142.87	188.89
gene11754_LOC110082590	36.24	39.43	15.81	19.62	17.62	22.23	15.26	7.84	9.43	11.85	33.22	26.15	22.58	27.9	53.18	70.51	35.81	45.19	51.52	42.59	32.33	17.94	41.51	30.77	43.47	11.79	35.73	13.85	34.51	37.12	33.89	39.73	28.67	15.2	28.78	38.78	42.34	93.77	21.5
gene11755_ABCB8	27.15	32.78	18.03	19.73	15.93	27.7	17.49	6.53	7.99	15.89	30.87	100.97	83.23	32.51	70.08	53.02	24.94	43.68	59.45	40.42	28.99	26.41	89.26	40.16	73.6	27.45	73.23	91.72	51.6	49.17	89.11	40.8	120.22	14.11	64.46	43.95	86.08	152.85	82.54
gene11756_ATG9B	18.1	31.61	14.38	14.88	11.82	21.86	18.17	6.01	8.2	9.01	13.6	38.77	32.66	22.35	44.75	37.28	25.08	34.82	42.62	34.21	25.86	20.25	43.06	24.26	29.51	10.35	30.42	23.5	29.8	27.52	27.17	37.34	42.65	15.45	34.41	22.73	26.68	44.1	34.55
gene11757_NOS3	3.8	7.91	2.75	0.99	1.21	2.59	2.62	1.09	0.77	0.99	3.77	4.22	3.62	12.13	17.45	10.83	11.6	16.78	9.56	8.01	9.6	7.73	10.2	3.9	4.73	6.22	19.68	3.91	6.82	14.41	17.88	7.04	14.74	2.88	14.37	8.9	23.24	17.76	1.2
gene11758_KCNH2	2.45	6.68	1.75	3.05	1.36	5.07	1.85	1.24	0.78	0.96	2.93	16.39	16.89	5.06	8.74	7.72	3.19	9.54	9.34	8.82	7.76	1.87	11.44	7.23	6.71	1.27	7.03	5.2	5.74	5.83	5.31	3.97	32.66	2.05	9.25	3.16	4.01	14.7	15.3
gene11759_AOC1	5.61	1.78	0.34	2.41	1.07	2.92	0.35	0.67	0.17	0.34	1.56	6.9	1.77	8.22	5.36	22.3	6.49	1.68	3.57	0.79	1.04	0.21	3.6	6.21	0.62	0.4	0.38	2.06	12.31	1.12	0.64	0.93	1.17	2.94	2.28	1.55	4.6	0.14	2.18
gene1175_SSNA1	172.17	184.72	131.39	97.78	105.83	91.79	94.34	89.8	106.8	101.8	163.08	126.97	115.32	218.57	195.93	187.1	229.44	155.95	225.89	147.89	220.22	224.22	112.59	317.67	193.36	229.89	146.74	179.84	167.01	291.14	216.66	159.52	108.94	263.08	191.94	151.59	214.83	247.29	194.52
gene11760_LOC110082536	34.58	30.31	19.11	27.63	24.42	33.23	24.72	12.02	13.77	11.31	34.64	30.09	23	36.49	51.47	54.97	34.92	56.12	74.57	38.42	38.29	31.34	57.75	44.74	38.1	21.45	47.47	42.34	43.52	56.51	57.38	46.24	53.39	25.22	58.34	41.59	69.58	123.05	44.53
gene11761_ASIC3	1.28	2.7	0.51	0.74	0.28	0.4	1.04	0	0.03	0	0.23	0.69	0.9	8.32	7.86	16.71	4.64	5.09	3.84	2.11	2.34	1.84	5.13	5.76	7.15	3.25	5.15	1.55	4.58	2.23	1.94	1.34	1.67	0.82	1.77	2.01	1.73	11.39	5.08
gene11762_CDK5	114.45	166.33	73.9	71.44	72.04	80.32	76.56	39.44	34.68	38.08	93.7	96.75	76.56	124.05	170.36	148.41	136.41	179.4	223.77	116.42	139.09	117.89	145.62	125.54	151.28	78.7	166.08	90.73	96.21	140.49	179.79	150.58	91.5	76.62	147.88	113.89	197.78	230.9	117.85
gene11763_SLC4A2	20.24	34.51	10.12	17.69	13.52	20.48	13.58	6.78	6.31	7.93	22.93	32.25	29.78	21.71	62.81	48.07	21.62	48.77	60.76	34.17	30.01	17.25	52.82	26.78	36.16	11.16	38.46	13.95	45.76	57.91	58.58	34.66	36.32	12.86	22.07	28.37	50.23	89.09	22.19
gene11764_FASTK	22.61	24.1	15.04	14.02	12.66	17.58	14.92	10.54	12.08	12.3	19.77	17.88	14.26	20.83	29.5	27.88	29.94	37.86	38.9	25.57	22.77	21.03	31.14	32	26.55	15.14	29.44	19.58	24.03	55.03	44.98	29.86	26.48	19.45	28.55	23.46	37.02	58.42	27.88
gene11765_TMUB1	36.36	29.39	31.25	29.32	21.74	33.8	29.32	12.21	13.48	12.03	18.64	64.65	52.74	51.74	66.87	64.12	52.31	58.21	59.46	53.75	39.31	34.21	62.57	50.4	50.82	24.71	49.2	48.62	47.29	31.19	38.21	56.43	57.69	33.28	48.38	36.09	38.28	44.99	59.44
gene11766_AGAP3	34.01	53.62	20.42	22.28	20.55	32.05	19.47	12.92	10.03	17.74	51.17	45.3	30.33	34.53	62.38	55.06	45.66	73.71	94.22	44.03	43.91	28.29	79.73	70.06	75.86	26.39	49.59	29.18	42.5	75.06	81.31	53.05	41.88	28.14	50.68	67.21	97.03	105.52	48.22
gene11767_GBX1	0	1.22	0.14	0	0	0	0	0	0	0	0	0.44	0	0	0	0	0	0	0.29	0	0	0	0	0	0	0	0	0.1	0.21	0	0	0	0	0	0.21	0	0	0.41	0.26
gene11768_ASB10	0.08	6.89	0.03	0.37	1.28	0.12	0.1	0.07	0.13	0.07	0.15	0	0.33	0.47	10.68	4.85	0.34	0.32	0.67	0.35	0.88	0.44	0.95	0.87	0.69	0.48	0.33	9.35	4.31	1.18	0.89	0.57	0.15	1.54	0.5	0.32	0.06	1.05	0.11
gene11769_IQCA1L	0.03	1.88	0.02	0.16	0.24	0.21	0.07	0.02	0.05	0.06	0.26	0.08	0.07	0.08	8.74	2.56	0	0.17	0.44	0	0.06	0.07	0.95	0.38	0.52	0.3	0.32	0.16	2.32	0.37	0.37	0.14	0.03	0.02	0	0.03	0.72	0.69	0
gene1176_MPP7	0.76	0.48	0.64	0.63	0.4	0.78	0.76	0.55	0.35	0.33	1.21	0.85	1.82	2.37	2.35	2.21	0.85	1.05	0.86	1.5	1.1	0.66	1.17	0.64	0.79	0.88	1.25	0.6	4.19	2.69	3.53	0.69	4.23	0.84	1.33	1.45	2.01	3.26	0.71
gene11770_ABCF2	47.14	57.96	35.07	35.48	24.16	45.4	42.42	11.8	12.01	12.23	27.41	46.87	52.09	60.65	78.34	68.58	48.42	75.68	76.62	73.21	69.43	41.64	71.85	55.95	59.55	24.07	68.77	32.86	54.98	62.09	81.91	63.37	57.12	27.61	53.46	38.37	57.96	130.89	41.65
gene11771_CHPF2	23.42	23.87	16.09	22.79	19.91	28.63	10.78	6.92	8.76	9.35	11.71	67.19	55.41	21.45	46.2	58.4	28.14	40.29	41.63	37.38	33.41	14.62	47.68	33.38	40.04	12.07	30.48	64.96	30.03	33.64	26.75	27.68	50.08	15.76	28.37	23.03	25.74	33.82	79.12
gene11772_SMARCD3	8.05	9.45	4.52	8.07	3.38	8.59	4.97	2.11	2.27	3.35	10.77	19.17	13.32	8.89	13.55	8.94	8.69	22.55	20.11	12.82	13.7	5.83	20.43	16.23	19.56	4.03	17.78	3.85	8.84	18.36	13.19	11.79	19.23	5.86	11.71	15.1	16.22	15.22	16.98
gene11773_SUSD2	0	0	0.11	0	0	0	0	0	0	0	0.35	0	0	8.84	2.21	0.19	4.38	0.48	3.59	0	5.45	0.61	0	0.14	0.65	0.37	0.21	0.36	0.09	0.41	0.09	0	0	0.03	0.13	0.56	0.41	0.58	0
gene11774_CIB3	0.33	1.23	0.31	0.1	0	0.11	1.41	0	0.07	0	0.17	0.17	0.15	1.8	0.76	1.2	3.16	0.53	1.28	0.4	0.77	0.45	0	1.02	2.33	0.5	0.86	0.77	2.1	2.27	3.94	0.7	0.98	0.79	0.82	0.72	0.17	0.48	0.76
gene11775_LOC110082620	0.4	1.03	0.17	0.54	0.18	0.44	0.37	0.2	0.17	0.1	0.47	1.97	1.6	0.76	1.58	0.68	1.75	2.63	1.7	0.49	0.33	0.68	1.52	0.49	0.81	0.11	1.21	0.48	0.97	4.05	0.69	0.33	1.67	0.17	1.01	0.33	0.84	2.14	0.29
gene11776_LOC110082612	0.04	1.45	0.11	0.22	0.02	0.41	0.16	0.07	0.15	0	0.06	2.45	2.62	0.75	2.42	1.22	0.22	2.14	0.72	0.6	0	0.15	1.56	0.35	0.24	0.06	0.5	0.11	0.41	0.83	0.39	0.24	1.13	0.22	0.33	0.16	0.17	0.08	0.15
gene11777_LOC110082614	0.16	6.36	0.16	0.46	0.42	0.76	0	0.03	0.43	0	0.25	1.54	1.33	1.04	8.28	3.38	0.32	4.59	1.06	0.21	0.2	0.32	1.5	0.13	0.49	0.04	0.29	0	0.24	2.12	1.03	0.29	1.44	0.24	0.42	0.12	0.49	0.7	0
gene11778_CHCHD3	122.04	115.1	116.73	92.39	55.09	114.54	148.62	28.81	23.11	38.23	65.9	171.18	204.42	184.93	161.67	167.45	168.51	228.52	141.1	179.37	132.99	152.31	197.71	164.72	193.24	116.75	223.22	143.14	117.54	82.69	101.65	188.23	177.43	129.56	182.77	130.66	106.34	45.74	127.52
gene11779_EXOC4	5.96	4.93	7.86	12.59	3.72	19.39	10.39	1.5	2.09	2.55	3.17	51.44	54.91	21.64	22.6	28.79	8.68	19.36	8.05	20.81	20.41	7.15	64.18	9.96	12.4	3.22	23.24	7.62	29.97	4.17	3.81	15.62	85.99	6.62	15.89	15.03	7.92	5.16	8.69
gene1177_ARMC4	0.54	0.39	0.69	0.54	0.19	0.85	0.59	0.1	0.02	0.26	0.55	0.71	1.02	2.41	3.17	3.91	0.97	1.84	2.42	2.67	1.46	1.66	3.82	0.41	0.52	1.03	1.89	1.94	4.31	1.27	5.61	1.48	9.81	0.67	4.28	3.03	6.51	5.73	0.24
gene11780_LRGUK	3.54	3.21	3.35	2.25	1.31	3	3.4	0.28	0.55	2.58	1.61	3.68	4.75	6.35	4.16	4.81	2.61	4.33	2.11	3.21	1.26	3.05	4.42	0.74	2.76	1.38	2.85	2.25	11.93	2.71	5.63	2.46	5.12	0.49	4.79	7.75	5.2	4.19	2.3
gene11781_SLC35B4	1.96	1.76	1.44	3.28	1.09	5.18	2.04	0.51	0.44	0.86	0.92	11.74	9.38	4.56	10.42	7.39	1.49	5.29	6.49	6.45	4.68	1.64	9.93	2.99	4.37	0.91	5.88	4.29	6.83	4.07	6.08	2.41	14.7	0.75	3.97	2.47	3.4	8.53	7.88
gene11782_LOC110082618	3.03	3	4.02	1.34	3.62	2.67	1.31	6.65	4.05	4.18	14.24	0.9	0.33	0.96	2.29	1.4	1.5	3.39	1.78	2.4	0.94	3.39	1.59	3.36	4.05	27.63	1.6	46.81	1.22	1.19	1.94	0.76	1.19	2.99	2.29	1.87	3.91	6.63	0.96
gene11783_LOC110082619	8.41	6.14	10.89	2.73	14.8	9.7	2.34	23.89	20.84	17.23	57.21	2.54	0.86	5.28	3.8	4.39	2.12	10.66	9.67	13.09	2.17	11.01	6.31	13.33	12.14	96.63	9.45	214.21	21.51	6.98	13.87	3.59	6.15	14.79	8.15	3.95	26.07	41.92	0.76
gene11784_LOC110082622	0.74	1.66	0.98	1.18	0.69	1.61	0.62	0.65	0.61	0.36	0.76	13.6	19.72	0.67	1.3	1.11	0.8	1.74	1.27	0.76	0.88	0.46	2.69	0.75	0.84	0.44	1.08	2.35	3.37	2.1	1.31	0.58	9.07	0.37	1.31	0.58	1.27	2.04	2.85
gene11785_ONECUT2	0.12	0.13	0.2	0.13	0.01	0.14	0.33	0.01	0.09	0.05	0.55	0.07	0.28	0.28	0.01	0.01	0.54	0.46	0.09	0	0.31	0.21	0.14	0.01	0.22	0.08	0.02	0.07	0.06	0.45	0.02	0.07	0.02	0.13	0.06	0.07	0.44	0.25	0.03
gene11786_ST8SIA3	0	0.55	0	0.09	0	0	0.03	0	0	0	0	0	0	0.04	0	0.04	0	0.06	0.06	0	0	0	0	0	0.14	0	0.14	0	0	0.04	0.33	0.04	0.09	0.11	0.12	0.12	0.11	0.24	0
gene11788_WDR7	1.4	2.58	1.7	2.7	1.16	2.6	2.28	1.12	1.11	0.97	1.23	6.06	6.44	3.37	4.03	3.2	2.06	3.46	4.69	3.11	3.47	1.76	5.31	3.21	2.76	1	3.58	1.51	4.51	4.99	3.17	2.41	7.3	2.28	3.19	2.41	2.93	3.63	3.14
gene11789_TXNL1	74.17	105.98	60.51	45.26	29.82	44.52	56	23.94	29.18	36.6	50.3	67.53	84.38	91.95	68.81	71.57	80.9	65.48	73.33	87.53	86.44	78.9	63.99	98.94	63.89	60.63	77.77	93.32	64.48	147.97	99.67	71.84	88.51	91.42	110.79	64.57	98.11	140.43	120.23
gene1178_MKX	0.31	0	0.86	0.53	0	0.43	1.28	0.19	0.15	0	0.12	0.17	0.89	1.82	0.78	1.4	0.31	0.81	1.63	1.85	2.1	0.46	0.23	0.13	0	0	0.15	0.05	1.44	1.36	0.09	0.35	0.67	0.4	0.23	0.12	0.08	0.11	0
gene11790_TCF4	4.6	4.64	9.15	12.43	3.57	13.48	10.88	0.92	1.33	1.17	3.15	29.01	40.1	18.18	16.67	11.32	8.52	17.1	10.03	12.92	15.17	6.13	22.06	8.91	5.52	2.46	15.97	4.14	14.72	17.35	4.62	8.97	26.35	4.97	6.97	6.89	5.27	8.78	5.01
gene11791_CCDC68	0.16	0.84	0.23	0.16	0	0.08	0.2	0.19	0.08	0.02	0.09	0.13	0.27	0.6	0.82	0.24	1.2	1	0.3	0.77	0.82	0.13	0.5	0.6	0.21	0.19	0.43	0.37	0.35	2.67	0.88	0.22	0.35	0.6	0.72	0.13	0.24	0.95	0.11
gene11792_RAB27B	1.67	1.41	3.19	5.19	4.13	6.16	1.44	0.75	0.73	0.63	1.95	3.62	5.26	5.51	5.18	9.32	4.95	2.85	2.66	9.61	12.18	0.58	9.04	4.27	2.16	0.59	4.68	2.27	12.79	4.25	5.19	4.35	15.91	2.51	3.77	4.9	5.92	3.8	3.75
gene11793_DNAJB1	40.06	42.58	45.11	42.42	18.9	46.35	62.31	12.22	12.87	15.32	22.04	83.33	120.98	90.07	77.62	84.17	56.73	57.41	53.25	80.97	75.56	50.2	79.45	56.69	40.76	22.01	72.81	39.45	74.94	41.82	54.8	64.28	97.48	47.32	77.56	49.32	51.5	30.71	50.97
gene11794_GIPC1	31.25	44.38	30.56	29.29	14.36	34.38	43.35	6.84	8.47	10.41	16.69	63.25	58.52	56.53	44.5	40.98	48.27	48.91	60.83	49.24	53.73	36.79	51.02	50.4	33.4	16.63	52.57	30.48	39.03	34.08	37.19	61.95	44.62	28.58	51.51	33.4	40.98	35.52	43.33
gene11795_PTGER1	3.1	8.71	4.48	6.19	4.44	3.96	4.85	1.65	0.95	2.9	4.84	21.66	29.46	8.35	15.75	22.03	10.39	13.37	19.54	7.31	11.22	6.69	24.76	9.88	15.32	3.32	9.66	6.04	13.95	11.59	10.38	11.86	4.21	5.31	6.15	8.68	14.84	7.71	2.68
gene11796_LOC110082643	53.71	68.22	55.22	46.75	35.01	62.18	53.77	14.85	18.17	22.82	44.04	129.51	110.52	96.23	89.6	102.49	94.15	102.78	100.1	95.05	94.6	75.04	128.66	70.25	74.46	37.49	105.29	104.15	82.33	106.29	130.16	99.2	159.31	62.97	123.69	75.47	92.84	148.99	134.6
gene11797_PKN1	9.06	12.1	12.18	19.25	4.78	15.78	20.13	3.08	2.29	3.45	7.51	40.26	58.18	19.43	20.89	19.95	12.72	24.04	16.51	17.54	16.75	6.42	25.3	12.98	7.97	3.9	18.09	10.48	18.01	19.66	10.58	14.43	47.55	7.26	19.78	8.8	11.5	21.64	20.07
gene11798_CUNH19orf67	0.05	0	0.11	0	0.28	0	0.26	0.14	0.13	0.03	0.04	0	0.06	0.38	0.21	0.37	0.06	0.32	0.08	0	0.19	0.04	0	0.12	0	0.16	0.14	0	0.11	0.5	0.38	0.16	0.3	0.08	0.63	0	0.31	0.33	0.14
gene11799_DDX39A	64.95	68.94	57.7	52.28	25.07	50.88	57.54	11.5	11.28	18.39	35.9	43.79	48.97	117.15	111.26	119.93	90.72	80.56	77.87	120.12	87.51	81.75	60.8	46.08	35.77	28.45	78.75	55.18	70.7	79.59	110.37	80.82	94.1	32.68	82.85	37.96	79.79	80.51	45.61
gene1179_LOC110083036	0.39	0.11	0.42	0.33	0.08	0.39	0.61	0.07	0	0.11	0.2	1.87	3.87	0.78	2.03	2.01	0.2	1.38	0.72	1.53	1.14	0.66	0.73	0.73	0.91	0.1	1.9	0.44	2.28	1.18	3.86	0.51	7.76	0.08	0.68	0.35	1.15	1.14	0.37
gene117_ESR1	1.1	1.48	1.43	1.86	0.56	2.13	2.09	0.27	0.5	2.24	2.96	9.37	31.06	2.99	3.4	2.53	2.36	6.4	5.14	4.05	5.09	1.23	5.85	5.75	3.63	0.74	5.81	21.36	3.74	2.25	3.09	5.36	71.87	2.55	24.91	2.55	2.75	4.38	47.02
gene11800_ADGRE5	2.46	2.63	1.75	1.84	0.84	3.32	0.95	0.32	0.18	0.29	1.82	2.17	4.08	3.95	7.59	9.4	2.12	9.49	8.15	3.55	6.82	1.63	9.6	2.15	2.9	1.07	3.96	0.77	5.76	5.88	3.44	3.08	6.15	0.31	2.41	3.62	5.5	1.66	0.49
gene11802_ADGRL1	1.8	2.9	2.38	2.99	1.39	2.94	1.67	0.69	0.66	1.11	2.22	24.52	29.11	6.57	9.42	7.31	3.12	5.84	5.79	5.48	4.03	2.03	17.14	5.42	3.31	0.89	9.64	2.85	7.27	4.76	7.8	3.03	15.08	1.54	4	3.07	6.02	7.8	3.25
gene11803_LOC110082646	0	0	0.08	0	0	0	0	0	0.15	0	0.27	0	0	0.24	0	0.28	0	0	0.17	0.65	0	0.19	0.38	0	0	0.09	0	0.12	0.13	0	0	0.25	0	0	0	0	0.17	0.25	0
gene11804_ASF1B	48.11	38.52	31.76	24.26	11.73	25.21	39.56	5.94	7.04	12.21	20.08	73.83	69.72	67.61	59.82	64.12	43.52	43.7	41.01	53.34	62.59	33.62	52.69	28.78	23.72	16.59	43.3	42.33	75.13	41.96	49.66	48.22	86.92	21.24	69.36	27.54	48.5	28.21	48.97
gene11806_PRKACA	149.7	176.55	161.1	140.28	85.35	159.07	199.24	40.2	48.12	62.23	92.63	248.8	229.4	319.77	320.43	261.32	270.55	274.01	257.3	310.09	308.8	223.28	292.16	188.1	195.17	110.61	253.72	139.95	229.79	162.18	251.09	290.34	236.2	148.8	225.66	199.76	208.17	146.55	218.24
gene11807_LOC110082672	18.16	23.51	18.64	16.63	7.46	18.06	22.25	3.32	3.59	8.47	11.92	28.34	28.67	31.53	37.35	26.71	26.13	24.31	23.22	30.31	25.51	19.89	26.37	15.58	20.18	11.87	28.5	26.71	30.5	21.27	25.02	25.34	43.54	13.99	53.12	18.37	30.82	40.53	24.46
gene11808_PRR36	3.11	2.67	3.24	1.33	2.84	2.68	2.68	0.78	0.91	0.65	1.63	3.9	7.07	12.37	14.97	15.56	8.02	10.04	4.67	4.9	12.37	9.74	12.83	0.95	5.37	1.63	10.46	8.83	18.12	8.36	19.09	5.24	20.45	2.94	10.42	5.01	11.54	22.82	0.44
gene11809_LOC110082636	0.1	0	0.06	0.06	0.11	0.17	0.05	0	0.01	0.01	0.01	0.18	0.52	0.35	0.42	0.34	0.14	0.26	0.17	0.1	0.12	0.07	0.65	0.36	0.02	0.09	0.21	0.47	0.82	0.27	0.69	0.17	1.31	0.1	0.77	0.2	0.58	0.69	0.11
gene1180_LOC110082623	0.2	0	0.04	0.33	0.22	0.32	0.1	0.09	0.03	0.1	0.15	0.08	0.47	0.57	0.74	0.98	0.26	0.27	1.36	0.21	0.84	0.29	1.12	0.15	0.6	0.25	0.79	0.28	1.03	0.55	3.93	0.74	1.92	0.07	1.73	0.41	1.63	1.64	0.24
gene11810_LOC110082668	1.45	1.99	0.78	0.32	0.27	0.67	0.78	0.09	0.23	0.23	0.58	0.7	2.28	4.34	4.32	4.48	2.25	3.06	2.76	1.76	3.03	1.3	8.49	1.62	2.26	0.65	6	3.37	3.5	6.98	10.38	1.75	5.84	1.8	3.91	2.33	3.4	8.82	4.62
gene11811_LOC110082673	0	0	0	0	0	0.04	0	0	0.01	0	0	0	0	0.07	0.02	0.26	0	0.03	0.13	0	0.02	0	0.76	0.02	0.02	0.08	0.09	0.11	2.85	0	0.26	0	0	0.18	0.06	0.65	0.8	0	0.05
gene11812_MAP2K7	1.33	1.21	3.06	4.22	2.54	3.99	2.36	0.97	1.7	0.93	1.7	10.78	14.64	2.02	3.86	2.51	0.52	3.33	2.15	2.92	2.44	1.17	6.4	3.04	1.8	1.05	3.24	1.94	4.08	4.36	1.16	1.44	11.26	3	2.51	3.68	1.36	3.69	1.81
gene11813_TGFBR3L	0.58	0.31	0.32	0.41	0.37	0.42	0.64	0.15	0.37	0.11	1.23	0.03	0.34	6.35	4.57	6.37	5	7.09	9.76	3.14	9.97	3.39	6.94	31.18	4.73	2.64	11.85	0.53	7.56	14.79	7.7	5.29	2.45	6.93	0.81	4.29	10.17	1.92	0.23
gene11814_EVI5L	4.24	4.78	4.53	7.31	2.47	6.79	6.53	0.96	1	1.33	3.1	14.04	16.28	9.42	10.9	8.02	8.68	12.52	9.81	11.21	10.49	6.1	15	8.16	7.87	2.63	9.32	4.29	12.34	8.33	7.42	9.43	14.07	4.8	10	6.84	6.85	6.9	5.72
gene11815_LOC110082674	0	0	0.03	0.1	0.14	0	0.04	0	0	0	0	0.61	0.12	0.14	0.06	0.47	0.2	0.33	0.13	0	0.05	0	0	0.1	0.06	0	0.11	0.09	0.05	0.05	0	0.28	0.27	0.16	0.46	0.14	0.06	0	0
gene11816_CACNA1A	1.26	0.93	0.21	1	0.43	0.58	0.3	0.16	0.28	0.36	0.91	1.43	1.37	1.17	1.96	1	1.3	1.49	2.55	0.85	1.22	0.99	1.25	1.07	0.71	0.39	1.31	0.26	1.78	3.77	2.59	1.09	1.52	0.39	1.07	0.74	1.2	1.76	1.22
gene11817_MAN2B1	29.44	29.65	8.18	20.96	23.77	26.2	10.44	9.46	8.54	10.19	17.65	177.96	137.65	24.33	48.1	88.66	30.01	83.49	86.43	45.53	47.8	16.47	164.86	109.24	117.5	25.58	48.96	140.7	32.84	82.68	64.15	44.46	122.25	13.51	19.9	50.55	42.77	41.29	87.02
gene11818_TRMT1	43.32	54.08	30.26	26.03	18.69	30.81	20.93	8.94	9.88	13.17	29.77	43.9	48.31	58.38	51.34	60.52	39.96	61.33	62.16	50.18	50.7	34.86	69.95	35.83	47.78	25.38	55.43	42.29	39.05	64.3	75.47	45.38	62.26	23.7	58.15	38.83	53.99	113.06	46.64
gene11819_NACC1	2.69	2.54	2.67	6.11	1	8.46	6.13	0.74	0.92	0.83	1.88	25.96	32.85	6.61	7.53	4.37	2.15	5.56	4.05	6.38	5.62	2.86	15.77	4.49	3.15	0.78	8.47	1.81	6.91	3.27	2.33	3.82	19.67	2.84	5.02	4.97	2.83	1.75	2.76
gene1181_LOC110083051	0.59	1.5	0.35	0.1	0.06	0.06	0.4	0.09	0.08	0.15	0.21	0.59	1.08	0.75	0.93	1.43	0.31	1.36	1.43	0.58	1.88	1.48	0.94	1	0.47	0.29	1.44	1.54	1.39	0.77	6.81	0.98	8.02	0.23	2.79	0.49	1.51	1.97	0.08
gene11820_STX10	16.34	19.53	17.68	13.92	6.28	11.45	19.86	3.78	3.34	3.84	7.47	48.11	47.67	29.44	31.69	34.61	19.43	45.6	23.94	18.23	20.61	12.07	29.4	23.07	22.94	9.5	24.56	21.25	20.79	32.77	14.53	22.71	49.05	11.91	26.96	17.92	22.56	23.66	38.53
gene11821_IER2	45	54.06	47.57	32.91	13.53	47.27	47.24	8.85	9.64	20.76	32	109.55	114.02	71.78	87.14	67.91	58.36	77.38	73.36	63.56	77.61	46.55	75.73	57.42	56.59	22.72	77.95	89.81	51.29	113.65	109.72	72.36	170.16	28.82	152.92	47.87	71.98	80.34	164.02
gene11822_WDR83OS	128.86	120.74	101.61	68.93	45.7	69.47	98.35	56.57	47.41	86.81	119.21	198.13	206.86	127.82	120.43	127.49	131.8	113.07	108.39	124.86	115.53	118	136.84	153.22	179.27	122.56	173.19	188.92	85.38	105.49	157.28	106.14	192.63	95.47	248.15	129.77	176.31	169.11	215.11
gene11823_WDR83	24	18.22	9.68	7.19	7.7	12.45	12.93	5.93	5.05	3.62	7.27	21.15	24.03	22.17	24.55	19.31	16.81	15.77	20.88	10.67	18.36	11.58	12.84	21.13	20.51	8.6	14.28	21.53	20.03	12.68	22.59	17.49	31.31	11.68	30.17	13.64	22.63	31.86	19.43
gene11824_FBXW9	10.99	11.26	8.06	9.04	5.76	16.01	12.55	3.17	8.13	5.66	7.63	17.92	15.38	14.91	30.22	25.73	10.44	19.03	24.13	21.23	17.78	11.36	17.08	12.47	11.66	6.13	14.63	9.15	26.39	9.64	18.83	14.4	25.38	6.43	12.13	11.98	14.43	13.28	8.34
gene11825_TNPO2	19.13	22.97	19.77	26.74	9.89	28.08	29.59	4.44	5.27	5.87	14.02	66.2	70.26	37.16	38.35	41.06	32.05	45.17	42.03	41.91	43.01	20.66	53.92	39.52	29.44	9.4	39.53	23.79	32.57	31.99	25.86	32.54	56.48	23.83	34	24.14	28.25	21.93	30.68
[truncated: 17,485 more rows]
